# Supplementary material for: Misexpression of genes lacking CpG islands drives degenerative changes during aging
Source: Sci Adv. 2021 Dec 15;7(51):eabj9111. doi: 10.1126/sciadv.abj9111 (PMC8673774; doi:10.1126/sciadv.abj9111)
Supplement: Supplementary file 2 — Tables S1 to S12 [file sciadv.abj9111_tables_s1_to_s12.zip]

Archive with 12 entries (12 files):
- sciadv.abj9111_table_s1.xlsx
- sciadv.abj9111_table_s2.xlsx
- sciadv.abj9111_table_s3.xlsx
- sciadv.abj9111_table_s4.xlsx
- sciadv.abj9111_table_s5.xlsx
- sciadv.abj9111_table_s6.xlsx
- sciadv.abj9111_table_s7.xlsx
- sciadv.abj9111_table_s8.xlsx
- sciadv.abj9111_table_s9.xlsx
- sciadv.abj9111_table_s10.xlsx
- sciadv.abj9111_table_s11.xlsx
- sciadv.abj9111_table_s12.xlsx
