# Supplementary material for: Misexpression of genes lacking CpG islands drives degenerative changes during aging
Source: Sci Adv. 2021 Dec 15;7(51):eabj9111. doi: 10.1126/sciadv.abj9111 (PMC8673774; doi:10.1126/sciadv.abj9111)
Supplement: Supplementary file 2 — Tables S1 to S12 [file sciadv.abj9111_tables_s1_to_s12.zip › sciadv.abj9111_table_s1.xlsx]

## Sheet: Sheet1
References used in fig. S1A.
References having the experimental evidence of nuclear defects at protein level are given in this table (PMIDs are shown).
		Normative aging	Senescence	Progeria (HGPS)	Werner syndrome
INM proteins	LBR	This study	23816621, 27760841		24050918
	LAP1			30808750
	LAP2α		23439683	26312502, 15750600, 16645051
	LAP2β	16645051			25931448
	Emerin		29142250	30808750
Nuclear lamina	Lamin A/C	16645051	23816621, 29142250	15184648, 16645051, 19926845
	Lamin B	24155329, 28562315, This study	25640177, 23816621, 23934658, 29142250	26312502, 15750600	24050918
Heterochromatin	H3K9me2/3	27304919, 16645051, 22647267, This study	23232545, 21248468	15750600, 16645051, 16738054	25931448
	HP1α (CBX5)	25931448, This study		15750600, 16738054	25931448
