# Supplementary material for: Misexpression of genes lacking CpG islands drives degenerative changes during aging
Source: Sci Adv. 2021 Dec 15;7(51):eabj9111. doi: 10.1126/sciadv.abj9111 (PMC8673774; doi:10.1126/sciadv.abj9111)
Supplement: Supplementary file 2 — Tables S1 to S12 [file sciadv.abj9111_tables_s1_to_s12.zip › sciadv.abj9111_table_s2.xlsx]

## Sheet: 2A
A list of mouse CGI+/- genes (mm9, NCBI build 37).
Chr	TSS	Symbol	Refseq ID	Orientation	CGI-ness
chr1	3661579	Xkr4	NM_001011874	-	+
chr1	4350395	Rp1	NM_011283	-	-
chr1	4487435	Sox17	NM_011441	-	+
chr1	4797903	Lypla1	NM_008866	+	+
chr1	4847774	Tcea1	NM_011541	+	+
chr1	5060366	Rgs20	NM_001177795	-	-
chr1	5073166	Atp6v1h	NM_133826	+	+
chr1	5578573	Oprk1	NM_001204371	+	-
chr1	5907479	Npbwr1	NM_010342	-	+
chr1	6204742	Rb1cc1	NM_009826	+	+
chr1	6477311	St18	NM_001244692	+	-
chr1	7079000	Pcmtd1	NM_183028	+	+
chr1	9289958	Sntg1	NM_001290390	-	+
chr1	9535488	Rrs1	NM_021511	+	+
chr1	9690290	Mybl1	NM_008651	-	+
chr1	9738463	Vcpip1	NM_173443	-	+
chr1	9788210	Sgk3	NM_133220	+	+
chr1	9999217	Ppp1r42	NM_145692	-	-
chr1	10028240	Cops5	NM_013715	-	+
chr1	10028298	Cspp1	NM_026493	+	+
chr1	10222751	Arfgef1	NM_001102430	-	+
chr1	10710026	Cpa6	NM_177834	-	-
chr1	10983545	Prex2	NM_029525	+	-
chr1	11404185	A830018L16Rik	NM_001160371	+	+
chr1	12682510	Sulf1	NM_001198565	+	-
chr1	12981216	Slco5a1	NM_172841	-	+
chr1	13117244	Prdm14	NM_001081209	-	+
chr1	13364164	Ncoa2	NM_008678	-	+
chr1	13579991	Tram1	NM_028173	-	+
chr1	13650590	Lactb2	NM_145381	-	+
chr1	13658851	Xkr9	NM_001011873	+	-
chr1	14300280	Eya1	NM_001310459	-	+
chr1	14746047	Msc	NM_001360810	-	+
chr1	14908943	Trpa1	NM_177781	-	-
chr1	15302532	Kcnb2	NM_001098528	+	-
chr1	15795726	Terf1	NM_009352	+	+
chr1	16083406	4930444P10Rik	NM_001305227	-	+
chr1	16094514	Rpl7	NM_011291	-	+
chr1	16095962	Rdh10	NM_133832	+	+
chr1	16509196	Stau2	NM_001347044	-	+
chr1	16609372	Ube2w	NM_025773	-	+
chr1	16655271	Tmem70	NM_026392	+	+
chr1	16678536	Ly96	NM_016923	+	-
chr1	17087970	Jph1	NM_020604	-	+
chr1	17135453	Gdap1	NM_010267	+	-
chr1	17591981	Pi15	NM_053191	+	-
chr1	17717497	Crispld1	NM_031402	+	-
chr1	18135983	Crisp4	NM_001347047	-	-
chr1	18227524	Defb18	NM_001039123	-	-
chr1	18255219	Defb41	NM_183124	-	-
chr1	19093102	Tfap2d	NM_153154	+	-
chr1	19202134	Tfap2b	NM_001025305	+	+
chr1	20608138	Pkhd1	NM_153179	-	-
chr1	20720985	Il17a	NM_010552	+	-
chr1	20774351	Il17f	NM_145856	-	-
chr1	20810393	Mcm3	NM_008563	-	+
chr1	20880628	Paqr8	NM_028829	+	+
chr1	20941706	Efhc1	NM_027974	+	+
chr1	21069306	Tram2	NM_177409	-	+
chr1	21208655	Tmem14a	NM_001290679	+	-
chr1	21230665	Gsta3	NM_001288617	+	-
chr1	21339757	Khdc1a	NM_183322	+	-
chr1	21358411	Khdc1c	NM_001033904	+	-
chr1	21373636	Khdc1b	NM_001113187	+	-
chr1	21952023	Kcnq5	NM_001160139	-	+
chr1	22812842	Rims1	NM_183018	-	+
chr1	23109092	4933415F23Rik	NM_025746	-	-
chr1	23390014	Ogfrl1	NM_001081079	-	+
chr1	23768764	B3gat2	NM_172124	+	+
chr1	23929220	Smap1	NM_001357395	-	+
chr1	24107180	Fam135a	NM_026604	-	+
chr1	24184448	Col9a1	NM_007740	+	-
chr1	24594276	Col19a1	NM_007733	-	+
chr1	24685382	Lmbrd1	NM_026719	+	+
chr1	26744305	4931408C20Rik	NM_001033764	-	-
chr1	28837097	Gm597	NM_001013750	-	-
chr1	30920101	Phf3	NM_001081080	-	-
chr1	31006600	Ptp4a1	NM_011200	-	+
chr1	31233279	Lgsn	NM_153601	+	-
chr1	32229566	Khdrbs2	NM_133235	+	+
chr1	32604138	Gm5415	NM_001164286	-	-
chr1	33726639	Prim2	NM_008922	-	+
chr1	33776740	Rab23	NM_008999	+	+
chr1	33814595	Bag2	NM_145392	-	+
chr1	33871440	Zfp451	NM_001359275	-	+
chr1	33964466	Bend6	NM_177235	-	+
chr1	33965069	Dst	NM_001276764	+	+
chr1	34496517	Ccdc115	NM_027159	-	+
chr1	34496673	Imp4	NM_178601	+	+
chr1	34516590	Ptpn18	NM_011206	+	+
chr1	34555256	Prss39	NM_001360855	+	-
chr1	34592492	Cfc1	NM_007685	+	-
chr1	34617788	Prss40	NM_009356	-	-
chr1	34735026	Arhgef4	NM_001368773	+	+
chr1	34899895	Fam168b	NM_001160235	-	+
chr1	34906833	Plekhb2	NM_001357425	+	+
chr1	36125244	Hs6st1	NM_015818	+	+
chr1	36301147	Uggt1	NM_198899	-	+
chr1	36330270	Neurl3	NM_153408	-	-
chr1	36364577	Arid5a	NM_001172205	+	+
chr1	36502116	Lman2l	NM_001310517	-	+
chr1	36528441	Cnnm4	NM_033570	+	+
chr1	36568711	Cnnm3	NM_001039551	+	+
chr1	36593401	Ankrd23	NM_001310521	-	-
chr1	36604097	Ankrd39	NM_001310533	-	+
chr1	36614402	Sema4c	NM_001304330	-	+
chr1	36740028	Fam178b	NM_201365	-	-
chr1	36748331	Cox5b	NM_009942	+	+
chr1	36766770	Actr1b	NM_146107	-	+
chr1	36823778	Zap70	NM_001289765	+	-
chr1	36996372	Tmem131	NM_018872	-	+
chr1	37275122	Cnga3	NM_001282010	+	-
chr1	37426061	Inpp4a	NM_172971	+	+
chr1	37486983	Unc50	NM_026123	+	+
chr1	37597861	Mgat4a	NM_173870	-	-
chr1	37776656	2010300C02Rik	NM_028096	-	+
chr1	37912218	Tsga10	NM_001290721	-	+
chr1	37929050	Lipt1	NM_001037918	+	-
chr1	37947256	Mitd1	NM_026913	-	+
chr1	37947321	Mrpl30	NM_027098	+	+
chr1	37973338	Lyg2	NM_001033427	-	-
chr1	38014604	Lyg1	NM_027111	-	-
chr1	38054053	Txndc9	NM_172054	-	+
chr1	38054854	Eif5b	NM_198303	+	+
chr1	38186511	Rev1	NM_001359287	-	+
chr1	38684089	Aff3	NM_001290814	-	-
chr1	38893532	Lonrf2	NM_001029878	-	-
chr1	38955005	Chst10	NM_001368780	-	+
chr1	38995993	Nms	NM_001011684	+	-
chr1	39044658	Pdcl3	NM_026850	+	+
chr1	39251116	Npas2	NM_008719	+	+
chr1	39424695	Rpl31	NM_001252218	+	+
chr1	39535600	Tbc1d8	NM_001357521	-	+
chr1	39634192	Rnf149	NM_001033135	-	+
chr1	39708027	Creg2	NM_170597	-	+
chr1	39777834	Rfx8	NM_001145660	-	+
chr1	39862177	Gm3646	NM_001177348	-	-
chr1	39957757	Map4k4	NM_001252201	+	+
chr1	40142937	Il1r2	NM_001360800	+	-
chr1	40323430	Il1r1	NM_001123382	+	+
chr1	40381433	Il1rl2	NM_133193	+	-
chr1	40496473	Il1rl1	NM_001025602	+	-
chr1	40522850	Il18r1	NM_008365	+	-
chr1	40572206	Il18rap	NM_010553	+	-
chr1	40637071	Slc9a4	NM_177084	+	-
chr1	40738556	Slc9a2	NM_001033289	+	+
chr1	40847502	Mfsd9	NM_172499	-	+
chr1	40862445	Tmem182	NM_001081198	+	-
chr1	42753990	Pou3f3	NM_008900	+	+
chr1	42908077	Mrps9	NM_023514	+	+
chr1	43009716	Gpr45	NM_053107	+	+
chr1	43155473	Tgfbrap1	NM_001013025	-	+
chr1	43155554	AI597479	NM_133818	+	+
chr1	43220806	Fhl2	NM_010212	-	+
chr1	43502595	Nck2	NM_010879	+	+
chr1	43787446	1500015O10Rik	NM_024283	+	-
chr1	43884684	Uxs1	NM_001368287	-	+
chr1	43990838	Tpp2	NM_009418	+	+
chr1	44175618	Kdelc1	NM_023645	-	+
chr1	44176812	Bivm	NM_144558	+	+
chr1	44204588	Ercc5	NM_011729	+	+
chr1	44608515	Gulp1	NM_028450	+	+
chr1	45368382	Col3a1	NM_009930	+	-
chr1	45560127	Col5a2	NM_007737	-	-
chr1	45852010	Wdr75	NM_028599	+	+
chr1	45982439	Slc40a1	NM_016917	-	+
chr1	46910463	Slc39a10	NM_001356416	-	+
chr1	50984366	Tmeff2	NM_019790	+	+
chr1	51972822	Myo1b	NM_001161817	-	+
chr1	52065083	Stat4	NM_011487	+	-
chr1	52176281	Stat1	NM_009283	+	+
chr1	52290076	Gls	NM_001081081	-	+
chr1	52557292	Nab1	NM_008667	-	+
chr1	52784202	Mfsd6	NM_001357464	-	+
chr1	52874532	Inpp1	NM_008384	-	+
chr1	52901881	Hibch	NM_146108	+	+
chr1	53020075	1700019D03Rik	NM_001368278	-	+
chr1	53118483	Mstn	NM_010834	+	-
chr1	53244461	1700019A02Rik	NM_001368200	-	-
chr1	53353872	Pms1	NM_153556	-	+
chr1	53353938	Ormdl1	NM_145517	+	+
chr1	53370467	Osgepl1	NM_001285839	+	-
chr1	53409596	Asnsd1	NM_133728	-	+
chr1	53842059	Stk17b	NM_133810	-	+
chr1	54251878	Hecw2	NM_001001883	-	+
chr1	54307526	Ccdc150	NM_030025	+	-
chr1	54495870	Gtf3c3	NM_001033194	-	+
chr1	54614528	Pgap1	NM_001163314	-	+
chr1	54983231	Ankrd44	NM_001081433	-	+
chr1	55084322	Sf3b1	NM_031179	-	+
chr1	55109613	Coq10b	NM_001039710	+	+
chr1	55144991	Hspe1	NM_008303	+	+
chr1	55145087	Hspd1	NM_001356512	-	+
chr1	55188088	Mob4	NM_025283	+	+
chr1	55283626	Rftn2	NM_028713	-	-
chr1	55294020	Mars2	NM_175439	+	+
chr1	55420597	Boll	NM_029267	-	+
chr1	55462789	Plcl1	NM_001114663	+	+
chr1	56694295	Hsfy2	NM_027661	-	-
chr1	57037092	Satb2	NM_001358580	-	+
chr1	57434463	1700066M21Rik	NM_028546	+	+
chr1	57831704	Spats2l	NM_144882	+	+
chr1	58026928	Kctd18	NM_001159864	-	+
chr1	58086812	Aox1	NM_009676	+	-
chr1	58169979	Aox3	NM_023617	+	-
chr1	58267240	Aox4	NM_023631	+	-
chr1	58449741	Bzw1	NM_025824	+	+
chr1	58501994	Nif3l1	NM_022988	+	-
chr1	58502330	Ppil3	NM_027374	-	+
chr1	58561953	Orc2	NM_008765	-	+
chr1	58643177	Fam126b	NM_001310598	-	+
chr1	58643240	Ndufb3	NM_025597	+	+
chr1	58752833	Als2cr12	NM_175370	-	-
chr1	58770129	Cflar	NM_207653	+	-
chr1	58852217	Casp8	NM_009812	+	+
chr1	59030326	Trak2	NM_172406	-	+
chr1	59030365	Stradb	NM_172656	+	+
chr1	59220233	Mpp4	NM_001164682	-	-
chr1	59293937	Als2	NM_001159948	-	+
chr1	59313749	Cdk15	NM_001033373	+	-
chr1	59538990	Fzd7	NM_008057	+	+
chr1	59573107	Gm973	NM_001013771	+	-
chr1	59727678	Sumo1	NM_009460	-	+
chr1	59741849	Nop58	NM_018868	+	+
chr1	59821122	Bmpr2	NM_007561	+	+
chr1	59969849	Fam117b	NM_001037725	+	+
chr1	60099966	Ica1l	NM_027407	-	+
chr1	60155090	Carf	NM_001285463	+	+
chr1	60155344	Wdr12	NM_001199060	-	+
chr1	60237442	Nbeal1	NM_173444	+	+
chr1	60400143	Cyp20a1	NM_030013	+	+
chr1	60466462	Abi2	NM_198127	+	+
chr1	60623609	Raph1	NM_001045513	-	+
chr1	60803231	Cd28	NM_007642	+	-
chr1	60965868	Ctla4	NM_009843	+	-
chr1	61034757	Icos	NM_017480	+	-
chr1	61685397	Pard3b	NM_001081050	+	+
chr1	62749890	Nrp2	NM_001077405	+	+
chr1	63160841	Ino80d	NM_001114609	-	+
chr1	63223396	Ndufs1	NM_001160038	-	+
chr1	63223404	Eef1b2	NM_018796	+	+
chr1	63246931	Zdbf2	NM_001285936	+	+
chr1	63257290	Gpr1	NM_001357045	-	-
chr1	63492464	Adam23	NM_011780	+	+
chr1	63733501	Dytn	NM_001081658	-	-
chr1	63776892	Mdh1b	NM_029696	-	-
chr1	63777198	Fastkd2	NM_172422	+	-
chr1	63815841	4933402D24Rik	NM_001256158	-	-
chr1	64167963	Klf7	NM_033563	-	+
chr1	64579377	Creb1	NM_009952	+	+
chr1	64664338	Mettl21a	NM_025964	-	+
chr1	64737918	Ccnyl1	NM_001097644	+	+
chr1	64784324	Fzd5	NM_022721	-	+
chr1	65003398	Plekhm3	NM_001039493	-	+
chr1	65079333	Akr1cl	NM_027582	-	-
chr1	65097737	Cryge	NM_007777	-	-
chr1	65110014	Crygd	NM_007776	-	-
chr1	65120106	Crygc	NM_001082573	-	-
chr1	65128864	Crygb	NM_144761	-	-
chr1	65149937	Cryga	NM_007774	-	-
chr1	65169788	D630023F18Rik	NM_175293	-	-
chr1	65233053	Idh1	NM_001111320	-	+
chr1	65233258	Pikfyve	NM_001310624	+	+
chr1	65357830	Pth2r	NM_139270	+	-
chr1	65973095	Crygf	NM_027010	+	-
chr1	66514507	Unc80	NM_175510	+	+
chr1	66747404	Rpe	NM_001310643	+	+
chr1	66909883	Acadl	NM_007381	-	+
chr1	66991630	Myl1	NM_021285	-	-
chr1	67085446	Lancl1	NM_001190985	-	+
chr1	67169600	Cps1	NM_001080809	+	-
chr1	69154633	Erbb4	NM_010154	-	+
chr1	69732534	Ikzf2	NM_011770	-	-
chr1	69873543	Spag16	NM_001271533	+	-
chr1	70772288	Vwc2l	NM_177164	+	-
chr1	71149546	Bard1	NM_007525	-	+
chr1	71461484	Abca12	NM_175210	-	-
chr1	71603729	Atic	NM_026195	+	+
chr1	71699808	Fn1	NM_001276411	-	+
chr1	72258888	Mreg	NM_001357488	-	+
chr1	72330895	Pecr	NM_023523	-	+
chr1	72330946	Tmem169	NM_175564	+	+
chr1	72353994	Xrcc5	NM_001357519	+	-
chr1	72583733	March4	NM_001045533	-	+
chr1	72629824	Smarcal1	NM_018817	+	-
chr1	72747153	Ankar	NM_001347063	-	-
chr1	72757833	Rpl37a	NM_009084	+	+
chr1	72871053	Igfbp2	NM_008342	+	+
chr1	72921439	Igfbp5	NM_010518	-	+
chr1	73062473	Tnp1	NM_009407	-	-
chr1	74171021	Tns1	NM_027884	-	+
chr1	74172114	Rufy4	NM_001170641	+	+
chr1	74200567	Cxcr2	NM_009909	+	-
chr1	74241205	Cxcr1	NM_178241	-	-
chr1	74283090	Arpc2	NM_029711	+	+
chr1	74325173	Gpbar1	NM_174985	+	-
chr1	74331312	Aamp	NM_001190444	-	+
chr1	74350910	Tmbim1	NM_027154	-	+
chr1	74379183	Pnkd	NM_019999	+	+
chr1	74421776	Slc11a1	NM_013612	+	-
chr1	74438182	Ctdsp1	NM_153088	+	+
chr1	74455957	Vil1	NM_009509	+	-
chr1	74590860	Usp37	NM_176972	-	-
chr1	74590933	Plcd4	NM_148937	+	-
chr1	74634602	Zfp142	NM_001310668	-	+
chr1	74634862	Bcs1l	NM_025784	+	+
chr1	74647971	Rnf25	NM_021313	-	+
chr1	74648028	Stk36	NM_175031	+	+
chr1	74708275	Ttll4	NM_001014974	+	+
chr1	74760108	Cyp27a1	NM_024264	+	+
chr1	74795529	Prkag3	NM_153744	-	-
chr1	74818465	Wnt6	NM_009526	+	+
chr1	74838592	Wnt10a	NM_009518	+	+
chr1	74901602	Cdk5r2	NM_009872	+	+
chr1	74931982	Fev	NM_153111	-	+
chr1	74939717	Cryba2	NM_021541	-	+
chr1	74998246	Ihh	NM_010544	-	+
chr1	75121800	Nhej1	NM_029342	-	+
chr1	75130464	Slc23a3	NM_194333	-	-
chr1	75165308	Zfand2b	NM_026846	+	+
chr1	75176966	Abcb6	NM_023732	-	+
chr1	75188584	Atg9a	NM_001288613	-	+
chr1	75188733	Ankzf1	NM_026187	+	+
chr1	75207353	Glb1l	NM_029010	-	+
chr1	75207403	Stk16	NM_011494	+	+
chr1	75215869	Tuba4a	NM_001313724	-	+
chr1	75228668	A630095N17Rik	NM_001243090	-	-
chr1	75232997	Dnajb2	NM_001159883	+	+
chr1	75260783	Ptprn	NM_008985	-	+
chr1	75274990	Resp18	NM_009049	-	-
chr1	75314212	Dnpep	NM_001110831	-	+
chr1	75356866	Des	NM_010043	+	+
chr1	75382184	Speg	NM_001085370	+	-
chr1	75432510	Gmppa	NM_001357170	+	-
chr1	75476046	Chpf	NM_001001565	-	+
chr1	75476106	Tmem198	NM_177056	+	+
chr1	75503027	Obsl1	NM_178884	-	+
chr1	75504183	Inha	NM_001329843	+	+
chr1	75518103	Stk11ip	NM_027886	+	+
chr1	75543036	Slc4a3	NM_001357150	+	+
chr1	77511663	Epha4	NM_007936	-	+
chr1	78193711	Pax3	NM_008781	-	+
chr1	78306920	Sgpp2	NM_001004173	+	+
chr1	78485472	Farsb	NM_011811	-	+
chr1	78507634	Mogat1	NM_026713	+	-
chr1	78654399	Acsl3	NM_028817	+	+
chr1	78655014	Utp14b	NM_001136226	+	+
chr1	78813485	Kcne4	NM_021342	+	-
chr1	79436665	Scg2	NM_009129	-	-
chr1	79668547	Ap1s3	NM_183027	-	+
chr1	79758344	Wdfy1	NM_001111279	-	+
chr1	79772592	Mrpl44	NM_001081210	+	+
chr1	79855240	Serpine2	NM_009255	-	+
chr1	80210519	Fam124b	NM_173425	-	-
chr1	80337265	Cul3	NM_001313728	-	+
chr1	80661927	Dock10	NM_001285927	-	+
chr1	82288014	Irs1	NM_010570	-	+
chr1	82335623	Rhbdd1	NM_001122685	+	-
chr1	82583424	Col4a4	NM_007735	-	-
chr1	82583495	Col4a3	NM_007734	+	-
chr1	82721464	Mff	NM_029409	+	+
chr1	82765036	Tm4sf20	NM_025453	-	-
chr1	82836034	Agfg1	NM_010472	+	+
chr1	83035023	Slc19a3	NM_030556	-	+
chr1	83113340	Ccl20	NM_016960	+	-
chr1	83404775	Sphkap	NM_001356547	-	-
chr1	84281220	Pid1	NM_001003948	-	+
chr1	84692796	Dner	NM_152915	-	+
chr1	84835879	Trip12	NM_133975	-	+
chr1	84836415	Fbxo36	NM_025386	+	+
chr1	84931658	Slc16a14	NM_027921	-	+
chr1	85106428	A530032D15Rik	NM_213615	-	-
chr1	85267141	C130026I21Rik	NM_175219	-	-
chr1	87497277	Sp140	NM_001013817	+	-
chr1	87500466	Sp110	NM_175397	-	-
chr1	87546562	Sp100	NM_013673	+	-
chr1	87633181	A630001G21Rik	NM_177055	-	-
chr1	87690015	Cab39	NM_001355046	+	+
chr1	87791084	Itm2c	NM_022417	+	+
chr1	87857630	Gpr55	NM_001033290	-	-
chr1	87918516	Spata3	NM_028647	+	-
chr1	87942437	2810459M11Rik	NM_001144992	+	+
chr1	87961193	Psmd1	NM_027357	+	+
chr1	88008555	Htr2b	NM_008311	-	-
chr1	88051354	Armc9	NM_030184	+	+
chr1	88199795	B3gnt7	NM_145222	+	+
chr1	88256030	Ncl	NM_010880	-	+
chr1	88285936	Nmur1	NM_001319227	-	-
chr1	88423131	Ptma	NM_008972	+	+
chr1	88479360	Pde6d	NM_001360817	-	+
chr1	88479495	Cops7b	NM_172974	+	+
chr1	88567148	Nppc	NM_010933	-	+
chr1	88600378	Dis3l2	NM_001172157	+	+
chr1	88986503	Alppl2	NM_007433	-	-
chr1	88998181	Alpi	NM_001081082	-	-
chr1	89021582	Akp3	NM_007432	+	-
chr1	89052711	Ecel1	NM_001277925	-	+
chr1	89079888	Prss56	NM_027084	+	-
chr1	89087171	Chrnd	NM_021600	+	-
chr1	89102385	Chrng	NM_009604	+	-
chr1	89110513	Eif4e2	NM_001039169	+	+
chr1	89160927	Efhd1	NM_028889	+	+
chr1	89223572	Gigyf2	NM_146112	+	+
chr1	89291304	Kcnj13	NM_001110227	-	-
chr1	89470445	Ngef	NM_001111314	-	-
chr1	89480596	Neu2	NM_001160165	+	-
chr1	89516886	Inpp5d	NM_010566	+	-
chr1	89652585	Atg16l1	NM_029846	+	+
chr1	89700254	Sag	NM_009118	+	-
chr1	89749861	Dgkd	NM_177646	+	+
chr1	89905126	Usp40	NM_001198573	-	+
chr1	89951985	Ugt1a10	NM_201641	+	-
chr1	89967353	Ugt1a9	NM_201644	+	-
chr1	89991575	Ugt1a7c	NM_201642	+	-
chr1	89999831	Ugt1a6b	NM_201410	+	-
chr1	90031383	Ugt1a6a	NM_145079	+	-
chr1	90062586	Ugt1a5	NM_201643	+	-
chr1	90097185	Ugt1a2	NM_013701	+	-
chr1	90102323	Dnajb3	NM_008299	-	+
chr1	90108533	Ugt1a1	NM_201645	+	-
chr1	90174154	Hjurp	NM_198652	-	+
chr1	90203309	Trpm8	NM_134252	+	-
chr1	90303584	Spp2	NM_029269	+	-
chr1	90406641	Glrp1	NM_008132	-	-
chr1	90598766	Arl4c	NM_177305	-	+
chr1	90966989	Sh3bp4	NM_133816	+	+
chr1	91351385	Agap1	NM_178119	+	+
chr1	91827751	Gbx2	NM_010262	-	+
chr1	91911241	Asb18	NM_139152	-	-
chr1	92050011	Iqca	NM_001368722	-	-
chr1	92499999	Cops8	NM_133805	+	+
chr1	92740548	Col6a3	NM_001243008	-	-
chr1	92811676	Mlph	NM_053015	+	-
chr1	92849684	Prlh	NM_001101647	+	-
chr1	92866197	Rab17	NM_008998	-	-
chr1	92950020	Lrrfip1	NM_001111311	+	+
chr1	93041679	Rbm44	NM_001033408	+	-
chr1	93076398	Ramp1	NM_016894	+	+
chr1	93147142	Ube2f	NM_001355764	+	+
chr1	93194914	Scly	NM_016717	+	+
chr1	93218651	Espnl	NM_001033292	+	-
chr1	93247649	Klhl30	NM_027551	+	-
chr1	93295400	Ilkap	NM_001355152	-	+
chr1	93309799	Hes6	NM_019479	-	+
chr1	93355905	Per2	NM_011066	-	+
chr1	93391244	Traf3ip1	NM_028718	+	+
chr1	93437141	Asb1	NM_001039126	+	+
chr1	93698037	Twist2	NM_007855	+	+
chr1	94076918	Hdac4	NM_207225	-	-
chr1	94370335	Ndufa10	NM_024197	-	+
chr1	94377196	Olfr1416	NM_147038	-	-
chr1	94388330	Olfr1415	NM_001011525	-	-
chr1	94415092	Olfr1414	NM_147039	-	-
chr1	94469701	Olfr1413	NM_147037	+	-
chr1	94484908	Olfr1412	NM_146277	+	-
chr1	94493097	Olfr1411	NM_146490	+	-
chr1	94504415	Olfr1410	NM_146491	+	-
chr1	94516457	Olfr12	NM_206896	+	-
chr1	94545418	Otos	NM_153114	-	-
chr1	94728221	Gpc1	NM_016696	+	+
chr1	94799483	Ankmy1	NM_001347091	-	-
chr1	94803565	Dusp28	NM_175118	+	+
chr1	94807401	Rnpepl1	NM_181405	+	+
chr1	94830984	Capn10	NM_011796	+	+
chr1	94875479	Gpr35	NM_022320	+	-
chr1	94902910	Aqp12	NM_177587	+	-
chr1	94998451	Kif1a	NM_001110315	-	+
chr1	95031816	Agxt	NM_016702	+	-
chr1	95132473	Sned1	NM_172463	+	+
chr1	95239365	Pask	NM_080850	-	+
chr1	95240204	Ppp1r7	NM_023200	+	+
chr1	95270472	Ano7	NM_207031	+	-
chr1	95375494	Hdlbp	NM_133808	-	+
chr1	95375637	Sept2	NM_001159719	+	+
chr1	95408680	Farp2	NM_145519	+	+
chr1	95532304	Stk25	NM_021537	-	+
chr1	95582151	Bok	NM_016778	+	+
chr1	95651415	Thap4	NM_025920	-	+
chr1	95651481	Atg4b	NM_174874	+	+
chr1	95698511	Dtymk	NM_001105667	-	+
chr1	95700541	Ing5	NM_025454	+	+
chr1	95721816	D2hgdh	NM_001310767	+	-
chr1	95757920	Gal3st2	NM_199366	+	-
chr1	95917069	Neu4	NM_001310769	+	-
chr1	95949130	Pdcd1	NM_008798	-	-
chr1	97210204	Fam174a	NM_026321	+	+
chr1	97564171	St8sia4	NM_009183	-	+
chr1	98768748	Slco4c1	NM_172658	-	+
chr1	99024880	Slco6c1	NM_028942	-	-
chr1	99558253	D1Ertd622e	NM_001355072	-	+
chr1	99666669	Ppip5k2	NM_173760	-	+
chr1	99666748	Gin1	NM_026250	+	+
chr1	99992223	Pam	NM_001357127	-	+
chr1	100317700	Slco6d1	NM_027584	+	-
chr1	101669341	Cntnap5b	NM_172851	+	-
chr1	106665096	Cdh20	NM_011800	+	+
chr1	107253287	Rnf152	NM_178779	-	+
chr1	107560253	Pign	NM_013784	-	+
chr1	107677299	Tnfrsf11a	NM_009399	+	+
chr1	107886982	Zcchc2	NM_001122675	+	+
chr1	108068445	Phlpp1	NM_133821	+	+
chr1	108610867	Bcl2	NM_009741	-	+
chr1	108656319	Kdsr	NM_027534	-	+
chr1	108693302	Vps4b	NM_009190	-	+
chr1	108757751	Serpinb5	NM_001360853	+	-
chr1	108831025	Serpinb12	NM_027971	+	-
chr1	108877560	Serpinb13	NM_172852	+	-
chr1	108948880	Serpinb3a	NM_009126	-	-
chr1	108980057	Serpinb3d	NM_201376	-	-
chr1	109057691	Serpinb3b	NM_198680	-	-
chr1	109174948	Serpinb3c	NM_201363	-	-
chr1	109258890	Serpinb11	NM_025867	+	-
chr1	109319265	Serpinb7	NM_027548	+	-
chr1	109408086	Serpinb2	NM_011111	+	-
chr1	109486582	Serpinb8	NM_011459	+	-
chr1	111879878	Cdh7	NM_001316744	+	+
chr1	112874170	Cdh19	NM_001356415	-	-
chr1	113761495	Dsel	NM_001081316	-	+
chr1	117581713	Cntnap5a	NM_001077425	+	-
chr1	120207923	Tsn	NM_011650	-	+
chr1	120285634	Clasp1	NM_001359330	+	+
chr1	120524521	Tfcp2l1	NM_023755	+	+
chr1	120950196	Gli2	NM_001081125	-	+
chr1	121318825	Inhbb	NM_008381	-	+
chr1	121401359	Ralb	NM_022327	-	+
chr1	121422730	Tmem185b	NM_146103	+	+
chr1	121733648	Ptpn4	NM_019933	-	+
chr1	121809760	Tmem177	NM_175106	-	+
chr1	121903556	Sctr	NM_001012322	+	+
chr1	121970357	Tmem37	NM_019432	-	+
chr1	122017496	Dbi	NM_001037999	-	+
chr1	122017763	3110009E18Rik	NM_001172074	+	+
chr1	122167659	Steap3	NM_001085409	-	+
chr1	122237158	C1ql2	NM_207233	+	+
chr1	122401601	Marco	NM_010766	-	-
chr1	122499063	En1	NM_010133	+	+
chr1	123224601	Insig2	NM_133748	-	+
chr1	123327643	Ccdc93	NM_001025156	+	-
chr1	123425042	Htr5b	NM_010483	-	+
chr1	123464557	Ddx18	NM_025860	-	+
chr1	125942136	Dpp10	NM_199021	-	+
chr1	127332304	Actr3	NM_023735	-	+
chr1	127457578	Slc35f5	NM_028787	+	+
chr1	127573572	Gpr39	NM_027677	+	-
chr1	127808791	Lypd1	NM_145100	-	+
chr1	128727209	Nckap5	NM_001081756	-	+
chr1	129101562	Mgat5	NM_145128	+	+
chr1	129574598	Tmem163	NM_028135	-	+
chr1	129625989	Acmsd	NM_001033041	+	-
chr1	129670740	Ccnt2	NM_028399	+	+
chr1	129765349	Rab3gap1	NM_178690	+	+
chr1	129999578	Zranb3	NM_001357573	-	+
chr1	129999882	R3hdm1	NM_181750	+	+
chr1	130140713	Ubxn4	NM_001356529	+	+
chr1	130224895	Lct	NM_001081078	-	-
chr1	130256282	Mcm6	NM_001313695	-	+
chr1	130313993	Dars	NM_177445	-	+
chr1	130488876	Cxcr4	NM_009911	-	+
chr1	131169880	Thsd7b	NM_172485	+	+
chr1	132359321	Cd55	NM_010016	-	+
chr1	132526183	Zp3r	NM_009581	-	-
chr1	132558195	C4bp	NM_007576	-	-
chr1	132612398	Pfkfb2	NM_008825	-	+
chr1	132613903	Yod1	NM_178691	+	+
chr1	132628552	AA986860	NM_177604	+	-
chr1	132697478	Fcamr	NM_001170632	+	-
chr1	132723260	Pigr	NM_011082	+	-
chr1	132783988	Il24	NM_053095	-	-
chr1	132807873	Il20	NM_021380	-	-
chr1	132836692	Il19	NM_001009940	-	-
chr1	132916421	Il10	NM_010548	+	-
chr1	132994420	Mapkapk2	NM_008551	-	+
chr1	133034811	Dyrk3	NM_145508	-	+
chr1	133049783	Eif2d	NM_010709	+	-
chr1	133141755	Rassf5	NM_018750	-	+
chr1	133176140	Ikbke	NM_019777	-	-
chr1	133423938	Srgap2	NM_001081011	-	+
chr1	133424479	Fam72a	NM_175382	+	+
chr1	133495690	Avpr1b	NM_011924	+	-
chr1	133534890	Ctse	NM_007799	+	-
chr1	133640598	Slc26a9	NM_177243	+	-
chr1	133693971	Pm20d1	NM_178079	+	-
chr1	133724588	Slc41a1	NM_173865	+	+
chr1	133807034	Nucks1	NM_175294	+	+
chr1	133867185	Slc45a3	NM_145977	+	-
chr1	133904181	Elk4	NM_007923	+	+
chr1	134036262	Cdk18	NM_008795	-	+
chr1	134122890	Lemd1	NM_001311102	+	+
chr1	134195202	Klhdc8a	NM_144810	+	+
chr1	134212701	Nuak2	NM_001195025	+	+
chr1	134286895	Tmcc2	NM_001311107	-	+
chr1	134314029	Dstyk	NM_172516	+	+
chr1	134373943	Rbbp5	NM_172517	+	+
chr1	134402806	Tmem81	NM_029025	+	-
chr1	134439517	Cntn2	NM_177129	-	+
chr1	134638374	Nfasc	NM_182716	-	-
chr1	134776931	Lrrn2	NM_010732	+	+
chr1	134921993	Mdm4	NM_001302801	-	+
chr1	134942588	Pik3c2b	NM_001099276	+	+
chr1	135027742	Ppp1r15b	NM_133819	+	+
chr1	135142673	Plekha6	NM_182930	+	-
chr1	135206399	Golt1a	NM_026680	+	-
chr1	135247250	Ren1	NM_031192	+	-
chr1	135260148	Etnk2	NM_175443	+	+
chr1	135320789	Sox13	NM_011439	-	+
chr1	135506857	Snrpe	NM_009227	-	+
chr1	135557462	Zbed6	NM_001166552	-	+
chr1	135557976	Zc3h11a	NM_001357228	-	+
chr1	135586685	Lax1	NM_001159649	-	-
chr1	135650324	Atp2b4	NM_001167949	-	-
chr1	135803750	Optc	NM_054076	-	-
chr1	135817978	Prelp	NM_054077	-	-
chr1	135933830	Fmod	NM_021355	+	-
chr1	135975732	Btg2	NM_007570	-	+
chr1	136007818	Chit1	NM_027979	+	-
chr1	136090024	Mybph	NM_001357515	+	-
chr1	136132034	Adora1	NM_001008533	-	+
chr1	136186580	Myog	NM_031189	+	-
chr1	136229505	Ppfia4	NM_001144855	-	-
chr1	136258576	Tmem183a	NM_020588	-	+
chr1	136282516	4933406M09Rik	NM_173771	+	-
chr1	136302357	Cyb5r1	NM_028057	+	+
chr1	136312240	Adipor1	NM_001306069	+	+
chr1	136352107	Klhl12	NM_001311136	+	+
chr1	136391215	Rabif	NM_145510	+	+
chr1	136456754	Kdm5b	NM_152895	+	+
chr1	136543188	Syt2	NM_009307	+	+
chr1	136852517	Ppp1r12b	NM_001081307	-	+
chr1	136859141	Ube2t	NM_026024	+	+
chr1	137001853	Lgr6	NM_001033409	-	+
chr1	137029885	Ptpn7	NM_001356382	+	-
chr1	137043410	Arl8a	NM_026823	+	+
chr1	137064258	Gpr37l1	NM_134438	-	-
chr1	137155049	Elf3	NM_001163131	-	-
chr1	137180661	Rnpep	NM_145417	-	+
chr1	137210314	Timm17a	NM_001360857	-	+
chr1	137221389	Lmod1	NM_053106	+	-
chr1	137271640	Shisa4	NM_175259	-	+
chr1	137327076	Ipo9	NM_001357577	-	+
chr1	137481932	Nav1	NM_173437	-	+
chr1	137616639	Csrp1	NM_001360782	+	+
chr1	137662661	Phlda3	NM_013750	+	+
chr1	137695997	Tnni1	NM_021467	+	-
chr1	137715174	Lad1	NM_133664	+	+
chr1	137732910	Tnnt2	NM_001130174	+	-
chr1	137815784	Pkp1	NM_019645	-	+
chr1	137902919	Igfn1	NM_177642	-	-
chr1	137914732	Tmem9	NM_001160146	+	-
chr1	137949387	Cacna1s	NM_001081023	+	+
chr1	138027966	Kif21b	NM_001039472	+	+
chr1	138157450	Gpr25	NM_001101516	-	+
chr1	138242681	Camsap2	NM_001347109	-	+
chr1	138311847	Ddx59	NM_026500	+	+
chr1	138364424	Kif14	NM_001287179	+	-
chr1	138521477	Zfp281	NM_001160251	+	+
chr1	138857025	Nr5a2	NM_030676	-	+
chr1	140071703	Ptprc	NM_001111316	-	-
chr1	140170314	Atp6v1g3	NM_177397	+	-
chr1	140516334	Nek7	NM_021605	-	+
chr1	140739021	Lhx9	NM_001025565	-	+
chr1	140753431	2310009B15Rik	NM_001081226	-	+
chr1	140860285	Dennd1b	NM_001166501	+	-
chr1	141273653	Crb1	NM_133239	-	-
chr1	141318959	Zbtb41	NM_172643	+	+
chr1	141351349	Aspm	NM_009791	+	+
chr1	141398283	F13b	NM_031164	+	-
chr1	141456799	Cfhr1	NM_015780	-	-
chr1	141677816	Gm4788	NM_001029977	-	-
chr1	141755276	Cfhr2	NM_001025575	-	-
chr1	142079988	Cfh	NM_009888	-	-
chr1	142142294	Kcnt2	NM_001081027	+	-
chr1	145487826	B3galt2	NM_020025	+	-
chr1	145550023	Cdc73	NM_145991	-	+
chr1	145586697	Glrx2	NM_001038592	+	+
chr1	145624407	Uchl5	NM_019562	+	+
chr1	145851279	Rgs2	NM_009061	-	+
chr1	146024502	Rgs13	NM_153171	-	-
chr1	146096234	Rgs1	NM_015811	-	-
chr1	146622557	Rgs18	NM_022881	-	-
chr1	151808420	Pla2g4a	NM_008869	-	-
chr1	151947160	Ptgs2	NM_011198	+	-
chr1	152166546	Pdc	NM_001159730	+	-
chr1	152239967	Tpr	NM_133780	+	+
chr1	152313295	Prg4	NM_021400	-	-
chr1	152840565	Hmcn1	NM_001024720	-	+
chr1	153191627	Ivns1abp	NM_054102	+	+
chr1	153348121	Rnf2	NM_001360844	-	+
chr1	153418502	Fam129a	NM_022018	+	+
chr1	153602503	Edem3	NM_001039644	+	+
chr1	153937450	1700025G04Rik	NM_197990	-	+
chr1	154233812	Tsen15	NM_025677	-	+
chr1	154597680	Apobec4	NM_001081197	+	-
chr1	154613435	Rgl1	NM_001346117	-	+
chr1	154613671	Arpc5	NM_026369	+	+
chr1	154647282	Ncf2	NM_010877	+	-
chr1	154749775	Smg7	NM_001160257	-	+
chr1	154802230	Nmnat2	NM_175460	+	+
chr1	155033577	Lamc2	NM_008485	-	+
chr1	155179916	Lamc1	NM_010683	-	+
chr1	155334790	Dhx9	NM_007842	-	+
chr1	155396844	Npl	NM_028749	-	+
chr1	155500166	Rgs8	NM_026380	+	-
chr1	155587482	Rgs16	NM_011267	+	+
chr1	155596555	Rnasel	NM_011882	+	-
chr1	155691271	Rgsl1	NM_001368270	-	-
chr1	155747058	Glul	NM_008131	+	+
chr1	156048316	Zfp648	NM_001204908	+	-
chr1	156573050	Cacna1e	NM_009782	-	+
chr1	156946766	Ier5	NM_010500	-	+
chr1	156993944	Mr1	NM_001355062	-	-
chr1	157005832	Stx6	NM_021433	+	+
chr1	157264574	Xpr1	NM_011273	-	+
chr1	157405249	Acbd6	NM_028250	+	+
chr1	157589157	Lhx4	NM_010712	-	+
chr1	157660029	Qsox1	NM_001024945	-	+
chr1	157820385	Cep350	NM_001039184	-	+
chr1	157883610	Tor1aip1	NM_001160018	-	+
chr1	157887969	Tor1aip2	NM_001358627	+	-
chr1	158135156	Fam163a	NM_177838	-	+
chr1	158233479	Tdrd5	NM_001134741	-	+
chr1	158240849	Nphs2	NM_130456	+	+
chr1	158404459	Soat1	NM_009230	-	+
chr1	158488917	Abl2	NM_009595	+	+
chr1	158604470	Tor3a	NM_023141	-	+
chr1	158649041	Fam20b	NM_145413	-	+
chr1	158769153	Angptl1	NM_028333	+	-
chr1	158869518	Ralgps2	NM_001357392	-	+
chr1	159342726	Rasal2	NM_177644	-	+
chr1	159436926	Sec16b	NM_033354	+	-
chr1	160292434	Astn1	NM_001205204	+	-
chr1	160887569	Pappa2	NM_001085376	-	-
chr1	161453899	Tnr	NM_022312	+	-
chr1	162083706	Tnn	NM_177839	-	-
chr1	162125462	Mrps14	NM_001347121	+	+
chr1	162143023	Cacybp	NM_009786	-	+
chr1	162281702	Rabgap1l	NM_001038621	-	+
chr1	162836541	Rc3h1	NM_001024952	+	+
chr1	162908736	Serpinc1	NM_080844	+	-
chr1	162964980	Zbtb37	NM_173424	-	+
chr1	163000791	Dars2	NM_172644	-	+
chr1	163000897	Cenpl	NM_001159930	+	+
chr1	163061610	Klhl20	NM_001039482	-	+
chr1	163072842	Ankrd45	NM_028664	+	-
chr1	163181341	Prdx6	NM_001303408	-	+
chr1	163325568	Tnfsf4	NM_009452	+	-
chr1	163424787	Tnfsf18	NM_183391	+	-
chr1	163718626	Fasl	NM_010177	-	-
chr1	163899279	4930558K02Rik	NM_001204905	-	+
chr1	163899318	Pigc	NM_026078	+	+
chr1	164408165	Dnm3	NM_001038619	-	+
chr1	164500958	Vamp4	NM_001347125	+	+
chr1	164569280	Myoc	NM_010865	+	-
chr1	164670687	Prrc2c	NM_001081290	-	+
chr1	164742680	Fmo4	NM_144878	-	-
chr1	164796741	Fmo1	NM_010231	-	-
chr1	164828624	Fmo2	NM_001360913	-	-
chr1	164867356	Fmo6	NM_001178038	-	-
chr1	164914659	Fmo3	NM_008030	-	-
chr1	165243781	Prrx1	NM_175686	-	+
chr1	165333800	Gorab	NM_001313738	-	+
chr1	165655363	Mettl11b	NM_001143956	-	-
chr1	165709713	Kifap3	NM_010629	+	+
chr1	165859895	Scyl3	NM_001357426	+	+
chr1	165924927	BC055324	NM_001357049	-	+
chr1	165978364	Sele	NM_011345	+	-
chr1	165992206	Sell	NM_011346	+	-
chr1	166045394	Selp	NM_011347	+	-
chr1	166081965	F5	NM_007976	+	-
chr1	166179176	Slc19a2	NM_054087	+	+
chr1	166237615	Blzf1	NM_001160209	-	+
chr1	166237802	Nme7	NM_178071	+	+
chr1	166388486	Atp1b1	NM_009721	-	+
chr1	166726793	Dpt	NM_019759	+	-
chr1	166865653	Xcl1	NM_008510	-	-
chr1	167090904	Tbx19	NM_032005	-	-
chr1	167124564	Sft2d2	NM_145512	-	+
chr1	167167091	Tiprl	NM_001357411	-	+
chr1	167232753	Gpr161	NM_001310430	+	-
chr1	167390594	Dcaf6	NM_028759	-	+
chr1	167415313	Adcy10	NM_001357427	+	-
chr1	167564672	Mpzl1	NM_001083897	-	+
chr1	167638225	Rcsd1	NM_178593	-	+
chr1	167693888	Creg1	NM_011804	+	+
chr1	167718811	Cd247	NM_001113393	+	-
chr1	167883202	Pou2f1	NM_001368808	-	+
chr1	168058029	Dusp27	NM_001033344	-	-
chr1	168060351	Gpa33	NM_001360925	+	-
chr1	168168875	Mael	NM_175296	-	-
chr1	168184269	Ildr2	NM_001357430	+	+
chr1	168309297	Tada1	NM_030245	+	+
chr1	168339959	Pogk	NM_175170	-	+
chr1	168427719	Gm4846	NM_001164306	-	-
chr1	168577824	Gm4847	NM_001164312	-	-
chr1	168611976	Fmo9	NM_172844	-	-
chr1	168931547	Fam78b	NM_001160262	+	+
chr1	169215258	Uck2	NM_030724	-	+
chr1	169238800	Tmco1	NM_001039483	+	+
chr1	169280121	Aldh9a1	NM_019993	+	+
chr1	169323972	Mgst3	NM_025569	-	+
chr1	169396911	Lrrc52	NM_001013382	-	-
chr1	169528492	Rxrg	NM_009107	+	-
chr1	169619688	Lmx1a	NM_033652	+	+
chr1	170362300	Pbx1	NM_183355	-	-
chr1	171461595	Nuf2	NM_001355159	-	+
chr1	171585631	Rgs5	NM_009063	+	-
chr1	171677773	Rgs4	NM_009062	-	-
chr1	171899336	Hsd17b7	NM_010476	-	+
chr1	172019075	Ddr2	NM_022563	-	-
chr1	172105095	Uap1	NM_001305045	-	+
chr1	172145538	Uhmk1	NM_010633	-	+
chr1	172163001	Sh2d1b2	NM_001033499	+	-
chr1	172207448	Sh2d1b1	NM_012009	+	-
chr1	172236463	Gm7694	NM_001198955	-	-
chr1	172519980	Nos1ap	NM_001109985	-	+
chr1	172574662	Olfml2b	NM_177068	+	+
chr1	172797902	Atf6	NM_001081304	-	+
chr1	172815671	Dusp12	NM_001356486	-	+
chr1	172843072	Fcrlb	NM_001029984	-	-
chr1	172857714	Fcrla	NM_001160215	-	-
chr1	172906202	Fcgr2b	NM_001077189	-	-
chr1	172949056	Fcgr4	NM_144559	+	-
chr1	172989534	Fcgr3	NM_010188	-	-
chr1	173080734	Sdhc	NM_025321	-	+
chr1	173080843	Mpz	NM_008623	+	+
chr1	173126399	Pcp4l1	NM_025557	-	+
chr1	173144100	Nr1i3	NM_009803	+	-
chr1	173152645	Tomm40l	NM_001037170	-	-
chr1	173155184	Apoa2	NM_013474	+	-
chr1	173164480	Fcer1g	NM_010185	-	-
chr1	173177253	Ndufs2	NM_153064	-	+
chr1	173180259	Adamts4	NM_172845	+	-
chr1	173200458	B4galt3	NM_020579	+	+
chr1	173211317	Ppox	NM_008911	-	-
chr1	173218092	Usp21	NM_013919	-	+
chr1	173225133	Ufc1	NM_001360931	-	+
chr1	173259699	Dedd	NM_001357552	+	+
chr1	173275776	Nit1	NM_001242580	-	+
chr1	173275805	Pfdn2	NM_001360824	+	+
chr1	173290929	Klhdc9	NM_001033039	-	+
chr1	173319090	Arhgap30	NM_001005508	+	-
chr1	173341811	Usf1	NM_009480	+	+
chr1	173349163	Tstd1	NM_001164525	+	-
chr1	173367691	F11r	NM_172647	+	+
chr1	173433608	Alyref2	NM_019484	+	+
chr1	173465425	Itln1	NM_010584	-	-
chr1	173537541	Ly9	NM_008534	-	-
chr1	173583168	Slamf7	NM_144539	-	-
chr1	173612122	Cd48	NM_007649	+	-
chr1	173697262	Slamf1	NM_013730	+	-
chr1	173769827	Cd84	NM_001252472	+	-
chr1	173847592	Slamf6	NM_030710	+	-
chr1	173957426	Vangl2	NM_033509	-	+
chr1	173987727	Nhlh1	NM_010916	-	-
chr1	174012659	Copa	NM_009938	+	+
chr1	174012880	Ncstn	NM_021607	-	+
chr1	174056885	Pex19	NM_023041	+	-
chr1	174078145	Dcaf8	NM_001357204	+	+
chr1	174136935	Pea15a	NM_001329869	-	+
chr1	174150026	Casq1	NM_009813	-	-
chr1	174188555	Atp1a4	NM_013734	-	-
chr1	174228195	Atp1a2	NM_178405	-	-
chr1	174242497	Igsf8	NM_080419	+	+
chr1	174259453	Kcnj9	NM_001360808	-	-
chr1	174271340	Kcnj10	NM_001039484	+	+
chr1	174306661	Pigm	NM_026234	+	+
chr1	174405490	Slamf9	NM_029612	+	-
chr1	174412447	Igsf9	NM_033608	+	+
chr1	174430376	Tagln2	NM_178598	+	+
chr1	174486068	Vsig8	NM_177723	+	-
chr1	174520699	Slamf8	NM_029084	-	-
chr1	174532682	Fcrl6	NM_001164725	-	-
chr1	174563105	Dusp23	NM_026725	-	+
chr1	174628186	Crp	NM_007768	+	-
chr1	174825185	Apcs	NM_011318	-	-
chr1	174886898	Olfr16	NM_008763	+	-
chr1	175067465	Olfr1408	NM_146764	-	-
chr1	175114635	Olfr1406	NM_146763	-	-
chr1	175133488	Olfr218	NM_001001809	+	-
chr1	175145737	Olfr1404	NM_146881	+	-
chr1	175157360	Fcer1a	NM_010184	-	-
chr1	175297826	Cadm3	NM_053199	-	+
chr1	175350734	Aim2	NM_001013779	+	-
chr1	175697050	Ifi204	NM_008329	-	-
chr1	175810318	Mndal	NM_001170853	-	-
chr1	175872623	Ifi203	NM_001302649	-	-
chr1	175912975	Ifi202b	NM_008327	-	-
chr1	175961886	Ifi205	NM_172648	-	-
chr1	175972063	Olfr433	NM_146717	+	-
chr1	175980505	Olfr432	NM_146716	+	-
chr1	175999430	Olfr430	NM_146718	+	-
chr1	176019168	Olfr429	NM_146722	+	-
chr1	176029590	Olfr427	NM_207158	+	-
chr1	176048145	Olfr231	NM_001005520	-	-
chr1	176066876	Olfr424	NM_146721	+	-
chr1	176088852	Olfr420	NM_146305	+	-
chr1	176181107	Olfr419	NM_146715	-	-
chr1	176299049	Olfr417	NM_207137	+	-
chr1	176321176	Olfr248	NM_146714	+	-
chr1	176360560	Olfr414	NM_146761	+	-
chr1	176378755	Olfr220	NM_207694	+	-
chr1	176431955	Fmn2	NM_019445	+	+
chr1	176851950	Grem2	NM_011825	-	+
chr1	177422676	Rgs7	NM_001347195	-	+
chr1	177555766	Fh1	NM_010209	-	+
chr1	177562323	Kmo	NM_133809	+	-
chr1	177618484	Chml	NM_021350	-	-
chr1	177622763	Opn3	NM_010098	-	+
chr1	177628723	Wdr64	NM_029453	+	-
chr1	177810908	Exo1	NM_012012	+	+
chr1	178205443	Pld5	NM_001357844	-	-
chr1	178727439	Cep170	NM_001368873	-	-
chr1	178744790	Sdccag8	NM_001357390	+	+
chr1	179178898	Akt3	NM_011785	-	-
chr1	179659944	1700016C15Rik	NM_027077	+	-
chr1	179726640	Adss	NM_007422	-	+
chr1	180267946	Hnrnpu	NM_016805	-	+
chr1	180336148	Efcab2	NM_026626	+	+
chr1	180459255	Kif26b	NM_001161665	+	+
chr1	181448172	Smyd3	NM_027188	-	+
chr1	181476407	Tfb2m	NM_008249	-	+
chr1	181476659	Cnst	NM_146105	+	+
chr1	181598361	Sccpdh	NM_178653	+	+
chr1	181734146	Ahctf1	NM_026375	-	+
chr1	181890890	Cdc42bpa	NM_001359542	+	+
chr1	182176081	Psen2	NM_011183	-	+
chr1	182260606	Itpkb	NM_001081175	+	+
chr1	182499021	Parp1	NM_007415	+	+
chr1	182571280	Lin9	NM_001103182	+	+
chr1	182627165	Mixl1	NM_013729	-	+
chr1	182656173	Acbd3	NM_133225	+	+
chr1	182743736	H3f3a	NM_008210	-	+
chr1	182823238	Lefty2	NM_177099	+	+
chr1	182834404	Pycr2	NM_133705	+	+
chr1	182865152	Lefty1	NM_010094	+	-
chr1	182872648	Tmem63a	NM_144794	+	+
chr1	182947700	Ephx1	NM_010145	-	+
chr1	182981367	9130409I23Rik	NM_001033819	+	-
chr1	183074335	Nvl	NM_026171	-	+
chr1	183081061	Cnih4	NM_030131	+	+
chr1	183142109	Wdr26	NM_145514	-	+
chr1	183282758	Cnih3	NM_028408	+	+
chr1	183441582	Ccdc121	NM_207280	-	-
chr1	183772532	Lbr	NM_133815	-	+
chr1	183950111	Enah	NM_010135	-	+
chr1	184054867	Srp9	NM_012058	+	+
chr1	184088229	Vmn1r1	NM_001166728	-	-
chr1	184212932	Degs1	NM_007853	-	+
chr1	184271737	Fbxo28	NM_175127	-	+
chr1	184339297	Trp53bp2	NM_173378	+	+
chr1	184447741	Capn2	NM_009794	-	+
chr1	184495137	Capn8	NM_001145806	+	-
chr1	184694346	Susd4	NM_001356464	+	+
chr1	184884918	Tlr5	NM_016928	+	-
chr1	185857877	1700056E22Rik	NM_028516	-	+
chr1	185858259	Dusp10	NM_022019	+	+
chr1	186556372	Hlx	NM_008250	-	+
chr1	186706915	C130074G19Rik	NM_178692	-	+
chr1	186823428	Mark1	NM_145515	-	+
chr1	187028046	Rab3gap2	NM_001163754	+	+
chr1	187153280	Iars2	NM_198653	-	+
chr1	187156037	Bpnt1	NM_001347210	+	+
chr1	187186922	Eprs	NM_001357474	+	+
chr1	187278726	Slc30a10	NM_001033286	+	+
chr1	187941189	Lyplal1	NM_146106	-	+
chr1	188529868	Tgfb2	NM_001329107	-	+
chr1	188573237	Rrp15	NM_026041	-	+
chr1	188791294	D1Pas1	NM_033077	+	-
chr1	189039325	Spata17	NM_028848	-	+
chr1	189039621	Gpatch2	NM_001357645	+	+
chr1	189821705	Esrrg	NM_001357536	+	+
chr1	190086716	Ush2a	NM_021408	+	-
chr1	190831719	Kctd3	NM_172650	-	+
chr1	191167232	Kcnk2	NM_001159850	-	+
chr1	191511965	Cenpf	NM_001081363	-	+
chr1	191552146	Ptpn14	NM_008976	+	+
chr1	191746170	Smyd2	NM_026796	-	+
chr1	191994706	Prox1	NM_008937	-	+
chr1	192735649	Rps6kc1	NM_178775	-	+
chr1	192752700	Angel2	NM_001357133	+	-
chr1	192802877	Vash2	NM_144879	-	+
chr1	192886811	Tatdn3	NM_026895	-	+
chr1	192886899	Nsl1	NM_198654	+	+
chr1	192922292	Batf3	NM_030060	+	+
chr1	192988696	Fam71a	NM_001109759	-	-
chr1	193007212	Atf3	NM_007498	-	+
chr1	193142010	Nenf	NM_025424	-	+
chr1	193149780	Tmem206	NM_025864	+	+
chr1	193220920	Ppp2r5a	NM_144880	-	+
chr1	193399423	Dtl	NM_001305233	-	+
chr1	193399514	Ints7	NM_178632	+	+
chr1	193542273	Lpgat1	NM_001134829	+	+
chr1	193645351	Nek2	NM_010892	+	+
chr1	193730659	Slc30a1	NM_009579	+	+
chr1	193802134	Rd3	NM_001303132	+	-
chr1	193916480	Traf5	NM_011633	-	+
chr1	193961922	Rcor3	NM_001346740	-	+
chr1	194014658	Kcnh1	NM_010600	+	+
chr1	194597413	Hhat	NM_144881	-	+
chr1	194681946	Sertad4	NM_198247	-	+
chr1	194861969	Syt14	NM_001301370	-	+
chr1	194956445	Diexf	NM_145415	-	+
chr1	194979305	Irf6	NM_016851	+	+
chr1	194999770	A130010J15Rik	NM_181048	+	+
chr1	195027740	Traf3ip3	NM_153137	-	-
chr1	195090239	Hsd11b1	NM_008288	-	-
chr1	195099382	G0s2	NM_008059	-	-
chr1	195128187	Lamb3	NM_008484	+	-
chr1	195196476	Camk1g	NM_144817	-	-
chr1	196446022	Plxna2	NM_008882	+	+
chr1	196765014	Cd34	NM_001111059	+	+
chr1	196918442	Cd46	NM_010778	-	-
chr1	196957764	Cr1l	NM_001355061	-	-
chr1	197002913	Cr2	NM_001368765	-	-
chr10	3134303	Cnksr3	NM_172546	+	+
chr10	3366259	Ipcef1	NM_001347225	+	-
chr10	3557971	Oprm1	NM_001304937	-	-
chr10	4424140	Rgs17	NM_001161822	+	+
chr10	4522597	Mtrf1l	NM_175374	+	+
chr10	4541075	Fbxo5	NM_025995	+	+
chr10	4707323	Vip	NM_011702	-	-
chr10	4752813	Myct1	NM_026793	-	-
chr10	4858226	Syne1	NM_001347711	+	-
chr10	5734552	Esr1	NM_001302532	-	-
chr10	5914152	Rmnd1	NM_001358796	+	+
chr10	5958432	Zbtb2	NM_001033466	+	+
chr10	6080212	Akap12	NM_031185	-	+
chr10	6373466	Mthfd1l	NM_172308	-	+
chr10	6606164	Plekhg1	NM_001159942	-	+
chr10	6806267	Iyd	NM_027391	-	-
chr10	6980391	Ppp1r14c	NM_133485	-	+
chr10	7078769	H60c	NM_001204916	+	-
chr10	7309597	Lrp11	NM_172784	+	+
chr10	7383406	Pcmt1	NM_001358654	-	+
chr10	7387301	Nup43	NM_145706	+	+
chr10	7401006	Lats1	NM_010690	+	+
chr10	7445797	Katna1	NM_011835	+	+
chr10	7512691	Ppil4	NM_026141	+	+
chr10	7552267	Zc3h12d	NM_172785	+	-
chr10	7672863	Tab2	NM_001359534	-	+
chr10	8238623	Ust	NM_177387	-	+
chr10	8605868	Sash1	NM_175155	-	+
chr10	9395006	Samd5	NM_177271	-	+
chr10	9620838	Stxbp5	NM_001081344	-	+
chr10	10278005	Rab32	NM_026405	-	+
chr10	10802129	Grm1	NM_001114333	-	-
chr10	10869227	Shprh	NM_172937	+	+
chr10	11001127	Fbxo30	NM_027968	+	+
chr10	11063242	Epm2a	NM_010146	+	+
chr10	12581533	Utrn	NM_011682	-	-
chr10	12684065	Stx11	NM_029075	-	+
chr10	12728255	Sf3b5	NM_175102	+	+
chr10	12810637	Plagl1	NM_001364645	+	+
chr10	12912943	Ltv1	NM_181470	-	+
chr10	13194202	Phactr2	NM_001195065	-	+
chr10	13220833	Fuca2	NM_025799	+	+
chr10	13272712	Adat2	NM_025748	+	+
chr10	13272948	Pex3	NM_019961	-	+
chr10	13588763	Aig1	NM_001347362	-	+
chr10	13685880	Hivep2	NM_001358783	+	+
chr10	14425295	Vta1	NM_025418	-	+
chr10	14438020	Gje1	NM_029722	-	-
chr10	14479752	Nmbr	NM_008703	+	-
chr10	17443033	Cited2	NM_010828	+	+
chr10	17516024	Txlnb	NM_138628	+	-
chr10	17667873	Heca	NM_001033432	-	+
chr10	17775745	Reps1	NM_009048	+	+
chr10	17930696	Ect2l	NM_001195036	-	-
chr10	17954787	Ccdc28a	NM_001346751	-	+
chr10	18127480	Nhsl1	NM_173390	+	-
chr10	18265882	Hebp2	NM_019487	-	+
chr10	18506599	Gm4922	NM_177706	-	-
chr10	18564876	Perp	NM_022032	+	+
chr10	18735216	Tnfaip3	NM_009397	-	+
chr10	19076344	Olig3	NM_053008	+	+
chr10	19311754	Ifngr1	NM_010511	+	+
chr10	19341833	Il22ra2	NM_178258	+	-
chr10	19432392	Il20ra	NM_172786	+	+
chr10	19571265	Slc35d3	NM_029529	-	+
chr10	19627480	Pex7	NM_008822	-	+
chr10	19654331	Map3k5	NM_008580	+	+
chr10	20032274	Bclaf1	NM_001025392	+	+
chr10	20444884	Pde7b	NM_013875	-	-
chr10	20672352	Ahi1	NM_026203	+	-
chr10	20880790	Myb	NM_001198914	-	+
chr10	21015784	Hbs1l	NM_001145209	+	+
chr10	21097105	Aldh8a1	NM_178713	+	-
chr10	21713695	Sgk1	NM_001161850	+	+
chr10	21787885	4930444G20Rik	NM_053264	-	-
chr10	21869076	E030030I06Rik	NM_001254744	-	+
chr10	21893302	Raet1e	NM_198193	+	-
chr10	21993279	H60b	NM_001177775	+	+
chr10	22081699	Raet1d	NM_020030	+	-
chr10	22364816	Slc2a12	NM_178934	+	+
chr10	22451253	Tbpl1	NM_011603	-	+
chr10	22539949	Tcf21	NM_011545	-	+
chr10	23069749	Eya4	NM_010167	-	+
chr10	23507015	Rps12	NM_011295	-	+
chr10	23571267	Vnn3	NM_011979	+	-
chr10	23614493	Vnn1	NM_011704	+	-
chr10	23640211	Taar1	NM_053205	+	-
chr10	23658377	Taar2	NM_001007266	+	-
chr10	23669363	Taar3	NM_001008429	+	-
chr10	23680299	Taar4	NM_001008499	+	-
chr10	23690511	Taar5	NM_001009574	+	-
chr10	23705452	Taar6	NM_001010828	-	-
chr10	23713287	Taar7a	NM_001010829	-	-
chr10	23719744	Taar7b	NM_001010827	+	-
chr10	23747027	Taar7d	NM_001010838	+	-
chr10	23757419	Taar7e	NM_001010835	+	-
chr10	23769315	Taar7f	NM_001010839	+	-
chr10	23796305	Taar8a	NM_001010830	+	-
chr10	23812100	Taar8b	NM_001010837	-	-
chr10	23821757	Taar8c	NM_001010840	-	-
chr10	23829340	Taar9	NM_001010831	-	-
chr10	23869122	Stx7	NM_016797	+	+
chr10	23943322	Moxd1	NM_021509	+	+
chr10	24431965	Enpp1	NM_001308327	-	+
chr10	24556001	Enpp3	NM_134005	-	-
chr10	24589791	Med23	NM_001166416	+	+
chr10	24647276	Arg1	NM_007482	-	-
chr10	25018969	Akap7	NM_018747	-	-
chr10	25798858	Tmem200a	NM_029881	-	+
chr10	25949512	Samd3	NM_001013766	+	-
chr10	26093878	L3mbtl3	NM_001359254	-	+
chr10	26492317	Arhgap18	NM_176837	+	-
chr10	27336748	Lama2	NM_008481	-	-
chr10	27794625	Ptprk	NM_001359355	+	+
chr10	28388165	Themis	NM_001305663	+	-
chr10	28706112	2310057J18Rik	NM_026336	-	-
chr10	28931448	9330159F19Rik	NM_001162537	+	-
chr10	29033305	Echdc1	NM_025855	+	+
chr10	29082248	Rnf146	NM_001110198	-	+
chr10	29255673	Rspo3	NM_028351	-	+
chr10	29920346	Cenpw	NM_001109747	-	+
chr10	30320506	Trmt11	NM_028604	-	+
chr10	30338172	Hint3	NM_025798	-	+
chr10	30523132	Ncoa7	NM_001358841	-	+
chr10	30562589	Hey2	NM_013904	-	+
chr10	31033210	Hddc2	NM_027168	+	+
chr10	31165764	Tpd52l1	NM_001359364	-	+
chr10	31329531	Rnf217	NM_001146349	-	+
chr10	32609721	Nkain2	NM_001013411	-	+
chr10	32803311	Trdn	NM_001364697	+	-
chr10	33344490	Clvs2	NM_175448	-	+
chr10	33577527	Sult3a1	NM_020565	+	-
chr10	33624916	Rsph4a	NM_001162957	+	-
chr10	33739422	Rwdd1	NM_025614	-	+
chr10	33927041	Dse	NM_172508	-	+
chr10	34001995	Tspyl1	NM_009433	+	+
chr10	34017226	Tspyl4	NM_030203	+	+
chr10	34109786	Col10a1	NM_009925	+	-
chr10	34138357	Nt5dc1	NM_176968	-	+
chr10	34203205	Frk	NM_001159544	+	-
chr10	36226612	Hs3st5	NM_001253355	+	+
chr10	36694349	Hdac2	NM_008229	+	+
chr10	36858732	Marcks	NM_008538	-	+
chr10	38541585	Rfpl4b	NM_001177783	-	-
chr10	38685320	Lama4	NM_010681	+	+
chr10	38853828	Tube1	NM_028006	+	+
chr10	39089604	Fyn	NM_001122893	+	+
chr10	39332739	Traf3ip2	NM_134000	+	-
chr10	39451965	Rev3l	NM_011264	+	+
chr10	39862060	Slc16a10	NM_001114332	-	+
chr10	39966785	Rpf2	NM_001042556	-	+
chr10	39977518	Gtf3c6	NM_001359492	-	+
chr10	40021992	Amd2	NM_007444	-	+
chr10	40021994	Amd1	NM_009665	-	+
chr10	40069113	Cdk19	NM_001168304	+	+
chr10	40290167	Slc22a16	NM_027572	+	-
chr10	40349816	Ddo	NM_027442	+	-
chr10	40602949	Cdc40	NM_027879	-	+
chr10	40603339	Wasf1	NM_031877	+	+
chr10	40792096	Gpr6	NM_199058	-	+
chr10	41023047	Fig4	NM_133999	-	+
chr10	41170163	Zbtb24	NM_153398	+	+
chr10	41197815	Mical1	NM_001358838	+	+
chr10	41210146	Smpd2	NM_009213	-	+
chr10	41210244	Ppil6	NM_028430	+	+
chr10	41239305	Cd164	NM_016898	+	+
chr10	41436269	Ccdc162	NM_001358562	-	-
chr10	41529674	Cep57l1	NM_001243074	-	+
chr10	41530379	Sesn1	NM_001162908	+	+
chr10	41738188	Armc2	NM_001034858	-	+
chr10	41996548	Foxo3	NM_019740	-	+
chr10	42221859	Snx3	NM_017472	+	+
chr10	42303396	Nr2e1	NM_152229	-	+
chr10	42398721	Ostm1	NM_172416	+	+
chr10	42481301	Sec63	NM_153055	+	+
chr10	42580317	Scml4	NM_172938	+	-
chr10	42894336	Sobp	NM_175407	-	+
chr10	42941291	Pdss2	NM_027772	+	+
chr10	43212970	Bend3	NM_001359600	+	+
chr10	43260824	1700021F05Rik	NM_026411	-	+
chr10	43298974	Cd24a	NM_009846	+	+
chr10	43621542	Qrsl1	NM_001081054	-	+
chr10	43621612	Rtn4ip1	NM_130892	+	+
chr10	43988144	Atg5	NM_053069	+	+
chr10	44178554	Prdm1	NM_007548	-	+
chr10	44787021	Prep	NM_011156	+	+
chr10	45009110	Popdc3	NM_024286	+	+
chr10	45055540	Bves	NM_024285	+	+
chr10	45190007	Lin28b	NM_001031772	-	-
chr10	45297634	Hace1	NM_172473	+	+
chr10	49508572	Grik2	NM_010349	-	+
chr10	50312474	Ascc3	NM_198007	+	+
chr10	50615456	Sim1	NM_011376	+	+
chr10	51310266	Fam162b	NM_029894	-	-
chr10	51351264	Gprc6a	NM_153071	-	-
chr10	51397565	Rfx6	NM_001159389	+	+
chr10	51742307	Vgll2	NM_153786	+	+
chr10	51915050	Ros1	NM_011282	-	-
chr10	51953424	Dcbld1	NM_025705	+	+
chr10	52101930	Gopc	NM_001199272	-	+
chr10	52111413	Nepn	NM_025684	+	-
chr10	52137352	Nus1	NM_030250	+	+
chr10	52410306	Slc35f1	NM_178675	+	+
chr10	53057491	Pln	NM_001141927	+	-
chr10	53316766	Asf1a	NM_025541	+	+
chr10	53349763	Mcm9	NM_027830	-	+
chr10	53470715	Fam184a	NM_001081428	-	+
chr10	53795543	Man1a	NM_008548	-	+
chr10	55826722	Msl3l2	NM_001163833	+	-
chr10	56097105	Gja1	NM_010288	+	-
chr10	57206190	Hsf2	NM_008297	+	+
chr10	57252335	Serinc1	NM_019760	-	+
chr10	57370786	Pkib	NM_001039050	+	+
chr10	57504728	Fabp7	NM_021272	+	-
chr10	57514349	Smpdl3a	NM_020561	+	+
chr10	57699408	Gm4981	NM_001034869	-	-
chr10	57718273	Gcc2	NM_027375	+	+
chr10	57857120	Lims1	NM_001193303	+	+
chr10	57909599	Ranbp2	NM_011240	+	+
chr10	57960684	Ccdc138	NM_001162956	+	+
chr10	58138444	Edar	NM_010100	-	-
chr10	58276106	Sh3rf3	NM_172788	+	+
chr10	58684595	Sept10	NM_001024911	-	+
chr10	58684669	Sowahc	NM_172939	+	+
chr10	58786043	P4ha1	NM_011030	+	+
chr10	58866432	Pla2g12b	NM_023530	+	-
chr10	58904527	Oit3	NM_010959	-	-
chr10	59165310	Micu1	NM_001291443	+	+
chr10	59342338	Dnajb12	NM_019965	+	+
chr10	59414518	Ddit4	NM_029083	-	+
chr10	59465552	Ascc1	NM_026937	+	+
chr10	59465883	Anapc16	NM_001347451	-	+
chr10	59569004	Spock2	NM_052994	+	+
chr10	59682008	Chst3	NM_016803	-	+
chr10	59740375	Psap	NM_001146121	+	+
chr10	59862473	Gm17455	NM_001164374	+	-
chr10	60215530	Slc29a3	NM_023596	-	+
chr10	60294329	Unc5b	NM_029770	-	+
chr10	60552078	Pcbd1	NM_025273	+	+
chr10	60610432	Sgpl1	NM_009163	-	+
chr10	60634711	Tbata	NM_001017433	+	-
chr10	60736167	Adamts14	NM_001081127	-	+
chr10	60760583	Prf1	NM_011073	+	-
chr10	60880719	Nodal	NM_013611	+	+
chr10	60915417	Eif4ebp2	NM_010124	-	+
chr10	60938580	Lrrc20	NM_153542	+	+
chr10	61058231	Npffr1	NM_001177511	+	+
chr10	61111368	Ppa1	NM_026438	+	+
chr10	61143032	Sar1a	NM_001358487	+	+
chr10	61158261	Tysnd1	NM_027912	+	+
chr10	61178010	Aifm2	NM_001039194	+	+
chr10	61246612	H2afy2	NM_207000	-	+
chr10	61441856	Col13a1	NM_007731	-	+
chr10	61595837	Neurog3	NM_009719	+	+
chr10	61693966	Tspan15	NM_197996	-	+
chr10	61715185	Tacr2	NM_009314	+	-
chr10	61803169	Hk1	NM_001146100	-	+
chr10	61885205	Hkdc1	NM_145419	-	-
chr10	61912486	Supv3l1	NM_001359806	-	+
chr10	61949346	Vps26a	NM_001113355	-	+
chr10	61990193	Srgn	NM_001358965	-	-
chr10	62065046	Ddx21	NM_019553	-	+
chr10	62113966	Ddx50	NM_001358819	-	+
chr10	62188842	Stox1	NM_001033260	-	+
chr10	62255116	Ccar1	NM_026201	-	+
chr10	62350072	Tet1	NM_001253857	-	-
chr10	62383380	Slc25a16	NM_175194	+	+
chr10	62409776	Dna2	NM_177372	+	+
chr10	62442999	Rufy2	NM_027425	+	+
chr10	62483048	Hnrnph3	NM_001359260	-	+
chr10	62487259	Pbld2	NM_026085	+	+
chr10	62562532	Atoh7	NM_016864	+	+
chr10	62666700	Mypn	NM_182992	-	-
chr10	62706544	Herc4	NM_026101	+	+
chr10	62801783	Sirt1	NM_019812	-	+
chr10	62849310	Dnajc12	NM_013888	+	-
chr10	62920258	Ctnna3	NM_001164376	+	+
chr10	63553003	Lrrtm3	NM_178678	-	-
chr10	66559736	Reep3	NM_001204915	-	+
chr10	66648497	Jmjd1c	NM_001242396	+	+
chr10	66748029	Nrbf2	NM_001036293	-	+
chr10	67000616	Egr2	NM_010118	+	+
chr10	67011703	Ado	NM_001005419	-	+
chr10	67375410	Zfp365	NM_178679	-	+
chr10	67442317	Rtkn2	NM_001359318	+	+
chr10	67741474	Arid5b	NM_023598	-	-
chr10	68186493	Tmem26	NM_177794	+	-
chr10	68675941	Rhobtb1	NM_001252638	+	+
chr10	68815660	Cdk1	NM_007659	-	+
chr10	69388279	Ank3	NM_170687	+	-
chr10	69559868	Ccdc6	NM_001111121	+	+
chr10	69708023	Slc16a9	NM_025807	+	+
chr10	69903657	Fam13c	NM_024244	+	+
chr10	70062039	Phyhipl	NM_178621	-	-
chr10	70622438	Bicc1	NM_001347189	-	+
chr10	70700792	Tfam	NM_009360	-	+
chr10	70748010	Ube2d1	NM_145420	-	+
chr10	70807597	Cisd1	NM_134007	-	+
chr10	70810510	Ipmk	NM_001347191	+	+
chr10	72117593	Zwint	NM_025635	+	+
chr10	73284614	Pcdh15	NM_023115	+	-
chr10	74429921	Gnaz	NM_010311	+	+
chr10	74499970	Rab36	NM_001359272	+	+
chr10	74523640	Bcr	NM_001081412	+	+
chr10	74675134	Specc1l	NM_001145826	+	+
chr10	74787602	Adora2a	NM_001331096	+	+
chr10	74869655	Upb1	NM_133995	+	-
chr10	74980786	Snrpd3	NM_026095	+	+
chr10	75036239	Ggt1	NM_008116	+	-
chr10	75052125	Ggt5	NM_011820	+	-
chr10	75106753	Susd2	NM_027890	-	-
chr10	75227102	Cabin1	NM_172549	-	+
chr10	75236119	Ddt	NM_010027	-	-
chr10	75244167	Gstt3	NM_001346523	-	+
chr10	75261329	Gstt1	NM_008185	-	-
chr10	75285288	Gstt4	NM_029472	-	-
chr10	75297626	Gstt2	NM_010361	-	-
chr10	75323022	Mif	NM_010798	-	+
chr10	75356142	Derl3	NM_001358984	+	+
chr10	75384359	Smarcb1	NM_011418	-	+
chr10	75395247	Mmp11	NM_008606	-	+
chr10	75395874	Chchd10	NM_175329	+	+
chr10	75411044	Vpreb3	NM_009514	+	-
chr10	75417258	Gm5134	NM_198635	+	-
chr10	75495356	Zfp280b	NM_177475	+	+
chr10	75573763	Slc5a4b	NM_023219	-	-
chr10	75610195	Slc5a4a	NM_133184	+	-
chr10	75700610	Prmt2	NM_001302965	-	+
chr10	75716580	S100b	NM_009115	+	-
chr10	75808036	Dip2a	NM_001081419	-	+
chr10	75905657	Pcnt	NM_008787	-	+
chr10	75911825	2610028H24Rik	NM_029816	+	-
chr10	75931646	Mcm3ap	NM_019434	+	+
chr10	75931859	Ybey	NM_172550	-	+
chr10	75994349	Lss	NM_146006	+	+
chr10	76038392	Ftcd	NM_080845	+	-
chr10	76086375	Col6a2	NM_001347207	-	+
chr10	76188789	Col6a1	NM_009933	-	-
chr10	76424692	Pcbp3	NM_021568	-	+
chr10	76495956	Slc19a1	NM_031196	+	+
chr10	76576450	Col18a1	NM_001109991	-	+
chr10	76722044	Pofut2	NM_030262	+	+
chr10	76881018	Adarb1	NM_001024838	-	+
chr10	76993114	Itgb2	NM_008404	+	-
chr10	77044399	Pttg1ip	NM_145925	+	+
chr10	77069342	Sumo3	NM_001301671	+	+
chr10	77085065	Ube2g2	NM_019803	+	+
chr10	77153555	Gm19402	NM_001205032	-	-
chr10	77174190	Gm10024	NM_001081452	+	-
chr10	77178515	Gm10142	NM_001205035	+	-
chr10	77183330	Krtap12-1	NM_010670	+	-
chr10	77189196	Gm10100	NM_001205033	+	-
chr10	77234070	Gm3238	NM_001101630	-	-
chr10	77261936	Gm19668	NM_001205034	-	-
chr10	77289815	Krtap10-4	NM_001135991	-	-
chr10	77315603	Gm10318	NM_001162944	+	-
chr10	77365281	Lrrc3	NM_145152	-	+
chr10	77432617	Trpm2	NM_138301	-	+
chr10	77441394	1810043G02Rik	NM_026431	+	+
chr10	77472552	Pfkl	NM_001358793	-	+
chr10	77506355	Aire	NM_001271552	-	+
chr10	77518079	Dnmt3l	NM_001284198	+	-
chr10	77532112	Icosl	NM_015790	+	+
chr10	77647894	Pwp2	NM_029546	-	+
chr10	77707390	Trappc10	NM_001081055	-	+
chr10	77814445	Agpat3	NM_053014	-	+
chr10	77875788	Rrp1	NM_010925	-	+
chr10	77888414	Cstb	NM_007793	+	+
chr10	77927693	Pdxk	NM_172134	-	+
chr10	78037257	Ilvbl	NM_001359301	+	+
chr10	78054709	Syde1	NM_027875	-	+
chr10	78080819	Olfr1357	NM_001011737	-	-
chr10	78181038	Casp14	NM_009809	-	-
chr10	78215812	Ccdc105	NM_027630	-	+
chr10	78243240	Slc1a6	NM_009200	+	+
chr10	78310658	Olfr1356	NM_146308	-	-
chr10	78338293	Olfr1355	NM_207571	+	-
chr10	78379586	Olfr1354	NM_001199840	+	-
chr10	78417951	Olfr8	NM_207201	+	-
chr10	78426053	Olfr1353	NM_147042	+	-
chr10	78443794	Olfr1352	NM_147071	+	-
chr10	78480068	Olfr1351	NM_147040	+	-
chr10	78497467	Olfr57	NM_147041	+	-
chr10	78560345	2610008E11Rik	NM_001004362	-	+
chr10	78611560	Vmn2r80	NM_001103368	+	-
chr10	78710521	Vmn2r81	NM_175936	+	-
chr10	78819335	Vmn2r82	NM_001101572	+	-
chr10	78931702	Vmn2r83	NM_001104537	+	-
chr10	79017873	Mier2	NM_001316699	-	+
chr10	79049881	Theg	NM_011583	-	-
chr10	79076763	C2cd4c	NM_198614	-	+
chr10	79100663	Shc2	NM_001024539	-	+
chr10	79108483	Odf3l2	NM_001033473	-	-
chr10	79127303	Madcam1	NM_013591	+	-
chr10	79144939	Cdc34	NM_177613	+	+
chr10	79151764	Gzmm	NM_008504	+	-
chr10	79167102	Bsg	NM_009768	+	+
chr10	79179378	Hcn2	NM_008226	+	+
chr10	79209326	Polrmt	NM_172551	-	+
chr10	79217853	Fgf22	NM_023304	+	+
chr10	79240018	Fstl3	NM_031380	+	+
chr10	79251730	Prss57	NM_001042710	-	-
chr10	79256316	Palm	NM_023128	+	+
chr10	79317176	Ptbp1	NM_008956	+	+
chr10	79342411	Prtn3	NM_011178	+	-
chr10	79349056	Elane	NM_015779	+	-
chr10	79353597	Cfd	NM_013459	+	-
chr10	79371683	Med16	NM_198107	-	+
chr10	79379715	Kiss1r	NM_053244	+	+
chr10	79389787	Arid3a	NM_007880	+	+
chr10	79422896	Wdr18	NM_175450	+	+
chr10	79433468	Grin3b	NM_130455	+	+
chr10	79451344	Cnn2	NM_007725	+	+
chr10	79460352	Abca7	NM_001347081	+	+
chr10	79502404	Polr2e	NM_025554	-	+
chr10	79516755	Gpx4	NM_001037741	+	+
chr10	79565447	Sbno2	NM_001359637	-	+
chr10	79578547	Stk11	NM_011492	+	+
chr10	79605059	Atp5d	NM_025313	+	+
chr10	79612426	Midn	NM_001305799	+	+
chr10	79630583	Cirbp	NM_007705	+	+
chr10	79635688	1600002K03Rik	NM_027207	+	+
chr10	79642226	Efna2	NM_007909	+	+
chr10	79712193	Ndufs7	NM_029272	+	+
chr10	79723757	Gamt	NM_001347119	-	+
chr10	79727735	Dazap1	NM_001122605	+	+
chr10	79755253	Rps15	NM_001310726	+	+
chr10	79764564	Apc2	NM_011789	+	-
chr10	79783293	2310011J03Rik	NM_025521	-	+
chr10	79792218	Pcsk4	NM_008793	-	+
chr10	79792889	Reep6	NM_139292	+	+
chr10	79811193	Adamtsl5	NM_001285435	-	+
chr10	79819203	Plk5	NM_183152	+	+
chr10	79850396	Mex3d	NM_198615	-	+
chr10	79862276	Mbd3	NM_013595	-	+
chr10	79869566	Uqcr11	NM_025650	-	+
chr10	79896398	Tcf3	NM_001164149	-	+
chr10	79957650	Onecut3	NM_139226	+	+
chr10	80001869	Atp8b3	NM_026094	-	+
chr10	80024305	Rexo1	NM_025852	-	+
chr10	80040041	Klf16	NM_078477	-	+
chr10	80085524	Csnk1g2	NM_134002	+	-
chr10	80119816	Btbd2	NM_145361	-	+
chr10	80139038	Mknk2	NM_021462	-	-
chr10	80164565	Mob3a	NM_172457	-	+
chr10	80165437	Izumo4	NM_027829	+	+
chr10	80205020	Ap3d1	NM_007460	-	+
chr10	80217947	Dot1l	NM_199322	+	+
chr10	80261371	Plekhj1	NM_023900	-	+
chr10	80261479	Sf3a2	NM_013651	+	+
chr10	80267984	Amh	NM_007445	+	-
chr10	80276243	Jsrp1	NM_028001	-	-
chr10	80289400	Oaz1	NM_008753	+	+
chr10	80306543	Lingo3	NM_001359746	-	+
chr10	80317901	Lsm7	NM_001359149	-	+
chr10	80342560	Tmprss9	NM_001081688	+	-
chr10	80363714	Timm13	NM_013895	-	+
chr10	80380990	Lmnb2	NM_010722	-	+
chr10	80392835	Gadd45b	NM_008655	+	+
chr10	80464110	Gng7	NM_001038655	-	-
chr10	80488122	Diras1	NM_145217	-	+
chr10	80500076	Slc39a3	NM_134135	-	-
chr10	80522921	Sgta	NM_001358549	-	+
chr10	80532827	Thop1	NM_022653	+	+
chr10	80561617	Creb3l3	NM_145365	-	-
chr10	80568659	Map2k2	NM_001358539	+	+
chr10	80599015	Zbtb7a	NM_010731	+	+
chr10	80630465	Pias4	NM_021501	-	+
chr10	80639375	Eef2	NM_007907	+	+
chr10	80646662	Dapk3	NM_007828	+	+
chr10	80693531	Atcay	NM_178662	-	-
chr10	80695907	Zfr2	NM_001034895	+	+
chr10	80720043	Matk	NM_010768	+	+
chr10	80729671	Mrpl54	NM_025317	-	+
chr10	80730916	Apba3	NM_018758	+	+
chr10	80754012	Tjp3	NM_013769	-	-
chr10	80755707	Pip5k1c	NM_001293646	+	+
chr10	80791447	Tbxa2r	NM_009325	+	-
chr10	80806104	Gipc3	NM_148951	-	+
chr10	80813172	Hmg20b	NM_010440	-	+
chr10	80828565	4930404N11Rik	NM_001014836	-	-
chr10	80841115	Fzr1	NM_019757	-	+
chr10	80847172	Dohh	NM_133964	+	+
chr10	80889918	Nfic	NM_008688	-	+
chr10	80937589	Celf5	NM_001311126	-	+
chr10	80959108	Ncln	NM_134009	-	+
chr10	80962882	S1pr4	NM_010102	-	+
chr10	80986970	Gna15	NM_010304	-	-
chr10	81007907	Gna11	NM_010301	-	+
chr10	81022188	Aes	NM_010347	+	+
chr10	81038031	Tle2	NM_019725	+	+
chr10	81063645	Tle6	NM_053254	-	+
chr10	81090353	Sirt6	NM_181586	-	+
chr10	81091284	Ankrd24	NM_027480	+	+
chr10	81274930	Gm10778	NM_001142963	+	+
chr10	81326678	Zfp433	NM_001243067	+	+
chr10	81393257	Zfp781	NM_001368187	-	+
chr10	81510867	Zfp873	NM_001319203	+	+
chr10	81590757	AU041133	NM_001163064	+	+
chr10	81704020	Zfp938	NM_001105557	-	-
chr10	81955363	Gm1553	NM_001255990	-	-
chr10	82085973	1190007I07Rik	NM_001135567	-	+
chr10	82092582	Tdg	NM_172552	+	+
chr10	82153395	Glt8d2	NM_029102	-	-
chr10	82161858	Hcfc2	NM_001368720	+	+
chr10	82226886	Nfyb	NM_010914	-	+
chr10	82323085	Txnrd1	NM_001042514	+	+
chr10	82448241	Chst11	NM_021439	+	+
chr10	82800562	Slc41a2	NM_177388	-	+
chr10	82822965	D10Wsu102e	NM_026579	+	+
chr10	82996885	Aldh1l2	NM_153543	-	-
chr10	83111409	Appl2	NM_145220	-	+
chr10	83185609	1500009L16Rik	NM_001145198	+	+
chr10	83903413	Nuak1	NM_001004363	-	+
chr10	83996633	Ckap4	NM_175451	-	+
chr10	84039691	Tcp11l2	NM_146008	+	+
chr10	84085042	Polr3b	NM_027423	+	+
chr10	84218792	Rfx4	NM_001024918	+	+
chr10	84380357	Ric8b	NM_183172	+	+
chr10	84565240	Fhl4	NM_010214	-	+
chr10	84647799	Cry1	NM_007771	-	+
chr10	84849558	Btbd11	NM_028709	+	+
chr10	85334575	Pwp1	NM_133993	+	+
chr10	85379731	Prdm4	NM_001302886	-	+
chr10	85391235	Ascl4	NM_001163614	+	+
chr10	85474605	Bpifc	NM_177772	-	-
chr10	85484898	Fbxo7	NM_001347151	+	+
chr10	85763156	Timp3	NM_011595	+	+
chr10	85961641	Syn3	NM_013722	-	+
chr10	86168189	Hsp90b1	NM_011631	-	+
chr10	86241749	Nt5dc3	NM_175331	+	+
chr10	86470687	Stab2	NM_138673	-	-
chr10	86520790	1700113H08Rik	NM_029685	+	+
chr10	86956405	Ascl1	NM_008553	-	+
chr10	86984539	Pah	NM_008777	+	-
chr10	87323855	Igf1	NM_001111274	+	-
chr10	87553816	Pmch	NM_029971	+	-
chr10	87609815	Nup37	NM_028334	+	+
chr10	87819820	Dram1	NM_027878	-	+
chr10	87842012	Gnptab	NM_001004164	+	+
chr10	87922331	Sycp3	NM_011517	+	-
chr10	88067897	Mybpc1	NM_001252372	-	-
chr10	88145768	Spic	NM_011461	-	-
chr10	88194158	Arl1	NM_025859	+	+
chr10	88289559	Utp20	NM_175158	-	+
chr10	88348736	Slc5a8	NM_145423	+	+
chr10	88720535	Ano4	NM_001277188	-	-
chr10	88906712	Gas2l3	NM_001033331	-	+
chr10	88969403	Nr1h4	NM_001163700	-	-
chr10	89083994	Slc17a8	NM_182959	-	-
chr10	89149039	Scyl2	NM_001358843	-	+
chr10	89195040	Actr6	NM_001359469	-	+
chr10	89207735	Uhrf1bp1l	NM_029166	+	+
chr10	90292587	Anks1b	NM_001347053	+	+
chr10	90545488	Apaf1	NM_001042558	-	+
chr10	90545783	Ikbip	NM_026166	+	+
chr10	90586712	Slc25a3	NM_133668	-	+
chr10	90634364	Tmpo	NM_011605	-	+
chr10	92185163	Nedd1	NM_008682	-	+
chr10	92623620	Cdk17	NM_146239	+	+
chr10	92773904	Elk3	NM_013508	-	+
chr10	92916140	Lta4h	NM_008517	+	+
chr10	92951512	Hal	NM_010401	+	-
chr10	93002778	Amdhd1	NM_027908	-	+
chr10	93003376	Ccdc38	NM_175488	+	+
chr10	93052403	Snrpf	NM_027246	-	+
chr10	93103793	Ntn4	NM_021320	+	+
chr10	93294299	Usp44	NM_001206851	+	-
chr10	93353947	Metap2	NM_019648	-	+
chr10	93498487	Vezt	NM_001304720	-	+
chr10	93498745	Fgd6	NM_053072	+	+
chr10	93610675	Nr2c1	NM_011629	+	+
chr10	93661779	Ndufa12	NM_001364691	+	+
chr10	94039007	Tmcc3	NM_177026	+	-
chr10	94407212	Plxnc1	NM_018797	-	+
chr10	94786343	Cradd	NM_001330138	-	+
chr10	94878846	Socs2	NM_001168655	-	+
chr10	94964583	Mrpl42	NM_001359476	-	+
chr10	94977795	Ube2n	NM_080560	+	+
chr10	95026780	Nudt4	NM_001358996	-	+
chr10	95403296	Eea1	NM_001001932	+	+
chr10	96079634	Btg1	NM_007569	+	+
chr10	96942133	Dcn	NM_001190451	+	-
chr10	97028134	Lum	NM_008524	+	-
chr10	97069838	Kera	NM_008438	+	-
chr10	97106701	Epyc	NM_007884	+	-
chr10	98377785	Atp2b1	NM_001359507	+	+
chr10	98569715	Poc1b	NM_027740	+	+
chr10	98570768	Galnt4	NM_015737	+	+
chr10	98725864	Dusp6	NM_026268	+	+
chr10	99222292	Csl	NM_027945	-	-
chr10	99478454	Kitl	NM_013598	+	+
chr10	99813724	Gm4302	NM_001166634	+	-
chr10	99823971	Gm4307	NM_001166641	+	-
chr10	99845194	Gm4301	NM_001166637	-	-
chr10	99949981	Tmtc3	NM_001110013	-	+
chr10	99950215	Cep290	NM_146009	+	+
chr10	100051893	4930430F08Rik	NM_175128	-	+
chr10	100055019	1700017N19Rik	NM_001081246	+	-
chr10	101837070	Mgat4c	NM_026243	+	-
chr10	101953052	Nts	NM_024435	-	-
chr10	101974855	Rassf9	NM_146240	+	-
chr10	102491411	Alx1	NM_172553	-	+
chr10	102698956	Lrriq1	NM_001361058	-	-
chr10	102830441	Slc6a15	NM_001358821	+	+
chr10	103614078	Gm4340	NM_001177535	+	-
chr10	105011535	Tmtc2	NM_177368	-	+
chr10	105278534	Ccdc59	NM_025602	+	+
chr10	106069583	Ppfia2	NM_001359678	+	+
chr10	106560720	Acss3	NM_198636	-	-
chr10	106709449	Lin7a	NM_001284329	+	+
chr10	106923190	Myf5	NM_008656	-	-
chr10	106931779	Myf6	NM_008657	-	-
chr10	107157083	Ptprq	NM_001081432	-	-
chr10	107349190	Otogl	NM_001177567	-	-
chr10	107599153	Ppp1r12a	NM_027892	+	+
chr10	107769244	Pawr	NM_054056	+	+
chr10	108446167	Syt1	NM_001358503	-	+
chr10	109437446	Nav3	NM_001081035	-	-
chr10	110182494	E2f7	NM_001358560	+	+
chr10	110357231	Csrp2	NM_007792	+	+
chr10	110447122	Zdhhc17	NM_172554	-	+
chr10	110601857	Osbpl8	NM_175489	+	+
chr10	110735734	Bbs10	NM_027914	+	+
chr10	110910282	Nap1l1	NM_001358932	+	+
chr10	110943341	Phlda1	NM_009344	+	+
chr10	111409750	Krr1	NM_178610	+	+
chr10	111434320	Glipr1	NM_028608	-	-
chr10	111497244	Glipr1l1	NM_027018	+	-
chr10	111520409	Glipr1l2	NM_001347157	+	-
chr10	111600676	Caps2	NM_001310675	+	-
chr10	111708178	Kcnc2	NM_001025581	+	+
chr10	112366082	Atxn7l3b	NM_001033474	-	+
chr10	114238426	Trhde	NM_146241	-	+
chr10	114622078	Tph2	NM_173391	-	-
chr10	114688549	Tbc1d15	NM_025706	-	+
chr10	114752647	Rab21	NM_024454	-	+
chr10	114799305	Tmem19	NM_001359470	-	+
chr10	114821491	Thap2	NM_025780	-	+
chr10	114822014	Zfc3h1	NM_001033261	+	+
chr10	115007041	A930009A15Rik	NM_029982	+	-
chr10	115024836	Lgr5	NM_010195	-	+
chr10	115254339	Tspan8	NM_146010	+	-
chr10	115614406	Ptprr	NM_001161838	+	-
chr10	115738429	Ptprb	NM_029928	+	+
chr10	115910579	Kcnmb4	NM_021452	-	+
chr10	116387509	Rab3ip	NM_001359645	-	+
chr10	116423369	Best3	NM_001007583	+	-
chr10	116482396	Lrrc10	NM_146242	+	-
chr10	116500431	Cct2	NM_001358767	-	+
chr10	116585530	Frs2	NM_177798	-	+
chr10	116661563	Yeats4	NM_026570	-	+
chr10	116675737	9530003J23Rik	NM_029906	-	-
chr10	116719328	Lyz2	NM_017372	-	-
chr10	116729924	Lyz1	NM_013590	-	-
chr10	116814029	Cpsf6	NM_001310609	-	+
chr10	117066555	Cpm	NM_027468	+	+
chr10	117147814	Mdm2	NM_010786	-	+
chr10	117183414	Slc35e3	NM_029875	-	+
chr10	117229761	Nup107	NM_134010	-	+
chr10	117283030	Rap1b	NM_024457	-	+
chr10	117578842	Mdm1	NM_001162904	+	+
chr10	117642019	Il22	NM_016971	+	-
chr10	117732094	Iltifb	NM_054079	-	-
chr10	117878101	Ifng	NM_008337	+	-
chr10	118305959	Dyrk2	NM_001014390	-	+
chr10	118677111	Cand1	NM_027994	-	+
chr10	119256444	Grip1	NM_001358811	+	+
chr10	119550021	Helb	NM_080446	-	+
chr10	119638653	Irak3	NM_028679	-	+
chr10	119645881	Tmbim4	NM_026617	+	+
chr10	119664115	Llph	NM_025431	+	+
chr10	119913525	Hmga2	NM_001347170	-	+
chr10	120336027	Msrb3	NM_177092	-	+
chr10	120416386	Lemd3	NM_001081193	-	+
chr10	120471059	Wif1	NM_011915	+	+
chr10	120788700	Tbc1d30	NM_001361015	-	+
chr10	120802145	Gns	NM_029364	+	+
chr10	120913306	Rassf3	NM_138956	-	+
chr10	121023850	Tbk1	NM_019786	-	+
chr10	121063388	Xpot	NM_001081056	-	+
chr10	121078756	D930020B18Rik	NM_177335	+	+
chr10	121176985	BC048403	NM_173022	+	+
chr10	121484371	Srgap1	NM_001081037	-	+
chr10	121885554	Avpr1a	NM_016847	+	+
chr10	122115817	Ppm1h	NM_001110218	+	+
chr10	122513561	Mon2	NM_001163024	-	+
chr10	122634075	Usp15	NM_027604	-	+
chr10	124766019	Slc16a7	NM_011391	-	-
chr10	125403274	Lrig3	NM_177152	+	+
chr10	126415772	Ctdsp2	NM_001113470	+	+
chr10	126437764	Avil	NM_009635	+	-
chr10	126467870	Tsfm	NM_025537	-	+
chr10	126478987	Mettl1	NM_010792	+	+
chr10	126485301	Cyp27b1	NM_010009	+	+
chr10	126497240	March9	NM_001033262	-	+
chr10	126500590	Cdk4	NM_009870	+	+
chr10	126507317	Tspan31	NM_025982	-	-
chr10	126515962	Agap2	NM_001033263	+	+
chr10	126558216	Os9	NM_001171026	-	+
chr10	126602886	B4galnt1	NM_027739	+	+
chr10	126617638	Slc26a10	NM_177615	-	+
chr10	126625828	Arhgef25	NM_001358557	-	+
chr10	126632784	Dtx3	NM_001368332	-	+
chr10	126648678	Pip4k2c	NM_054097	-	+
chr10	126700419	Kif5a	NM_001039000	-	+
chr10	126703317	Dctn2	NM_001190453	+	+
chr10	126726074	Mbd6	NM_033072	-	+
chr10	126727848	Ddit3	NM_007837	+	+
chr10	126748842	Mars	NM_001171582	-	+
chr10	126759019	Arhgap9	NM_001285785	+	-
chr10	126778635	Gli1	NM_010296	-	+
chr10	126788904	Inhbe	NM_008382	-	-
chr10	126807604	Inhbc	NM_010565	-	-
chr10	126857922	R3hdm2	NM_001359246	+	-
chr10	126938772	Stac3	NM_177707	+	-
chr10	126951994	Ndufa4l2	NM_001098789	+	-
chr10	126959500	Shmt2	NM_028230	-	-
chr10	126971615	Nxph4	NM_183297	-	+
chr10	127058204	Lrp1	NM_008512	-	-
chr10	127080041	Stat6	NM_009284	+	+
chr10	127103759	Nab2	NM_008668	-	+
chr10	127142311	Myo1a	NM_001081219	+	-
chr10	127161533	Tac2	NM_001199971	+	-
chr10	127176585	Zbtb39	NM_198035	+	+
chr10	127188854	Gpr182	NM_007412	-	-
chr10	127196818	Rdh1	NM_080436	+	-
chr10	127213460	Rdh9	NM_153133	+	-
chr10	127238208	Rdh16	NM_009040	+	-
chr10	127286983	Rdh19	NM_147222	+	-
chr10	127325789	Rdh7	NM_001150749	-	-
chr10	127335590	Sdr9c7	NM_027301	+	-
chr10	127444667	Hsd17b6	NM_001359377	-	-
chr10	127452270	Prim1	NM_008921	+	-
chr10	127472401	Naca	NM_001113199	+	+
chr10	127496037	Ptges3	NM_019766	+	+
chr10	127520362	Atp5b	NM_016774	+	+
chr10	127529838	Baz2a	NM_054078	+	+
chr10	127617353	Rbms2	NM_001039080	-	-
chr10	127631690	Gls2	NM_001033264	+	+
chr10	127648850	Spryd4	NM_025716	-	+
chr10	127662865	Mip	NM_008600	+	-
chr10	127669118	Timeless	NM_001164081	+	+
chr10	127691186	Apon	NM_133996	+	-
chr10	127705754	Apof	NM_133997	+	-
chr10	127707553	Stat2	NM_019963	+	+
chr10	127735140	Il23a	NM_031252	-	-
chr10	127740390	Pan2	NM_133992	+	-
chr10	127759514	Cnpy2	NM_019953	+	+
chr10	127774782	Cs	NM_026444	+	+
chr10	127807093	Coq10a	NM_001081040	-	+
chr10	127814179	Ankrd52	NM_172790	+	+
chr10	127837522	Slc39a5	NM_028051	-	-
chr10	127848671	Rnf41	NM_001164237	+	+
chr10	127896291	Smarcc2	NM_001114097	+	+
chr10	127930942	Myl6	NM_001317218	-	+
chr10	127935741	Myl6b	NM_172259	-	+
chr10	127962915	Esyt1	NM_011843	-	+
chr10	127984802	Zc3h10	NM_134003	-	+
chr10	127986224	Rpl41	NM_018860	-	+
chr10	128002990	Pa2g4	NM_011119	-	+
chr10	128026691	Erbb3	NM_010153	-	+
chr10	128063562	Rps26	NM_013765	-	+
chr10	128083049	Ikzf4	NM_001358536	-	+
chr10	128110974	Suox	NM_173733	-	+
chr10	128133324	Rab5b	NM_177411	-	+
chr10	128142107	Cdk2	NM_183417	-	+
chr10	128143313	Pmel	NM_021882	+	+
chr10	128182140	Dgka	NM_001358745	-	+
chr10	128228010	Mmp19	NM_021412	+	-
chr10	128241503	Tmem198b	NM_001358266	-	+
chr10	128242609	Dnajc14	NM_001359825	+	+
chr10	128258685	Ormdl2	NM_001359170	-	+
chr10	128258819	Sarnp	NM_001359406	+	+
chr10	128328774	Gdf11	NM_010272	-	+
chr10	128346400	Cd63	NM_001282966	+	+
chr10	128356353	Rdh5	NM_001358527	-	-
chr10	128360580	Bloc1s1	NM_015740	-	+
chr10	128370868	Itga7	NM_001330160	+	+
chr10	128398044	Mettl7b	NM_027853	-	-
chr10	128426969	Olfr9	NM_146861	+	-
chr10	128448342	Olfr763	NM_146862	+	-
chr10	128484117	Olfr765	NM_001085477	-	-
chr10	128517017	Olfr767	NM_146318	-	-
chr10	128531028	Olfr768	NM_146864	-	-
chr10	128549479	Olfr769	NM_146267	-	-
chr10	128570822	Olfr770	NM_146863	-	-
chr10	128598038	Olfr771	NM_146547	-	-
chr10	128612110	Olfr772	NM_146266	-	-
chr10	128624475	Olfr773	NM_207008	-	-
chr10	128675206	Olfr774	NM_207620	+	-
chr10	128687591	Olfr775	NM_146545	+	-
chr10	128698018	Olfr776	NM_207559	+	-
chr10	128706377	Olfr777	NM_146544	-	-
chr10	128758680	Olfr780	NM_146284	+	-
chr10	128769938	Olfr781	NM_146728	+	-
chr10	128787620	Olfr782	NM_001011797	+	-
chr10	128824690	Olfr784	NM_146729	+	-
chr10	128873869	Olfr786	NM_146549	+	-
chr10	128899733	Olfr787	NM_001011822	+	-
chr10	128909749	Olfr788	NM_146551	+	-
chr10	128937941	Olfr790	NM_146933	+	-
chr10	128963284	Olfr791	NM_146930	+	-
chr10	128977594	Olfr792	NM_001011849	+	-
chr10	129007712	Olfr794	NM_146378	+	-
chr10	129045535	Olfr796	NM_146931	-	-
chr10	129063115	Olfr798	NM_146556	-	-
chr10	129084185	Olfr799	NM_146927	+	-
chr10	129096863	Olfr800	NM_146548	+	-
chr10	129107573	Olfr801	NM_146285	-	-
chr10	129119793	Olfr802	NM_146932	-	-
chr10	129129095	Olfr803	NM_146554	-	-
chr10	129141935	Olfr804	NM_001011821	+	-
chr10	129160598	Olfr805	NM_146555	-	-
chr10	129175971	Olfr806	NM_146553	-	-
chr10	129192504	Olfr807	NM_146929	-	-
chr10	129204553	Olfr808	NM_146928	+	-
chr10	129212926	Olfr809	NM_146324	+	-
chr10	129228643	Olfr810	NM_146550	-	-
chr10	129239579	Olfr811	NM_146552	-	-
chr10	129280096	Olfr812	NM_146795	-	-
chr10	129293575	Olfr813	NM_207147	+	-
chr10	129311811	Olfr814	NM_207159	-	-
chr10	129339782	Olfr815	NM_146670	-	-
chr10	129349332	Olfr816	NM_146672	-	-
chr10	129383116	Olfr818	NM_146777	-	-
chr10	129403754	Olfr819	NM_001165944	-	-
chr10	129412605	Olfr247	NM_146269	-	-
chr10	129454418	Olfr820	NM_146675	+	-
chr10	129470683	Olfr821	NM_146776	+	-
chr10	129511467	Olfr822	NM_146671	+	-
chr10	129549844	Olfr823	NM_146673	-	-
chr10	129564111	Olfr824	NM_146674	-	-
chr10	129600380	Olfr825	NM_146677	-	-
chr10	129617934	Olfr826	NM_146676	-	-
chr10	129648184	Olfr827	NM_146300	-	-
chr10	129717194	Neurod4	NM_001329489	-	-
chr10	129831297	Vmn2r84	NM_001081448	-	-
chr10	129866668	Vmn2r85	NM_001102602	-	-
chr10	129892950	Vmn2r86	NM_001103365	-	-
chr10	129934435	Vmn2r87	NM_001103366	-	-
chr11	3100655	Sfi1	NM_001363223	-	+
chr11	3103021	Eif4enif1	NM_001166549	+	+
chr11	3166466	Drg1	NM_007879	-	+
chr11	3190459	Patz1	NM_001253691	+	+
chr11	3230733	Pik3ip1	NM_178149	+	+
chr11	3271407	Limk2	NM_173053	-	+
chr11	3352959	Rnf185	NM_001290472	-	+
chr11	3388229	Pla2g3	NM_172791	+	-
chr11	3404824	Inpp5j	NM_172439	-	-
chr11	3439295	Smtn	NM_001284429	-	-
chr11	3549439	Morc2a	NM_001363202	+	+
chr11	3622230	Osbp2	NM_001302630	-	+
chr11	3795129	4921536K21Rik	NM_026150	-	-
chr11	3795242	Dusp18	NM_173745	+	-
chr11	3814667	Slc35e4	NM_153142	-	+
chr11	3832047	Tcn2	NM_015749	-	-
chr11	3863977	Pes1	NM_022889	+	-
chr11	3883638	Gal3st1	NM_016922	+	-
chr11	3931784	Sec14l4	NM_146013	+	-
chr11	3964855	Sec14l3	NM_001029937	+	-
chr11	3995434	Mtfp1	NM_026443	-	+
chr11	4018732	Sec14l2	NM_144520	-	+
chr11	4035162	Rnf215	NM_027859	+	+
chr11	4060296	Ccdc157	NM_177616	-	+
chr11	4060356	Sf3a1	NM_026175	+	+
chr11	4086835	Tbc1d10a	NM_134023	+	+
chr11	4136787	Osm	NM_001013365	+	-
chr11	4166798	Lif	NM_001039537	+	-
chr11	4341085	Hormad2	NM_029458	-	-
chr11	4494818	Mtmr3	NM_028860	-	+
chr11	4537795	Ascc2	NM_029291	+	+
chr11	4604347	Uqcr10	NM_001362879	-	+
chr11	4604658	Zmat5	NM_001356390	+	+
chr11	4646781	Cabp7	NM_138948	-	+
chr11	4749547	Nf2	NM_001361676	-	+
chr11	4773953	Nipsnap1	NM_008698	+	+
chr11	4795345	Thoc5	NM_172438	+	+
chr11	4848067	Nefh	NM_010904	-	+
chr11	4886826	Ap1b1	NM_001355660	+	+
chr11	4958130	Rasl10a	NM_001363179	+	+
chr11	4965330	Gas2l1	NM_144560	-	+
chr11	4999099	Ewsr1	NM_001362618	-	+
chr11	4999275	Rhbdd3	NM_001290492	+	+
chr11	5052225	Emid1	NM_080595	-	+
chr11	5161613	Kremen1	NM_032396	-	+
chr11	5281743	Znrf3	NM_001290501	-	+
chr11	5420643	Xbp1	NM_013842	+	+
chr11	5442220	Ccdc117	NM_134033	-	+
chr11	5469686	Ankrd36	NM_023816	+	-
chr11	5607704	Mrps24	NM_026080	-	+
chr11	5662379	Urgcp	NM_001361588	-	+
chr11	5688485	Dbnl	NM_001146308	+	+
chr11	5703799	Pgam2	NM_018870	-	-
chr11	5738019	Polm	NM_017401	-	+
chr11	5761868	Aebp1	NM_001291857	+	+
chr11	5777666	Pold2	NM_001361942	-	+
chr11	5798785	Myl7	NM_022879	-	-
chr11	5850084	Gck	NM_010292	-	-
chr11	5855760	Ykt6	NM_019661	+	+
chr11	5965751	Camk2b	NM_001174053	-	+
chr11	6100454	Nudcd3	NM_173748	-	+
chr11	6130248	Npc1l1	NM_207242	-	-
chr11	6167732	Ddx56	NM_026538	-	+
chr11	6174840	Tmed4	NM_134020	-	+
chr11	6192581	Ogdh	NM_001361902	+	+
chr11	6295127	Zmiz2	NM_028601	+	+
chr11	6344446	H2afv	NM_029938	-	+
chr11	6376079	Purb	NM_011221	-	+
chr11	6420961	Myo1g	NM_178440	-	-
chr11	6446889	Ccm2	NM_146014	+	-
chr11	6506057	Nacad	NM_001081652	-	+
chr11	6525615	Tbrg4	NM_001362715	-	+
chr11	6538652	Wap	NM_011709	-	-
chr11	6558535	Ramp3	NM_019511	+	-
chr11	6963435	Adcy1	NM_009622	+	+
chr11	7097789	Igfbp1	NM_008341	+	-
chr11	7113926	Igfbp3	NM_008343	-	+
chr11	8564538	Tns3	NM_001083587	-	+
chr11	8911194	Hus1	NM_001303610	-	+
chr11	8939594	Sun3	NM_001290519	-	+
chr11	8948594	Gm11992	NM_001037928	+	+
chr11	9018105	Upp1	NM_009477	+	+
chr11	9091944	Abca13	NM_178259	+	-
chr11	11014018	Vwc2	NM_177033	+	+
chr11	11362422	Zpbp	NM_015785	-	+
chr11	11590179	Ikzf1	NM_001301863	+	+
chr11	11708965	Fignl1	NM_001163359	-	+
chr11	11798147	Ddc	NM_001190448	-	-
chr11	11937423	Grb10	NM_010345	-	+
chr11	12364963	Cobl	NM_172496	-	+
chr11	14499242	Pom121l12	NM_001164166	+	-
chr11	16157744	Vstm2a	NM_145967	+	+
chr11	16408487	Sec61g	NM_001109971	-	+
chr11	16652205	Egfr	NM_207655	+	+
chr11	16851412	Fbxo48	NM_176982	+	-
chr11	16908721	Plek	NM_019549	-	-
chr11	16951861	Cnrip1	NM_029861	+	+
chr11	17059300	Ppp3r1	NM_024459	+	+
chr11	17111592	Pno1	NM_025443	-	+
chr11	17111895	Wdr92	NM_178909	+	+
chr11	17157690	C1d	NM_001330649	+	+
chr11	17853878	Etaa1	NM_026576	-	+
chr11	18918972	Meis1	NM_001193271	-	+
chr11	19824444	Spred2	NM_033523	+	+
chr11	20012954	Actr2	NM_001362899	-	+
chr11	20149427	Cep68	NM_172260	-	+
chr11	20232716	Slc1a4	NM_018861	-	+
chr11	20443168	Sertad2	NM_001362867	+	+
chr11	20641559	Aftph	NM_001290545	-	+
chr11	20991326	Peli1	NM_023324	+	+
chr11	21139034	Vps54	NM_139061	+	+
chr11	21270632	Ugp2	NM_139297	-	+
chr11	21471937	Mdh1	NM_001316675	-	+
chr11	21472283	Wdpcp	NM_145425	+	+
chr11	21901654	Otx1	NM_011023	-	+
chr11	22186798	Ehbp1	NM_001252515	-	+
chr11	22412285	Tmem17	NM_153596	+	+
chr11	22759735	B3gnt2	NM_016888	-	+
chr11	22872004	Zrsr1	NM_011663	+	+
chr11	22872866	Commd1	NM_001361661	-	+
chr11	22890592	Cct4	NM_009837	+	+
chr11	22908346	Fam161a	NM_001363283	+	-
chr11	23156040	Xpo1	NM_134014	+	+
chr11	23206894	Usp34	NM_001190401	+	+
chr11	23398039	Ahsa2	NM_001290655	-	+
chr11	23419942	1700093K21Rik	NM_001110133	-	-
chr11	23533631	0610010F05Rik	NM_027860	-	+
chr11	23565883	Pex13	NM_023651	-	+
chr11	23565991	Pus10	NM_028304	+	+
chr11	23670969	Rel	NM_009044	-	+
chr11	23795270	Papolg	NM_172555	-	+
chr11	23978055	Bcl11a	NM_016707	+	+
chr11	26287083	Fancl	NM_025923	+	+
chr11	26493920	Vrk2	NM_027260	-	+
chr11	28484324	Ccdc85a	NM_001346759	-	+
chr11	28753204	Efemp1	NM_146015	+	+
chr11	29030743	Pnpt1	NM_027869	+	+
chr11	29273657	Ccdc88a	NM_176841	+	+
chr11	29415033	Prorsd1	NM_001163454	-	+
chr11	29426396	Mtif2	NM_133767	+	+
chr11	29448040	Rps27a	NM_001033865	-	+
chr11	29593773	Rtn4	NM_194051	+	+
chr11	29725668	4931440F15Rik	NM_176829	-	+
chr11	29926033	Eml6	NM_146016	-	+
[truncated: 16,150 more rows]

## Sheet: 2B
A list of human CGI+/- genes (hg19, NCBI build 37).
Chr	TSS	Symbol	Refseq ID	Orientation	CGI-ness
chr1	69090	OR4F5	NM_001005484	+	-
chr1	451678	OR4F29	NM_001005221	-	-
chr1	686654	OR4F16	NM_001005277	-	-
chr1	925740	SAMD11	NM_152486	+	+
chr1	959299	NOC2L	NM_015658	-	+
chr1	960586	KLHL17	NM_198317	+	+
chr1	966496	PLEKHN1	NM_032129	+	+
chr1	1000172	HES4	NM_001142467	-	+
chr1	1013466	ISG15	NM_005101	+	-
chr1	1020122	AGRN	NM_001305275	+	+
chr1	1074307	RNF223	NM_001205252	-	-
chr1	1116356	C1orf159	NM_001330306	-	+
chr1	1173905	TTLL10	NM_001130045	+	-
chr1	1206709	TNFRSF18	NM_148902	-	-
chr1	1214168	TNFRSF4	NM_003327	-	-
chr1	1232067	SDF4	NM_016547	-	+
chr1	1232248	B3GALT6	NM_080605	+	+
chr1	1273854	UBE2J2	NM_194458	-	+
chr1	1280435	SCNN1D	NM_001130413	+	-
chr1	1307889	ACAP3	NM_030649	-	+
chr1	1308579	PUSL1	NM_001346116	+	+
chr1	1331345	TAS1R3	NM_152228	+	-
chr1	1349112	DVL1	NM_001330311	-	+
chr1	1358794	MXRA8	NM_032348	-	-
chr1	1375438	AURKAIP1	NM_017900	-	+
chr1	1399342	CCNL2	NM_001350499	-	+
chr1	1407313	MRPL20	NM_001318485	-	+
chr1	1421444	ANKRD65	NM_001145210	-	+
chr1	1426127	TMEM88B	NM_001146685	+	-
chr1	1435522	VWA1	NM_022834	+	+
chr1	1449688	ATAD3C	NM_001039211	+	-
chr1	1478114	ATAD3B	NM_001317238	+	+
chr1	1512142	ATAD3A	NM_018188	+	+
chr1	1540360	TMEM240	NM_001114748	-	+
chr1	1574882	SSU72	NM_014188	-	+
chr1	1615414	MIB2	NM_080875	+	+
chr1	1632180	MMP23B	NM_006983	+	+
chr1	1659097	CDK11B	NM_033489	-	+
chr1	1692804	SLC35E2B	NM_001290264	-	+
chr1	1724565	CDK11A	NM_024011	-	+
chr1	1778489	NADK	NM_001353642	-	-
chr1	1891117	GNB1	NM_002074	-	+
chr1	1914826	CALML6	NM_138705	+	-
chr1	1919301	TMEM52	NM_178545	-	+
chr1	2019328	GABRD	NM_000815	+	+
chr1	2073985	PRKCZ	NM_001350805	+	+
chr1	2228694	SKI	NM_003036	+	+
chr1	2391751	MORN1	NM_024848	-	+
chr1	2391774	RER1	NM_007033	+	+
chr1	2412571	PEX10	NM_153818	-	+
chr1	3021481	ACTRT2	NM_080431	+	-
chr1	3069177	PRDM16	NM_022114	+	+
chr1	3454582	ARHGEF16	NM_014448	+	+
chr1	3611495	MEGF6	NM_001409	-	+
chr1	3624991	TPRG1L	NM_182752	+	+
chr1	3650107	WRAP73	NM_017818	-	+
chr1	3698045	TP73	NM_001204192	+	+
chr1	3752400	CCDC27	NM_152492	+	-
chr1	3796504	LRRC47	NM_020710	-	+
chr1	3857233	CEP104	NM_014704	-	+
chr1	3857266	DFFB	NM_001320132	+	+
chr1	3900293	C1orf174	NM_207356	-	+
chr1	4655044	AJAP1	NM_018836	+	+
chr1	5992473	NPHP4	NM_015102	-	+
chr1	6034287	KCNAB2	NM_001199860	+	+
chr1	6180134	CHD5	NM_015557	-	+
chr1	6199619	RPL22	NM_000983	-	+
chr1	6206128	RNF207	NM_207396	+	+
chr1	6235984	ICMT	NM_012405	-	+
chr1	6244191	HES3	NM_001024598	+	-
chr1	6260975	GPR153	NM_207370	-	+
chr1	6393766	ACOT7	NM_007274	-	-
chr1	6419919	HES2	NM_019089	-	+
chr1	6424787	ESPN	NM_031475	+	+
chr1	6466195	TNFRSF25	NM_148965	-	+
chr1	6520061	PLEKHG5	NM_198681	-	+
chr1	6554598	NOL9	NM_024654	-	+
chr1	6555277	TAS1R1	NM_138697	+	+
chr1	6579990	ZBTB48	NM_005341	+	+
chr1	6602898	KLHL21	NM_001324309	-	+
chr1	6613695	PHF13	NM_153812	+	+
chr1	6625149	THAP3	NM_138350	+	+
chr1	6701906	DNAJC11	NM_018198	-	+
chr1	7704857	CAMTA1	NM_001349616	+	+
chr1	7771268	VAMP3	NM_004781	+	+
chr1	7784428	PER3	NM_001289864	+	+
chr1	7853491	UTS2	NM_021995	-	-
chr1	7943165	TNFRSF9	NM_001561	-	+
chr1	7961653	PARK7	NM_007262	+	+
chr1	8026333	ERRFI1	NM_018948	-	+
chr1	8318084	SLC45A1	NM_001080397	+	-
chr1	8817640	RERE	NM_012102	-	+
chr1	8878686	ENO1	NM_001201483	-	-
chr1	8945833	CA6	NM_001270501	+	-
chr1	9026345	SLC2A7	NM_207420	-	-
chr1	9069828	SLC2A5	NM_003039	-	-
chr1	9129170	GPR157	NM_024980	-	+
chr1	9234803	H6PD	NM_004285	+	+
chr1	9292881	SPSB1	NM_025106	+	+
chr1	9539468	SLC25A33	NM_032315	+	+
chr1	9588873	TMEM201	NM_001010866	+	+
chr1	9689544	PIK3CD	NM_001350234	+	+
chr1	9824526	CLSTN1	NM_014944	-	+
chr1	9910258	CTNNBIP1	NM_020248	-	+
chr1	9943427	LZIC	NM_032368	-	+
chr1	9943427	NMNAT1	NM_022787	+	+
chr1	9997196	RBP7	NM_052960	+	+
chr1	10032982	UBE4B	NM_001105562	+	+
chr1	10210705	KIF1B	NM_015074	+	+
chr1	10399117	PGD	NM_001304452	+	+
chr1	10449718	CORT	NM_001302	+	-
chr1	10472556	DFFA	NM_213566	-	+
chr1	10474945	PEX14	NM_004565	+	-
chr1	10796676	CASZ1	NM_001079843	-	+
chr1	10982037	C1orf127	NM_001170754	-	-
chr1	11012621	TARDBP	NM_007375	+	+
chr1	11047239	MASP2	NM_006610	-	-
chr1	11060034	SRM	NM_003132	-	+
chr1	11099910	EXOSC10	NM_001001998	-	+
chr1	11189288	ANGPTL7	NM_021146	+	-
chr1	11262551	MTOR	NM_004958	-	+
chr1	11273197	UBIAD1	NM_001330349	+	+
chr1	11654831	FBXO2	NM_012168	-	+
chr1	11654856	FBXO44	NM_033182	+	+
chr1	11664092	FBXO6	NM_018438	+	+
chr1	11691621	MAD2L2	NM_001127325	-	+
chr1	11736084	AGTRAP	NM_001040197	+	+
chr1	11803677	MTHFR	NM_001330358	-	+
chr1	11806095	CLCN6	NM_001286	+	+
chr1	11847783	NPPA	NM_006172	-	-
chr1	11858935	NPPB	NM_002521	-	+
chr1	11926428	KIAA2013	NM_138346	-	+
chr1	11934666	PLOD1	NM_001316320	+	+
chr1	11980180	MFN2	NM_014874	+	+
chr1	12019241	MIIP	NM_021933	+	+
chr1	12063376	TNFRSF8	NM_001243	+	+
chr1	12167002	TNFRSF1B	NM_001066	+	+
chr1	12230038	VPS13D	NM_015378	+	+
chr1	12617731	DHRS3	NM_004753	-	+
chr1	12644546	AADACL4	NM_001013630	+	-
chr1	12716114	AADACL3	NM_001103170	+	-
chr1	12746185	C1orf158	NM_152290	+	-
chr1	12774847	PRAMEF12	NM_001080830	+	-
chr1	12791396	PRAMEF1	NM_023013	+	-
chr1	13315580	PRAMEF15	NM_001098376	+	-
chr1	13347134	PRAMEF14	NM_001024661	-	-
chr1	13371947	PRAMEF19	NM_001099790	-	-
chr1	13389631	PRAMEF17	NM_001099851	+	-
chr1	13410449	PRAMEF20	NM_001099852	+	-
chr1	13513747	LRRC38	NM_001010847	-	+
chr1	13583756	PDPN	NM_006474	+	+
chr1	13704854	PRDM2	NM_012231	+	+
chr1	14945918	KAZN	NM_001017999	+	+
chr1	15153710	TMEM51	NM_001319665	+	+
chr1	15247224	FHAD1	NM_052929	+	+
chr1	15409894	EFHD2	NM_024329	+	+
chr1	15438441	CTRC	NM_007272	+	-
chr1	15456727	CELA2A	NM_033440	+	-
chr1	15476100	CELA2B	NM_015849	+	-
chr1	15524790	CASP9	NM_032996	-	+
chr1	15526812	DNAJC16	NM_015291	+	+
chr1	15585110	AGMAT	NM_024758	-	+
chr1	15617457	DDI2	NM_032341	+	+
chr1	15659712	RSC1A1	NM_006511	+	-
chr1	15684302	PLEKHM2	NM_015164	+	+
chr1	15736313	SLC25A34	NM_207348	+	-
chr1	15742491	TMEM82	NM_001013641	+	-
chr1	15758759	FBLIM1	NM_017556	+	+
chr1	15807699	UQCRHL	NM_001089591	-	-
chr1	15847863	SPEN	NM_015001	+	+
chr1	15976132	ZBTB17	NM_003443	-	+
chr1	16018790	HSPB7	NM_001349689	-	-
chr1	16021990	CLCNKA	NM_004070	+	-
chr1	16043735	CLCNKB	NM_000085	+	-
chr1	16073632	FAM131C	NM_182623	-	+
chr1	16156109	EPHA2	NM_004431	-	+
chr1	16212671	ARHGEF19	NM_153213	-	-
chr1	16352491	FBXO42	NM_018994	-	+
chr1	16437424	SPATA21	NM_001353349	-	-
chr1	16440671	NECAP2	NM_018090	+	+
chr1	16613605	NBPF1	NM_017940	-	+
chr1	16921949	CROCC	NM_014675	+	-
chr1	16980678	MFAP2	NM_002403	-	+
chr1	17011972	ATP13A2	NM_022089	-	+
chr1	17054170	SDHB	NM_003000	-	+
chr1	17119453	PADI2	NM_007365	-	+
chr1	17618312	ARHGEF10L	NM_001328124	+	+
chr1	17755312	ACTL8	NM_030812	+	-
chr1	18107745	IGSF21	NM_032880	+	+
chr1	18480929	KLHDC7A	NM_152375	+	-
chr1	18631005	PAX7	NM_001135254	+	+
chr1	18859661	TAS1R2	NM_152232	-	-
chr1	18902799	ALDH4A1	NM_003748	-	-
chr1	18956332	IFFO2	NM_001136265	-	+
chr1	19210252	UBR4	NM_020765	-	+
chr1	19251580	MRTO4	NM_016183	+	+
chr1	19274122	AKR7L	NM_001348421	-	+
chr1	19288786	AKR7A3	NM_012067	-	+
chr1	19312146	AKR7A2	NM_003689	-	+
chr1	19312245	PQLC2	NM_017765	+	+
chr1	19485641	CAPZB	NM_001206541	-	+
chr1	19596976	MINOS1	NM_001204083	+	+
chr1	19645765	NBL1	NM_001204086	+	+
chr1	19665286	HTR6	NM_000871	+	+
chr1	19799349	TMCO4	NM_001349115	-	+
chr1	19815278	RNF186	NM_019062	-	-
chr1	19882394	OTUD3	NM_015207	+	+
chr1	19923617	PLA2G2E	NM_014589	-	-
chr1	19979659	PLA2G2A	NM_001161729	-	-
chr1	20070207	PLA2G5	NM_000929	+	-
chr1	20119566	PLA2G2D	NM_012400	-	-
chr1	20139329	PLA2G2F	NM_022819	+	-
chr1	20177364	PLA2G2C	NM_001316722	-	-
chr1	20186077	UBXN10	NM_152376	+	+
chr1	20290918	VWA5B1	NM_001039500	+	-
chr1	20486235	CAMK2N1	NM_018584	-	+
chr1	20508181	MUL1	NM_024544	-	+
chr1	20552438	FAM43B	NM_207334	+	+
chr1	20588950	CDA	NM_001785	+	-
chr1	20633454	PINK1	NM_032409	+	+
chr1	20661544	DDOST	NM_005216	-	+
chr1	20718017	KIF17	NM_001287212	-	+
chr1	20732640	SH2D5	NM_001103161	-	+
chr1	20786688	HP1BP3	NM_016287	-	+
chr1	21176888	EIF4G3	NM_001198801	-	-
chr1	21290489	ECE1	NM_001397	-	-
chr1	21440089	NBPF3	NM_001330381	+	+
chr1	21509357	ALPL	NM_000478	+	+
chr1	21669380	RAP1GAP	NM_001350526	-	+
chr1	21783199	USP48	NM_032236	-	+
chr1	21812264	LDLRAD2	NM_001013693	+	-
chr1	21937297	HSPG2	NM_001291860	-	+
chr1	21976893	CELA3B	NM_007352	+	-
chr1	22001655	CELA3A	NM_005747	+	-
chr1	22052626	CDC42	NM_001039802	+	+
chr1	22143026	WNT4	NM_030761	-	+
chr1	22451850	ZBTB40	NM_014870	+	+
chr1	22563501	EPHA8	NM_020526	+	+
chr1	22636505	C1QA	NM_001347465	+	-
chr1	22643616	C1QC	NM_172369	+	-
chr1	22652980	C1QB	NM_000491	+	-
chr1	22710837	EPHB2	NM_004442	+	+
chr1	23019447	KDM1A	NM_001009999	+	+
chr1	23168858	LUZP1	NM_033631	-	+
chr1	23194729	HTR1D	NM_000864	-	-
chr1	23627333	MDS2	NM_001348075	+	-
chr1	23691778	RPL11	NM_000975	+	-
chr1	23778385	PITHD1	NM_020362	+	+
chr1	23791155	LYPLA2	NM_007260	+	+
chr1	23799570	GALE	NM_001127621	-	+
chr1	23825459	HMGCL	NM_000191	-	+
chr1	23868369	FUCA1	NM_000147	-	+
chr1	23913327	CNR2	NM_001841	-	-
chr1	23959810	PNRC2	NM_017761	+	+
chr1	23980463	SRSF10	NM_054016	-	+
chr1	24112175	MYOM3	NM_152372	-	-
chr1	24143285	IL22RA1	NM_021258	-	-
chr1	24319565	GRHL3	NM_001195010	+	-
chr1	24416024	NIPAL3	NM_001322857	+	-
chr1	24502896	RCAN3	NM_013441	+	+
chr1	24643102	SRRM1	NM_001303448	+	+
chr1	24745268	CLIC4	NM_013943	+	+
chr1	24930279	RUNX3	NM_004350	-	+
chr1	25232522	SYF2	NM_015484	-	+
chr1	25272485	RHD	NM_001282872	+	-
chr1	25338297	TMEM50A	NM_014313	+	+
chr1	25420914	RHCE	NM_138618	-	-
chr1	25543584	LDLRAP1	NM_015627	+	+
chr1	25617467	MAN1C1	NM_020379	+	+
chr1	25871253	PAQR7	NM_178422	-	-
chr1	25906153	STMN1	NM_203401	-	+
chr1	25998157	PAFAH2	NM_000437	-	+
chr1	26021779	EXTL1	NM_004455	+	-
chr1	26046138	SLC30A2	NM_001004434	-	+
chr1	26067634	TRIM63	NM_032588	-	-
chr1	26111776	PDIK1L	NM_001243533	+	+
chr1	26159019	FAM110D	NM_024869	+	-
chr1	26169896	ZNF593	NM_015871	+	+
chr1	26177489	CNKSR1	NM_006314	+	-
chr1	26190627	CATSPER4	NM_198137	+	-
chr1	26234152	CEP85	NM_022778	+	+
chr1	26279721	SH3BGRL3	NM_031286	+	+
chr1	26306704	UBXN11	NM_183008	-	+
chr1	26317919	CD52	NM_001803	+	-
chr1	26372794	ZNF683	NM_001307925	-	-
chr1	26410767	LIN28A	NM_024674	+	+
chr1	26432281	DHDDS	NM_001319959	+	+
chr1	26472410	HMGN2	NM_005517	+	+
chr1	26696032	ARID1A	NM_006015	+	+
chr1	26788187	PIGV	NM_001202554	+	+
chr1	26826709	ZDHHC18	NM_032283	+	+
chr1	26863137	SFN	NM_006142	+	-
chr1	26890378	GPN2	NM_018066	-	+
chr1	26900471	GPATCH3	NM_022078	-	+
chr1	26914076	NR0B2	NM_021969	-	-
chr1	26921721	NUDC	NM_006600	+	+
chr1	26993703	TRNP1	NM_001013642	+	+
chr1	27012842	FAM46B	NM_052943	-	+
chr1	27155130	SLC9A1	NM_003047	-	+
chr1	27234515	WDTC1	NM_001276252	+	+
chr1	27322144	TMEM222	NM_032125	+	+
chr1	27341991	SYTL1	NM_001193308	+	-
chr1	27366866	MAP3K6	NM_004672	-	+
chr1	27374852	FCN3	NM_003665	-	-
chr1	27383333	CD164L2	NM_207397	-	+
chr1	27392643	GPR3	NM_005281	+	+
chr1	27490187	WASF2	NM_006990	-	+
chr1	27603494	AHDC1	NM_001029882	-	+
chr1	27626240	FGR	NM_001042747	-	-
chr1	27672213	IFI6	NM_022873	-	-
chr1	27725978	FAM76A	NM_152660	+	+
chr1	27773182	STX12	NM_177424	+	+
chr1	27830813	PPP1R8	NM_138558	+	+
chr1	27914797	RPA2	NM_001355129	-	+
chr1	27934954	SMPDL3B	NM_001304579	+	-
chr1	27959461	XKR8	NM_018053	+	+
chr1	28088637	EYA3	NM_001990	-	+
chr1	28176944	PTAFR	NM_001164723	-	-
chr1	28369553	PHACTR4	NM_001350159	+	+
chr1	28505942	RCC1	NM_001048199	+	-
chr1	28553016	TRNAU1AP	NM_017846	+	+
chr1	28592494	RAB42	NM_001193532	+	+
chr1	28643092	TAF12	NM_001135218	-	+
chr1	28668727	GMEB1	NM_006582	+	+
chr1	28736623	YTHDF2	NM_016258	+	+
chr1	28812141	OPRD1	NM_000911	+	+
chr1	28887090	EPB41	NM_203342	+	+
chr1	29122501	TMEM200B	NM_001171868	-	+
chr1	29182125	SRSF4	NM_005626	-	+
chr1	29230958	MECR	NM_016011	-	+
chr1	29236515	PTPRU	NM_005704	+	+
chr1	30723585	MATN1	NM_002379	-	-
chr1	30757836	LAPTM5	NM_006762	-	-
chr1	30908633	SDC3	NM_014654	-	+
chr1	31065717	PUM1	NM_001020658	-	+
chr1	31239887	NKAIN1	NM_024522	-	+
chr1	31296797	SNRNP40	NM_004814	-	+
chr1	31296981	ZCCHC17	NM_016505	+	+
chr1	31373288	FABP3	NM_001320996	-	-
chr1	31413812	SERINC2	NM_001199039	+	-
chr1	31576484	TINAGL1	NM_022164	+	-
chr1	31617699	HCRTR1	NM_001525	+	+
chr1	31645237	PEF1	NM_012392	-	+
chr1	31704167	COL16A1	NM_001856	-	+
chr1	31816051	SPOCD1	NM_144569	-	-
chr1	31938387	PTP4A2	NM_080391	-	-
chr1	32013693	KHDRBS1	NM_006559	+	+
chr1	32072898	TMEM39B	NM_018056	+	+
chr1	32108042	KPNA6	NM_012316	+	+
chr1	32179743	TXLNA	NM_175852	+	+
chr1	32200385	CCDC28B	NM_001301011	+	+
chr1	32205634	IQCC	NM_001160042	+	+
chr1	32209093	DCDC2B	NM_001099434	+	-
chr1	32221583	EIF3I	NM_003757	+	-
chr1	32222371	TMEM234	NM_019118	-	-
chr1	32247216	FAM167B	NM_032648	+	-
chr1	32251238	LCK	NM_005356	+	-
chr1	32292106	HDAC1	NM_004964	+	+
chr1	32336239	MARCKSL1	NM_023009	-	+
chr1	32362260	TSSK3	NM_052841	+	+
chr1	32394461	BSDC1	NM_001300958	-	+
chr1	32465056	ZBTB8B	NM_001145720	+	+
chr1	32539144	ZBTB8A	NM_001040441	+	+
chr1	32650590	ZBTB8OS	NM_001308138	-	+
chr1	32651147	RBBP4	NM_005610	+	+
chr1	32702760	SYNC	NM_030786	-	+
chr1	32741910	KIAA1522	NM_020888	+	+
chr1	32817517	S100PBP	NM_022753	+	+
chr1	32818032	YARS	NM_003680	-	+
chr1	32872492	FNDC5	NM_001171941	-	+
chr1	32886496	HPCA	NM_002143	+	+
chr1	32901440	TMEM54	NM_033504	-	+
chr1	32964813	RNF19B	NM_153341	-	+
chr1	33036911	AK2	NM_013411	-	+
chr1	33182070	TRIM62	NM_018207	-	+
chr1	33256572	ZNF362	NM_152493	+	+
chr1	33375593	PHC2	NM_198040	-	+
chr1	33472630	ZSCAN20	NM_145238	+	+
chr1	33860474	HMGB4	NM_145205	+	-
chr1	34165274	CSMD2	NM_001281956	-	+
chr1	34176951	C1orf94	NM_001134734	+	+
chr1	34755046	GJB5	NM_005268	+	-
chr1	34759740	GJB4	NM_153212	+	-
chr1	34781188	GJB3	NM_024009	+	+
chr1	34792997	GJA4	NM_002060	+	+
chr1	34929585	DLGAP3	NM_001080418	-	-
chr1	35031968	ZMYM6	NM_007167	-	+
chr1	35079362	ZMYM1	NM_024772	+	+
chr1	35193142	SFPQ	NM_005066	-	+
chr1	35268966	ZMYM4	NM_005095	+	+
chr1	35557436	KIAA0319L	NM_024874	-	+
chr1	35557791	NCDN	NM_014284	+	+
chr1	35573369	TFAP2E	NM_178548	+	+
chr1	35641844	PSMB2	NM_002794	-	-
chr1	35719189	C1orf216	NM_152374	-	+
chr1	35769950	CLSPN	NM_022111	-	+
chr1	36084074	TEKT2	NM_014466	+	+
chr1	36088851	ADPRHL2	NM_017825	+	+
chr1	36125084	COL8A2	NM_005202	-	-
chr1	36149514	TRAPPC3	NM_014408	-	+
chr1	36155964	MAP7D1	NM_018067	+	+
chr1	36224411	THRAP3	NM_001321471	+	+
chr1	36306392	SH3D21	NM_001162530	+	+
chr1	36385927	STK40	NM_032017	-	+
chr1	36397959	LSM10	NM_032881	-	+
chr1	36450485	OSCP1	NM_001330493	-	+
chr1	36464439	MRPS15	NM_031280	-	+
chr1	36483314	CSF3R	NM_156039	-	-
chr1	37034243	GRIK3	NM_000831	-	+
chr1	37474517	ZC3H12A	NM_001323551	+	+
chr1	37514819	MEAF6	NM_022756	-	+
chr1	37554344	SNIP1	NM_024700	-	+
chr1	37556918	DNALI1	NM_003462	+	-
chr1	37595985	GNL2	NM_013285	-	+
chr1	37634923	RSPO1	NM_001242910	-	+
chr1	37690595	C1orf109	NM_001350769	-	-
chr1	37692400	CDCA8	NM_001256875	+	+
chr1	37765152	EPHA10	NM_001099439	-	+
chr1	37794101	MANEAL	NM_001113482	+	+
chr1	37807800	C1orf122	NM_198446	+	+
chr1	37808193	YRDC	NM_024640	-	+
chr1	37859620	MTF1	NM_005955	-	+
chr1	37947057	INPP5B	NM_005540	-	-
chr1	37990110	SF3A3	NM_006802	-	-
chr1	38005515	FHL3	NM_004468	-	+
chr1	38046778	POU3F1	NM_002699	-	+
chr1	38859823	RRAGC	NM_022157	-	+
chr1	38873378	MYCBP	NM_012333	-	+
chr1	38881626	GJA9	NM_030772	-	-
chr1	38941830	RHBDL2	NM_017821	-	-
chr1	38991243	AKIRIN1	NM_024595	+	+
chr1	39026294	NDUFS5	NM_004552	+	+
chr1	39084166	MACF1	NM_012090	+	+
chr1	39409503	KIAA0754	NM_015038	+	+
chr1	39491645	BMP8A	NM_181809	+	+
chr1	39576849	PABPC4	NM_003819	-	+
chr1	39639676	HEYL	NM_014571	-	+
chr1	39672038	NT5C1A	NM_032526	-	+
chr1	39691710	HPCAL4	NM_016257	-	+
chr1	39738844	PPIE	NM_006112	+	+
chr1	39771348	OXCT2	NM_022120	-	+
chr1	39788861	BMP8B	NM_001720	-	+
chr1	39883511	TRIT1	NM_017646	-	+
chr1	39955111	MFSD2A	NM_032793	+	+
chr1	40040850	CAP1	NM_001350481	+	+
chr1	40097470	PPT1	NM_000310	-	+
chr1	40161368	RLF	NM_012421	+	+
chr1	40247900	TMCO2	NM_001008740	+	-
chr1	40258049	ZMPSTE24	NM_005857	+	+
chr1	40317267	COL9A2	NM_001852	-	+
chr1	40393344	SMAP2	NM_001198979	+	+
chr1	40531560	ZNF684	NM_152373	+	-
chr1	40665652	RIMS3	NM_014747	-	+
chr1	40709322	NFYC	NM_001308115	+	+
chr1	40784011	KCNQ4	NM_004700	+	+
chr1	40862346	CITED4	NM_133467	-	+
chr1	41021755	SLFNL1	NM_144990	-	-
chr1	41242143	SCMH1	NM_012236	-	-
chr1	41484683	EDN2	NM_001956	-	-
chr1	41918707	HIVEP3	NM_024503	-	+
chr1	42153420	GUCA2B	NM_007102	+	-
chr1	42164724	GUCA2A	NM_033553	-	-
chr1	42335232	FOXJ3	NM_014947	-	+
chr1	42380796	RIMKLA	NM_173642	+	+
chr1	42456267	ZMYND12	NM_032257	-	+
chr1	42456493	PPCS	NM_024664	+	+
chr1	42533019	CCDC30	NM_001080850	+	-
chr1	42658376	PPIH	NM_001330510	+	+
chr1	42682234	YBX1	NM_004559	+	+
chr1	42740254	CLDN19	NM_001123395	-	-
chr1	42767244	C1orf50	NM_024097	+	+
chr1	42817104	ERMAP	NM_001017922	+	+
chr1	42846572	ZNF691	NM_001242739	+	+
chr1	42959176	SLC2A1	NM_006516	-	+
chr1	43147922	FAM183A	NM_001101376	+	+
chr1	43172570	EBNA1BP2	NM_001159936	-	+
chr1	43269993	TMEM125	NM_001320244	+	-
chr1	43285579	C1orf210	NM_182517	-	-
chr1	43300894	TIE1	NM_005424	+	-
chr1	43337803	MPL	NM_005373	+	-
chr1	43358954	CDC20	NM_001255	+	+
chr1	43368074	ELOVL1	NM_022821	-	+
chr1	43389812	MED8	NM_201542	-	+
chr1	43389884	SZT2	NM_015284	+	+
chr1	43453989	HYI	NM_001330526	-	+
chr1	43530859	PTPRF	NM_002840	+	+
chr1	43650125	KDM4A	NM_014663	+	-
chr1	43707496	ST3GAL3	NM_174971	+	+
chr1	43933319	ARTN	NM_057090	+	-
chr1	43946805	IPO13	NM_014652	+	+
chr1	43969980	DPH2	NM_001319170	+	+
chr1	43974647	ATP6V0B	NM_001294333	+	+
chr1	43979201	B4GALT2	NM_003780	+	+
chr1	43991595	CCDC24	NM_152499	+	+
chr1	44017340	SLC6A9	NM_201649	-	-
chr1	44118849	KLF17	NM_173484	+	-
chr1	44213452	DMAP1	NM_019100	+	+
chr1	44355279	ERI3	NM_024066	-	+
chr1	44405159	RNF220	NM_018150	+	+
chr1	44674608	TMEM53	NM_024587	-	+
chr1	44746361	KIF2C	NM_001297656	+	+
chr1	44775573	RPS8	NM_001012	+	+
chr1	44787754	BEST4	NM_153274	-	-
chr1	44800224	PLK3	NM_004073	+	+
chr1	44807285	TCTEX1D4	NM_001013632	-	-
chr1	44808481	BTBD19	NM_001136537	+	-
chr1	44842944	PTCH2	NM_001166292	-	+
chr1	44986722	EIF2B3	NM_020365	-	+
chr1	45011355	HECTD3	NM_024602	-	+
chr1	45012132	UROD	NM_000374	+	-
chr1	45206578	ZSWIM5	NM_020883	-	+
chr1	45326872	HPDL	NM_032756	+	+
chr1	45339669	TOE1	NM_025077	+	+
chr1	45340470	MUTYH	NM_012222	-	+
chr1	45491168	TESK2	NM_007170	-	+
chr1	45500183	MMACHC	NM_001330540	+	-
chr1	45521938	PRDX1	NM_002574	-	+
chr1	45550782	AKR1A1	NM_006066	+	+
chr1	45583987	NASP	NM_002482	+	+
chr1	45624059	CCDC17	NM_001114938	-	-
chr1	45686630	GPBP1L1	NM_021639	-	+
chr1	45688174	TMEM69	NM_016486	+	-
chr1	45750813	IPP	NM_005897	-	+
chr1	45864347	MAST2	NM_001324321	+	+
chr1	46132708	PIK3R3	NM_003629	-	+
chr1	46175076	TSPAN1	NM_005727	+	-
chr1	46198449	POMGNT1	NM_017739	-	+
chr1	46203333	LURAP1	NM_001013615	+	+
chr1	46247694	RAD54L	NM_003579	+	+
chr1	46303366	LRRC41	NM_006369	-	+
chr1	46303612	UQCRH	NM_006004	+	+
chr1	46340176	NSUN4	NM_199044	+	+
chr1	46394266	FAAH	NM_001441	+	+
chr1	46506995	DMBX1	NM_147192	+	-
chr1	46551657	KNCN	NM_001322255	-	-
chr1	46604294	MKNK1	NM_003684	-	+
chr1	46616891	MOB3C	NM_201403	-	-
chr1	46668427	ATPAF1	NM_022745	-	-
chr1	46798997	CYP4B1	NM_001099772	+	-
chr1	46941484	CYP4A11	NM_000778	-	-
chr1	47023567	CYP4X1	NM_178033	+	+
chr1	47067487	CYP4Z1	NM_178134	+	-
chr1	47137424	CYP4A22	NM_001308102	+	-
chr1	47190099	PDZK1IP1	NM_005764	-	-
chr1	47232335	TAL1	NM_003189	-	-
chr1	47314147	STIL	NM_003035	-	+
chr1	47333796	CMPK1	NM_016308	+	+
chr1	47416071	FOXE3	NM_012186	+	+
chr1	47436016	FOXD2	NM_004474	+	+
chr1	48222684	SLC5A9	NM_001135181	+	-
chr1	48472208	SPATA6	NM_019073	-	+
chr1	48776969	BEND5	NM_001349794	-	+
chr1	50023954	AGBL4	NM_032785	-	+
chr1	50109615	ELAVL4	NM_001324214	+	+
chr1	50423447	DMRTA2	NM_032110	-	+
chr1	50960264	FAF1	NM_007051	-	+
chr1	50968694	CDKN2C	NM_001262	+	+
chr1	51102227	C1orf185	NM_001136508	+	-
chr1	51236272	RNF11	NM_014372	+	+
chr1	51330564	TTC39A	NM_001297662	-	-
chr1	51519323	EPS15	NM_001981	-	-
chr1	51729813	OSBPL9	NM_001350210	+	-
chr1	51990764	RAB3B	NM_002867	-	+
chr1	52033800	KTI12	NM_138417	-	+
chr1	52056171	TXNDC12	NM_015913	-	+
chr1	52056184	BTF3L4	NM_152265	+	+
chr1	52142093	ZFYVE9	NM_004799	+	+
chr1	52366205	CC2D1B	NM_032449	-	+
chr1	52404471	ORC1	NM_004153	-	+
chr1	52404546	PRPF38A	NM_032864	+	+
chr1	52553090	ZCCHC11	NM_001009881	-	+
chr1	52602370	GPX7	NM_015696	+	+
chr1	52726458	ZYG11B	NM_024646	+	+
chr1	52842510	ZYG11A	NM_001004339	+	+
chr1	52921785	ECHDC2	NM_001319958	-	+
chr1	52927228	SCP2	NM_002979	+	+
chr1	53062051	PODN	NM_001199080	+	+
chr1	53142632	SLC1A7	NM_006671	-	-
chr1	53196428	CPT2	NM_000098	+	+
chr1	53220639	C1orf123	NM_017887	-	+
chr1	53238610	MAGOH	NM_002370	-	+
chr1	53328149	LRP8	NM_033300	-	+
chr1	53459398	DMRTB1	NM_033067	+	-
chr1	53734204	GLIS1	NM_147193	-	-
chr1	53889814	YIPF1	NM_018982	-	+
chr1	53894186	DIO1	NM_213593	+	-
chr1	53945823	HSPB11	NM_016126	-	+
chr1	53946325	LRRC42	NM_001256409	+	+
chr1	54018186	LDLRAD1	NM_001276395	-	-
chr1	54053438	TMEM59	NM_004872	-	+
chr1	54053571	TCEANC2	NM_153035	+	+
chr1	54153181	CDCP2	NM_201546	-	-
chr1	54200101	CYB5RL	NM_001353354	-	+
chr1	54200166	MRPL37	NM_001330602	+	+
chr1	54406395	SSBP3	NM_145716	-	+
chr1	54548133	ACOT11	NM_147161	+	-
chr1	54623527	FAM151A	NM_176782	-	-
chr1	54715821	TTC4	NM_004623	+	+
chr1	54764553	PARS2	NM_152268	-	+
chr1	54801268	TTC22	NM_017904	-	+
chr1	54887248	DHCR24	NM_014762	-	+
chr1	54980663	TMEM61	NM_182532	+	+
chr1	54998943	BSND	NM_057176	+	-
chr1	55039475	PCSK9	NM_174936	+	+
chr1	55215366	USP24	NM_015306	-	+
chr1	56645316	PRKAA2	NM_006252	+	+
chr1	56854769	C8A	NM_000562	+	-
chr1	56966140	C8B	NM_001278543	-	-
chr1	58250547	DAB1	NM_021080	-	+
chr1	58546799	OMA1	NM_145243	-	+
chr1	58577494	TACSTD2	NM_002353	-	+
chr1	58700075	MYSM1	NM_001085487	-	+
chr1	58784113	JUN	NM_002228	-	+
chr1	59310077	FGGY	NM_001350792	+	+
chr1	59814860	HOOK1	NM_015888	+	+
chr1	59926798	CYP2J2	NM_000775	-	+
chr1	60073770	C1orf87	NM_152377	-	+
chr1	61082307	NFIA	NM_001134673	+	+
chr1	61725423	TM2D1	NM_032027	-	+
chr1	62194801	L1TD1	NM_001164835	+	+
chr1	62319412	KANK4	NM_181712	-	+
chr1	62436711	USP1	NM_003368	+	+
chr1	62597486	ANGPTL3	NM_014495	+	-
chr1	62688368	DOCK7	NM_001330614	-	+
chr1	62784105	ATG4C	NM_032852	+	+
chr1	63323058	FOXD3	NM_012183	+	+
chr1	63367589	ALG6	NM_013339	+	+
chr1	63523273	ITGB3BP	NM_014288	-	+
chr1	63523300	EFCAB7	NM_032437	+	+
chr1	63623215	PGM1	NM_001172818	+	+
chr1	63774018	ROR1	NM_005012	+	+
chr1	64203617	UBE2U	NM_152489	+	-
chr1	64505913	CACHD1	NM_001293274	+	+
chr1	64745094	RAVER2	NM_018211	+	+
chr1	64966569	JAK1	NM_002227	-	+
chr1	65147829	AK4	NM_001005353	+	+
chr1	65309534	DNAJC6	NM_001256864	+	-
chr1	65420715	LEPROT	NM_001198681	+	+
chr1	65525688	LEPR	NM_001198689	+	+
chr1	66354377	PDE4B	NM_001297442	+	+
chr1	66533955	SGIP1	NM_032291	+	-
chr1	66752456	TCTEX1D1	NM_152665	+	+
chr1	66801259	INSL5	NM_005478	-	-
chr1	66924887	WDR78	NM_024763	-	+
chr1	66924894	MIER1	NM_001350530	+	+
chr1	67054397	SLC35D1	NM_015139	-	+
chr1	67134971	C1orf141	NM_001276352	-	-
chr1	67166485	IL23R	NM_144701	+	-
chr1	67307363	IL12RB2	NM_001559	+	+
chr1	67430440	SERBP1	NM_001018067	-	+
chr1	67685176	GADD45A	NM_001924	+	+
chr1	67833472	GNG12	NM_018841	-	+
chr1	68051631	DIRAS3	NM_004675	-	+
chr1	68232601	WLS	NM_024911	-	+
chr1	68449959	RPE65	NM_000329	-	-
chr1	68497221	DEPDC1	NM_001114120	-	+
chr1	69760174	LRRC7	NM_020794	+	-
chr1	70205678	LRRC40	NM_017768	-	+
chr1	70221350	SRSF11	NM_001350615	+	+
chr1	70354734	ANKRD13C	NM_030816	-	+
chr1	70354809	HHLA3	NM_001036645	+	+
chr1	70411217	CTH	NM_001902	+	+
chr1	71047808	PTGER3	NM_198715	-	+
chr1	71081289	ZRANB2	NM_005455	-	-
chr1	72282594	NEGR1	NM_173808	-	+
chr1	74198187	LRRIQ3	NM_001105659	-	+
chr1	74198211	FPGT	NM_003838	+	+
chr1	74198211	FPGT-TNNI3K	NM_001112808	+	+
chr1	74235386	TNNI3K	NM_015978	+	-
chr1	74733155	TYW3	NM_138467	+	-
chr1	74733408	CRYZ	NM_001889	-	-
chr1	75128433	LHX8	NM_001001933	+	-
chr1	75611116	SLC44A5	NM_001320285	-	-
chr1	75724346	ACADM	NM_001286043	+	+
chr1	75786193	RABGGTB	NM_004582	+	-
chr1	75796870	MSH4	NM_002440	+	+
chr1	75932431	ASB17	NM_080868	-	-
chr1	76074683	ST6GALNAC3	NM_001349111	+	+
chr1	76867407	ST6GALNAC5	NM_030965	+	+
chr1	77219447	PIGK	NM_005482	-	+
chr1	77282601	AK5	NM_012093	+	+
chr1	77682658	ZZZ3	NM_015534	-	+
chr1	77759879	USP33	NM_015017	-	+
chr1	77888514	NEXN	NM_144573	+	+
chr1	77979205	FUBP1	NM_001303433	-	+
chr1	78004827	DNAJB4	NM_007034	+	-
chr1	78045904	GIPC2	NM_017655	+	+
chr1	78491042	PTGFR	NM_001039585	+	+
chr1	78620381	IFI44L	NM_006820	+	-
chr1	78649791	IFI44	NM_006417	+	-
chr1	83999187	TTLL7	NM_024686	-	+
chr1	84181631	PRKACB	NM_001242862	+	+
chr1	84298365	SAMD13	NM_001010971	+	+
chr1	84398531	DNASE2B	NM_021233	+	-
chr1	84479236	RPF1	NM_025065	+	+
chr1	84506579	GNG5	NM_005274	-	+
chr1	84574480	CTBS	NM_004388	-	+
chr1	84690468	SSX2IP	NM_001166417	-	+
chr1	84893213	LPAR3	NM_012152	-	+
chr1	84997122	MCOLN2	NM_001330647	-	+
chr1	85048540	MCOLN3	NM_018298	-	+
chr1	85062297	WDR63	NM_145172	+	-
chr1	85201045	SYDE2	NM_032184	-	+
chr1	85259672	C1orf52	NM_198077	-	+
chr1	85276904	BCL10	NM_003921	-	+
chr1	85465206	DDAH1	NM_012137	-	+
chr1	85580760	CYR61	NM_001554	+	+
chr1	85708433	ZNHIT6	NM_017953	-	+
chr1	86156471	COL24A1	NM_152890	-	+
chr1	86396342	ODF2L	NM_001007022	-	+
chr1	86423882	CLCA2	NM_006536	+	-
chr1	86468842	CLCA1	NM_001285	+	-
chr1	86547075	CLCA4	NM_012128	+	-
chr1	86704569	SH3GLB1	NM_016009	+	+
chr1	86914651	HS2ST1	NM_012262	+	+
chr1	87328467	LMO4	NM_006769	+	+
chr1	88684143	PKN2	NM_006256	+	+
chr1	88891618	GTF2B	NM_001514	-	+
chr1	88992960	RBMXL1	NM_001162536	-	+
chr1	89022866	GBP3	NM_001319180	-	-
chr1	89065360	GBP1	NM_002053	-	-
chr1	89126159	GBP2	NM_004120	-	-
chr1	89176040	GBP7	NM_207398	-	-
chr1	89198950	GBP4	NM_052941	-	-
chr1	89272861	GBP5	NM_052942	-	-
chr1	89363876	GBP6	NM_198460	+	-
chr1	89558712	LRRC8B	NM_015350	+	+
chr1	89633084	LRRC8C	NM_032270	+	+
chr1	89821013	LRRC8D	NM_001134479	+	+
chr1	89995094	ZNF326	NM_182976	+	+
chr1	90717237	BARHL2	NM_020063	-	+
chr1	91022255	ZNF644	NM_201269	-	+
chr1	91404869	HFM1	NM_001017975	-	+
chr1	91501107	CDC7	NM_001134420	+	+
chr1	91886279	TGFBR3	NM_003243	-	+
chr1	91949370	BRDT	NM_001242810	+	-
chr1	92029975	EPHX4	NM_173567	+	+
chr1	92080304	BTBD8	NM_183242	+	+
chr1	92168857	KIAA1107	NM_015237	+	-
chr1	92218015	C1orf146	NM_001012425	+	-
chr1	92298964	RPAP2	NM_024813	+	+
chr1	92299009	GLMN	NM_053274	-	+
chr1	92486876	GFI1	NM_005263	-	+
chr1	92785106	EVI5	NM_001350198	-	-
chr1	92831985	RPL5	NM_000969	+	+
chr1	92877150	FAM69A	NM_001252271	-	-
chr1	93079234	MTF2	NM_007358	+	+
chr1	93180689	TMED5	NM_001167830	-	+
chr1	93180715	CCDC18	NM_001306076	+	+
chr1	93345920	DR1	NM_001938	+	+
chr1	93448130	FNBP1L	NM_001024948	+	+
chr1	93681838	BCAR3	NM_003567	-	+
chr1	93879206	DNTTIP2	NM_014597	-	+
chr1	93909598	GCLM	NM_002061	-	+
chr1	94121149	ABCA4	NM_000350	-	-
chr1	94237751	ARHGAP29	NM_004815	-	+
chr1	94418376	ABCD3	NM_002858	+	+
chr1	94541857	F3	NM_001993	-	+
chr1	94820543	SLC44A3	NM_152369	+	+
chr1	94927223	CNN3	NM_001839	-	+
chr1	95072951	ALG14	NM_001305242	-	+
chr1	95092516	TMEM56	NM_001199679	+	-
chr1	95117922	TMEM56-RWDD3	NM_001199691	+	+
chr1	95234154	RWDD3	NM_001278248	+	+
chr1	96721604	PTBP2	NM_021190	+	+
chr1	97921059	DPYD	NM_000110	-	+
chr1	98661679	SNX7	NM_015976	+	+
chr1	99645874	PALMD	NM_017734	+	-
chr1	99765793	FRRS1	NM_001013660	-	-
chr1	99850974	AGL	NM_000646	+	+
chr1	99969788	SLC35A3	NM_012243	+	+
chr1	100133095	SASS6	NM_194292	-	+
chr1	100178273	LRRC39	NM_144620	-	-
chr1	100249853	DBT	NM_001918	-	-
chr1	100352466	CDC14A	NM_033313	+	+
chr1	100538171	GPR88	NM_022049	+	+
chr1	100719639	VCAM1	NM_001078	+	-
chr1	100895179	EXTL2	NM_001439	-	-
chr1	100896077	SLC30A7	NM_133496	+	+
chr1	101025806	DPH5	NM_015958	-	+
chr1	101236748	S1PR1	NM_001400	+	+
chr1	101997234	OLFM3	NM_001288823	-	-
chr1	103108496	COL11A1	NM_080629	-	-
chr1	103525955	RNPC3	NM_017619	+	+
chr1	103554643	AMY2B	NM_020978	+	-
chr1	103617331	AMY2A	NM_000699	+	-
chr1	103655679	AMY1A	NM_004038	+	-
chr1	103696267	AMY1B	NM_001008218	-	-
chr1	103749787	AMY1C	NM_001008219	+	-
chr1	107056644	PRMT6	NM_018137	+	+
chr1	107140591	NTNG1	NM_001330665	+	+
chr1	107964923	VAV3	NM_006113	-	-
chr1	108560348	FAM102B	NM_001010883	+	+
chr1	108661526	HENMT1	NM_144584	-	+
chr1	108692309	PRPF38B	NM_001349769	+	+
chr1	108712933	FNDC7	NM_001144937	+	-
chr1	108746634	STXBP3	NM_007269	+	+
chr1	108857104	AKNAD1	NM_152763	-	-
chr1	108876980	GPSM2	NM_001321039	+	+
chr1	108963499	CLCC1	NM_015127	-	+
chr1	109042228	WDR47	NM_014969	-	+
chr1	109076002	TAF13	NM_005645	-	+
chr1	109090740	TMEM167B	NM_001322248	+	+
chr1	109113857	C1orf194	NM_001122961	-	+
chr1	109113962	KIAA1324	NM_020775	+	+
chr1	109213892	SARS	NM_001330669	+	+
chr1	109250018	CELSR2	NM_001408	+	+
chr1	109283168	PSRC1	NM_032636	-	+
chr1	109307041	MYBPHL	NM_001010985	-	-
chr1	109397945	SORT1	NM_002959	-	-
chr1	109426448	PSMA5	NM_002790	-	+
chr1	109466477	SYPL2	NM_001040709	+	+
chr1	109483904	ATXN7L2	NM_001350177	+	+
chr1	109494078	CYB561D1	NM_001134404	+	+
chr1	109509751	AMIGO1	NM_020703	-	+
chr1	109539871	GPR61	NM_031936	+	-
chr1	109548563	GNAI3	NM_006496	+	+
chr1	109613083	GNAT2	NM_005272	-	-
chr1	109620580	AMPD2	NM_004037	+	+
chr1	109656075	GSTM4	NM_000850	+	+
chr1	109668021	GSTM2	NM_001142368	+	-
chr1	109687795	GSTM1	NM_000561	+	-
chr1	109712241	GSTM5	NM_000851	+	-
chr1	109741038	GSTM3	NM_000849	-	+
chr1	109764022	EPS8L3	NM_139053	-	-
chr1	109910610	CSF1	NM_172211	+	+
chr1	110003947	AHCYL1	NM_001242675	+	+
chr1	110070700	ALX3	NM_006492	-	+
chr1	110112439	UBL4B	NM_203412	+	-
chr1	110150513	SLC6A17	NM_001010898	+	+
chr1	110210713	KCNC4	NM_004978	+	+
chr1	110339322	RBM15	NM_022768	+	+
chr1	110391082	SLC16A4	NM_004696	-	-
chr1	110451165	PROK1	NM_032414	+	-
chr1	110519175	KCNA10	NM_005549	-	-
chr1	110606353	KCNA2	NM_004974	-	+
chr1	110675033	KCNA3	NM_002232	-	+
chr1	110871198	CD53	NM_001040033	+	-
chr1	110963944	LRIF1	NM_018372	-	+
chr1	111140162	CEPT1	NM_006090	+	+
chr1	111140216	DRAM2	NM_001349893	-	+
chr1	111200703	DENND2D	NM_024901	-	-
chr1	111229710	CHI3L2	NM_001025199	+	-
chr1	111290851	CHIA	NM_201653	+	-
chr1	111427777	OVGP1	NM_002557	-	-
chr1	111449308	WDR77	NM_024102	-	+
chr1	111473868	C1orf162	NM_174896	+	-
chr1	111504121	ADORA3	NM_001302678	-	-
chr1	111620146	RAP1A	NM_001291896	+	+
chr1	111739424	FAM212B	NM_019099	-	+
chr1	111755567	DDX20	NM_007204	+	+
chr1	111989155	KCND3	NM_004980	-	+
chr1	112396177	CTTNBP2NL	NM_018704	+	+
chr1	112466540	WNT2B	NM_004185	+	-
chr1	112619418	ST7L	NM_017744	-	+
chr1	112619452	CAPZA1	NM_006135	+	+
chr1	112674311	MOV10	NM_001286072	+	+
chr1	112707403	RHOC	NM_175744	-	+
chr1	112715328	PPM1J	NM_005167	-	+
chr1	112720566	FAM19A3	NM_001004440	+	-
chr1	113073169	LRIG2	NM_001312686	+	+
chr1	113390852	MAGI3	NM_152900	+	+
chr1	113759540	PHTF1	NM_001323053	-	+
chr1	113812476	RSBN1	NM_018364	-	+
chr1	113871759	PTPN22	NM_015967	-	-
chr1	113887547	BCL2L15	NM_001010922	-	-
chr1	113905124	AP4B1	NM_006594	-	+
chr1	113905292	DCLRE1B	NM_022836	+	+
chr1	113929373	HIPK1	NM_198268	+	+
chr1	113979390	OLFML3	NM_001286352	+	-
chr1	114153850	SYT6	NM_001270805	-	+
chr1	114511160	TRIM33	NM_015906	-	+
chr1	114581644	BCAS2	NM_005872	-	-
chr1	114670111	DENND2C	NM_001256404	-	+
chr1	114695618	AMPD1	NM_000036	-	-
chr1	114716894	NRAS	NM_002524	-	+
chr1	114758050	CSDE1	NM_007158	-	+
chr1	114780687	SIKE1	NM_001102396	-	+
chr1	114854802	SYCP1	NM_003176	+	+
chr1	115029823	TSHB	NM_000549	+	-
chr1	115089500	TSPAN2	NM_005725	-	+
chr1	115338236	NGF	NM_002506	-	+
chr1	115641952	VANGL1	NM_138959	+	+
chr1	115768805	CASQ2	NM_001232	-	-
chr1	115841126	NHLH2	NM_005599	-	-
chr1	115976497	SLC22A15	NM_018420	+	+
chr1	116111754	MAB21L3	NM_152367	+	-
chr1	116373866	ATP1A1	NM_001160233	+	+
chr1	116571093	CD58	NM_001144822	-	+
chr1	116667755	IGSF3	NM_001007237	-	+
chr1	116754429	CD2	NM_001328609	+	-
chr1	116909922	PTGFRN	NM_020440	+	+
chr1	117001749	CD101	NM_004258	+	-
chr1	117060326	TTF2	NM_003594	+	+
chr1	117121789	TRIM45	NM_025188	-	+
chr1	117210960	VTCN1	NM_024626	-	-
chr1	117367432	MAN1A2	NM_006699	+	+
chr1	117605981	FAM46C	NM_017709	+	+
chr1	117929679	GDAP2	NM_017686	-	+
chr1	117929748	WDR3	NM_006784	+	+
chr1	118185269	SPAG17	NM_206996	-	+
chr1	118987853	TBX15	NM_001330677	-	-
chr1	119140672	WARS2	NM_201263	-	+
chr1	119368775	HAO2	NM_001005783	+	-
chr1	119414930	HSD3B2	NM_001166120	+	-
chr1	119507202	HSD3B1	NM_000862	+	-
chr1	119647767	ZNF697	NM_001080470	-	+
chr1	119711795	PHGDH	NM_006623	+	+
chr1	119768932	HMGCS2	NM_005518	-	-
chr1	119811580	REG4	NM_001159352	-	-
chr1	119844880	NBPF7	NM_001047980	-	-
chr1	119896524	ADAM30	NM_021794	-	+
chr1	120069703	NOTCH2	NM_024408	-	+
chr1	120176521	SEC22B	NM_004892	-	+
chr1	120889745	PPIAL4A	NM_001143883	+	-
chr1	121087344	FCGR1B	NM_001017986	+	-
chr1	121184318	FAM72B	NM_001100910	-	+
chr1	143793718	LOC388692	NM_001013644	+	-
chr1	144373659	PPIAL4E	NM_001144032	-	-
chr1	144459464	NBPF15	NM_001170755	-	-
chr1	145095999	FAM72D	NM_207418	+	+
chr1	145242199	PPIAL4D	NM_001164261	-	-
chr1	145607959	GPR89A	NM_001097613	+	+
chr1	145707400	PDZK1	NM_002614	-	-
chr1	145719445	CD160	NM_007053	+	-
chr1	145824068	POLR3C	NM_006468	+	+
chr1	145824123	RNF115	NM_014455	-	+
chr1	145845632	NUDT17	NM_001012758	+	+
chr1	145859081	PIAS3	NM_006099	-	+
chr1	145885866	ANKRD35	NM_144698	-	-
chr1	145910189	ITGA10	NM_003637	-	-
chr1	145918924	PEX11B	NM_003846	-	-
chr1	145927536	RBM8A	NM_005105	-	+
chr1	145958019	LIX1L	NM_153713	-	+
chr1	145964582	ANKRD34A	NM_001039888	-	-
chr1	145964681	POLR3GL	NM_032305	+	-
chr1	145996631	TXNIP	NM_006472	-	-
chr1	146144804	NBPF10	NM_001302371	-	-
chr1	146229032	NOTCH2NL	NM_203458	-	+
chr1	147172589	PRKAB2	NM_005399	-	+
chr1	147225638	FMO5	NM_001461	-	-
chr1	147242640	CHD1L	NM_004284	+	+
chr1	147541500	BCL9	NM_004326	+	-
chr1	147670543	ACP6	NM_001323625	-	+
chr1	147773362	GJA5	NM_005266	-	-
chr1	147902819	GJA8	NM_005267	+	-
chr1	147928373	GPR89B	NM_001350184	+	+
chr1	148152190	NBPF11	NM_183372	-	+
chr1	148483285	PPIAL4G	NM_001123068	-	-
chr1	148595717	NBPF14	NM_015383	-	-
chr1	148952456	PDE4DIP	NM_001350520	+	+
chr1	149082311	NBPF9	NM_001277444	-	-
chr1	149583822	PPIAL4C	NM_001135789	+	-
chr1	149782693	FCGR1A	NM_000566	+	-
chr1	149812373	HIST2H2BF	NM_001024599	-	+
chr1	149813681	HIST2H3D	NM_001123375	-	+
chr1	149832656	HIST2H4A	NM_003548	+	+
chr1	149841193	HIST2H3C	NM_021059	-	+
chr1	149842751	HIST2H2AA3	NM_003516	-	+
chr1	149851060	HIST2H2AA4	NM_001040874	+	+
chr1	149852618	HIST2H3A	NM_001005464	+	+
chr1	149861159	HIST2H4B	NM_001034077	-	+
chr1	149886682	HIST2H2BE	NM_003528	-	+
chr1	149886974	HIST2H2AC	NM_003517	+	+
chr1	149887916	HIST2H2AB	NM_175065	-	+
chr1	149899581	BOLA1	NM_001321026	+	+
chr1	149917882	SV2A	NM_014849	-	+
chr1	149928252	SF3B4	NM_005850	-	+
chr1	149936898	MTMR11	NM_001145862	-	-
chr1	150010737	OTUD7B	NM_020205	-	+
chr1	150067292	VPS45	NM_007259	+	+
chr1	150149901	PLEKHO1	NM_016274	+	+
chr1	150236156	ANP32E	NM_030920	-	+
chr1	150257742	CA14	NM_012113	+	-
chr1	150269209	APH1A	NM_016022	-	+
chr1	150272283	C1orf54	NM_001301039	+	-
chr1	150293841	MRPS21	NM_018997	+	+
chr1	150321467	PRPF3	NM_001350529	+	+
chr1	150364110	RPRD2	NM_015203	+	+
chr1	150487363	TARS2	NM_025150	+	-
chr1	150508010	ECM1	NM_001202858	+	-
chr1	150549368	ADAMTSL4	NM_001288608	+	+
chr1	150579738	MCL1	NM_021960	-	+
chr1	150629622	ENSA	NM_207043	-	+
chr1	150697196	GOLPH3L	NM_018178	-	-
chr1	150720888	HORMAD1	NM_032132	-	-
chr1	150765957	CTSS	NM_004079	-	-
chr1	150808441	CTSK	NM_000396	-	-
chr1	150876768	ARNT	NM_001350224	-	+
chr1	150926338	SETDB1	NM_012432	+	-
chr1	150975003	CERS2	NM_181746	-	+
chr1	150982022	ANXA9	NM_003568	+	-
chr1	151036552	BNIPL	NM_001159642	+	-
chr1	151047739	C1orf56	NM_017860	+	+
chr1	151059649	CDC42SE1	NM_001038707	-	+
chr1	151059674	MLLT11	NM_006818	+	+
chr1	151070603	GABPB2	NM_144618	+	+
chr1	151146664	SEMA6C	NM_030913	-	+
chr1	151156628	TNFAIP8L2	NM_024575	+	-
chr1	151156628	TNFAIP8L2-SCNM1	NM_001204848	+	-
chr1	151165894	LYSMD1	NM_212551	-	-
chr1	151166021	SCNM1	NM_001204856	+	-
chr1	151176071	TMOD4	NM_013353	-	-
chr1	151190213	VPS72	NM_005997	-	-
chr1	151198544	PIP5K1A	NM_001135638	+	+
chr1	151254699	PSMD4	NM_001330692	+	-
chr1	151282311	ZNF687	NM_001304763	+	+
chr1	151327715	PI4KB	NM_001330721	-	+
chr1	151347293	RFX5	NM_000449	-	+
chr1	151372734	SELENBP1	NM_001258289	-	-
chr1	151399564	PSMB4	NM_002796	+	+
chr1	151459465	POGZ	NM_015100	-	-
chr1	151511385	CGN	NM_020770	+	+
chr1	151540308	TUFT1	NM_001301317	+	+
chr1	151612185	SNX27	NM_030918	+	+
chr1	151716820	CELF3	NM_007185	-	-
chr1	151721536	RIIAD1	NM_001144956	+	+
chr1	151763916	MRPL9	NM_031420	-	+
chr1	151766654	OAZ3	NM_016178	+	+
chr1	151790534	TDRKH	NM_001083965	-	+
chr1	151805442	LINGO4	NM_001004432	-	-
chr1	151831872	RORC	NM_005060	-	-
chr1	151840557	C2CD4D	NM_001136003	-	+
chr1	151853697	THEM5	NM_182578	-	-
chr1	151909885	THEM4	NM_053055	-	+
chr1	151994238	S100A10	NM_002966	-	+
chr1	152037035	S100A11	NM_005620	-	+
chr1	152089064	TCHHL1	NM_001008536	-	-
chr1	152115454	TCHH	NM_007113	-	-
chr1	152159228	RPTN	NM_001122965	-	-
chr1	152224196	HRNR	NM_001009931	-	-
chr1	152325203	FLG	NM_002016	-	-
chr1	152360006	FLG2	NM_001014342	-	-
chr1	152414274	CRNN	NM_016190	-	-
chr1	152510843	LCE5A	NM_178438	+	-
chr1	152514501	CRCT1	NM_019060	+	-
chr1	152566753	LCE3E	NM_178435	-	-
chr1	152580504	LCE3D	NM_032563	-	-
chr1	152600661	LCE3C	NM_178434	+	-
chr1	152613810	LCE3B	NM_178433	+	-
chr1	152623103	LCE3A	NM_178431	-	-
chr1	152663410	LCE2D	NM_178430	+	-
chr1	152675314	LCE2C	NM_178429	+	-
chr1	152686122	LCE2B	NM_014357	+	-
chr1	152698363	LCE2A	NM_178428	+	-
chr1	152709046	LCE4A	NM_178356	+	-
chr1	152719521	C1orf68	NM_001024679	+	-
chr1	152758029	KPRP	NM_001025231	+	-
chr1	152776371	LCE1F	NM_178354	+	-
chr1	152786276	LCE1E	NM_178353	+	-
chr1	152796750	LCE1D	NM_178352	+	-
chr1	152806631	LCE1C	NM_178351	-	-
chr1	152811970	LCE1B	NM_178349	+	-
chr1	152827472	LCE1A	NM_178348	+	-
chr1	152842853	LCE6A	NM_001128600	+	-
chr1	152878321	SMCP	NM_030663	+	-
chr1	152908544	IVL	NM_005547	+	-
chr1	152970652	SPRR4	NM_173080	+	-
chr1	152984087	SPRR1A	NM_001199828	+	-
chr1	153001746	SPRR3	NM_005416	+	-
chr1	153031202	SPRR1B	NM_003125	+	-
chr1	153041118	SPRR2D	NM_006945	-	-
chr1	153057512	SPRR2A	NM_005988	-	-
chr1	153071608	SPRR2B	NM_001017418	-	-
chr1	153094528	SPRR2E	NM_001024209	-	-
chr1	153113515	SPRR2F	NM_001014450	-	-
chr1	153150951	SPRR2G	NM_001014291	-	-
chr1	153203429	LELP1	NM_001010857	+	-
chr1	153217583	PRR9	NM_001195571	+	-
chr1	153259702	LOR	NM_000427	+	-
chr1	153310718	PGLYRP3	NM_052891	-	-
chr1	153348841	PGLYRP4	NM_020393	-	-
chr1	153357853	S100A9	NM_002965	+	-
chr1	153375599	S100A12	NM_005621	-	-
chr1	153391188	S100A8	NM_002964	-	-
chr1	153416523	S100A7A	NM_176823	+	-
chr1	153440027	S100A7L2	NM_001045479	-	-
chr1	153460661	S100A7	NM_002963	-	-
chr1	153536241	S100A6	NM_014624	-	+
chr1	153541765	S100A5	NM_002962	-	-
chr1	153545806	S100A4	NM_019554	-	-
chr1	153549258	S100A3	NM_002960	-	-
chr1	153565830	S100A2	NM_005978	-	-
chr1	153613168	S100A16	NM_080388	-	-
chr1	153616332	S100A14	NM_020672	-	-
chr1	153628239	S100A13	NM_005979	-	-
chr1	153628396	S100A1	NM_006271	+	-
chr1	153633981	CHTOP	NM_015607	+	+
chr1	153658653	SNAPIN	NM_012437	+	+
chr1	153671028	ILF2	NM_001267809	-	-
chr1	153678687	NPR1	NM_000906	+	+
chr1	153946678	DENND4B	NM_014856	-	+
chr1	153958656	CRTC2	NM_181715	-	+
chr1	153967732	SLC39A1	NM_014437	-	+
chr1	153967838	CREB3L4	NM_130898	+	+
chr1	153977975	JTB	NM_006694	-	+
chr1	153985366	RAB13	NM_001272038	-	-
chr1	153990754	RPS27	NM_001349947	+	+
chr1	154155116	NUP210L	NM_207308	-	-
chr1	154192135	TPM3	NM_152263	-	+
chr1	154206365	C1orf189	NM_001010979	-	-
chr1	154220797	C1orf43	NM_001297723	-	+
chr1	154220848	UBAP2L	NM_001330730	+	+
chr1	154272562	HAX1	NM_006118	+	+
chr1	154321115	AQP10	NM_080429	+	-
chr1	154327799	ATP8B2	NM_020452	+	+
chr1	154405192	IL6R	NM_181359	+	+
chr1	154502050	SHE	NM_001010846	-	+
chr1	154502218	TDRD10	NM_001098475	+	+
chr1	154558644	UBE2Q1	NM_017582	-	+
chr1	154567780	CHRNB2	NM_000748	+	+
chr1	154606300	ADAR	NM_001193495	-	-
chr1	154870278	KCNN3	NM_001204087	-	-
chr1	154937008	PMVK	NM_006556	-	+
chr1	154956163	PBXIP1	NM_020524	-	-
chr1	154961782	PYGO2	NM_138300	-	+
chr1	154970747	SHC1	NM_183001	-	-
chr1	154974641	CKS1B	NM_001826	+	+
chr1	154983293	FLAD1	NM_025207	+	-
chr1	154993585	LENEP	NM_018655	+	-
chr1	155002629	ZBTB7B	NM_001252406	+	+
chr1	155033781	DCST2	NM_144622	-	-
chr1	155033805	DCST1	NM_152494	+	-
chr1	155051271	ADAM15	NM_207197	+	+
chr1	155063736	EFNA4	NM_182690	+	+
chr1	155078871	EFNA3	NM_004952	+	+
chr1	155127872	EFNA1	NM_004428	+	+
chr1	155135811	SLC50A1	NM_018845	+	+
chr1	155140407	DPM3	NM_018973	-	+
chr1	155173328	KRTCAP2	NM_173852	-	+
chr1	155173786	TRIM46	NM_025058	+	+
chr1	155192915	MUC1	NM_002456	-	-
chr1	155207981	THBS3	NM_007112	-	+
chr1	155308747	FDPS	NM_002004	+	+
chr1	155323936	RUSC1	NM_014328	+	+
chr1	155562533	ASH1L	NM_018489	-	+
chr1	155610169	MSTO1	NM_001350789	+	+
chr1	155688774	YY1AP1	NM_139119	-	-
chr1	155689093	DAP3	NM_033657	+	+
chr1	155857295	GON4L	NM_001282860	-	+
chr1	155859468	SYT11	NM_152280	+	-
chr1	155911402	RIT1	NM_006912	-	+
chr1	155941688	RXFP4	NM_181885	+	-
chr1	155978175	ARHGEF2	NM_004723	-	+
chr1	156020967	SSR2	NM_003145	-	+
chr1	156053825	UBQLN4	NM_020131	-	+
chr1	156054725	LAMTOR2	NM_014017	+	+
chr1	156061148	RAB25	NM_020387	+	-
chr1	156081998	MEX3A	NM_001093725	-	+
chr1	156114669	LMNA	NM_170707	+	+
chr1	156153530	SEMA4A	NM_022367	+	-
chr1	156193931	SLC25A44	NM_001286184	+	+
chr1	156212987	PMF1	NM_001199654	+	+
chr1	156212987	PMF1-BGLAP	NM_001199662	+	+
chr1	156241961	BGLAP	NM_199173	+	-
chr1	156248117	PAQR6	NM_024897	-	-
chr1	156282890	SMG5	NM_001323616	-	+
chr1	156284278	TMEM79	NM_032323	+	+
chr1	156299637	VHLL	NM_001004319	-	-
chr1	156338415	CCT3	NM_005998	-	+
chr1	156369188	RHBG	NM_001256395	+	+
chr1	156429548	C1orf61	NM_006365	-	-
chr1	156500842	MEF2D	NM_005920	-	+
chr1	156572604	IQGAP3	NM_178229	-	+
chr1	156581364	TTC24	NM_001105669	+	-
chr1	156601487	GPATCH4	NM_182679	-	-
chr1	156619293	HAPLN2	NM_021817	+	-
chr1	156641947	BCAN	NM_021948	+	+
chr1	156677397	NES	NM_006617	-	+
chr1	156705667	CRABP2	NM_001878	-	+
chr1	156728439	ISG20L2	NM_001303095	-	+
chr1	156728470	RRNAD1	NM_015997	+	+
chr1	156741131	MRPL24	NM_145729	-	-
chr1	156751751	HDGF	NM_004494	-	+
chr1	156767481	PRCC	NM_005973	+	+
chr1	156816848	SH2D2A	NM_003975	-	-
chr1	156858920	INSRR	NM_014215	-	+
chr1	156860878	NTRK1	NM_002529	+	-
chr1	156893697	PEAR1	NM_001353683	+	+
chr1	156920631	LRRC71	NM_144702	+	+
chr1	157045370	ARHGEF11	NM_198236	-	+
chr1	157099808	ETV3L	NM_001004341	-	-
chr1	157138591	ETV3	NM_001145312	-	+
chr1	157552520	FCRL5	NM_031281	-	-
chr1	157598080	FCRL4	NM_031282	-	-
chr1	157700857	FCRL3	NM_052939	-	-
chr1	157777132	FCRL2	NM_030764	-	-
chr1	157820150	FCRL1	NM_052938	-	-
chr1	157841844	CD5L	NM_005894	-	-
chr1	158179946	CD1D	NM_001766	+	-
chr1	158254136	CD1A	NM_001763	+	-
chr1	158289772	CD1C	NM_001765	+	-
chr1	158331531	CD1B	NM_001764	-	-
chr1	158353695	CD1E	NM_030893	+	-
chr1	158399466	OR10T2	NM_001004475	-	-
chr1	158420866	OR10K2	NM_001004476	-	-
chr1	158465561	OR10K1	NM_001004473	+	-
chr1	158479877	OR10R2	NM_001004472	+	-
chr1	158548105	OR6Y1	NM_001005189	-	-
chr1	158563604	OR6P1	NM_001160325	-	-
chr1	158579899	OR10X1	NM_001004477	-	-
chr1	158606438	OR10Z1	NM_001004478	+	-
chr1	158686715	SPTA1	NM_003126	-	-
chr1	158700696	OR6K2	NM_001005279	-	-
chr1	158718115	OR6K3	NM_001005327	-	-
chr1	158754815	OR6K6	NM_001005184	+	-
chr1	158766682	OR6N1	NM_001005185	-	-
chr1	158777635	OR6N2	NM_001005278	-	-
chr1	158831302	MNDA	NM_002432	+	-
chr1	158931546	PYHIN1	NM_152501	+	-
chr1	159009891	IFI16	NM_001206567	+	-
chr1	159076901	AIM2	NM_004833	-	-
chr1	159171563	CADM3	NM_021189	+	+
chr1	159283887	FCER1A	NM_002001	+	-
chr1	159314659	OR10J3	NM_001004467	-	-
chr1	159439721	OR10J1	NM_012351	+	-
chr1	159536007	OR10J5	NM_001004469	-	-
chr1	159587825	APCS	NM_001639	+	-
chr1	159714589	CRP	NM_000567	-	-
chr1	159781002	DUSP23	NM_001319658	+	+
chr1	159800510	FCRL6	NM_001284217	+	-
chr1	159826688	SLAMF8	NM_020125	+	-
chr1	159862657	VSIG8	NM_001013661	-	-
chr1	159923717	TAGLN2	NM_001277224	-	+
chr1	159945596	IGSF9	NM_001135050	-	+
chr1	159954254	SLAMF9	NM_033438	-	-
chr1	160031993	PIGM	NM_145167	-	+
chr1	160070261	KCNJ10	NM_002241	-	-
chr1	160081569	KCNJ9	NM_004983	+	-
chr1	160098689	IGSF8	NM_001320247	-	+
chr1	160115729	ATP1A2	NM_000702	+	-
chr1	160151561	ATP1A4	NM_144699	+	-
chr1	160190494	CASQ1	NM_001231	+	-
chr1	160205318	PEA15	NM_003768	+	+
chr1	160262560	DCAF8	NM_015726	-	+
chr1	160285151	PEX19	NM_002857	-	-
chr1	160343272	NCSTN	NM_015331	+	+
chr1	160343564	COPA	NM_001098398	-	+
chr1	160367070	NHLH1	NM_005598	+	-
chr1	160400573	VANGL2	NM_020335	+	+
chr1	160523262	SLAMF6	NM_052931	-	-
chr1	160579516	CD84	NM_001330742	-	-
chr1	160647311	SLAMF1	NM_001330754	-	-
chr1	160711851	CD48	NM_001256030	-	-
chr1	160739056	SLAMF7	NM_021181	+	-
chr1	160796073	LY9	NM_002348	+	-
chr1	160862902	CD244	NM_016382	-	-
chr1	160885170	ITLN1	NM_017625	-	-
chr1	160954799	ITLN2	NM_080878	-	-
chr1	161021343	F11R	NM_016946	-	+
chr1	161038984	TSTD1	NM_001113207	-	+
chr1	161045979	USF1	NM_007122	-	+
chr1	161069970	ARHGAP30	NM_001025598	-	-
chr1	161098390	KLHDC9	NM_001007255	+	+
chr1	161118076	PFDN2	NM_012394	-	+
chr1	161118116	NIT1	NM_001185093	+	+
chr1	161132688	DEDD	NM_001330765	-	+
chr1	161153743	UFC1	NM_016406	+	-
chr1	161159463	USP21	NM_012475	+	+
chr1	161166380	PPOX	NM_001350130	+	+
chr1	161177968	B4GALT3	NM_003779	-	+
chr1	161199053	ADAMTS4	NM_005099	-	-
chr1	161202146	NDUFS2	NM_001166159	+	-
chr1	161215296	FCER1G	NM_004106	+	-
chr1	161223628	APOA2	NM_001643	-	-
chr1	161225938	TOMM40L	NM_032174	+	-
chr1	161238210	NR1I3	NM_001077482	-	-
chr1	161258726	PCP4L1	NM_001102566	+	+
chr1	161309972	MPZ	NM_000530	-	-
chr1	161314375	SDHC	NM_003001	+	+
chr1	161505414	FCGR2A	NM_001136219	+	-
chr1	161524539	HSPA6	NM_002155	+	+
chr1	161550737	FCGR3A	NM_001329120	-	-
chr1	161631462	FCGR3B	NM_001244753	-	-
chr1	161663114	FCGR2B	NM_004001	+	-
chr1	161706971	FCRLA	NM_032738	+	-
chr1	161722652	FCRLB	NM_001288831	+	-
chr1	161749767	DUSP12	NM_007240	+	+
chr1	161766243	ATF6	NM_007348	+	-
chr1	162024465	OLFML2B	NM_001347700	-	+
chr1	162362982	NOS1AP	NM_001126060	+	+
chr1	162378840	C1orf226	NM_001135240	+	-
chr1	162412138	SH2D1B	NM_053282	-	-
chr1	162497804	UHMK1	NM_175866	+	+
chr1	162561439	UAP1	NM_001324115	+	+
chr1	162632380	DDR2	NM_001014796	+	-
chr1	162790701	HSD17B7	NM_016371	+	+
chr1	163071904	RGS4	NM_001113380	+	-
chr1	163203173	RGS5	NM_001254749	-	-
chr1	163321932	NUF2	NM_145697	+	+
chr1	164559359	PBX1	NM_002585	+	-
chr1	165356715	LMX1A	NM_177398	-	+
chr1	165445355	RXRG	NM_006917	-	-
chr1	165544240	LRRC52	NM_001005214	+	-
chr1	165630872	MGST3	NM_004528	+	+
chr1	165698663	ALDH9A1	NM_000696	-	+
chr1	165768922	TMCO1	NM_001256165	-	+
chr1	165827494	UCK2	NM_012474	+	+
chr1	166166755	FAM78B	NM_001320302	-	+
chr1	166839403	POGK	NM_017542	+	+
chr1	166876417	TADA1	NM_053053	-	+
chr1	166975324	ILDR2	NM_199351	-	+
chr1	166989088	MAEL	NM_032858	+	-
chr1	167090631	GPA33	NM_005814	-	-
chr1	167094089	DUSP27	NM_001080426	+	-
chr1	167329043	POU2F1	NM_001198783	+	+
chr1	167518610	CD247	NM_198053	-	-
chr1	167553819	CREG1	NM_003851	-	+
chr1	167630192	RCSD1	NM_001322923	+	+
chr1	167721949	MPZL1	NM_003953	+	+
chr1	167914226	ADCY10	NM_001297772	-	-
chr1	167936558	DCAF6	NM_018442	+	+
chr1	168136707	GPR161	NM_153832	-	+
chr1	168178844	TIPRL	NM_152902	+	+
chr1	168226016	SFT2D2	NM_199344	+	+
chr1	168281039	TBX19	NM_005149	+	-
chr1	168543997	XCL2	NM_003175	-	-
chr1	168576472	XCL1	NM_002995	+	-
chr1	168729204	DPT	NM_001937	-	-
chr1	169106708	ATP1B1	NM_001677	+	+
chr1	169367878	BLZF1	NM_001320973	+	-
chr1	169367963	NME7	NM_013330	-	-
chr1	169485970	SLC19A2	NM_006996	-	+
chr1	169586531	F5	NM_000130	-	-
chr1	169630139	SELP	NM_003005	-	-
chr1	169711702	SELL	NM_000655	-	-
chr1	169734079	SELE	NM_000450	-	-
chr1	169794976	METTL18	NM_033418	-	-
chr1	169795408	C1orf112	NM_018186	+	-
chr1	169893959	SCYL3	NM_181093	-	+
chr1	170068915	KIFAP3	NM_001204517	-	-
chr1	170146046	METTL11B	NM_001136107	+	-
chr1	170532121	GORAB	NM_001320252	+	-
chr1	170664171	PRRX1	NM_006902	+	+
chr1	171090876	FMO3	NM_006894	+	-
chr1	171185207	FMO2	NM_001460	+	-
chr1	171257922	FMO1	NM_001282692	+	-
chr1	171314182	FMO4	NM_002022	+	-
chr1	171485526	PRRC2C	NM_015172	+	+
chr1	171652633	MYOC	NM_000261	-	-
chr1	171742239	VAMP4	NM_003762	-	+
chr1	171781620	METTL13	NM_015935	+	+
chr1	171841477	DNM3	NM_015569	+	+
chr1	172444090	PIGC	NM_002642	-	+
chr1	172452892	C1orf105	NM_001300760	+	-
chr1	172659007	FASLG	NM_000639	+	-
chr1	173050963	TNFSF18	NM_005092	-	-
chr1	173207313	TNFSF4	NM_003326	-	-
chr1	173477346	PRDX6	NM_004905	+	+
chr1	173669862	ANKRD45	NM_198493	-	+
chr1	173714940	KLHL20	NM_014458	+	+
chr1	173824639	CENPL	NM_033319	-	+
chr1	173824658	DARS2	NM_018122	+	+
chr1	173868296	ZBTB37	NM_001122770	+	+
chr1	173917378	SERPINC1	NM_000488	-	-
chr1	173993072	RC3H1	NM_172071	-	-
chr1	174448073	GPR52	NM_005684	+	-
chr1	174964767	RABGAP1L	NM_001243764	+	+
chr1	174999755	CACYBP	NM_014412	+	+
chr1	175023455	MRPS14	NM_022100	-	+
chr1	175067857	TNN	NM_022093	+	-
chr1	175192813	KIAA0040	NM_001319231	-	+
chr1	175743616	TNR	NM_003285	-	-
chr1	176463170	PAPPA2	NM_020318	+	-
chr1	177164904	ASTN1	NM_004319	-	+
chr1	177969922	SEC16B	NM_033127	-	-
chr1	178093728	RASAL2	NM_170692	+	+
chr1	178725146	RALGPS2	NM_152663	+	+
chr1	178871080	ANGPTL1	NM_004673	-	-
chr1	179025938	FAM20B	NM_014864	+	+
chr1	179081976	TOR3A	NM_022371	+	+
chr1	179229684	ABL2	NM_007314	-	-
chr1	179293713	SOAT1	NM_003101	+	+
chr1	179365719	AXDND1	NM_144696	+	+
chr1	179575952	NPHS2	NM_014625	-	+
chr1	179591612	TDRD5	NM_173533	+	+
chr1	179743162	FAM163A	NM_001329718	+	+
chr1	179877806	TOR1AIP2	NM_022347	-	+
chr1	179882041	TOR1AIP1	NM_001267578	+	+
chr1	179954772	CEP350	NM_014810	+	+
chr1	180154832	QSOX1	NM_002826	+	+
chr1	180230297	LHX4	NM_033343	+	+
chr1	180502887	ACBD6	NM_032360	-	+
chr1	180632009	XPR1	NM_004736	+	+
chr1	180913176	KIAA1614	NM_020950	+	+
chr1	181023121	STX6	NM_005819	-	+
chr1	181033424	MR1	NM_001531	+	-
chr1	181088501	IER5	NM_016545	+	+
chr1	181483549	CACNA1E	NM_001205293	+	+
chr1	182061712	ZNF648	NM_001009992	-	-
chr1	182392206	GLUL	NM_002065	-	+
chr1	182400616	TEDDM1	NM_172000	-	-
chr1	182450120	RGSL1	NM_001137669	+	-
chr1	182589259	RNASEL	NM_021133	-	-
chr1	182604413	RGS16	NM_002928	-	+
chr1	182672932	RGS8	NM_001102450	-	-
chr1	182789448	NPL	NM_030769	+	+
chr1	182839303	DHX9	NM_001357	+	+
chr1	182953525	SHCBP1L	NM_001345928	-	+
chr1	183023459	LAMC1	NM_002293	+	+
chr1	183186038	LAMC2	NM_005562	+	-
chr1	183418499	NMNAT2	NM_015039	-	-
chr1	183472370	SMG7	NM_001350220	+	+
chr1	183590604	NCF2	NM_001190794	-	-
chr1	183635941	ARPC5	NM_001270439	-	+
chr1	183653313	APOBEC4	NM_203454	-	-
chr1	183805080	RGL1	NM_001297671	+	+
chr1	184051650	TSEN15	NM_052965	+	+
chr1	184387015	C1orf21	NM_030806	+	+
chr1	184754907	EDEM3	NM_001319960	-	+
chr1	184974586	FAM129A	NM_052966	-	+
chr1	185045418	RNF2	NM_007212	+	+
chr1	185156984	TRMT1L	NM_030934	-	+
chr1	185157158	SWT1	NM_017673	+	+
chr1	185317329	IVNS1ABP	NM_006469	-	+
chr1	185734550	HMCN1	NM_031935	+	+
chr1	186296272	PRG4	NM_005807	+	-
chr1	186375325	TPR	NM_003292	-	+
chr1	186400571	OCLM	NM_022375	+	-
chr1	186461108	PDC	NM_002597	-	-
chr1	186680427	PTGS2	NM_000963	-	+
chr1	186828899	PLA2G4A	NM_024420	+	-
chr1	192158461	RGS18	NM_130782	+	-
chr1	192316991	RGS21	NM_001039152	+	-
chr1	192575726	RGS1	NM_002922	+	-
chr1	192636137	RGS13	NM_002927	+	-
chr1	192809038	RGS2	NM_002923	+	+
chr1	193059873	TROVE2	NM_004600	+	+
chr1	193060107	UCHL5	NM_001350852	-	+
chr1	193106114	GLRX2	NM_016066	-	+
chr1	193121957	CDC73	NM_024529	+	+
chr1	193186613	B3GALT2	NM_003783	-	-
chr1	196608576	KCNT2	NM_198503	-	-
chr1	196651877	CFH	NM_000186	+	-
chr1	196774799	CFHR3	NM_021023	+	-
chr1	196819730	CFHR1	NM_002113	+	-
chr1	196888013	CFHR4	NM_001201550	+	-
chr1	196943767	CFHR2	NM_005666	+	-
chr1	196977536	CFHR5	NM_030787	+	-
chr1	197067267	F13B	NM_001994	-	-
chr1	197146694	ASPM	NM_018136	-	+
chr1	197200542	ZBTB41	NM_194314	-	+
chr1	197268203	CRB1	NM_201253	+	-
chr1	197775493	DENND1B	NM_001195215	-	+
chr1	197902551	C1orf53	NM_001024594	+	+
chr1	197917386	LHX9	NM_020204	+	+
chr1	198156977	NEK7	NM_133494	+	+
chr1	200027601	NR5A2	NM_205860	+	-
chr1	200410058	ZNF281	NM_012482	-	+
chr1	200620734	KIF14	NM_014875	-	+
chr1	200669998	DDX59	NM_001349801	-	+
chr1	200739557	CAMSAP2	NM_203459	+	+
chr1	200872954	GPR25	NM_005298	+	+
chr1	201023700	KIF21B	NM_017596	-	+
chr1	201112566	CACNA1S	NM_000069	-	-
chr1	201154555	TMEM9	NM_001288571	-	+
chr1	201190824	IGFN1	NM_001164586	+	-
chr1	201283451	PKP1	NM_000299	+	+
chr1	201377700	TNNT2	NM_001276347	-	-
chr1	201399541	LAD1	NM_005558	-	+
chr1	201421746	TNNI1	NM_003281	-	-
chr1	201469171	PHLDA3	NM_012396	-	+
chr1	201507259	CSRP1	NM_004078	-	-
chr1	201648321	NAV1	NM_020443	+	+
chr1	201829159	IPO9	NM_018085	+	+
chr1	201888676	SHISA4	NM_198149	+	+
chr1	201946588	LMOD1	NM_012134	-	-
chr1	201955490	TIMM17A	NM_006335	+	+
chr1	201982637	RNPEP	NM_020216	+	+
chr1	202010561	ELF3	NM_001114309	+	-
chr1	202122840	GPR37L1	NM_004767	+	-
chr1	202144743	ARL8A	NM_138795	-	+
chr1	202161588	PTPN7	NM_002832	-	-
chr1	202193989	LGR6	NM_001017403	+	+
chr1	202341966	UBE2T	NM_001310326	-	+
chr1	202462742	PPP1R12B	NM_032104	+	+
chr1	202643453	SYT2	NM_001136504	-	+
chr1	202809470	KDM5B	NM_006618	-	+
chr1	202889257	RABIF	NM_002871	-	+
chr1	202927272	KLHL12	NM_021633	-	+
chr1	202958396	ADIPOR1	NM_015999	-	+
chr1	202967276	CYB5R1	NM_016243	-	+
chr1	203007366	TMEM183A	NM_138391	+	+
chr1	203026520	PPFIA4	NM_001304331	+	-
chr1	203086038	MYOG	NM_002479	-	-
chr1	203127707	ADORA1	NM_000674	+	+
chr1	203175814	MYBPH	NM_004997	-	-
chr1	203186794	CHI3L1	NM_001276	-	-
chr1	203229732	CHIT1	NM_003465	-	-
chr1	203305535	BTG2	NM_006763	+	+
chr1	203351429	FMOD	NM_002023	-	-
chr1	203475754	PRELP	NM_002725	+	-
chr1	203494142	OPTC	NM_014359	+	-
chr1	203626786	ATP2B4	NM_001001396	+	-
chr1	203765155	LAX1	NM_017773	+	-
chr1	203795536	ZC3H11A	NM_014827	+	+
chr1	203797522	ZBED6	NM_001174108	+	-
chr1	203861584	SNRPE	NM_001304464	+	-
chr1	204073117	SOX13	NM_005686	+	+
chr1	204152182	ETNK2	NM_018208	-	+
chr1	204166337	REN	NM_000537	-	-
chr1	204196491	KISS1	NM_002256	-	-
chr1	204214092	GOLT1A	NM_198447	-	+
chr1	204359929	PLEKHA6	NM_014935	-	-
chr1	204411817	PPP1R15B	NM_032833	-	+
chr1	204490346	PIK3C2B	NM_002646	-	-
chr1	204516378	MDM4	NM_002393	+	+
chr1	204685353	LRRN2	NM_006338	-	+
chr1	204828653	NFASC	NM_015090	+	+
chr1	205043123	CNTN2	NM_005076	+	+
chr1	205084460	TMEM81	NM_203376	-	-
chr1	205122022	RBBP5	NM_005057	-	+
chr1	205211599	DSTYK	NM_015375	-	+
chr1	205256200	TMCC2	NM_001297613	+	+
chr1	205321791	NUAK2	NM_030952	-	+
chr1	205357000	KLHDC8A	NM_018203	-	-
chr1	205422086	LEMD1	NM_001199050	-	-
chr1	205504555	CDK18	NM_212503	+	+
chr1	205632872	ELK4	NM_001973	-	+
chr1	205680502	SLC45A3	NM_033102	-	+
chr1	205750244	NUCKS1	NM_022731	-	+
chr1	205813196	SLC41A1	NM_173854	-	+
chr1	205850148	PM20D1	NM_152491	-	-
chr1	205943460	SLC26A9	NM_052934	-	-
chr1	206023909	CTSE	NM_001910	-	-
chr1	206117050	AVPR1B	NM_000707	-	+
chr1	206202875	FAM72A	NM_001123168	-	+
chr1	206205428	SRGAP2	NM_015326	+	-
chr1	206470242	IKBKE	NM_014002	+	-
chr1	206507529	RASSF5	NM_182663	+	+
chr1	206612551	EIF2D	NM_006893	-	+
chr1	206635535	DYRK3	NM_001004023	+	+
chr1	206685019	MAPKAPK2	NM_004759	+	+
chr1	206772494	IL10	NM_000572	-	-
chr1	206828876	IL19	NM_013371	+	-
chr1	206865808	IL20	NM_018724	+	-
chr1	206897442	IL24	NM_006850	+	-
chr1	206946466	PIGR	NM_002644	-	-
chr1	206970625	FCAMR	NM_001170631	-	-
chr1	207032756	C1orf116	NM_023938	-	-
chr1	207052980	YOD1	NM_001276320	-	+
chr1	207053274	PFKFB2	NM_006212	+	+
chr1	207089238	C4BPB	NM_000716	+	-
chr1	207104261	C4BPA	NM_000715	+	-
chr1	207321471	CD55	NM_001300903	+	+
chr1	207454299	CR2	NM_001006658	+	+
chr1	207496127	CR1	NM_000651	+	+
chr1	207645112	CR1L	NM_175710	+	+
chr1	207752037	CD46	NM_172359	+	+
chr1	207911338	CD34	NM_001773	-	+
chr1	208244320	PLXNA2	NM_025179	-	+
chr1	209583699	CAMK1G	NM_020439	+	-
chr1	209651334	LAMB3	NM_001017402	-	-
chr1	209675324	G0S2	NM_015714	+	+
chr1	209704790	HSD11B1	NM_005525	+	-
chr1	209758497	TRAF3IP3	NM_001320143	+	-
chr1	209784730	C1orf74	NM_152485	-	+
chr1	209806175	IRF6	NM_006147	-	+
chr1	209827966	DIEXF	NM_014388	+	+
chr1	209938173	SYT14	NM_001256006	+	+
chr1	211134115	KCNH1	NM_172362	-	+
chr1	211259276	RCOR3	NM_001350070	+	+
chr1	211326805	TRAF5	NM_001319207	+	+
chr1	211492917	RD3	NM_183059	-	-
chr1	211578757	SLC30A1	NM_021194	-	+
chr1	211675630	NEK2	NM_002497	-	+
chr1	211830238	LPGAT1	NM_001320808	-	+
chr1	212035552	DTL	NM_016448	+	+
chr1	212035660	INTS7	NM_015434	-	+
chr1	212285536	PPP2R5A	NM_006243	+	+
chr1	212414901	TMEM206	NM_001198862	-	+
chr1	212432886	NENF	NM_013349	+	+
chr1	212608627	ATF3	NM_001674	+	-
chr1	212624446	FAM71A	NM_153606	+	-
chr1	212699985	BATF3	NM_018664	-	+
chr1	212791797	NSL1	NM_015471	-	+
chr1	212791827	TATDN3	NM_001146171	+	+
chr1	212858254	FLVCR1	NM_014053	+	+
chr1	212950519	VASH2	NM_001301056	+	+
chr1	213015875	ANGEL2	NM_144567	-	+
chr1	213051232	RPS6KC1	NM_012424	+	+
chr1	213987934	PROX1	NM_001270616	+	+
chr1	214281221	SMYD2	NM_020197	+	+
chr1	214551681	PTPN14	NM_005401	-	+
chr1	214603188	CENPF	NM_016343	+	+
chr1	215005541	KCNK2	NM_001017424	+	-
chr1	215567378	KCTD3	NM_001319295	+	+
chr1	216423396	USH2A	NM_206933	-	-
chr1	217089645	ESRRG	NM_206594	-	-
chr1	217631112	GPATCH2	NM_018040	-	+
chr1	217631323	SPATA17	NM_138796	+	+
chr1	218285286	RRP15	NM_016052	+	+
chr1	218345283	TGFB2	NM_001135599	+	+
chr1	219173830	LYPLAL1	NM_138794	+	+
chr1	219928651	SLC30A10	NM_018713	-	+
chr1	220046658	EPRS	NM_004446	-	+
chr1	220089853	BPNT1	NM_006085	-	-
chr1	220094112	IARS2	NM_018060	+	+
chr1	220272501	RAB3GAP2	NM_012414	-	+
chr1	220528182	MARK1	NM_018650	+	+
chr1	220690285	C1orf115	NM_024709	+	+
chr1	220879400	HLX	NM_021958	+	+
chr1	221742176	DUSP10	NM_007207	-	-
chr1	222548102	HHIPL2	NM_024746	-	-
chr1	222589933	TAF1A	NM_005681	-	+
chr1	222644302	MIA3	NM_001324065	+	+
chr1	222712522	AIDA	NM_022831	-	+
chr1	222712552	BROX	NM_144695	+	+
chr1	222739683	FAM177B	NM_001324080	+	-
chr1	222815080	DISP1	NM_001350630	+	+
chr1	223143282	TLR5	NM_003268	-	+
chr1	223364202	SUSD4	NM_017982	-	+
chr1	223665734	CAPN8	NM_001143962	-	-
chr1	223712416	CAPN2	NM_001748	+	-
chr1	223845972	TP53BP2	NM_005426	-	+
chr1	224114086	FBXO28	NM_015176	+	+
chr1	224183510	DEGS1	NM_001321542	+	+
chr1	224330189	NVL	NM_002533	-	+
chr1	224356810	CNIH4	NM_014184	+	+
chr1	224434299	WDR26	NM_025160	-	+
chr1	224616476	CNIH3	NM_152495	+	+
chr1	224929653	DNAH14	NM_001373	+	+
chr1	225428113	LBR	NM_002296	-	+
chr1	225653143	ENAH	NM_001008493	-	+
chr1	225777812	SRP9	NM_001130440	+	+
chr1	225810133	EPHX1	NM_001291163	+	+
chr1	225882720	TMEM63A	NM_014698	-	+
chr1	225889146	LEFTY1	NM_020997	-	-
chr1	225924340	PYCR2	NM_013328	-	+
chr1	225941492	LEFTY2	NM_003240	-	-
chr1	226062706	H3F3A	NM_002107	+	+
chr1	226186722	ACBD3	NM_022735	-	+
chr1	226223617	MIXL1	NM_001282402	+	+
chr1	226309503	LIN9	NM_173083	-	+
chr1	226408100	PARP1	NM_001618	-	+
chr1	226739175	ITPKB	NM_002221	-	+
chr1	226870571	PSEN2	NM_000447	+	+
chr1	227318125	CDC42BPA	NM_003607	-	+
chr1	227563518	ZNF678	NM_178549	+	+
chr1	227734995	SNAP47	NM_001323935	+	+
chr1	227735411	JMJD4	NM_023007	-	+
chr1	227815716	PRSS38	NM_183062	+	-
chr1	227947930	WNT9A	NM_003395	-	+
chr1	228007021	WNT3A	NM_033131	+	+
chr1	228083149	ARF1	NM_001024227	+	+
chr1	228103462	C1orf35	NM_024319	-	+
chr1	228109312	MRPL55	NM_181462	-	+
chr1	228144702	GUK1	NM_001159391	+	+
chr1	228149713	GJC2	NM_020435	+	-
chr1	228165807	IBA57	NM_001010867	+	+
chr1	228208129	OBSCN	NM_001271223	+	-
chr1	228406816	TRIM11	NM_145214	-	+
chr1	229271061	RAB4A	NM_004578	+	+
chr1	229304381	SPHAR	NM_006542	+	-
chr1	229434096	ACTA1	NM_001100	-	+
chr1	229508341	NUP133	NM_018230	-	+
chr1	229558695	ABCB10	NM_012089	-	+
chr1	229626047	TAF5L	NM_001025247	-	+
chr1	229626215	URB2	NM_001314021	+	+
chr1	230057788	GALNT2	NM_001291866	+	+
chr1	230425928	PGBD5	NM_001258311	-	-
chr1	230642455	COG2	NM_007357	+	+
chr1	230714590	AGT	NM_000029	-	-
chr1	230747383	CAPN9	NM_006615	+	-
chr1	230868556	C1orf198	NM_032800	-	-
chr1	230978872	TTC13	NM_024525	-	+
chr1	230979048	ARV1	NM_001346992	+	+
chr1	231040249	FAM89A	NM_198552	-	+
chr1	231162927	TRIM67	NM_001004342	+	+
chr1	231187627	LOC149373	NM_001256615	-	-
chr1	231241172	GNPAT	NM_014236	+	+
chr1	231241187	C1orf131	NM_152379	-	+
chr1	231337872	EXOC8	NM_175876	-	+
chr1	231425044	EGLN1	NM_022051	-	-
chr1	231528652	TSNAX	NM_005999	+	+
chr1	231626814	DISC1	NM_018662	+	+
chr1	232515608	SIPA1L2	NM_020808	-	-
chr1	232950530	NTPCR	NM_032324	+	+
chr1	233614003	KCNK1	NM_002245	+	+
chr1	233904711	SLC35F3	NM_173508	+	+
chr1	234479103	TARBP1	NM_005646	-	+
chr1	234609525	IRF2BP2	NM_182972	-	+
chr1	235128941	TOMM20	NM_014765	-	+
chr1	235161616	RBM34	NM_015014	-	+
chr1	235328217	ARID4B	NM_016374	-	+
chr1	235328437	GGPS1	NM_001037277	+	+
chr1	235883708	LYST	NM_001301365	-	+
chr1	236065181	NID1	NM_002508	-	+
chr1	236142531	GPR137B	NM_003272	+	+
chr1	236395415	EDARADD	NM_080738	+	-
chr1	236523726	LGALS8	NM_201544	+	-
chr1	236604541	HEATR1	NM_018072	-	-
chr1	236686453	ACTN2	NM_001278344	+	+
chr1	236795280	MTR	NM_001291940	+	+
chr1	237042401	RYR2	NM_001035	+	+
chr1	237890922	ZP4	NM_021186	-	-
chr1	239386929	CHRM3	NM_001347716	+	-
chr1	240091884	FMN2	NM_020066	+	+
chr1	240612162	GREM2	NM_022469	-	-
chr1	241357230	RGS7	NM_002924	-	+
chr1	241519785	FH	NM_000143	-	+
chr1	241532133	KMO	NM_003679	+	-
chr1	241635930	CHML	NM_001821	-	-
chr1	241640399	OPN3	NM_014322	-	+
chr1	241652277	WDR64	NM_144625	+	-
chr1	241848730	EXO1	NM_006027	+	+
chr1	241999083	MAP1LC3C	NM_001004343	-	-
chr1	242524696	PLD5	NM_001320272	-	-
chr1	244352634	C1orf100	NM_001012970	+	-
chr1	244452134	ADSS	NM_001126	-	+
chr1	244835475	COX20	NM_001312874	+	+
chr1	244864525	HNRNPU	NM_031844	-	+
chr1	244970328	EFCAB2	NM_001143943	+	+
chr1	245154984	KIF26B	NM_018012	+	+
chr1	246507342	SMYD3	NM_001167740	-	-
chr1	246566263	TFB2M	NM_022366	-	+
chr1	246566336	CNST	NM_152609	+	+
chr1	246724075	SCCPDH	NM_016002	+	+
chr1	246931978	AHCTF1	NM_001323342	-	+
chr1	247008093	ZNF695	NM_020394	-	+
chr1	247078813	ZNF670	NM_033213	-	+
chr1	247104372	ZNF669	NM_024804	-	+
chr1	247112417	C1orf229	NM_207401	-	+
chr1	247172017	ZNF124	NM_003431	-	+
chr1	247256071	VN1R5	NM_173858	+	-
chr1	247331940	ZNF496	NM_032752	-	+
chr1	247418048	NLRP3	NM_001243133	+	-
chr1	247451982	OR2B11	NM_001004492	-	-
chr1	247491067	OR2W5	NM_001004698	+	-
chr1	247533839	OR2C3	NM_198074	-	-
chr1	247588359	OR2G2	NM_001001915	+	-
chr1	247605585	OR2G3	NM_001001914	+	-
chr1	247673041	OR13G1	NM_001005487	-	-
chr1	247712755	OR6F1	NM_001005286	-	-
chr1	247758406	OR1C1	NM_012353	-	-
chr1	247815729	OR14A16	NM_001001966	-	-
chr1	247841896	OR11L1	NM_001001959	-	-
chr1	247857198	TRIM58	NM_015431	+	+
chr1	247895586	OR2W3	NM_001001957	+	-
chr1	247921017	OR2T8	NM_001005522	+	-
chr1	247937028	OR2L13	NM_175911	+	+
chr1	247948857	OR2L8	NM_001001963	+	-
chr1	247965331	OR2AK2	NM_001004491	+	-
chr1	248038171	OR2L2	NM_001004686	+	-
chr1	248060681	OR2L3	NM_001004687	+	-
chr1	248145147	OR2M5	NM_001004690	+	-
chr1	248179985	OR2M2	NM_001004688	+	-
chr1	248203067	OR2M3	NM_001004689	+	-
chr1	248238928	OR2M4	NM_017504	+	-
chr1	248273814	OR2T33	NM_001004695	-	-
chr1	248295578	OR2T12	NM_001004692	-	-
chr1	248324568	OR2M7	NM_001004691	-	-
chr1	248348774	OR14C36	NM_001001918	+	-
chr1	248521646	OR2G6	NM_001013355	+	-
chr1	248559491	OR2T29	NM_001004694	-	-
chr1	248574757	OR2T34	NM_001001821	-	-
chr1	248593768	OR2T10	NM_001004693	-	-
chr1	248627128	OR2T11	NM_001001964	-	-
chr1	248639258	OR2T35	NM_001001827	-	-
chr1	248650884	OR2T27	NM_001001824	-	-
chr1	248682304	OR14I1	NM_001004734	-	-
chr1	248826285	SH3BP5L	NM_001322464	-	+
chr1	248838177	ZNF672	NM_024836	+	+
chr1	248859116	ZNF692	NM_001350073	-	+
chr1	248906242	PGBD2	NM_170725	+	+
chr10	49238	TUBB8	NM_177987	-	+
chr10	179993	ZMYND11	NM_001202468	+	+
chr10	689668	DIP2C	NM_014974	-	+
chr10	931705	LARP4B	NM_001351277	-	-
chr10	988408	GTPBP4	NM_012341	+	+
chr10	1025859	IDI2	NM_033261	-	-
chr10	1049366	IDI1	NM_004508	-	+
chr10	1056835	WDR37	NM_014023	+	+
chr10	1737476	ADARB2	NM_018702	-	+
chr10	3104608	PFKP	NM_001323074	+	+
chr10	3172716	PITRM1	NM_001347729	-	+
chr10	3785281	KLF6	NM_001300	-	+
chr10	4826176	AKR1E2	NM_001040177	+	+
chr10	4963261	AKR1C1	NM_001353	+	-
chr10	5018033	AKR1C2	NM_001354	-	-
chr10	5094375	AKR1C3	NM_003739	+	-
chr10	5196834	AKR1C4	NM_001818	+	-
chr10	5365008	UCN3	NM_053049	+	-
chr10	5404830	TUBAL3	NM_024803	-	-
chr10	5412550	NET1	NM_001047160	+	+
chr10	5499570	CALML5	NM_017422	-	-
chr10	5524888	CALML3	NM_005185	+	+
chr10	5666595	ASB13	NM_024701	-	+
chr10	5684837	FAM208B	NM_017782	+	+
chr10	5813549	GDI2	NM_001494	-	+
chr10	5889897	ANKRD16	NM_019046	-	+
chr10	5978741	IL15RA	NM_001351095	-	+
chr10	6062370	IL2RA	NM_000417	-	-
chr10	6089345	RBM17	NM_001145547	+	+
chr10	6202876	PFKFB3	NM_001323017	+	+
chr10	6580301	PRKCQ	NM_006257	-	+
chr10	7411486	SFMBT2	NM_001029880	-	+
chr10	7666998	ITIH5	NM_030569	-	-
chr10	7703272	ITIH2	NM_002216	+	-
chr10	7788027	KIN	NM_012311	-	+
chr10	7818503	TAF3	NM_031923	+	+
chr10	8054703	GATA3	NM_001002295	+	+
chr10	11165029	CELF2	NM_001025076	+	-
chr10	11611789	USP6NL	NM_014688	-	-
chr10	11742356	ECHDC3	NM_024693	+	+
chr10	12043170	UPF2	NM_080599	-	+
chr10	12068916	DHTKD1	NM_018706	+	+
chr10	12129640	SEC61A2	NM_018144	+	+
chr10	12195961	CDC123	NM_006023	+	+
chr10	12196144	NUDT5	NM_001321648	-	+
chr10	12349542	CAMK1D	NM_153498	+	+
chr10	13099773	CCDC3	NM_001282658	-	+
chr10	13100081	OPTN	NM_001008213	+	+
chr10	13161553	MCM10	NM_182751	+	+
chr10	13234328	UCMA	NM_145314	-	-
chr10	13299746	PHYH	NM_001323084	-	+
chr10	13348298	SEPHS1	NM_012247	-	+
chr10	13502976	BEND7	NM_152751	-	-
chr10	13586938	PRPF18	NM_003675	+	-
chr10	14330884	FRMD4A	NM_018027	-	-
chr10	14774897	FAM107B	NM_031453	-	-
chr10	14837984	CDNF	NM_001029954	-	+
chr10	14838159	HSPA14	NM_001278205	+	+
chr10	14878899	SUV39H2	NM_024670	+	+
chr10	14954432	DCLRE1C	NM_001289079	-	+
chr10	14959438	MEIG1	NM_001080836	+	+
chr10	15043895	OLAH	NM_018324	+	-
chr10	15088776	ACBD7	NM_001039844	-	+
chr10	15097179	RPP38	NM_183005	+	+
chr10	15097319	C10orf111	NM_153244	-	+
chr10	15168696	NMT2	NM_004808	-	+
chr10	15371059	FAM171A1	NM_001010924	-	+
chr10	15720335	ITGA8	NM_003638	-	+
chr10	16436942	PTER	NM_030664	+	+
chr10	16522005	C1QL3	NM_001010908	-	+
chr10	16817454	RSU1	NM_012425	-	+
chr10	17129817	CUBN	NM_001081	-	-
chr10	17202071	TRDMT1	NM_001351222	-	+
chr10	17228209	VIM	NM_003380	+	+
chr10	17454387	ST8SIA6	NM_001345961	-	+
chr10	17644124	STAM	NM_001324288	+	+
chr10	17752260	TMEM236	NM_001098844	+	-
chr10	17809342	MRC1	NM_002438	+	-
chr10	17951838	SLC39A12	NM_152725	+	-
chr10	18400583	CACNB2	NM_201570	+	+
chr10	18651637	NSUN6	NM_182543	-	+
chr10	18659334	ARL5B	NM_178815	+	+
chr10	19816442	PLXDC2	NM_032812	+	+
chr10	20897602	NEBL	NM_006393	-	-
chr10	21146559	C10orf113	NM_001177483	-	-
chr10	21534171	MLLT10	NM_004641	+	+
chr10	22003721	DNAJC1	NM_022365	-	+
chr10	22209983	EBLN1	NM_001199938	-	-
chr10	22316382	COMMD3	NM_012071	+	+
chr10	22316382	COMMD3-BMI1	NM_001204062	+	+
chr10	22321209	BMI1	NM_005180	+	+
chr10	22345444	SPAG6	NM_001253854	+	+
chr10	22714574	PIP4K2A	NM_005028	-	+
chr10	22928023	ARMC3	NM_173081	+	+
chr10	23095497	MSRB2	NM_012228	+	+
chr10	23192530	PTF1A	NM_178161	+	+
chr10	23344843	C10orf67	NM_153714	-	+
chr10	23439268	OTUD1	NM_001145373	+	+
chr10	24449432	KIAA1217	NM_001321681	+	+
chr10	24723668	ARHGAP21	NM_020824	-	+
chr10	24952644	PRTFDC1	NM_020200	-	+
chr10	25016156	ENKUR	NM_145010	-	+
chr10	25016578	THNSL1	NM_024838	+	+
chr10	25175360	GPR158	NM_020752	+	+
chr10	25934072	MYO3A	NM_017433	+	+
chr10	26216306	GAD2	NM_000818	+	+
chr10	26438336	APBB1IP	NM_019043	+	+
chr10	26697423	PDSS1	NM_001321979	+	+
chr10	26861087	ABI1	NM_005470	-	+
chr10	27100498	ANKRD26	NM_014915	-	+
chr10	27154420	YME1L1	NM_139312	-	+
chr10	27154823	MASTL	NM_001320757	+	+
chr10	27240879	ACBD5	NM_145698	-	+
chr10	27504173	RAB18	NM_021252	+	+
chr10	27745849	MKX	NM_173576	-	+
chr10	27999050	ARMC4	NM_018076	-	+
chr10	28282097	MPP7	NM_173496	-	-
chr10	28532587	WAC	NM_100264	+	+
chr10	28677494	BAMBI	NM_012342	+	+
chr10	29289060	LYZL1	NM_032517	+	-
chr10	29634972	SVIL	NM_021738	-	-
chr10	30349338	MTPAP	NM_018109	-	-
chr10	30434020	MAP3K8	NM_005204	+	+
chr10	30629718	LYZL2	NM_183058	-	-
chr10	30999517	ZNF438	NM_001143769	-	-
chr10	31321620	ZEB1	NM_001323676	+	+
chr10	31928876	ARHGAP12	NM_018287	-	+
chr10	32056443	KIF5B	NM_004521	-	+
chr10	32347218	EPC1	NM_025209	-	+
chr10	32446081	CCDC7	NM_001321115	+	+
chr10	32957894	ITGB1	NM_133376	-	-
chr10	33334905	NRP1	NM_003873	-	+
chr10	34815325	PARD3	NM_019619	-	+
chr10	35074330	CUL2	NM_001324376	-	-
chr10	35195901	CREM	NM_182723	+	+
chr10	35336873	CCNY	NM_145012	+	-
chr10	35605409	GJD4	NM_153368	+	-
chr10	35641434	FZD8	NM_031866	-	+
chr10	37125856	ANKRD30A	NM_052997	+	+
chr10	37602931	MTRNR2L7	NM_001190489	-	-
chr10	37857636	ZNF248	NM_001352492	-	+
chr10	37976655	ZNF25	NM_001329664	-	+
chr10	38010649	ZNF33A	NM_006954	+	+
chr10	38094335	ZNF37A	NM_003421	+	+
chr10	42638837	ZNF33B	NM_001305040	-	+
chr10	42782505	BMS1	NM_014753	+	+
chr10	43077026	RET	NM_020975	+	+
chr10	43138444	CSGALNACT2	NM_018590	+	+
chr10	43229739	RASGEF1A	NM_001282862	-	+
chr10	43371643	FXYD4	NM_173160	+	-
chr10	43396831	HNRNPF	NM_001098208	-	+
chr10	43568459	ZNF239	NM_005674	-	-
chr10	43606406	ZNF485	NM_145312	+	+
chr10	43648799	ZNF32	NM_001324168	-	+
chr10	44385097	CXCL12	NM_199168	-	+
chr10	44911315	TMEM72	NM_001123376	+	-
chr10	44959770	RASSF4	NM_032023	+	+
chr10	45000824	ZNF22	NM_006963	+	+
chr10	45000910	C10orf25	NM_001039380	-	+
chr10	45672732	ZFAND4	NM_174890	-	+
chr10	45853877	AGAP4	NM_001291379	-	-
chr10	45972452	TIMM23	NM_006327	+	+
chr10	46030714	NCOA4	NM_001145260	-	+
chr10	46046269	MSMB	NM_002443	-	-
chr10	46286996	ANTXRL	NM_001278688	+	-
chr10	46375589	ANXA8L1	NM_001278924	+	-
chr10	46556071	GPRIN2	NM_014696	-	+
chr10	46579015	SYT15	NM_031912	+	+
chr10	47300223	GDF10	NM_004962	+	+
chr10	47322489	GDF2	NM_016204	+	-
chr10	47348370	RBP3	NM_002900	+	-
chr10	47384338	ZNF488	NM_001346936	-	+
chr10	47484158	ANXA8	NM_001271702	-	-
chr10	47491700	FAM25G	NM_001137549	-	-
chr10	47523638	AGAP9	NM_001190810	-	-
chr10	47999791	FAM25C	NM_001137548	-	-
chr10	48251757	FRMPD2	NM_001318191	-	-
chr10	48306638	MAPK8	NM_139046	+	-
chr10	48656265	ARHGAP22	NM_001347738	-	-
chr10	48685472	WDFY4	NM_020945	+	-
chr10	48914235	LRRC18	NM_001006939	-	-
chr10	49115532	VSTM4	NM_001031746	-	+
chr10	49134020	FAM170B	NM_001164484	-	-
chr10	49299141	C10orf71	NM_001135196	+	-
chr10	49396016	DRGX	NM_001276451	-	-
chr10	49524281	PGBD3	NM_170753	-	-
chr10	49539123	ERCC6	NM_000124	-	+
chr10	49610300	SLC18A3	NM_003055	+	+
chr10	49614036	CHAT	NM_001142933	+	+
chr10	49679629	C10orf53	NM_001042427	+	+
chr10	49762379	OGDHL	NM_018245	-	+
chr10	49942027	PARG	NM_003631	-	+
chr10	49988317	AGAP6	NM_001077665	+	-
chr10	50248610	ASAH2	NM_019893	-	-
chr10	50623977	SGMS1	NM_147156	-	+
chr10	50739687	ASAH2B	NM_001321960	+	+
chr10	50885675	A1CF	NM_138933	-	-
chr10	50991150	PRKG1	NM_001098512	+	+
chr10	51699595	CSTF2T	NM_015235	-	+
chr10	52314182	DKK1	NM_012242	+	+
chr10	52771700	MBL2	NM_000242	-	-
chr10	54801291	PCDH15	NM_033056	-	-
chr10	55598989	MTRNR2L5	NM_001190478	+	-
chr10	56361273	ZWINT	NM_032997	-	+
chr10	58267934	IPMK	NM_152230	-	+
chr10	58269101	CISD1	NM_018464	+	+
chr10	58334978	UBE2D1	NM_003338	+	+
chr10	58385142	TFAM	NM_003201	+	+
chr10	58513143	BICC1	NM_001080512	+	+
chr10	59176587	PHYHIPL	NM_032439	+	+
chr10	59362594	FAM13C	NM_001347851	-	+
chr10	59709891	SLC16A9	NM_001323981	-	+
chr10	59906656	CCDC6	NM_005436	-	+
chr10	60389984	ANK3	NM_020987	-	-
chr10	60778453	CDK1	NM_001786	+	+
chr10	60944275	RHOBTB1	NM_014836	-	+
chr10	61453450	TMEM26	NM_178505	-	+
chr10	61901253	ARID5B	NM_032199	+	-
chr10	62268863	RTKN2	NM_145307	-	+
chr10	62374156	ZNF365	NM_199451	+	+
chr10	62804755	ADO	NM_032804	+	+
chr10	62816380	EGR2	NM_001136179	-	+
chr10	63133246	NRBF2	NM_030759	+	+
chr10	63466001	JMJD1C	NM_032776	-	-
chr10	63521362	REEP3	NM_001001330	+	+
chr10	66926033	LRRTM3	NM_178011	+	-
chr10	67665685	CTNNA3	NM_001291133	-	-
chr10	67838179	DNAJC12	NM_021800	-	-
chr10	67884668	SIRT1	NM_012238	+	+
chr10	68075346	HERC4	NM_022079	-	+
chr10	68109432	MYPN	NM_001256268	+	-
chr10	68232113	ATOH7	NM_145178	-	+
chr10	68332812	HNRNPH3	NM_001322437	+	+
[truncated: 14,616 more rows]
