# Supplementary material for: Misexpression of genes lacking CpG islands drives degenerative changes during aging
Source: Sci Adv. 2021 Dec 15;7(51):eabj9111. doi: 10.1126/sciadv.abj9111 (PMC8673774; doi:10.1126/sciadv.abj9111)
Supplement: Supplementary file 2 — Tables S1 to S12 [file sciadv.abj9111_tables_s1_to_s12.zip › sciadv.abj9111_table_s3.xlsx]

## Sheet: 3A
Gene expression of affected and unaffected DO mouse kidneys.
Differentially expressed genes: padj < 0.05
Symbol	Un (18m) avg.	Af (18m) avg.	pvalue	padj
0610009B22Rik	498.736	446.013	0.0176808	0.0649244
0610010F05Rik	477.847	464.962	0.570384	0.758937
0610010K14Rik	292.785	304.869	0.436256	0.644786
0610030E20Rik	1266.18	1198.02	0.0919593	0.225071
0610040J01Rik	1159.69	1160.45	0.988172	0.996205
1110004F10Rik	1325.56	1304.74	0.475265	0.681227
1110008L16Rik	648.891	551.716	5.44909e-06	7.18289e-05
1110008P14Rik	390.192	394.508	0.878368	0.958821
1110012L19Rik	258.491	268.96	0.279656	0.483629
1110017D15Rik	2.02867	1.80798	0.772009	0.90045
1110025L11Rik	0	0	NA	NA
1110032A03Rik	783.906	672.166	0.00377579	0.0190768
1110032F04Rik	94.8286	84.7926	0.611033	0.790152
1110038F14Rik	235.169	244.503	0.402868	0.612232
1110051M20Rik	377.305	386.179	0.470123	0.676438
1110059E24Rik	498.489	483.419	0.54971	0.742396
1110059G10Rik	260.195	245.587	0.124947	0.278611
1110065P20Rik	315.797	333.121	0.315903	0.525417
1190005I06Rik	11.6619	10.7845	0.568008	0.757245
1190007I07Rik	149.696	140.262	0.257846	0.458676
1300017J02Rik	1.37733	1.05398	0.655338	0.822227
1500009L16Rik	11.1815	19.3974	3.1234e-05	0.000339463
1500011B03Rik	253.073	272.591	0.289643	0.495234
1500015O10Rik	14.413	20.1763	0.0137387	0.0532905
1600002K03Rik	81.1728	95.7211	0.0068419	0.0305089
1600012H06Rik	856.776	807.436	0.0900805	0.221568
1600014C10Rik	1535.56	1388.21	0.327154	0.537273
1600014C23Rik	0.277411	1.16	0.0631885	0.171357
1600015I10Rik	0.426957	0.581918	0.407768	0.616706
1700001C02Rik	0.0589992	0.215148	0.802907	0.918172
1700001C19Rik	1.81067	2.00765	0.631094	0.805154
1700001F09Rik	0.0946347	1.01862	0.312516	0.521835
1700001J03Rik	19.3927	22.1941	0.577046	0.76421
1700001K19Rik	1.30783	1.41512	0.758748	0.891747
1700001L19Rik	3.75179	3.16537	0.496769	0.69928
1700001O22Rik	23.8833	25.2386	0.730413	0.873872
1700001P01Rik	1.77969	3.10917	0.0107963	0.0438914
1700003E16Rik	154.544	137.715	0.0687191	0.181951
1700003F12Rik	0.862387	0.768838	0.831813	0.934572
1700003H04Rik	0	0	NA	NA
1700006A11Rik	0	0	NA	NA
1700007K13Rik	10.2138	16.3413	0.0215132	0.075663
1700008O03Rik	16.6913	17.3217	0.835302	0.936485
1700008P02Rik	0	0	NA	NA
1700009N14Rik	0	0.0518228	0.977673	NA
1700010B08Rik	0	0	0.999999	NA
1700010D01Rik	0	0	0.999999	NA
1700010I14Rik	33.9484	32.8847	0.837677	0.938204
1700011L22Rik	0.639391	0.382117	0.33186	0.541461
1700012A03Rik	0.090045	0	0.962785	NA
1700012B07Rik	0.0311262	0.108702	0.967594	NA
1700012B09Rik	0	0	0.999999	NA
1700012P22Rik	0	0	NA	NA
1700013D24Rik	0	0.0599256	0.977673	NA
1700013F07Rik	0.735675	0.994654	0.377643	0.588644
1700013G24Rik	0.0944098	0	0.963274	NA
1700013H16Rik	0.0573675	0.0591277	0.994303	0.998152
1700015F17Rik	0.910177	1.19947	0.421587	0.630261
1700015G11Rik	0.0293702	0	0.987753	NA
1700016C15Rik	273.591	345.375	0.139439	0.300704
1700016D06Rik	0	0.046015	0.954101	0.988003
1700016H13Rik	0.236124	0.0583732	0.749647	0.88578
1700016K19Rik	0.819601	1.15251	0.287323	0.492495
1700017B05Rik	369.472	449.497	0.000124639	0.00111818
1700017D01Rik	0	0	0.999999	NA
1700017N19Rik	0	0	NA	NA
1700018B08Rik	0.0636831	0.105941	0.964524	0.991314
1700018F24Rik	0	0	NA	NA
1700019A02Rik	0.336202	0.364088	0.790813	0.911357
1700019D03Rik	59.217	58.5733	0.927316	0.97817
1700019N19Rik	0.303086	0.321703	0.913546	0.974656
1700020A23Rik	0.388176	0.59347	0.420285	0.629345
1700020D05Rik	14.9574	16.2902	0.477373	0.683028
1700020L24Rik	7.36461	13.4538	6.15789e-05	0.000613553
1700020N15Rik	0	0	0.999999	NA
1700021F05Rik	647.05	526.565	0.000123539	0.00110999
1700021F07Rik	0	0	0.999999	NA
1700022I11Rik	1.44806	1.94652	0.219729	0.412252
1700023F06Rik	1.75743	1.77402	0.922639	0.977379
1700024G13Rik	0	0	0.999999	NA
1700024P04Rik	0.0373373	0	0.987753	NA
1700025F22Rik	0	0	NA	NA
1700025G04Rik	238.107	294.4	0.000325551	0.00253782
1700028K03Rik	4.66935	4.9355	0.805681	0.919873
1700028P14Rik	23.5323	13.3943	0.306538	0.514744
1700029F12Rik	0	0	0.999999	NA
1700029H14Rik	0.0362096	0	0.957152	0.989163
1700029I15Rik	35.3193	36.7135	0.5707	0.759131
1700029J07Rik	180.8	180.177	0.965302	0.991449
1700029P11Rik	0.210061	0.335141	0.712298	0.862855
1700030J22Rik	56.7337	56.9791	0.962495	0.990809
1700030K09Rik	213.464	216.028	0.843924	0.941358
1700031F05Rik	0.151119	0.271426	0.839569	0.938807
1700034E13Rik	0	0	NA	NA
1700034J05Rik	0.816022	0.216253	0.0281634	0.0933352
1700037C18Rik	143.7	147.804	0.644644	0.815251
1700037H04Rik	463.081	503.693	0.219766	0.412278
1700042G07Rik	0	0.054889	0.977673	NA
1700047I17Rik2	52.6133	57.0398	0.419935	0.629109
1700049E17Rik1	0	0.0514828	0.972285	0.993484
1700049E17Rik2	6.65901	8.24796	0.599076	0.780714
1700056E22Rik	4.08517	4.96169	0.297119	0.50324
1700057G04Rik	0.231093	0.295798	0.751795	0.887377
1700061G19Rik	2.94217	2.52257	0.539916	0.735069
1700065D16Rik	4.15544	4.49022	0.559996	0.750697
1700066B19Rik	2.01654	3.08769	0.056687	0.157872
1700066M21Rik	240.176	230.471	0.553901	0.745786
1700067K01Rik	39.4826	44.6706	0.321928	0.532071
1700067P10Rik	0	0	0.999999	NA
1700071K01Rik	0	0	0.999999	NA
1700074P13Rik	0	0	NA	NA
1700080O16Rik	0	0	NA	NA
1700088E04Rik	171.572	197.482	0.0101743	0.0418443
1700092M07Rik	2.47176	2.48534	0.887955	0.963485
1700093K21Rik	2.68646	2.9915	0.705415	0.857488
1700102P08Rik	16.0325	19.4258	0.178253	0.356727
1700109H08Rik	86.0624	76.4769	0.298775	0.505086
1700113H08Rik	0.0960791	0.0591277	0.97047	0.992963
1700122O11Rik	0.131077	0.32386	0.591719	0.775579
1700123K08Rik	1.13014	0.830898	0.556644	0.748304
1700123O20Rik	588.837	590.1	0.944939	0.984628
1700125H20Rik	0.262864	0.791476	0.0368271	0.11405
1700129C05Rik	0	0	NA	NA
1810009A15Rik	275.387	284.473	0.540509	0.735254
1810009J06Rik	0	0.914037	0.689545	0.846215
1810010H24Rik	30.4174	32.6064	0.464655	0.671738
1810013L24Rik	1494.78	1389.91	0.030326	0.0986259
1810022K09Rik	477.06	439.588	0.157226	0.326829
1810024B03Rik	39.4278	35.9637	0.322873	0.532942
1810030O07Rik	656.016	682.974	0.485728	0.690402
1810037I17Rik	669.108	700.437	0.36712	0.577542
1810043G02Rik	576.7	597.183	0.545858	0.73934
1810046K07Rik	0.715372	2.93568	0.000154624	0.00134769
1810055G02Rik	146.526	171.08	0.00203183	0.0115517
1810062G17Rik	2.94899	4.89616	0.0130544	0.0511704
1810065E05Rik	0.0690032	0.125813	0.973435	NA
2010003K11Rik	36.795	36.2311	0.914928	0.974656
2010106E10Rik	0.126887	0.1157	0.992327	0.997191
2010109A12Rik	4.38015	4.50897	0.882893	0.961826
2010300C02Rik	43.6535	36.9942	0.129167	0.285499
2010315B03Rik	614.68	580.207	0.269324	0.472316
2200002D01Rik	107.548	147.602	0.00270566	0.0145919
2200002J24Rik	1.7895	0.371665	0.00363173	0.0184588
2210010C04Rik	0.0285362	0	0.987754	NA
2210011C24Rik	188.444	157.644	0.160655	0.332245
2210016F16Rik	1009.8	896.82	0.0100018	0.0412443
2210016L21Rik	1004.63	1039.01	0.413764	0.622987
2210407C18Rik	0.273432	0.477166	0.676479	0.837456
2210408I21Rik	167.118	153.054	0.0955165	0.230988
2210418O10Rik	304.48	261.933	0.323352	0.533533
2300002M23Rik	3.58366	3.5252	0.970134	0.992846
2300003K06Rik	0	0	NA	NA
2300009A05Rik	311.793	280.81	0.0355541	0.11111
2310002L09Rik	0	0	0.999999	NA
2310009A05Rik	213.602	196.591	0.0809933	0.205567
2310009B15Rik	68.3665	77.0218	0.0432289	0.128906
2310011J03Rik	396.002	458.705	0.000963011	0.00627294
2310022A10Rik	208.584	215.808	0.393528	0.602918
2310022B05Rik	792.897	830.491	0.421321	0.630127
2310030G06Rik	638.968	545.662	0.0488877	0.141409
2310033P09Rik	198.127	207.772	0.224167	0.417416
2310034C09Rik	0	0	NA	NA
2310039H08Rik	342.613	304.375	0.21117	0.401858
2310050C09Rik	0	0	0.999999	NA
2310057J18Rik	0	0	0.999999	NA
2310057M21Rik	211.604	206.061	0.484112	0.689025
2310057N15Rik	0	0	NA	NA
2310061I04Rik	1038.29	990.068	0.190236	0.37354
2310061N02Rik	0	0	NA	NA
2310079G19Rik	0	0	NA	NA
2410002F23Rik	834.329	887.145	0.13441	0.293271
2410004B18Rik	222.013	219.486	0.736833	0.877946
2410004P03Rik	2.76637	3.67434	0.139429	0.300704
2410124H12Rik	0	0	0.999999	NA
2410131K14Rik	557.374	517.785	0.234137	0.430321
2410137M14Rik	0.0362096	0.103017	0.962756	NA
2410141K09Rik	0.332371	0.1624	0.725921	0.870958
2510002D24Rik	323.402	326.88	0.840881	0.939375
2510009E07Rik	1122.84	969.744	0.00720786	0.0317666
2510039O18Rik	1232.41	1297.67	0.256537	0.457237
2610001J05Rik	927.355	876.31	0.0804485	0.204668
2610002M06Rik	635.072	606.133	0.210348	0.400947
2610008E11Rik	466.202	448.53	0.388508	0.598635
2610028H24Rik	2.09651	2.71165	0.321692	0.531947
2610042L04Rik	4.49236	3.33876	0.341032	0.551233
2610044O15Rik8	408.36	386.383	0.241002	0.438733
2610301B20Rik	449.112	415.775	0.113977	0.261652
2610318N02Rik	1.30374	5.3423	1.15685e-06	1.76798e-05
2610507B11Rik	15743.3	14020.3	0.000158122	0.00137298
2610528A11Rik	4.66328	16.3093	0.158942	0.329696
2610528J11Rik	1031.85	885.732	0.0139186	0.0538712
2700049A03Rik	233.717	249.8	0.113737	0.261304
2700062C07Rik	238.819	228.653	0.32858	0.538377
2700081O15Rik	360.19	420.31	0.0151531	0.0576851
2700097O09Rik	341.224	313.631	0.121301	0.273226
2810004N23Rik	536.103	484.463	0.029402	0.0963647
2810006K23Rik	248.877	232.616	0.0484235	0.140497
2810021J22Rik	284.803	269.224	0.314225	0.523611
2810408A11Rik	54.8973	52.1779	0.610824	0.789974
2810459M11Rik	13.4495	18.7511	0.133093	0.291567
2900011O08Rik	77.161	76.5705	0.980974	0.995246
2900026A02Rik	1107.12	1083.75	0.697011	0.851529
2900092C05Rik	0.233947	0.198851	0.983599	0.995636
3110001I22Rik	45.5774	52.2281	0.0904519	0.222266
3110009E18Rik	30.5443	25.3667	0.0386169	0.11838
3110040N11Rik	250.069	239.155	0.363334	0.573964
3110082I17Rik	76.2079	93.6328	0.00342177	0.0176379
3110082J24Rik	0	0	0.999999	NA
3300002I08Rik	25.8432	22.2115	0.1568	0.326165
3425401B19Rik	0.670236	6.24336	8.2605e-06	0.000104129
3830403N18Rik	1.60257	3.37143	0.0733367	0.191027
3830406C13Rik	683.167	601.375	0.0551189	0.154663
3830417A13Rik	0.0374583	0.156063	0.944569	NA
4430402I18Rik	203.745	171.218	0.00764279	0.0332462
4833420G17Rik	661.608	670.816	0.91175	0.974183
4833423E24Rik	0.873501	0.58416	0.525928	0.724015
4833427G06Rik	0.0928199	0.313739	0.668842	0.832168
4833439L19Rik	27170	23975.9	0.0174686	0.0643704
4921504E06Rik	0.708877	0.75428	0.952448	0.987255
4921507P07Rik	28.6883	33.5456	0.129256	0.285607
4921509C19Rik	0.268122	0.102263	0.845238	0.942
4921511M17Rik	0.0369871	0.0518228	0.989916	NA
4921517D22Rik	0.109341	0	0.962785	NA
4921524J17Rik	284.914	283.054	0.889512	0.964054
4921524L21Rik	0	0	0.999999	NA
4921530L21Rik	0	0	NA	NA
4921536K21Rik	38.3438	32.3481	0.0960559	0.231853
4921539E11Rik	0.807582	0.212822	0.0523903	0.148949
4922502D21Rik	0	0.15234	0.931079	NA
4930402F06Rik	0	0	0.999999	NA
4930402H24Rik	3535.56	3140.29	0.0225463	0.0784613
4930402K13Rik	0	0	0.999999	NA
4930404N11Rik	9.50093	12.7156	0.0604522	0.165821
4930407I10Rik	0.226283	0	0.811989	0.923822
4930415L06Rik	0	0	NA	NA
4930415O20Rik	11.8797	9.6986	0.181182	0.360525
4930426D05Rik	175.04	203.663	0.104784	0.246449
4930430A15Rik	0	0	NA	NA
4930430F08Rik	251.997	235.193	0.134687	0.293661
4930432K21Rik	12.3194	14.1244	0.380062	0.590968
4930432M17Rik	0.0438082	0.0522037	0.989613	NA
4930433I11Rik	0	0	NA	NA
4930444G20Rik	0.811696	0.574444	0.658365	0.824169
4930444P10Rik	6.87087	12.6201	0.0376991	0.11619
4930447A16Rik	0.0326499	0	0.987753	NA
4930447C04Rik	0.195677	0.328036	0.649556	0.818715
4930449I24Rik	1.23451	3.88409	0.372011	0.582889
4930451I11Rik	0.160829	0.0516559	0.875228	0.957496
4930452B06Rik	78.8508	58.5169	0.261492	0.462992
4930453H23Rik	0.171894	0.102263	0.965933	0.991449
4930453N24Rik	870.807	814.153	0.0558993	0.156264
4930467E23Rik	22.5519	15.436	0.573968	0.761774
4930474N05Rik	0	0	0.999999	NA
4930480E11Rik	0	0	NA	NA
4930486L24Rik	9.56653	11.7861	0.104371	0.245916
4930502E18Rik	27.1503	23.5629	0.730451	0.873872
4930503B20Rik	0.665678	0.878828	0.658274	0.824123
4930503E14Rik	1.96544	1.12831	0.174561	0.351903
4930503L19Rik	78.6819	103.493	5.18577e-05	0.000530019
4930505A04Rik	4.54759	3.66709	0.317191	0.526683
4930512M02Rik	0.494543	0.162781	0.356533	0.567747
4930513O06Rik	0.0383975	0.193415	0.912465	NA
4930516K23Rik	0	0	NA	NA
4930519F16Rik	1.09271	0.53416	0.402457	0.612022
4930519G04Rik	2.41678	2.10732	0.795353	0.913805
4930522H14Rik	0.123202	0.111748	0.986721	0.996205
4930523C07Rik	443.145	493.201	0.165078	0.338215
4930524B15Rik	0.2405	0.236446	0.939249	0.982666
4930524N10Rik	29.0537	17.6897	0.21867	0.41113
4930539E08Rik	40.5531	50.214	0.0722956	0.189171
4930544D05Rik	1.32737	0.765807	0.248934	0.448323
4930544G11Rik	0	0	NA	NA
4930548H24Rik	0.548155	0.534704	0.874713	0.957344
4930550C14Rik	52.2407	54.7933	0.662371	0.827326
4930550L24Rik	3.27031	6.03779	0.234195	0.430383
4930555G01Rik	2.79999	1.39465	0.382002	0.592744
4930558K02Rik	0.202753	0.365537	0.699637	0.853185
4930562C15Rik	8.07122	9.21215	0.374965	0.586233
4930563E22Rik	24.4222	25.0474	0.801471	0.917474
4930563M21Rik	0.150605	0.218251	0.866705	0.95353
4930564D02Rik	0	0	0.999999	NA
4930567H17Rik	0	0	NA	NA
4930568D16Rik	0	0	NA	NA
4930571K23Rik	0	0	NA	NA
4930578I06Rik	0.10762	0.108702	0.990894	NA
4930579F01Rik	4.93935	3.1455	0.227424	0.421696
4930579G24Rik	34.9818	46.545	0.000880219	0.00582296
4930583I09Rik	0.0320704	0.0538133	0.989917	NA
4930590J08Rik	11.3059	11.853	0.800604	0.917069
4930591A17Rik	0.0320704	0	0.987753	NA
4930595M18Rik	0	0	NA	NA
4930596D02Rik	0	0	NA	NA
4931406B18Rik	0.148978	0.259876	0.896373	0.966939
4931406C07Rik	22314.9	18116.4	0.000298876	0.00235444
4931406P16Rik	1075.55	1155.57	0.0876745	0.217211
4931408C20Rik	0.313651	1.14417	0.0510621	0.146061
4931414P19Rik	136.069	126.478	0.148457	0.314307
4931417E11Rik	0	0	NA	NA
4931422A03Rik	10.3378	8.17257	0.091307	0.223966
4931423N10Rik	0.742177	1.10745	0.293494	0.499064
4931428F04Rik	61.2149	66.6763	0.180848	0.360101
4931429L15Rik	0.323412	0.285096	0.935897	0.981877
4931440F15Rik	1.03024	1.27545	0.645018	0.815648
4932411N23Rik	0.258859	0.245288	0.949943	0.986925
4932414N04Rik	0.197707	0.178746	0.967236	0.991854
4932429P05Rik	0	0	0.999999	NA
4932438A13Rik	4026.49	3461.69	0.00166881	0.00983907
4932438H23Rik	3.37052	4.32514	0.348366	0.559336
4933402D24Rik	10.6043	10.2244	0.792145	0.912241
4933402E13Rik	0.18234	0.0591277	0.816452	0.926291
4933402J07Rik	0.527888	0.408446	0.723348	0.869041
4933402N03Rik	0	0	NA	NA
4933402N22Rik	0	0.0583732	0.977673	NA
4933403O08Rik	0.073339	0.199178	0.852039	0.94615
4933405L10Rik	1.92448	1.85837	0.941776	0.983982
4933405O20Rik	0	0	NA	NA
4933406M09Rik	0.0299775	0.11095	0.919434	0.976543
4933408B17Rik	18.7778	22.0477	0.193775	0.378572
4933409G03Rik	0	0	NA	NA
4933411K16Rik	159.05	145.127	0.187066	0.369022
4933412E24Rik	0	0	0.999999	NA
4933415F23Rik	0.0639546	0.106017	0.970699	NA
4933417A18Rik	34.9988	25.1634	0.00134912	0.00826573
4933421I07Rik	0.0369871	0	0.984051	NA
4933425L06Rik	0.0293702	0.109856	0.962211	NA
4933427D14Rik	437.687	436.493	0.92329	0.977379
4933428G20Rik	2.70465	2.77674	0.979103	0.995083
4933428M09Rik	0.0909879	0.157898	0.924814	0.977443
4933430I17Rik	7.11356	7.10849	0.888232	0.963583
4933434E20Rik	1645.6	1568.57	0.090105	0.221597
4933436I01Rik	0.0308602	0.0681358	0.989917	NA
5031410I06Rik	0	0.046015	0.977673	NA
5031439G07Rik	1659.22	1617.19	0.530357	0.727126
5330417C22Rik	72.0723	89.6549	0.291478	0.497271
5430401F13Rik	0	0	NA	NA
5430402E10Rik	0	0	NA	NA
5430419D17Rik	0.556887	0.220313	0.480147	0.685787
5430427O19Rik	12.84	40.8444	4.48974e-09	1.1326e-07
5530400C23Rik	0	0	NA	NA
5730409E04Rik	158.401	191.522	0.00778099	0.0337239
5730455P16Rik	1000.18	897.741	0.00132185	0.00813499
5730480H06Rik	194.842	179.558	0.132942	0.291316
5730507C01Rik	19.926	16.9458	0.468404	0.675069
5830411N06Rik	20.8598	19.9911	0.921868	0.977379
5830473C10Rik	29.8043	23.7347	0.169776	0.344556
6030458C11Rik	568.427	558.866	0.710948	0.861806
6030468B19Rik	0.324828	1.52191	4.58278e-05	0.000476583
6030498E09Rik	0.0363228	0.0681358	0.985106	0.996001
6330403K07Rik	4.58304	6.55852	0.105717	0.248055
6330409D20Rik	3.79589	6.18931	0.00294133	0.0155848
6430531B16Rik	3.4669	3.75534	0.685661	0.843286
6430548M08Rik	364.98	397.196	0.109444	0.254327
6430550D23Rik	54.1575	47.9919	0.0429641	0.12831
6430571L13Rik	95.0158	74.7637	0.0928073	0.226427
6430628N08Rik	0	0	NA	NA
6720489N17Rik	40.5814	44.0578	0.400502	0.610144
6820408C15Rik	21.1305	19.6417	0.492041	0.694928
7420426K07Rik	0.0299775	0	0.987753	NA
7530416G11Rik	0	0.0514828	0.977673	NA
8030423J24Rik	0.282324	0.334417	0.896851	0.967091
8030462N17Rik	427.018	410.666	0.35805	0.569044
8030474K03Rik	0.149235	0.486826	0.565218	0.755107
9030624G23Rik	10.0505	10.419	0.867379	0.953861
9130008F23Rik	62.8335	61.8038	0.839689	0.938807
9130019O22Rik	111.608	119.223	0.267969	0.470535
9130023H24Rik	266.027	247.65	0.2609	0.462254
9130204L05Rik	0	0	NA	NA
9130401M01Rik	204.058	225.755	0.115286	0.263741
9130409I23Rik	3.29003	4.32606	0.559081	0.750058
9230112D13Rik	0.349839	0.586516	0.367521	0.577956
9330159F19Rik	4.55073	3.15877	0.234676	0.430828
9330182L06Rik	8.85594	9.20431	0.84381	0.941291
9330182O14Rik	0	0.162188	0.933087	NA
9430007A20Rik	0	0	NA	NA
9430015G10Rik	250.005	301.844	0.00229585	0.01274
9430038I01Rik	109.827	93.7129	0.0648065	0.174543
9430069I07Rik	0	0.0522037	0.977673	NA
9530002B09Rik	0	0	NA	NA
9530003J23Rik	0.158885	0.550255	0.223544	0.416599
9530053A07Rik	1.42646	6.38014	3.28568e-06	4.59609e-05
9530068E07Rik	6996.47	6306.68	0.00473947	0.022951
9530077C05Rik	48.8283	44.5448	0.308971	0.517856
9830107B12Rik	1.52514	2.50074	0.191683	0.375677
9930012K11Rik	46.361	53.9422	0.0400049	0.121327
9930021J03Rik	1072.59	980.995	0.0784334	0.200697
9930104L06Rik	311.315	318.934	0.559326	0.750157
9930111J21Rik1	66.7718	117.756	0.0223515	0.0779353
9930111J21Rik2	312.085	426.871	0.0897493	0.220936
a	0.226007	0.724974	0.260011	0.46133
A130010J15Rik	202.344	209.954	0.487871	0.691719
A1bg	2.93242	0.831366	0.392153	0.601898
A1cf	2768.7	2138.28	2.53377e-05	0.000284571
A230050P20Rik	311.954	435.964	7.25391e-05	0.000706187
A2m	246.41	148.832	0.255474	0.45586
A2ml1	0.620321	0.940817	0.379327	0.590443
A330070K13Rik	0	0.0538133	0.977673	NA
A3galt2	5.74172	6.85404	0.301363	0.508785
A430005L14Rik	397.811	388.742	0.65308	0.820907
A430033K04Rik	205.567	174.482	0.00106066	0.00677536
A430078G23Rik	44.7939	64.574	0.000266346	0.00213784
A430089I19Rik	0	0	NA	NA
A4galt	618.782	662.983	0.226524	0.420751
A4gnt	425.488	327.91	0.0007585	0.00516381
A530016L24Rik	35.8316	51.2758	0.233831	0.430002
A530032D15Rik	16.7294	65.4075	6.85605e-06	8.81597e-05
A530064D06Rik	2.74324	7.06604	0.000141902	0.00125662
A630001G21Rik	24.4207	62.2025	2.58244e-09	6.85384e-08
A630023A22Rik	0.074881	0.0522037	0.997838	NA
A630073D07Rik	0	0	NA	NA
A630076J17Rik	0.564506	0.940049	0.67799	0.838248
A630095N17Rik	8.22207	5.71538	0.0418428	0.125634
A730046J19Rik	0.0315449	0.219556	0.77911	0.904805
A830018L16Rik	1.25891	1.56653	0.540215	0.735166
A930009A15Rik	0	0	0.999999	NA
A930017K11Rik	94.5597	99.5904	0.565581	0.755382
A930018P22Rik	0.753737	1.04568	0.263517	0.465309
A930033H14Rik	162.573	135.674	0.106921	0.250107
AA414768	24.2389	27.925	0.352687	0.563786
AA467197	16.8359	19.5182	0.366693	0.577124
AA792892	4.46286	3.8758	0.530385	0.727126
AA986860	509.924	535.482	0.475205	0.681227
Aaas	276.142	303.799	0.0751001	0.194427
Aacs	4281.42	3249.48	0.0869013	0.216102
Aadac	3470.98	2700.36	9.27302e-05	0.000863091
Aadacl2	0.0360016	0	0.987754	NA
Aadacl3	0	0.053121	0.977673	NA
Aadacl4	0	0	NA	NA
Aadat	23034.9	20333.8	0.571745	0.76005
Aagab	1314.54	1329.59	0.659229	0.824678
Aak1	3465.87	3257.99	0.13458	0.293464
Aamdc	538.194	526.673	0.791619	0.912109
Aamp	3614.83	3554.83	0.710917	0.861806
Aanat	0.431417	0.780166	0.180576	0.36001
Aar2	692.318	695.369	0.865472	0.952839
Aard	5.67684	9.23235	0.0122431	0.0486206
Aars	2397.87	2424.84	0.805983	0.91993
Aars2	479.222	467.499	0.633159	0.80683
Aarsd1	701.302	701.879	0.990174	0.996909
Aasdh	485.728	431.879	0.00106966	0.00682552
Aasdhppt	805.485	700.622	0.00118314	0.0074196
Aass	18290.3	13901.6	0.00459766	0.0223492
Aatf	423.175	429.359	0.635019	0.808375
Aatk	121.9	130.74	0.577665	0.764703
AB124611	23.9515	77.835	3.51634e-14	3.64615e-12
Abat	16365.6	13196.9	3.9598e-05	0.000417394
Abca1	1377.93	1831.03	0.00026875	0.00215062
Abca12	0.2746	1.9057	0.0506271	0.145073
Abca13	12241	10323.5	0.11143	0.257463
Abca14	4.80127	5.5882	0.463079	0.669994
Abca15	0	0	0.999999	NA
Abca16	0.492757	0.440406	0.872636	0.956242
Abca17	12.3723	16.1763	0.228325	0.422688
Abca2	2622.01	2555.38	0.593601	0.776961
Abca3	25300.8	21794.6	0.0230689	0.0798124
Abca4	639.15	697.875	0.387609	0.597923
Abca5	1297.32	1188.66	0.100332	0.239005
Abca6	56.4823	65.3951	0.234109	0.430313
Abca7	589.752	675.925	0.0048812	0.023478
Abca8a	682.09	777.638	0.204343	0.392858
Abca8b	199.256	175.96	0.330552	0.540224
Abca9	476.805	560.461	0.086535	0.215543
Abcb10	1014.5	944.773	0.0722793	0.189156
Abcb11	2.9269	1.40399	0.152334	0.320198
Abcb1a	966.7	855.123	0.51874	0.718582
Abcb1b	2815.08	2292.25	0.33783	0.547845
Abcb4	29.0342	36.2926	0.126306	0.280637
Abcb5	0.0438082	0.266552	0.689856	0.846313
Abcb6	1187.46	1067.42	0.00309378	0.0162383
Abcb7	2151.36	1773.56	0.00110815	0.00703151
Abcb8	1670.06	1535.25	0.075969	0.195994
Abcb9	245.884	234.725	0.387343	0.597755
Abcc1	1019.54	1099.63	0.341272	0.551379
Abcc10	481.897	481.013	0.970701	0.993059
Abcc12	0.599792	0.427049	0.660395	0.825756
Abcc2	11159.6	10200.9	0.346506	0.557253
Abcc3	1805.1	1832.37	0.968364	0.992134
Abcc4	3348	3711.9	0.442294	0.650743
Abcc5	1872.17	1791.35	0.266052	0.4681
Abcc6	469.524	390.976	0.0536722	0.151671
Abcc8	11.6982	11.1809	0.773284	0.901284
Abcc9	742.742	830.513	0.342653	0.553104
Abcd1	426.226	475.837	0.000484681	0.00353549
Abcd2	24.0788	34.8021	0.0450103	0.132775
Abcd3	14139.9	12201.4	0.00160317	0.00953122
Abcd4	812.588	747.813	0.116188	0.26526
Abce1	2571.84	2374.16	0.0720039	0.188748
Abcf1	2137.2	2197.82	0.505927	0.707813
Abcf2	1235.37	1229.64	0.870525	0.955434
Abcf3	1206.95	1153.53	0.0507222	0.145299
Abcg1	156.841	249.102	9.58323e-09	2.29727e-07
Abcg2	9884.16	8134.69	0.055895	0.156264
Abcg3	19.094	46.3346	2.70839e-05	0.00030096
Abcg4	4.24139	6.14861	0.0266989	0.0894227
Abcg5	3.5665	4.43826	0.441581	0.650231
Abcg8	3.06437	4.09585	0.328656	0.538451
Abhd1	1592.44	1154.77	0.0881638	0.217814
Abhd10	271.021	261.058	0.367682	0.578069
Abhd11	970.077	975.809	0.903602	0.970887
Abhd12	1203.35	1260.89	0.223399	0.416378
Abhd12b	0.169517	0.113262	0.92731	0.97817
Abhd13	998.47	963.468	0.275118	0.478285
Abhd14a	890.881	763.814	0.0293418	0.0962323
Abhd14b	7308.02	6088.82	0.00239414	0.0131992
Abhd15	83.424	90.9694	0.364738	0.575295
Abhd16a	1605.1	1661.66	0.387619	0.597923
Abhd16b	2.19723	2.0374	0.832399	0.934787
Abhd17a	1090.37	1114.73	0.713815	0.863755
Abhd17b	758.532	713.76	0.13562	0.294902
Abhd17c	3332.96	2994.86	0.000955562	0.00623496
Abhd18	744.491	590.328	2.01345e-08	4.48873e-07
Abhd2	6284.74	5982.3	0.578022	0.764731
Abhd3	2346.95	1918.42	0.00549463	0.0257209
Abhd4	1794	1839.68	0.390295	0.600337
Abhd5	1124.09	1046.96	0.169218	0.343709
Abhd6	602.77	658.472	0.257361	0.458086
Abhd8	283.885	342.595	0.00614937	0.0280496
Abi1	1260.97	1241.99	0.64045	0.812638
Abi2	689.003	647.638	0.216843	0.409018
Abi3	99.9206	159.228	2.20787e-08	4.8614e-07
Abi3bp	181.467	280.42	1.05564e-05	0.000129397
Abitram	389.172	401.843	0.377877	0.588884
Abl1	1781.27	1843.88	0.314162	0.523603
Abl2	1160.68	1158.05	0.9441	0.984565
Ablim1	3686.78	3577.11	0.466707	0.673822
Ablim2	83.7828	88.853	0.41835	0.627789
Ablim3	205.57	203.749	0.9189	0.976441
Abo	0.226783	0.16427	0.972442	0.993484
Abr	1786.38	1819.14	0.611346	0.790385
Abra	0.803656	0.776658	0.956618	0.989146
Abracl	422.844	448.132	0.37222	0.583096
Abraxas1	228.766	212.676	0.0868161	0.215951
Abraxas2	1247.48	1159.65	0.000635517	0.00445012
Abt1	247.706	267.889	0.0274578	0.0914148
Abtb1	649.524	635.656	0.607667	0.787741
Abtb2	415.921	434.652	0.365705	0.576072
Acaa1a	3220.64	2973.35	0.199624	0.386534
Acaa1b	11597.5	11573.2	0.985834	0.996001
Acaa2	6285.36	6092.6	0.760053	0.892399
Acaca	1057.66	1076.51	0.723245	0.869035
Acacb	1219.9	1168.04	0.581745	0.767797
Acad10	3394.74	2986.99	0.0684633	0.18146
Acad11	8701.71	7833.7	0.0200097	0.0715148
Acad12	1805.83	1737.01	0.62923	0.804277
Acad8	2558.18	2305.27	0.00743571	0.0325118
Acad9	3283.46	2823.04	0.00343528	0.0176871
Acadl	8062.36	7661.73	0.171242	0.34682
Acadm	25312.9	20821.7	0.00723843	0.0318445
Acads	3554.26	3325.89	0.425876	0.634494
Acadsb	5352.84	4647.21	0.00038168	0.00289425
Acadvl	8674.52	8368.37	0.317524	0.527131
Acan	0.146575	0.324769	0.597825	0.779971
Acap1	50.2219	163.463	3.54194e-17	1.23864e-14
Acap2	1476.86	1464.6	0.797886	0.915531
Acap3	276.797	328.914	0.000393278	0.00296204
Acat1	18893.1	13565.7	0.00590023	0.0271984
Acat2	2590.05	2501.81	0.65761	0.823842
Acat3	1035.23	1272.79	0.0806974	0.205052
Acbd3	1110.65	1089.72	0.510375	0.711359
Acbd4	2373.45	2055.24	0.109641	0.254515
Acbd5	3790.39	3174.7	0.00101606	0.00653799
Acbd6	516.645	513.672	0.885007	0.962621
Acbd7	1.0456	0.91355	0.729286	0.873233
Accs	330.097	320.969	0.589919	0.773987
Accsl	1.92307	2.61976	0.280107	0.484034
Acd	372.151	399.268	0.06891	0.182292
Ace	7290.86	5228.11	0.00329694	0.0170685
Ace2	2637.84	2266	0.171677	0.347504
Ace3	1.38971	1.05373	0.505728	0.707751
Acer1	0.800983	0.878241	0.698148	0.852315
Acer2	931.394	1145.18	0.00211322	0.0118981
Acer3	874.087	845.36	0.580947	0.767154
Ache	98.8586	143.386	0.000782235	0.00529172
Acin1	2754.54	2785.82	0.613518	0.792053
Ackr1	0.505528	2.05828	0.000238906	0.00195723
Ackr2	14.0914	27.114	6.99896e-06	8.97387e-05
Ackr3	1294.9	1285.25	0.914052	0.974656
Ackr4	46.2176	43.0488	0.623123	0.799698
Acly	5279.84	5066.04	0.38876	0.598751
Acmsd	8265.79	5736.85	0.00888532	0.0375343
Acnat1	721.815	572.787	0.0721131	0.188968
Acnat2	3587.43	3344.58	0.525553	0.723691
Aco1	14705.2	13041.9	0.0242874	0.0831094
Aco2	26549.9	24114.6	0.0387073	0.118552
Acod1	2.11105	9.36292	0.0024776	0.0135678
Acot1	2203.7	2657.05	0.0627153	0.170507
Acot10	0.383305	0.156936	0.540324	0.735175
Acot11	1403.1	1165.32	0.0347448	0.109328
Acot12	4645.3	3804.16	0.0724488	0.189378
Acot13	1702.97	1368.37	0.0040391	0.0201729
Acot2	860.615	1064.81	0.0123696	0.0490576
Acot3	1317.49	1338.11	0.923058	0.977379
Acot4	2201.3	1744.94	0.00182519	0.0106172
Acot5	19.045	6.68094	0.0108586	0.0440645
Acot6	362.6	301.147	0.00292334	0.0155033
Acot7	910.422	1012.62	0.672046	0.834211
Acot8	479.676	472.86	0.785461	0.908256
Acot9	1072.02	1046.45	0.779308	0.904821
Acox1	32391.9	30266.4	0.549695	0.742396
Acox2	2824.08	2465.75	0.353005	0.564144
Acox3	7515.01	6202.25	0.235146	0.431352
Acoxl	2.31158	2.45232	0.702646	0.855406
Acp1	1310.1	1219.92	0.0545034	0.153396
Acp2	1392.53	1347.66	0.123985	0.27724
Acp4	0.348428	0.411556	0.713508	0.863501
Acp5	912.175	1035.81	0.153683	0.322192
Acp6	2372.65	2164.9	0.0885994	0.218618
Acp7	0.0895975	0	0.952181	NA
Acpp	379.063	427.352	0.11541	0.26395
Acr	4.60012	4.36006	0.753718	0.888295
Acrbp	105.666	128.123	0.00972833	0.04035
Acrv1	0.0728063	0.178178	0.907178	0.972268
Acsbg1	23.32	56.8294	1.3994e-08	3.254e-07
Acsbg2	0	0	0.999999	NA
Acsf2	540.536	693.165	0.065323	0.175404
Acsf3	1425.82	1334.36	0.264924	0.466934
Acsl1	9117.02	8912.67	0.848079	0.943221
Acsl3	701.541	615.375	0.0466453	0.136313
Acsl4	2338.05	2306.87	0.847226	0.942745
Acsl5	2032.87	2374.79	0.0365637	0.113427
Acsl6	20.9749	16.803	0.184699	0.365727
Acsm1	11332.3	8220.19	0.000927454	0.00607727
Acsm2	112708	69979.8	0.0137188	0.0532366
Acsm3	6901.08	1995.76	0.00488434	0.0234838
Acsm4	0.418902	0.173188	0.536679	0.732675
Acsm5	5092.49	4428.18	0.0728119	0.189993
Acss1	8727.29	7347.15	0.0554834	0.155387
Acss2	9157.73	6672.7	0.00413429	0.0205619
Acss3	394.053	353.159	0.240023	0.437755
Acta1	2.55388	1.96659	0.657642	0.823842
Acta2	664.756	1037.11	4.70296e-07	7.92791e-06
Actb	9273.22	13815.8	8.73641e-15	1.11682e-12
Actbl2	0.0575084	0.046015	0.996442	0.998391
Actc1	1.29626	1.23021	0.931063	0.980081
Actg1	16095	18371.9	0.000981871	0.00635603
Actg2	7.43761	9.58033	0.2203	0.413019
Actl10	1.41001	1.5687	0.693121	0.848676
Actl11	0	0	NA	NA
Actl6a	758.172	754.477	0.920607	0.977151
Actl6b	0.059258	0	0.975511	NA
Actl7a	0.218456	0.219981	0.974268	0.993609
Actl7b	0.0624051	0.118255	0.979834	NA
Actl9	3.21384	3.89692	0.367545	0.577956
Actn1	799.869	1207.79	9.3707e-10	2.72637e-08
Actn2	11.5772	8.72153	0.0318394	0.102445
Actn3	21.7784	27.5203	0.131058	0.288251
Actn4	9082.62	9526.88	0.110637	0.256127
Actr10	1760.36	1481.86	0.000113543	0.0010316
Actr1a	2181.29	2262.8	0.302861	0.510759
Actr1b	2955.58	3060.33	0.297902	0.504142
Actr2	6194.06	5745.19	0.129874	0.286389
Actr3	4147.79	4401.05	0.0422391	0.126611
Actr3b	11.3182	16.9587	0.0999171	0.238143
Actr5	211.658	225.078	0.14239	0.304493
Actr6	249.301	237.866	0.402637	0.612022
Actr8	860.261	811.201	0.0581839	0.16106
Actrt1	0	0	NA	NA
Actrt2	0.0989906	0.240172	0.768394	0.898225
Actrt3	4.77525	3.35983	0.104846	0.246562
Acvr1	277.27	272.893	0.718382	0.86682
Acvr1b	1656.66	1563.86	0.0285374	0.0942876
Acvr1c	2.893	5.36237	0.0613981	0.167851
Acvr2a	958.085	872.979	0.0179611	0.0657211
Acvr2b	143.588	134.254	0.442966	0.65141
Acvrl1	395.757	503.746	4.08642e-06	5.54652e-05
Acy1	6062.66	6388.6	0.649232	0.818423
Acy3	32766.7	24510.2	0.106458	0.2493
Acyp1	191.807	199.51	0.467376	0.67435
Acyp2	553.158	520.749	0.356402	0.567703
Ada	36.5273	65.0924	8.83573e-10	2.59613e-08
Adad1	0.155767	0.157423	0.978927	0.995083
Adad2	0.141658	0.178607	0.906036	0.971687
Adal	624.264	537.354	0.000257674	0.00207946
Adam10	2429.13	2417.04	0.906259	0.971809
Adam11	148.756	172.692	0.477145	0.682922
Adam12	122.312	180.9	0.000519301	0.00374817
Adam15	1261.12	1478.37	0.012149	0.048333
Adam17	1130.27	1236.21	0.0128816	0.0507048
Adam18	0	0	0.999999	NA
Adam19	92.2388	204.25	1.35993e-14	1.61867e-12
Adam1a	210.218	203.218	0.687832	0.84481
Adam1b	85.5906	74.0917	0.163667	0.336135
Adam2	1.07761	1.52238	0.286531	0.491561
Adam20	0	0	NA	NA
Adam21	3.00876	2.73684	0.737595	0.878288
Adam22	257.352	288.332	0.16768	0.341956
Adam23	14.6957	52.3715	1.63777e-09	4.54978e-08
Adam24	0	0	NA	NA
Adam25	0	0	NA	NA
Adam26a	0	0	NA	NA
Adam26b	0	0	0.999999	NA
Adam28	14.0859	15.4964	0.461879	0.669202
Adam29	0	0	NA	NA
Adam3	0.536029	0.687289	0.653156	0.820907
Adam30	0.707341	0.437579	0.527578	0.724968
Adam32	4.59391	4.64522	0.915242	0.974656
Adam33	26.0735	36.428	0.00594632	0.0273755
Adam34	0	0	NA	NA
Adam39	0	0	NA	NA
Adam4	22.776	16.3126	0.074024	0.192475
Adam5	2.3527	4.22698	0.00721648	0.031792
Adam6a	0	0.327167	0.866643	NA
Adam6b	1.30672	3.89068	0.00651921	0.0293389
Adam7	3.05419	3.49648	0.488752	0.692296
Adam8	19.2469	93.2895	1.64604e-25	2.93571e-21
Adam9	3257.77	2925.96	0.000233322	0.00191588
Adamdec1	15.1414	45.0645	7.74055e-05	0.000742618
Adamts1	1245.21	2120.88	2.60464e-09	6.9025e-08
Adamts10	347.844	473.918	4.22461e-06	5.70802e-05
Adamts12	23.7243	39.2958	2.07267e-05	0.00023803
Adamts13	7.27901	6.15447	0.619225	0.796644
Adamts14	53.6216	62.4095	0.133637	0.2923
Adamts15	625.186	609.733	0.877175	0.958134
Adamts16	67.5518	74.4139	0.33463	0.544259
Adamts17	2.43007	7.72551	1.02907e-06	1.59595e-05
Adamts18	0.273952	0.541446	0.258808	0.459699
Adamts19	0.183278	0.288434	0.820247	0.928781
Adamts2	71.0407	159.239	4.10336e-13	2.9041e-11
Adamts20	4.68523	6.13107	0.180265	0.359784
Adamts3	21.7501	20.9239	0.798378	0.915813
Adamts4	45.5287	120.318	4.00428e-05	0.000421335
Adamts5	467.938	536.778	0.0882941	0.218073
Adamts6	185.398	186.722	0.936538	0.982134
Adamts7	73.984	90.3891	0.0175219	0.0645389
Adamts8	74.9312	58.2799	0.429478	0.637626
Adamts9	631.21	680.828	0.120601	0.272096
Adamtsl1	109.316	184.783	1.7032e-09	4.71686e-08
Adamtsl2	441.3	527.12	0.0846102	0.211912
Adamtsl3	11.1047	17.9402	0.0441143	0.130737
Adamtsl4	59.4691	100.403	6.783e-08	1.3608e-06
Adamtsl5	45.3496	72.7671	2.32408e-07	4.14086e-06
Adap1	477.917	486.054	0.830744	0.934018
Adap2	866.945	772.641	0.14535	0.309236
Adar	970.263	1240.95	2.31258e-09	6.20224e-08
Adarb1	460.669	489.572	0.260205	0.461445
Adarb2	27.2939	23.5737	0.247356	0.446211
Adat1	195.028	188.05	0.537234	0.732777
Adat2	106.729	108.839	0.724956	0.870152
Adck1	517.898	461.266	0.0143904	0.0552774
Adck2	460.304	478.495	0.318732	0.528307
Adck5	437.525	440.808	0.905667	0.971645
Adcy1	751.304	771.937	0.828636	0.933186
Adcy10	18.8639	17.9883	0.815735	0.926015
Adcy2	7.37583	7.6922	0.863721	0.951832
Adcy3	111.744	145.131	0.00823398	0.0352588
Adcy4	137.203	164.207	0.00308397	0.0161915
Adcy5	190.037	195.408	0.626808	0.802578
Adcy6	4596.66	4562.57	0.908311	0.972665
Adcy7	162.813	458.547	7.13468e-18	3.53464e-15
Adcy8	1.69741	1.69523	0.936025	0.981885
Adcy9	565.033	498.482	0.00953464	0.0396943
Adcyap1	0.0299775	0.111331	0.962756	NA
Adcyap1r1	62.4294	79.5324	0.0156548	0.059238
Add1	4318.85	4225.67	0.445512	0.653861
Add2	81.7262	86.7479	0.603026	0.784233
Add3	4063.82	3328.19	1.5837e-06	2.36958e-05
Adgb	6.62785	6.98179	0.794621	0.913266
Adgra1	15.6342	31.254	0.00316891	0.0165581
Adgra2	520.126	602.681	0.0488523	0.14135
Adgra3	1936.56	1482.92	2.00357e-05	0.000231736
Adgrb1	3.27104	3.05241	0.744709	0.882458
Adgrb2	14.9338	17.4053	0.400721	0.610269
Adgrb3	65.3396	74.2401	0.229889	0.424569
Adgrd1	13.9586	19.7735	0.00633417	0.0287196
Adgre1	127.652	360.176	6.43916e-09	1.58842e-07
Adgre4	19.9511	46.9034	0.00180619	0.010517
Adgre5	742.979	1047.74	7.0243e-06	8.99988e-05
Adgrf1	154.188	153.27	0.96657	0.991646
Adgrf2	4.64633	4.9183	0.784072	0.907711
Adgrf3	2.42636	3.94063	0.186811	0.368682
Adgrf4	3.28252	3.57396	0.823909	0.930556
Adgrf5	3488.94	3610.91	0.529461	0.72638
Adgrg1	9846.23	10916.7	0.0508689	0.145579
Adgrg2	84.0706	130.503	0.000220826	0.00183098
Adgrg3	120.521	158.412	0.0932926	0.22725
Adgrg4	137.482	119.142	0.483434	0.6887
Adgrg5	18.2373	53.678	2.40445e-11	1.05364e-09
Adgrg6	174.816	229.693	0.00150171	0.00904829
Adgrg7	1.19	2.80345	0.0130271	0.0511306
Adgrl1	845.004	889.883	0.530638	0.727323
Adgrl2	1063.9	1005.25	0.227375	0.421694
Adgrl3	5.17788	7.44065	0.027447	0.0913961
Adgrl4	1638.45	1801.46	0.1006	0.239482
Adgrv1	32.5444	32.4199	0.961167	0.990619
Adh1	8321.84	7242.85	0.487093	0.691312
Adh4	6.04277	9.39917	0.165249	0.338406
Adh5	4195.22	3752.69	0.0784326	0.200697
Adh6a	1.1914	2.12732	0.286467	0.491546
Adh7	68.0379	71.1378	0.759278	0.892077
Adhfe1	7023.58	5705.94	0.0515802	0.1471
Adi1	2498.9	2330.18	0.3046	0.512698
Adig	2.7401	5.26713	0.0242051	0.0829216
Adipoq	23.3998	53.5233	0.00715354	0.0315957
Adipor1	3588.7	3550	0.703836	0.856211
Adipor2	2950.03	2771.29	0.00526548	0.02487
Adk	4401.2	3758.01	8.3417e-05	0.000789672
Adm	149.617	220.828	3.38449e-07	5.84907e-06
Adm2	41.3951	48.2879	0.279208	0.483306
Adnp	219.637	256.307	0.0796941	0.20323
Adnp2	557.865	584.471	0.129375	0.285677
Ado	618.278	616.593	0.926774	0.977991
Adora1	266.328	295.461	0.19565	0.38119
Adora2a	65.1482	100.865	7.53726e-07	1.20888e-05
Adora2b	68.9593	87.1798	0.0864331	0.215358
Adora3	3.28472	7.43473	0.00184641	0.0107266
Adpgk	418.651	416.608	0.880605	0.960349
Adprh	355.145	404.774	0.000367606	0.00280782
Adprhl1	1.17281	0.948289	0.573587	0.761552
Adprhl2	515.923	522.343	0.795406	0.913805
Adprm	478.729	457.306	0.376149	0.587214
Adra1a	440.018	363.403	0.00250146	0.0136642
Adra1b	60.565	63.2053	0.745711	0.883177
Adra1d	12.5359	14.5353	0.245125	0.443342
Adra2a	27.7468	35.9402	0.018411	0.0669712
Adra2b	2963.69	2721.51	0.285957	0.490907
Adra2c	28.4109	24.8159	0.249336	0.448865
Adrb1	70.8491	61.3433	0.099125	0.236761
Adrb2	208.997	205.62	0.887543	0.96348
Adrb3	6.08862	9.60725	0.154769	0.323599
Adrm1	1552.14	1533.38	0.842524	0.940385
Adsl	811.031	795.248	0.630278	0.804587
Adss	2633.81	2388.63	0.00606477	0.0278059
Adssl1	279.341	290.298	0.704532	0.856942
Adtrp	2346.43	2124.99	0.153716	0.322192
Aebp1	1382.62	1822.67	0.00118663	0.00743497
Aebp2	1586.49	1535.97	0.459822	0.667556
Aen	703.951	777.738	0.147931	0.31359
Aes	9003.6	8814.29	0.651454	0.820123
AF067061	0.146851	0.18479	0.991211	0.996909
AF067063	0.0308602	0	0.987753	NA
AF366264	3.0991	3.77625	0.33757	0.547523
Afap1	1022.48	1120.38	0.192231	0.376477
Afap1l1	1073.95	892.284	0.0112066	0.0452297
Afap1l2	729.822	845.241	0.131958	0.289766
Afdn	4313.25	3931.07	0.00509999	0.0242685
Aff1	3203.26	3088.87	0.260419	0.461596
Aff2	24.8246	23.4619	0.573477	0.761552
Aff3	26.5977	76.0066	1.62384e-09	4.51813e-08
Aff4	5359.27	4795.45	0.00163251	0.00966338
Afg1l	770.864	601.335	0.00991499	0.0409432
Afg3l1	2177.48	2089.41	0.360087	0.570845
Afg3l2	3515.27	3063.52	7.55681e-05	0.000727351
Afm	1851.39	1300.56	0.000257817	0.00207968
Afmid	2794.82	2038.36	0.000543268	0.00389907
Afp	24.6009	32.0732	0.184463	0.365342
Aftph	3805.2	3271.79	3.37057e-08	7.19068e-07
Aga	597.777	578.958	0.546931	0.739987
Agap1	2122.45	1954.8	0.033669	0.106895
Agap2	26.9112	77.0837	1.24657e-15	2.34028e-13
Agap3	731.143	743.534	0.700839	0.854185
Agbl1	0.0584343	0.287306	0.822046	0.929591
Agbl2	59.6674	69.6264	0.197841	0.384251
Agbl3	518.496	439.336	2.21772e-05	0.000252803
Agbl4	6.26483	5.56805	0.734567	0.876335
Agbl5	561.109	513.56	0.00684247	0.0305089
Ager	21.0885	29.1972	0.0012452	0.00774344
Agfg1	1766.62	1671.43	0.0658377	0.176282
Agfg2	828.612	817.489	0.766917	0.897329
Aggf1	1177.66	1142.2	0.21823	0.410758
Agk	603.934	520.114	3.04275e-06	4.28314e-05
Agl	2121.96	1870	0.000242953	0.00198491
Agmat	124.031	82.8185	0.00286699	0.0152909
Agmo	221.139	201.666	0.57502	0.762883
Ago1	1756.13	1708.09	0.339134	0.54916
Ago2	2981.39	2760.06	0.0387129	0.118552
Ago3	882.898	860.76	0.597801	0.779971
Ago4	235.309	253.04	0.294807	0.50056
Agpat1	1543.02	1568.19	0.700971	0.854195
Agpat2	685.774	667.563	0.576003	0.76368
Agpat3	9853.28	8857.02	0.0055568	0.0259642
Agpat4	90.3693	122.927	3.23401e-05	0.000349779
Agpat5	627.754	584.917	0.0296334	0.0969745
Agps	7336.92	5471.9	0.0689676	0.18239
Agr2	0.604701	0.737489	0.643947	0.814764
Agr3	0	0	0.999999	NA
Agrn	5366.3	5779.75	0.128679	0.284667
Agrp	5.3371	4.47568	0.291852	0.497627
Agt	732.736	743.514	0.956955	0.989163
Agtpbp1	1018.45	909.416	0.00205019	0.0116268
Agtr1a	1144.52	956.371	0.000184022	0.0015696
Agtr1b	1.06424	1.17265	0.559765	0.750576
Agtr2	4.61136	3.53225	0.419056	0.62832
Agtrap	2296.79	2354.29	0.647363	0.817163
Agxt	6.7224	8.88729	0.644378	0.815186
Agxt2	2809.02	2540.65	0.263477	0.465305
Ahctf1	2094.26	2023.96	0.313061	0.522339
Ahcy	4675.59	4236.38	0.641373	0.812877
Ahcyl1	7765.62	6894.92	0.000229876	0.00189107
Ahcyl2	11472.8	9208.63	0.000197325	0.00166004
Ahdc1	817.339	783.365	0.403341	0.612553
Ahi1	499.722	463.817	0.176387	0.354303
Ahnak	6367.63	7435.55	0.0330878	0.105548
Ahr	357.048	392.594	0.072355	0.189261
Ahrr	15.8446	16.6501	0.720792	0.867841
Ahsa1	1549.62	1457.41	0.180847	0.360101
Ahsa2	838.843	823.88	0.78484	0.908056
Ahsg	6.55922	5.62956	0.800483	0.917069
AI182371	7.37641	6.04737	0.363892	0.574438
AI413582	97.6731	122.43	0.000490902	0.00357211
AI429214	136.142	125.961	0.207455	0.396948
AI467606	49.1873	89.5078	3.00237e-05	0.000328914
AI593442	1.92849	2.10216	0.784723	0.908035
AI597479	511.39	509.286	0.915443	0.974656
AI661453	650.384	673.763	0.584875	0.770232
AI837181	459.233	501.34	0.043633	0.129702
AI987944	438.444	424.488	0.417884	0.627354
Aicda	0.617796	14.7616	2.88921e-06	4.0961e-05
Aida	691.776	819.967	0.000628805	0.00441699
Aif1	41.942	122.597	5.17814e-11	2.04319e-09
Aif1l	5797.59	6228.47	0.189851	0.372907
Aifm1	4176.24	3651.93	0.000772952	0.00524366
Aifm2	615.242	568.76	0.310011	0.51916
Aifm3	437.203	346.337	0.0530922	0.150469
Aig1	804.831	707.361	0.00490013	0.0235436
Aim2	37.4943	117.243	1.24547e-13	1.03799e-11
Aimp1	653.716	690.632	0.0507824	0.145424
Aimp2	243.215	283.541	0.003808	0.0192011
Aip	600.622	678.831	0.00154374	0.00925153
Aipl1	0.805582	1.21752	0.195237	0.380635
Aire	5.20815	11.5565	2.42323e-05	0.00027419
Ajap1	7.55399	10.3298	0.172835	0.349215
Ajm1	10.5153	15.37	0.326175	0.53616
Ajuba	756.699	785.907	0.476717	0.682637
Ak1	453.744	471.526	0.617178	0.794597
Ak2	3064.35	2954.68	0.514213	0.714808
Ak3	8831.97	7355.22	2.65639e-06	3.81148e-05
Ak4	21312.8	17865.4	0.0260303	0.0877269
Ak5	80.718	92.8371	0.0992039	0.236854
Ak6	996.249	960.736	0.420041	0.629214
Ak7	114.422	124.303	0.5398	0.735064
Ak8	2.19835	3.54581	0.0253673	0.0858495
Akain1	0.281411	0.151956	0.749716	0.885802
Akap1	2497.25	2277.74	0.0454792	0.13376
Akap10	1002.43	914.375	0.000972484	0.00632079
Akap11	3664.19	3039.63	3.36256e-06	4.6743e-05
Akap12	761.995	1171.72	6.60571e-07	1.07298e-05
Akap13	2708.97	2910.62	0.0627972	0.170626
Akap14	0.318404	0.418413	0.560463	0.751085
Akap17b	251.414	250.422	0.949199	0.986766
Akap2	3913.82	3237.07	0.001646	0.00972711
Akap3	0.781379	1.52473	0.0569408	0.158406
Akap4	0	0.109778	0.955363	NA
Akap5	50.3911	60.0213	0.101334	0.240828
Akap6	22.4778	33.9876	0.000146951	0.00129362
Akap7	436.622	418.867	0.606423	0.786929
Akap8	2065.36	2105.13	0.473607	0.680096
Akap8l	1016.1	1008.63	0.806565	0.920073
Akap9	3577.74	3211.57	0.0176415	0.0648466
Akip1	327.508	289.66	0.125133	0.278795
Akirin1	857.763	902.608	0.118441	0.268771
Akirin2	667.45	633.878	0.131569	0.289161
Akna	162.786	364.674	2.88519e-15	4.28811e-13
Aknad1	0.26896	0.278951	0.94483	0.984628
Akp3	0.0374583	0.148483	0.945298	NA
Akr1a1	33105.5	29110.6	0.0328495	0.104989
Akr1b10	730.994	663.497	0.0895047	0.220425
Akr1b3	3241.3	2903.35	0.282601	0.486598
Akr1b7	80.6563	70.0599	0.222993	0.415838
Akr1b8	110.747	173.032	3.91667e-05	0.000413581
Akr1c12	145.01	145.51	0.983583	0.995636
Akr1c13	929.062	984.363	0.757795	0.891027
Akr1c14	6346.3	4199.64	0.120632	0.272132
Akr1c18	1818.57	1880.79	0.917077	0.975259
Akr1c19	1531.17	1293.84	0.188428	0.37097
Akr1c20	157.818	93.2935	0.140419	0.301796
Akr1c21	17817.2	13319.2	0.383232	0.593826
Akr1c6	10.8204	8.52949	0.465506	0.672687
Akr1cl	0.390259	0.469543	0.856739	0.94814
Akr1d1	1881.96	1264.93	0.000812388	0.00545723
Akr1e1	1216.64	930.312	0.0817118	0.206713
Akr7a5	5271.8	4776.52	0.175266	0.352887
Akt1	1830.64	2056.61	0.000976057	0.00633018
Akt1s1	824.648	835.706	0.792194	0.912241
Akt2	2238.28	2195.51	0.524954	0.723454
Akt3	377.438	472.781	0.010033	0.0413539
Aktip	3051.4	2893.2	0.190983	0.374634
Alad	2550.95	2448.59	0.667499	0.831286
Alas1	2354.72	2660.14	0.140532	0.301829
Alas2	218.639	269.349	0.247041	0.445724
Alb	510.526	403.098	0.290008	0.495653
Alcam	888.557	937.993	0.363472	0.574133
Aldh16a1	1332.71	1328.6	0.950594	0.987222
Aldh18a1	89.0165	161.449	3.71443e-10	1.17667e-08
Aldh1a1	5091.43	5155.02	0.952915	0.987255
Aldh1a2	259.744	386.838	0.0162401	0.0609903
Aldh1a3	216.522	209.844	0.858751	0.94909
Aldh1a7	1507.53	1477.93	0.930322	0.979706
Aldh1b1	168.018	149.214	0.560004	0.750697
Aldh1l1	13822.1	12820.6	0.21156	0.402343
Aldh1l2	122.755	129.171	0.677104	0.837798
Aldh2	17017.2	16511.6	0.586731	0.771691
Aldh3a1	8.90947	21.3228	2.07067e-05	0.000237954
Aldh3a2	5730.55	4650.61	0.033751	0.107051
Aldh3b1	206.513	246.532	0.041267	0.124324
Aldh3b2	28.0716	39.3252	0.0333677	0.10627
Aldh3b3	129.763	127.032	0.889513	0.964054
Aldh4a1	12928.8	11713.8	0.103069	0.243669
Aldh5a1	3276.74	2898.78	0.0815476	0.206474
Aldh6a1	37131	30356.7	0.000425529	0.00316881
Aldh7a1	11141.5	9787.88	0.0186764	0.0677845
Aldh8a1	8406.73	6630.87	1.30436e-05	0.00015592
Aldh9a1	10096.8	9446.82	0.329518	0.539237
Aldoa	16095.7	17475.9	0.039796	0.120928
Aldoart1	0.0644611	0	0.96811	NA
Aldoart2	0.202463	0	0.870649	0.955512
Aldob	142979	128594	0.0207189	0.0734928
Aldoc	425.985	482.746	0.23115	0.426365
Alg1	691.689	695.12	0.932413	0.980568
Alg10b	1450.23	1281.96	0.00416488	0.0206278
Alg11	911.909	798.748	0.00831859	0.0355614
Alg12	363.723	339.801	0.0914514	0.224197
Alg13	210.055	205.58	0.697087	0.851529
Alg14	280.387	260.79	0.160574	0.332183
Alg2	896.606	870.802	0.271448	0.474376
Alg3	270.651	262.946	0.554265	0.745921
Alg5	708.938	707.324	0.942021	0.984065
Alg6	282.813	271.229	0.408407	0.617282
Alg8	222.391	201.917	0.0489471	0.141532
Alg9	457.106	438.616	0.186255	0.367916
Alk	12.9723	12.427	0.833574	0.935642
Alkal1	0.0604892	0.305524	0.606296	0.786879
Alkal2	12.1923	10.6824	0.633564	0.807115
Alkbh1	309.649	313.32	0.731286	0.87422
Alkbh2	76.2929	70.5375	0.473766	0.68016
Alkbh3	548.104	500.66	0.0300504	0.097938
Alkbh4	124.506	141.531	0.00216332	0.0121292
Alkbh5	6044.35	5687.19	0.195179	0.380605
Alkbh6	346.164	355.515	0.629744	0.804277
Alkbh7	219.094	217.02	0.844424	0.941622
Alkbh8	467.274	403.404	0.00402428	0.0201214
Allc	0	0.203524	0.830462	0.933886
Alms1	398.632	335.064	0.00161407	0.00957879
Alox12	146.509	151.965	0.568	0.757245
Alox12b	0.919395	1.14924	0.588967	0.773108
Alox12e	0.739295	2.15549	0.0262016	0.0880561
Alox15	8.10196	5.11024	0.128196	0.283951
Alox5	31.6048	34.7271	0.654839	0.822025
Alox5ap	71.013	159.3	3.13315e-13	2.32832e-11
Alox8	8.87823	15.0933	0.000525039	0.00378499
Aloxe3	2.40392	3.74929	0.0240518	0.0825249
Alpi	0.029629	0.0514828	0.989917	NA
Alpk1	285.824	419.276	6.00147e-05	0.000599582
Alpk2	17.3636	21.0961	0.25141	0.451051
Alpk3	7.86736	9.88747	0.0929584	0.2267
Alpl	9134.66	8718.41	0.563533	0.753624
Alppl2	0.0360016	0	0.987753	NA
Als2	1811.28	1659.77	0.0906822	0.222679
Als2cl	1158.75	1184.47	0.52775	0.724995
Als2cr12	66.824	64.6592	0.819136	0.928045
Alx1	46.3248	62.9314	0.0040756	0.0203324
Alx3	0.0913349	0.269086	0.856211	0.947944
Alx4	6.16601	6.19947	0.989745	0.996909
Alyref	394.619	428.302	0.00540647	0.0253882
Alyref2	54.1603	59.2937	0.190542	0.373976
Amacr	4776.2	3206.4	0.0330463	0.105454
Ambn	0	0	0.999999	NA
Ambp	27.673	30.9587	0.557452	0.748975
Ambra1	1529.85	1496.99	0.503591	0.70593
Amd1	1605.78	1456.28	0.281156	0.485141
Amd2	482.543	604.25	0.441184	0.649861
Amdhd1	19.7839	13.5856	0.379437	0.590459
Amdhd2	954.063	812.73	0.150669	0.317634
Amelx	0.0383975	0	0.987754	NA
Amer1	479.192	449.682	0.176654	0.354691
Amer2	3.60686	5.47738	0.0379597	0.116766
Amer3	0	0	0.999999	NA
Amfr	6426.09	5953.09	0.00129016	0.00796517
Amh	1.82895	2.46072	0.260093	0.461385
Amhr2	3.76912	3.49252	0.780483	0.905583
Amigo1	553.891	531.224	0.487303	0.691411
Amigo2	113.881	145.844	0.00313837	0.0164432
Amigo3	80.2996	81.6153	0.803191	0.918229
Ammecr1	143.805	153.648	0.467333	0.674343
Ammecr1l	2292.75	2052.02	7.0867e-06	9.07332e-05
Amn	2213.89	1938.84	0.0957906	0.231431
Amn1	464.349	447.934	0.400695	0.610269
Amot	1580.48	1426.68	0.0124182	0.0491846
Amotl1	745.833	862.462	0.0142244	0.0547459
Amotl2	2412.1	2548.35	0.321672	0.531947
Ampd1	0.583506	0.602437	0.818515	0.927577
Ampd2	832.229	855.304	0.425803	0.634489
Ampd3	798.538	915.705	0.0344173	0.108566
Amph	37.5743	31.7542	0.541441	0.735853
Amt	2010.19	1787.43	0.0336887	0.10693
Amtn	0	0	0.999999	NA
Amy1	174.204	205.687	0.221196	0.414133
Amy2a2	0	0	0.999999	NA
Amy2a3	0	0	0.999999	NA
Amy2a4	0	0	NA	NA
Amy2a5	0	0	0.999999	NA
Amy2b	0.0747377	0	0.963587	0.990809
Amz1	135.258	129.221	0.658633	0.824313
Amz2	1204.84	1177.23	0.436655	0.645108
Anapc1	2922.99	2723.43	0.00563499	0.0262608
Anapc10	158.828	146.167	0.0579658	0.160556
Anapc11	413.09	465.877	0.00534075	0.0251458
Anapc13	815.468	789.732	0.530511	0.727205
Anapc15	268.347	270.752	0.830564	0.933932
Anapc16	979.807	1119.29	0.00830456	0.0355236
Anapc2	1631.17	1636.61	0.904473	0.971124
Anapc4	1075.8	1061.9	0.663799	0.828353
Anapc5	4943.61	5066.18	0.210222	0.400928
Anapc7	1117.05	1081.68	0.540879	0.735425
Ang	59.6566	52.6144	0.554061	0.745806
Ang2	0	0.117796	0.954005	NA
Ang4	0.0544803	0	0.956924	0.989163
Ang5	0.475866	0.604361	0.717278	0.866124
Ang6	0	0	NA	NA
Angel1	220.564	239.983	0.275249	0.478374
Angel2	1485.27	1392.5	0.111815	0.258185
Angpt1	496.088	434.234	0.0465357	0.136038
Angpt2	425.911	399.591	0.488719	0.692296
Angpt4	8.69726	14.6316	0.000175514	0.00150769
Angptl1	20.5924	13.6604	0.0371966	0.114934
Angptl2	1098.89	1101.38	0.973805	0.993607
Angptl3	742.436	677.886	0.775462	0.902569
Angptl4	1623.04	2235.25	0.0197144	0.0707433
Angptl6	26.0032	29.5851	0.278887	0.482908
Angptl7	1807.69	1679.99	0.727004	0.87173
Angptl8	26.1553	28.3279	0.669687	0.832636
Ank	423.97	422.707	0.979166	0.995083
Ank1	10.8068	17.0223	9.18979e-05	0.000856769
Ank2	462.745	418.642	0.331492	0.541208
Ank3	2696.36	2315.6	0.000195744	0.00165142
Ankar	0	0.0438896	0.977673	NA
Ankdd1b	69.6443	64.5455	0.172828	0.349215
Ankef1	5.54037	6.64416	0.477794	0.683356
Ankfn1	3.20641	3.66954	0.692437	0.848304
Ankfy1	2451.83	2495.68	0.462072	0.669205
Ankhd1	3209.75	2968.11	0.0250607	0.0852483
Ankib1	5319.07	4156.79	3.99282e-05	0.000420626
Ankk1	0.248796	0.645436	0.122278	0.274559
Ankle1	5.38952	15.5218	2.4671e-08	5.39886e-07
Ankle2	1260.93	1154.47	0.000798941	0.00538312
Ankmy1	8.85786	8.35891	0.751584	0.887246
Ankmy2	856.21	776.148	0.0033014	0.0170866
Ankra2	408.265	400.548	0.553675	0.745717
Ankrd1	67.6112	121.983	0.000197269	0.00166004
Ankrd10	861.946	888.643	0.284283	0.48874
Ankrd11	2696.56	2776.94	0.372506	0.583383
Ankrd12	1234.09	1245.49	0.869259	0.954633
Ankrd13a	1559.76	1689.6	0.00169292	0.00994505
Ankrd13b	292.139	304.377	0.6892	0.845966
Ankrd13c	9076.76	7194.92	5.62231e-05	0.000567481
Ankrd13d	45.1092	60.48	0.000161851	0.00140059
Ankrd16	1231.91	1220.53	0.832779	0.935009
Ankrd17	3996.74	3771.2	0.0794887	0.202845
Ankrd2	0.844065	1.36322	0.20495	0.393507
Ankrd22	0.734387	1.32187	0.136076	0.295748
Ankrd23	109.854	123.702	0.215382	0.407136
Ankrd24	675.509	636.506	0.402573	0.612022
Ankrd26	427.071	396.525	0.126145	0.280489
Ankrd27	667.18	667.798	0.986268	0.996008
Ankrd28	1911.68	1650.04	0.000168281	0.0014492
Ankrd29	348.745	337.141	0.801131	0.917319
Ankrd33	1.3077	1.25693	0.922977	0.977379
Ankrd33b	2930.71	2312.57	0.00232511	0.0128704
Ankrd34a	2.36475	2.09063	0.660725	0.826022
Ankrd34b	24.3802	19.0944	0.107952	0.251908
Ankrd34c	0	0	0.999999	NA
Ankrd35	8.41384	7.94494	0.773948	0.901591
Ankrd36	0.0336188	0	0.97312	0.993484
Ankrd37	20.4797	48.4841	2.3114e-10	7.7343e-09
Ankrd39	164.785	179.884	0.0641168	0.17311
Ankrd40	2181.91	2149.63	0.527045	0.724747
Ankrd42	220.117	191.941	0.0389123	0.118897
Ankrd44	861.237	938.408	0.0545811	0.153542
Ankrd45	113.929	103.429	0.300261	0.50731
Ankrd46	1999.88	1931.18	0.0958683	0.231556
Ankrd49	219.57	215.067	0.572792	0.760914
Ankrd50	651.685	677.724	0.278579	0.482515
Ankrd52	1334.84	1387.44	0.349318	0.560357
Ankrd53	2.38167	2.76769	0.460782	0.668296
Ankrd54	420.55	461.577	0.031313	0.101117
Ankrd55	6.91319	8.35299	0.412429	0.621704
Ankrd6	322.535	411.146	0.0577337	0.160013
Ankrd60	0.0593477	0	0.964421	NA
Ankrd61	20.7254	19.3803	0.462105	0.669205
Ankrd63	1.30015	1.7464	0.308252	0.517087
Ankrd66	0.270196	0.603477	0.121744	0.273878
Ankrd7	0.4076	0.667028	0.423159	0.631657
Ankrd9	137.695	152.108	0.117517	0.267506
Anks1	1520.05	1491.47	0.71671	0.865614
Anks1b	82.9848	37.2059	0.00321992	0.0167818
Anks3	790.262	765.403	0.285399	0.490233
Anks4b	1875.34	1532.52	1.97623e-06	2.90092e-05
Anks6	415.024	426.421	0.669124	0.832263
Ankub1	1.25725	1.91428	0.165558	0.338887
Ankzf1	1239.13	1173.55	0.063967	0.172862
Anln	36.8955	94.2592	1.99578e-12	1.19046e-10
Ano1	158.815	234.328	7.0459e-07	1.14032e-05
Ano10	862.653	902.596	0.395563	0.605069
Ano2	6.08833	5.14088	0.503299	0.705797
Ano3	80.1119	68.2838	0.390799	0.600853
Ano4	151.807	175.378	0.498557	0.701022
Ano5	89.9063	94.4493	0.683808	0.841839
Ano6	3011.21	3129.43	0.316739	0.526227
Ano7	0.929214	2.67592	0.00166703	0.00983185
Ano8	280.965	292.006	0.523176	0.722176
Ano9	177.956	208.423	0.0763962	0.196755
Anp32a	3027.04	2808.99	0.0210637	0.0744346
Anp32b	1504.97	1636.41	0.00458696	0.0223042
Anp32e	2320.75	2202.94	0.0501952	0.14409
Anpep	5105.94	4605.67	0.065776	0.176245
Antxr1	143.336	186.958	0.0430744	0.128553
Antxr2	320.038	366.729	0.0697211	0.183823
Antxrl	0.029629	0.109778	0.967594	NA
Anxa1	486.381	765.989	6.65091e-06	8.57694e-05
Anxa10	0	1.07701	0.429679	0.637813
Anxa11	2470.42	2455.02	0.841722	0.939741
Anxa13	88.2236	65.497	0.257427	0.458113
Anxa2	1409.99	2371.01	2.8769e-12	1.62372e-10
Anxa3	330.35	554.07	1.567e-10	5.49065e-09
Anxa4	2248.17	2336.09	0.45271	0.65997
Anxa5	2226.96	2673.51	8.16454e-05	0.000775371
Anxa6	1794.69	2332.6	0.0019293	0.0111189
Anxa7	3206.54	3295.68	0.549768	0.742418
Anxa8	22.9214	32.9139	0.0297876	0.0973721
Anxa9	91.8117	92.0309	0.968872	0.992225
Aoah	2299.72	2111.24	0.377201	0.588212
Aoc1	128.008	569.544	7.6518e-20	1.6529e-16
Aoc2	114.791	133.934	0.0140153	0.0541163
Aoc3	65.7488	99.9278	0.000121778	0.00109692
Aopep	701.915	740.262	0.117358	0.267213
Aox1	332.311	206.327	0.222605	0.415463
Aox2	6.40015	7.90891	0.199484	0.386379
Aox3	45.3874	50.3001	0.533235	0.729818
Aox4	2.3741	2.90783	0.611263	0.790335
Ap1ar	1730.77	1520.67	0.000269383	0.00215446
Ap1b1	3509.02	3311.28	0.0952607	0.230526
Ap1g1	5675.86	4900.73	1.25985e-06	1.91391e-05
Ap1g2	540.706	572.05	0.0971695	0.233623
Ap1m1	1040.3	1090.49	0.10502	0.24676
Ap1m2	480.522	494.833	0.714583	0.864392
Ap1s1	1100.14	1152.68	0.257638	0.458351
Ap1s2	172.688	240.341	1.87132e-05	0.000217568
Ap1s3	533.757	505.822	0.290463	0.496159
Ap2a1	1273.33	1257.03	0.787442	0.909352
Ap2a2	5704.23	5249.87	0.0231028	0.0798989
Ap2b1	3625.77	3833.89	0.00576435	0.0267449
Ap2m1	6806.9	6821.46	0.958504	0.989704
Ap2s1	1008.45	1075.5	0.111749	0.258098
Ap3b1	2119.49	1898.85	0.00300425	0.0158758
Ap3b2	3.09658	4.32304	0.134329	0.293131
Ap3d1	3023.72	2947.95	0.295092	0.500853
Ap3m1	1991.03	1791.26	0.00406914	0.0203059
Ap3m2	179.421	220.598	0.0014129	0.00859741
Ap3s1	691.05	673.847	0.649746	0.818848
Ap3s2	1122.57	1087.93	0.187773	0.370089
Ap4b1	539.28	509.539	0.0956809	0.23126
Ap4e1	606.102	596.384	0.755048	0.888805
Ap4m1	667.955	697.155	0.0990044	0.236515
Ap4s1	301.178	274.546	0.105763	0.248106
Ap5b1	275.292	257.796	0.324732	0.534716
Ap5m1	1106.34	909.15	1.83816e-07	3.34868e-06
Ap5s1	353.5	361.576	0.570028	0.758794
Ap5z1	570.021	565.302	0.834417	0.935937
Apaf1	218.406	267.859	0.00434274	0.021331
Apba1	53.705	68.0574	0.00830576	0.0355236
Apba2	3.94689	6.87193	0.112192	0.258654
Apba3	715.902	683.025	0.378478	0.58943
Apbb1	395.654	410.179	0.634402	0.807836
Apbb1ip	42.3254	112.208	1.44422e-11	6.77834e-10
Apbb2	1187.49	1152.11	0.578822	0.765369
Apc	2866.21	2736	0.235877	0.432094
Apc2	44.7945	49.1134	0.361059	0.571535
Apcdd1	57.762	83.8363	0.00736545	0.0322917
Apcs	5.49802	3.08833	0.208575	0.398622
Apeh	5322.82	4438.54	0.0189679	0.0686192
Apela	744.913	712.341	0.714406	0.864236
Apex1	407.972	443.558	0.0893782	0.220204
Apex2	249.074	255.616	0.6001	0.78191
Aph1a	2999.45	2956.2	0.667431	0.831259
Aph1b	701.213	659.81	0.15532	0.324067
Aph1c	1044.33	866.316	0.18185	0.361409
Api5	2781.02	2635.68	0.0753753	0.194913
Apip	252.066	238.624	0.10776	0.251558
Aplf	123.836	128.189	0.426971	0.635326
Apln	295.637	278.137	0.725173	0.870354
Aplnr	117.405	124.867	0.609231	0.788966
Aplp1	231.851	289.325	0.0385737	0.118308
Aplp2	13861	13501.9	0.483304	0.688587
Apmap	3208.47	2875.67	0.166912	0.340798
Apoa1	15.6184	12.6762	0.471762	0.678156
Apoa2	26.3853	18.5422	0.239626	0.437335
Apoa4	182.807	163.34	0.549025	0.741864
Apoa5	1.30687	0.86887	0.593212	0.776623
Apob	17107	12164.5	0.0678216	0.180187
Apobec1	229.523	400.996	7.90641e-07	1.2616e-05
Apobec2	71.6381	68.4333	0.851046	0.945518
Apobec3	540.357	819.208	0.0197177	0.0707433
Apobec4	0	0	0.999999	NA
Apobr	36.4773	86.9003	6.45188e-14	6.15344e-12
Apoc1	78.5851	70.1235	0.624923	0.801259
Apoc2	9.83062	21.3986	0.00980297	0.0405746
Apoc3	212.955	237.057	0.60059	0.782091
Apoc4	22.5811	17.7908	0.235144	0.431352
Apod	10.7786	20.3804	0.00226879	0.0126134
Apoe	8674.97	11886.5	0.0909783	0.223345
Apof	1.06904	1.08545	0.992205	0.997181
Apoh	230.412	168.995	0.437864	0.646305
Apol10a	4.92807	3.59435	0.467566	0.67448
Apol10b	29.3934	57.5085	0.032348	0.103766
Apol11a	0.160459	0.948801	0.0636426	0.172293
Apol11b	3.345	8.67669	0.0102655	0.0421296
Apol6	6.32727	15.5021	0.000400913	0.00301065
Apol7a	0.74012	1.57719	0.102032	0.242052
Apol7b	4.60402	15.665	0.000138595	0.00123039
Apol7c	5.98933	14.8069	0.0032783	0.0170065
Apol7e	4.04135	11.8298	0.0191492	0.0691347
Apol8	0.913161	1.03598	0.657559	0.823842
Apol9a	14.7621	46.9051	6.37569e-08	1.2907e-06
Apol9b	14.346	42.1294	6.4298e-06	8.35218e-05
Apold1	56.1881	92.9448	7.33089e-05	0.000710965
Apom	1664.88	1446.73	0.246592	0.445275
Apon	1.19505	1.70904	0.444726	0.653028
Apoo	1202.52	1187.42	0.895144	0.966367
Apool	923.461	783.631	0.000356078	0.00273029
Apopt1	795.919	786.011	0.820848	0.929041
App	26757.4	24968.1	0.0392145	0.11959
Appbp2	2046.86	1867.04	0.0039326	0.0197349
Appl1	1208.94	1159.84	0.2276	0.421785
Appl2	1513.45	1454.94	0.503447	0.705856
Aprt	1026.23	1002.27	0.821575	0.929342
Aptx	362.349	377.675	0.136447	0.29626
Aqp1	27217.7	25589.6	0.205527	0.394274
Aqp11	1400.04	1284.27	0.219316	0.41178
Aqp12	0	0.0565723	0.977673	NA
Aqp2	2975.38	3642.1	0.0323861	0.103849
Aqp3	2064.99	2006.61	0.594641	0.777809
Aqp4	3193.82	2212.89	0.0197759	0.070881
Aqp5	8.34614	8.23896	0.860481	0.949847
Aqp6	1180.8	1206.97	0.779518	0.904888
Aqp7	515.105	551.689	0.293611	0.499073
Aqp8	13.7075	14.4407	0.819583	0.928375
Aqp9	3.35159	6.57028	0.0614345	0.167895
Aqr	1300.02	1288.67	0.800411	0.917069
Ar	2656.91	2338.33	0.0144182	0.0553483
Araf	2436.06	2318.88	0.00833154	0.0356082
Arap1	937.131	1089.77	0.000740202	0.00505611
Arap2	1881.03	1593.97	0.00286895	0.0152922
Arap3	596.978	652.199	0.0645568	0.173975
Arc	108.234	139.314	0.00919542	0.0385702
Arcn1	5863.32	5278.1	4.98502e-05	0.000512142
Areg	2.31346	3.63877	0.357674	0.568701
Arel1	1273.91	1267.26	0.874408	0.957297
Arf1	7394.71	7408.19	0.95509	0.988653
Arf2	652.73	738.796	0.000337416	0.00260814
Arf3	4394.37	4348.29	0.656532	0.823115
Arf4	3240.27	3093.31	0.157876	0.327751
Arf5	963.437	1029.18	0.114662	0.262752
Arf6	1991.81	2085.51	0.108677	0.253101
Arfgap1	869.666	888.942	0.332388	0.541977
Arfgap2	1763.18	1779.7	0.679129	0.839265
Arfgap3	732.466	677.755	0.313308	0.522619
Arfgef1	5896.29	5197.06	0.000771739	0.00524081
Arfgef2	3165.36	2932.64	0.00411544	0.0204857
Arfgef3	223.805	220.729	0.921978	0.977379
Arfip1	1132.06	1058.47	0.0497156	0.14316
Arfip2	1325.48	1268.05	0.145301	0.309172
Arfrp1	676.064	699.818	0.356372	0.567703
Arg1	2.31742	2.19223	0.948542	0.986313
Arg2	690.937	844.889	0.363848	0.574438
Arglu1	2479.59	2485.37	0.955768	0.988754
Arhgap1	2107.92	2090.03	0.811343	0.923521
Arhgap10	1296.21	1075.8	0.00641807	0.0290155
Arhgap11a	71.9817	173.631	5.97378e-12	3.09716e-10
Arhgap12	1332.71	1189.26	0.000657999	0.00458235
Arhgap15	148.512	224.656	0.0116731	0.0467736
Arhgap17	801.626	864.513	0.00452602	0.0220924
Arhgap18	2512.19	2042.33	0.000112641	0.00102446
Arhgap19	89.0985	152.974	1.60003e-10	5.59541e-09
Arhgap20	35.1726	43.4844	0.20149	0.389067
Arhgap21	1838.63	1661.83	0.00474593	0.0229636
Arhgap22	198.371	197.228	0.925766	0.977689
Arhgap23	256.88	311.957	0.000199817	0.00167784
Arhgap24	5897.47	5057.37	9.21221e-05	0.000858411
Arhgap25	51.5652	125.779	1.36137e-14	1.61867e-12
Arhgap26	1027.1	1065.14	0.659078	0.824599
Arhgap27	1032.09	1071.57	0.512498	0.713258
Arhgap28	230.633	245.916	0.460129	0.667784
Arhgap29	3434.65	3101.58	0.0164353	0.0615578
Arhgap30	135.813	488.881	1.45311e-16	3.85181e-14
Arhgap31	626.283	702.425	0.0485578	0.140795
Arhgap32	2953.84	2697.79	0.0261182	0.0879399
Arhgap33	157.007	157.86	0.958152	0.989613
Arhgap35	3507.08	3214.66	0.00219195	0.0122588
Arhgap36	1.12241	17.7325	4.73319e-05	0.000490794
Arhgap39	355.843	333.116	0.122258	0.274559
Arhgap4	171.79	266.718	4.31774e-09	1.09385e-07
Arhgap40	5.88939	8.71743	0.0441683	0.130832
Arhgap42	2460.52	1861.61	0.000203148	0.00170012
Arhgap44	397.529	371.459	0.459915	0.667629
Arhgap45	170.386	526.695	5.8612e-18	3.03267e-15
Arhgap5	2866.56	2412.16	0.00135851	0.0083147
Arhgap6	458.125	407.773	0.0162159	0.0609378
Arhgap8	78.7854	97.13	0.010328	0.0422726
Arhgap9	35.9049	90.193	2.73453e-12	1.55319e-10
Arhgdia	5067.55	5493.1	0.0180558	0.0659927
Arhgdib	385.848	682.975	2.28652e-15	3.60886e-13
Arhgdig	29.8837	32.8068	0.513953	0.714558
Arhgef1	1447.34	1738.91	2.06334e-05	0.000237265
Arhgef10	245.592	293.102	0.0358359	0.111697
Arhgef10l	1041.5	1007.24	0.659617	0.824984
Arhgef11	2160.44	2013.82	0.0335243	0.10656
Arhgef12	10018.5	8986.87	0.000456102	0.00335862
Arhgef15	396.739	430.098	0.0762979	0.196587
Arhgef16	1621.43	1552.91	0.341709	0.551927
Arhgef17	1351.16	1473.58	0.295239	0.501034
Arhgef18	2308.93	2341.14	0.737279	0.878187
Arhgef19	201.766	148.722	0.116104	0.265103
Arhgef2	1342.16	1415.29	0.0791924	0.202303
Arhgef25	150.468	197.242	0.000251743	0.00203898
Arhgef26	140.97	149.665	0.368334	0.578736
Arhgef28	2978.18	2743.75	0.0320832	0.103156
Arhgef3	1763.33	1859.2	0.131773	0.289501
Arhgef33	19.1433	16.4194	0.279815	0.483811
Arhgef37	116.219	151.745	0.0193492	0.069688
Arhgef38	623.42	575.673	0.32303	0.533102
Arhgef39	411.262	354.608	0.412632	0.621877
Arhgef4	74.8241	84.2196	0.295941	0.501768
Arhgef40	629.322	689.412	0.0649088	0.174713
Arhgef5	2625.91	2496.93	0.0327728	0.104814
Arhgef6	373.78	521.697	1.09018e-05	0.000133265
Arhgef7	2372.58	2239.78	0.0760506	0.196119
Arhgef9	128.311	119.426	0.333324	0.542907
Arid1a	2355.09	2423.97	0.357378	0.568382
Arid1b	1682.92	1679.16	0.942551	0.984101
Arid2	1346.54	1339.31	0.863297	0.951542
Arid3a	364.105	402.665	0.0369617	0.114383
Arid3b	129.984	167.903	0.000571032	0.00406724
Arid3c	1.15914	1.03539	0.906563	0.972018
Arid4a	985.061	979.139	0.877105	0.958117
Arid4b	1424.55	1373.55	0.359142	0.569715
Arid5a	73.8568	168.7	3.03539e-16	7.03066e-14
Arid5b	711.13	719.9	0.853578	0.946556
Arih1	2410.44	2243.46	0.0133161	0.0519792
Arih2	1744.24	1761.94	0.698863	0.852612
Arl1	3043.76	2846.25	0.034351	0.108414
Arl10	226.467	210.05	0.167399	0.341519
Arl11	7.5031	21.0872	4.22963e-09	1.07765e-07
Arl13a	1.11623	0.980428	0.698651	0.852579
Arl13b	316.875	312.749	0.754365	0.888646
Arl14	1.28431	1.42103	0.673584	0.835423
Arl14ep	642.491	604.311	0.0829532	0.208935
Arl14epl	0.221393	0.460448	0.400346	0.610115
Arl15	670.293	656.358	0.635269	0.808479
Arl16	204.6	200.698	0.672099	0.834218
Arl2	686.178	708.329	0.542075	0.736266
Arl2bp	1253.85	1274.15	0.65572	0.822474
Arl3	824.171	822.217	0.951097	0.987237
Arl4a	622.106	566.435	0.247381	0.446211
Arl4c	232.542	369.926	2.61207e-08	5.67433e-07
Arl4d	314.095	395.059	0.00420878	0.0208048
Arl5a	2536.87	2237.3	0.0262909	0.0883214
Arl5b	812.316	737.755	0.043634	0.129702
Arl5c	12.9495	42.16	1.62934e-13	1.30311e-11
Arl6	642.04	575.331	0.00178488	0.0104099
Arl6ip1	13228.8	11201.1	0.0380292	0.116899
Arl6ip4	542.872	573.864	0.265236	0.467167
Arl6ip5	1047.44	1188.39	3.43288e-05	0.000368162
Arl6ip6	351.487	344.849	0.647408	0.817163
Arl8a	1346.99	1263.29	0.0631911	0.171357
Arl8b	2808.3	2469.12	5.78867e-05	0.000581311
Arl9	4.4869	5.28109	0.253994	0.454329
Armc1	1587.29	1384.59	0.00789828	0.0340832
Armc10	478.424	519.107	0.0343171	0.108327
Armc12	15.8112	19.8763	0.503406	0.705856
Armc2	15.353	18.9465	0.0739859	0.192409
Armc3	2.06005	3.73671	0.00614224	0.0280315
Armc4	0.119956	0.485542	0.256045	0.45652
Armc5	612.965	594.248	0.54738	0.740341
Armc6	140.288	172.178	0.00112951	0.00713846
Armc7	114.253	135.716	0.00110825	0.00703151
Armc8	989.802	894.93	1.24314e-05	0.000149604
Armc9	382.043	363.57	0.105614	0.247911
Armcx1	229.182	247.425	0.257116	0.457759
Armcx2	264.62	325.052	5.82445e-05	0.000583918
Armcx3	487.14	544.439	0.077123	0.198283
Armcx4	307.565	359.696	0.0591488	0.163022
Armcx5	207.677	195.983	0.270294	0.473291
Armcx6	44.9056	57.4362	0.000319804	0.00249833
Armh1	5.10269	3.73073	0.102743	0.243189
Armh3	441.008	415.018	0.071007	0.186621
Armh4	460.547	368.606	0.00410533	0.0204521
Armt1	467.595	464.924	0.888257	0.963583
Arnt	1479.99	1462.51	0.612888	0.791632
Arnt2	1688.01	1664.07	0.813335	0.924881
Arntl	115.076	155.709	0.123841	0.276994
Arntl2	165.663	181.428	0.550172	0.742712
Arpc1a	1743.08	1814.64	0.11108	0.256921
Arpc1b	864.937	1539.52	1.71328e-16	4.3652e-14
Arpc2	3723.48	3976.28	0.100547	0.239387
Arpc3	1920.61	2032.06	0.0951743	0.230488
Arpc4	1532.04	1659.91	0.0160634	0.0605432
Arpc5	2321.44	2453.1	0.145754	0.309946
Arpc5l	1116.4	1130.49	0.734645	0.876355
Arpin	610.181	650.47	0.0687239	0.181951
Arpp19	2507.85	2046.96	0.00555228	0.0259567
Arpp21	10.1632	7.78331	0.269706	0.472733
Arr3	0.591074	0.66629	0.669303	0.832312
Arrb1	2484.2	2587.55	0.387339	0.597755
Arrb2	201.851	348.738	2.14064e-18	1.41401e-15
Arrdc1	583.545	690.694	0.00133804	0.00822329
Arrdc2	262.401	312.29	0.0778177	0.199413
Arrdc3	3214.52	3203.28	0.958647	0.989704
Arrdc4	693.544	778.235	0.0987827	0.236173
Arrdc5	0.0683932	0.366816	0.680477	0.839999
Arsa	448.827	467.938	0.533225	0.729818
Arsb	4277.99	3287.16	0.0268736	0.0899062
Arsg	880.143	730.938	0.138632	0.299538
Arsi	15.7197	20.9546	0.28313	0.487319
Arsj	10.1927	15.7936	0.0101234	0.0416753
Arsk	857.742	773.796	0.0169945	0.0630987
Art1	0.0931198	0.16584	0.889285	0.964054
Art2b	1.37341	7.99849	5.86368e-05	0.000587191
Art3	68.5975	86.0831	0.0738614	0.192141
Art4	120.352	218.238	2.15323e-08	4.77053e-07
Art5	4.34601	4.43949	0.844619	0.941722
Artn	28.6314	28.3834	0.902211	0.970201
Arv1	77.3267	80.3772	0.448456	0.656104
Arvcf	1256.92	1060.35	0.0835098	0.209906
Arx	0.606344	0.770803	0.737825	0.878386
Arxes1	2.7443	3.56427	0.239982	0.437738
Arxes2	23.0232	26.9625	0.235381	0.431672
As3mt	1782.39	1557.94	0.00877383	0.0371503
Asah1	2552.65	2469.11	0.556075	0.747821
Asah2	2179.12	1846.41	0.00444793	0.0217637
Asap1	765.386	749.561	0.743338	0.881654
Asap2	760.812	673.125	0.0793362	0.2026
Asap3	310.537	313.503	0.885174	0.962679
Asb1	620.701	582.995	0.101406	0.240918
Asb10	2.58923	4.30617	0.00818577	0.0350872
Asb11	50.2551	48.2442	0.821583	0.929342
Asb12	0.0301273	0	0.980245	NA
Asb13	2107.82	1874.95	0.0754631	0.195084
Asb14	5.30576	6.83326	0.0855001	0.21369
Asb15	177.079	163.218	0.33639	0.546454
Asb16	5.98003	5.16351	0.352845	0.563939
Asb17	0.701004	0.675194	0.92998	0.979577
Asb18	48.7527	56.7918	0.563559	0.753624
Asb2	27.6607	68.157	2.10651e-11	9.36899e-10
Asb3	195.132	198.216	0.67668	0.837456
Asb4	10.2858	19.0864	0.00121959	0.00761335
Asb5	11.5508	11.7386	0.958624	0.989704
Asb6	377.69	409.407	0.05453	0.153446
Asb7	581.358	543.996	0.0166807	0.0622515
Asb8	689.037	680.578	0.62022	0.797424
Asb9	553.046	493.41	0.242269	0.440358
Ascc1	975.877	750.947	0.00635194	0.0287749
Ascc2	1244.25	1204.07	0.255471	0.45586
Ascc3	939.262	880.637	0.0877018	0.217211
Ascl1	4.72337	3.97248	0.609698	0.789216
Ascl2	1.00355	2.74222	0.000780024	0.00528361
Ascl3	4.22354	4.56519	0.6034	0.784605
Ascl4	21.4462	19.3214	0.388731	0.598751
Ascl5	0	0.0591277	0.977673	NA
Asf1a	430.679	388.137	0.00700772	0.0310825
Asf1b	11.3145	48.7012	5.6845e-22	3.37943e-18
Asgr1	33.7567	28.1354	0.653823	0.821192
Asgr2	4.11575	7.27756	0.0348584	0.109551
Ash1l	3309.39	3086.86	0.103553	0.244488
Ash2l	998.995	959.73	0.103551	0.244488
Asic1	101.209	100.255	0.816118	0.926291
Asic2	8.11114	15.6044	0.000219388	0.0018199
Asic3	4.97832	6.20949	0.25424	0.454394
Asic4	1.52296	1.25275	0.629796	0.804277
Asic5	0.877881	0.908905	0.923707	0.977438
Asl	4137.67	3638.83	0.0553911	0.155201
Asmt	0	0	0.999998	1
Asna1	1687.42	1640.71	0.48829	0.691979
Asns	197.54	227.069	0.277313	0.480929
Asnsd1	1089.02	1030.69	0.152119	0.319897
Aspa	4740.21	3566.65	1.01533e-05	0.000125058
Aspdh	1280.82	966.275	0.00889429	0.0375544
Aspg	1563	1127.38	0.0347783	0.109376
Asph	2396.34	2264.23	0.140466	0.301796
Asphd1	2.01255	1.96661	0.957878	0.989482
Asphd2	1.14	2.85976	0.00194306	0.0111789
Aspm	31.1158	94.4281	2.55874e-10	8.46664e-09
Aspn	61.506	74.5317	0.109486	0.254327
Asprv1	4.73204	7.59338	0.00999025	0.0412063
Aspscr1	1569.75	1522.19	0.573441	0.761552
Asrgl1	362.826	387.565	0.425481	0.634114
Ass1	48132.7	40959.5	0.0983305	0.235368
Aste1	213.027	191.054	0.0694972	0.18341
Astl	0.600894	0.758363	0.552278	0.744455
Astn1	47.9517	36.8807	0.0450634	0.132822
Astn2	97.1587	110.575	0.133587	0.292262
Asxl1	1474.77	1508.2	0.458518	0.666206
Asxl2	1721.09	1586.66	0.036754	0.113922
Asxl3	109.035	78.9272	0.141037	0.302549
Asz1	0.671189	0.4014	0.44738	0.655366
Atad1	2907.41	2653.91	0.00585916	0.0270689
Atad2	117.004	216.955	5.45102e-11	2.12269e-09
Atad2b	430.657	385.931	0.0449595	0.132669
Atad3a	1944.66	1777.43	0.0123959	0.049118
Atad5	112.87	142.069	0.000441214	0.00326652
Atat1	364.452	373.16	0.558367	0.749474
Atcay	1.04503	3.87041	0.00158598	0.00944126
Ate1	1885.03	1809.86	0.166616	0.340529
Atf1	707.609	692.312	0.364799	0.575295
Atf2	1737.28	1569.16	0.000385828	0.00291455
Atf3	40.1504	110.469	2.70455e-10	8.91601e-09
Atf4	1573.73	1751.25	0.00596484	0.0274466
Atf5	232.829	267.096	0.221009	0.413956
Atf6	2138.13	2081.98	0.302629	0.510535
Atf6b	864.16	875.447	0.761958	0.893781
Atf7	1515.36	1509.39	0.930715	0.979946
Atf7ip	1634.58	1672.17	0.583154	0.76876
Atf7ip2	11.6165	12.7047	0.615616	0.793432
Atg10	326.878	288.995	0.0167052	0.062317
Atg101	330.118	368.268	0.00865679	0.0367779
Atg12	1532.67	1503.72	0.628081	0.803459
Atg13	1371.36	1294.08	0.0829509	0.208935
Atg14	643.703	624.436	0.274979	0.478134
Atg16l1	791.24	847.722	0.00861739	0.0366455
Atg16l2	234.911	276.418	0.0149303	0.0569829
Atg2a	1219.11	1154.37	0.241439	0.439353
Atg2b	1539.94	1380.79	6.04443e-05	0.000602922
Atg3	933.355	830.888	0.021722	0.0762555
Atg4a	801.422	727.792	0.143148	0.30557
Atg4b	1052.77	1029.47	0.156275	0.325604
Atg4c	484.223	449.038	0.0369925	0.114383
Atg4d	946.188	927.216	0.656406	0.823045
Atg5	917.647	853.956	0.0184988	0.0672084
Atg7	646.224	670.584	0.164786	0.33785
Atg9a	1700.17	1585.84	0.0873941	0.216814
Atg9b	7.04043	11.9629	0.000146945	0.00129362
Atic	1002.74	961.72	0.359721	0.570399
Atl1	76.5124	75.3989	0.778346	0.904593
Atl2	1871.17	1699.24	0.00289943	0.0153903
Atl3	3060.31	2970.14	0.442733	0.651236
Atm	866.807	810.79	0.207215	0.396617
Atmin	1089.33	1056.1	0.36035	0.57097
Atn1	1170.08	1168.04	0.96233	0.990809
Atoh1	0.0407742	0.167936	0.927977	NA
Atoh7	0.37485	0.730486	0.227355	0.421694
Atoh8	50.3273	70.4791	0.000882153	0.00582927
Atox1	1122.61	1216.78	0.170978	0.346325
Atp10a	72.4386	102.053	9.02327e-05	0.000844334
Atp10b	241.04	224.556	0.447453	0.655396
Atp10d	1473.33	1310.08	0.259076	0.460084
Atp11a	34921.7	26241.4	0.067294	0.179159
Atp11b	2105.31	1973.62	0.0613754	0.167837
Atp11c	1134.93	1001.23	0.00537949	0.0253035
Atp12a	79.7404	90.105	0.517857	0.717915
Atp13a1	1705.68	1655.83	0.445039	0.653381
Atp13a2	589.211	685.565	0.00165222	0.00976061
Atp13a3	5479.8	4533.73	0.000903433	0.00593908
Atp13a4	99.4552	88.1885	0.773463	0.901379
Atp13a5	0.14241	0.247198	0.889795	0.96406
Atp1a1	133891	128293	0.278138	0.482032
Atp1a2	142.73	236.207	4.49139e-05	0.00046817
Atp1a3	16.9071	32.7517	0.00355334	0.0181483
Atp1a4	6.03925	7.62413	0.416007	0.625106
Atp1b1	65963.6	58520.6	0.000141564	0.00125424
Atp1b2	316.78	376.823	0.00399087	0.019988
Atp1b3	2341.05	2468.15	0.0872485	0.216573
Atp1b4	0.969211	1.16332	0.718758	0.866889
Atp23	103.328	102.926	0.963326	0.990809
Atp2a1	7.23535	7.92962	0.709719	0.860984
Atp2a2	12991	11159	4.83744e-06	6.45294e-05
Atp2a3	569.285	790.23	8.76344e-08	1.72703e-06
Atp2b1	2759.43	2547.78	0.0288694	0.0951203
Atp2b2	156.073	133.196	0.0545526	0.153486
Atp2b3	1.05781	1.48242	0.366286	0.576687
Atp2b4	932.933	867.497	0.376042	0.587174
Atp2c1	3483.83	3091.86	0.000134568	0.00119762
Atp2c2	29.8931	26.2816	0.597642	0.779904
Atp4a	616.599	299.889	0.0141013	0.0543894
Atp4b	0.31833	0.0967949	0.58691	0.771691
Atp5a1	56869.4	51509.6	0.00197428	0.0113038
Atp5b	81996.1	72503.8	0.000421379	0.00313922
Atp5c1	12548.2	11348.8	0.00215086	0.0120745
Atp5d	5679.19	5765.57	0.784344	0.907772
Atp5e	3575.68	3476.64	0.6101	0.789633
Atp5f1	13341.7	11104	3.33256e-05	0.00035805
Atp5g1	3994.45	4179.63	0.468063	0.674848
Atp5g2	1567	1222.97	0.313655	0.522941
Atp5g3	13922.5	12806	0.0197452	0.0708134
Atp5h	6148.7	5785.43	0.109589	0.254429
Atp5j	6197.05	5514.87	0.000551431	0.00394971
Atp5j2	2295.6	2116.35	0.0664893	0.177547
Atp5k	2436.83	2344.98	0.487193	0.691312
Atp5l	3425.22	3011.59	0.0104128	0.0425633
Atp5md	2207.71	1951.03	0.00956859	0.0397985
Atp5mpl	2660.45	2267.16	0.00138741	0.00846256
Atp5o	6587.5	6192.67	0.103887	0.244986
Atp6ap1	5803.5	5357.16	0.000282634	0.00224433
Atp6ap1l	0.13817	0.229125	0.911407	0.973992
Atp6ap2	3722.02	3416.64	0.022463	0.0782476
Atp6v0a1	1475.87	1538.01	0.236234	0.432658
Atp6v0a2	2364.55	2150.01	0.00642374	0.0290338
Atp6v0a4	10497.7	9318.77	0.00679121	0.0303562
Atp6v0b	2568.49	2560.33	0.92274	0.977379
Atp6v0c	7820.59	7654.29	0.562859	0.753026
Atp6v0d1	2123.56	2059.64	0.36023	0.570909
Atp6v0d2	1085.28	986.509	0.191016	0.374658
Atp6v0e	1972.78	1987.2	0.813519	0.924936
Atp6v0e2	1263.16	1149.47	0.0526248	0.149421
Atp6v1a	17165.2	14791.9	7.20054e-06	9.21245e-05
Atp6v1b1	2663.97	2609.14	0.72877	0.872909
Atp6v1b2	10654.7	8954.62	7.4016e-05	0.000715876
Atp6v1c1	3144.97	2740.06	0.000337515	0.00260814
Atp6v1c2	786.487	701.336	0.107968	0.251912
Atp6v1d	2361.23	2222.49	0.138264	0.298938
Atp6v1e1	5430.76	4822.71	6.44031e-05	0.000638483
Atp6v1e2	0.626748	0.554321	0.871165	0.955726
Atp6v1f	2122.5	2120.98	0.984401	0.995791
Atp6v1fnb	0.553566	0.0599256	0.129907	0.286425
Atp6v1g1	3749.79	3360.2	0.0341643	0.10792
Atp6v1g2	78.9353	77.494	0.798103	0.915616
Atp6v1g3	1099.79	1061.39	0.649938	0.818967
Atp6v1h	3343.91	2941.7	6.29982e-05	0.000626295
Atp7a	745.851	724.89	0.647936	0.817425
Atp7b	260.567	218.613	0.060714	0.166436
Atp8a1	822.331	1017.16	0.000520346	0.00375419
Atp8a2	16.3437	18.5876	0.254542	0.454704
Atp8b1	530.851	564.51	0.383578	0.594105
Atp8b2	300.506	468.609	6.06456e-13	4.14412e-11
Atp8b3	0.350864	0.859445	0.0760613	0.196119
Atp8b4	117.086	144.741	0.118143	0.268538
Atp8b5	82.0136	91.2265	0.339796	0.549784
Atp9a	1936.48	1828.45	0.447163	0.655204
Atp9b	1178.93	1215.98	0.383327	0.59387
Atpaf1	965.413	877.31	0.01186	0.047414
Atpaf2	582.986	557.594	0.205098	0.393707
Atpif1	3611.83	3451.44	0.35577	0.567107
Atpsckmt	472.577	417.483	0.000435343	0.0032311
Atr	1090	949.318	0.00356469	0.01818
Atraid	2070.28	1932.67	0.104969	0.24676
Atrip	186.681	191.804	0.679561	0.839508
Atrn	2733.47	2409.34	8.97551e-06	0.0001121
Atrnl1	2929.68	2379.17	0.0579191	0.160452
Atrx	3976.94	3734.03	0.193339	0.377843
Atxn1	1161.7	1059.35	0.110096	0.255208
Atxn10	1990.57	1923.45	0.232952	0.428688
Atxn1l	1946.53	1830.32	0.0587079	0.162109
Atxn2	1593.95	1442.64	0.00728555	0.0320202
Atxn2l	2207.38	2216	0.894689	0.966367
Atxn3	907.972	873.777	0.247386	0.446211
Atxn7	1478.11	1444.31	0.504159	0.706616
Atxn7l1	661.975	637.696	0.558233	0.749474
Atxn7l2	1058.87	1086.39	0.789835	0.910818
Atxn7l3	1042.1	1077.69	0.162715	0.334952
Atxn7l3b	2824.95	2634.62	0.0232844	0.0804091
AU018091	0.243665	0.548647	0.584868	0.770232
AU021092	346.441	391.602	0.0434102	0.129274
AU022252	660.687	651.436	0.828492	0.933132
AU022751	0.254319	0.0583732	0.653406	0.820999
AU040320	2330.14	2241.93	0.302948	0.510784
AU041133	134.2	111.464	0.00404424	0.0201872
Auh	2120.21	1904.89	0.00123813	0.0077075
Aunip	1.74534	5.7903	9.23862e-07	1.44283e-05
Aup1	3197.63	3109.29	0.551065	0.743438
Aurka	22.8587	50.1329	2.24048e-12	1.29737e-10
Aurkaip1	1377.74	1367.4	0.853569	0.946556
Aurkb	9.07008	40.9083	1.19679e-14	1.45203e-12
Aurkc	0.926375	0.684197	0.474657	0.680726
Auts2	562.762	540.538	0.48278	0.68817
AV320801	0.0362096	0	0.987753	NA
Aven	296.056	285.483	0.446068	0.654282
Avil	7.99576	18.3809	2.65801e-05	0.000295916
Avl9	1704.84	1497.99	0.000127441	0.00114045
Avp	0	0.0516559	0.977673	NA
Avpi1	224.231	220.109	0.715087	0.864736
Avpr1a	272.178	273.714	0.953368	0.987474
Avpr1b	0.0729785	0.10156	0.952561	0.987255
Avpr2	421.602	433.754	0.709224	0.860595
AW146154	271.348	256.408	0.214883	0.406367
AW209491	424.322	377.042	0.000362657	0.00277477
AW549877	3258.96	2875.31	0.00358216	0.0182276
AW551984	0.174484	0.332066	0.485828	0.69041
AW554918	272.398	259.344	0.237842	0.434889
Awat1	0	0.162188	0.933087	NA
Awat2	11.8106	14.0301	0.211732	0.402396
Axdnd1	6.15307	6.07962	0.891097	0.964449
Axin1	1022.12	1024.22	0.945001	0.984628
Axin2	44.2388	69.3165	1.05406e-06	1.63186e-05
Axl	839.359	1470.49	3.80072e-15	5.42287e-13
AY074887	16.5097	14.4399	0.377096	0.588151
AY358078	0	0.053121	0.977673	NA
AY761184	0.131763	0.111331	0.991138	0.996909
AY761185	0	0	0.999999	NA
Aym1	0	0.102984	0.955363	NA
Azgp1	1117.67	890.015	0.617781	0.795073
Azi2	2194.64	2019.89	0.00568437	0.0264356
Azin1	5733.41	4804.93	4.51086e-05	0.00046965
Azin2	206.622	178.968	0.0626751	0.170424
B020004C17Rik	0	0	0.999999	NA
B020004J07Rik	4.02423	3.80422	0.627376	0.802845
B020031M17Rik	0.129318	0.724388	0.426958	0.635326
B230118H07Rik	723.425	668.989	0.0629343	0.17079
B230217C12Rik	15.6199	18.443	0.116958	0.26654
B230219D22Rik	2731.49	2601.15	0.10216	0.242302
B230307C23Rik	0	0	NA	NA
B2m	7504.97	16096.1	1.30871e-12	8.13271e-11
B3galnt1	941.095	735.753	0.00743886	0.0325142
B3galnt2	804.173	748.064	0.14944	0.315826
B3galt1	16.6693	29.6232	0.00017558	0.00150769
B3galt2	50.5337	52.1312	0.789511	0.910679
B3galt4	51.9052	58.6414	0.124667	0.278294
B3galt5	1789.67	1594.24	0.0447706	0.132291
B3galt6	116.683	118.638	0.724468	0.869801
B3gat1	11.9837	14.576	0.254001	0.454329
B3gat2	2487.08	1905.2	4.02329e-09	1.02802e-07
B3gat3	639.125	663.273	0.429183	0.637289
B3glct	296.115	313.943	0.334432	0.544116
B3gnt2	815.112	791.705	0.612112	0.790916
B3gnt3	61.8087	56.4207	0.632077	0.805855
B3gnt4	1.84503	4.00063	0.0430595	0.12853
B3gnt5	13.2296	56.5518	3.97513e-11	1.63356e-09
B3gnt6	1.98042	3.33347	0.0351777	0.110253
B3gnt7	120.575	154.271	0.0628589	0.170664
B3gnt8	99.544	98.6632	0.86576	0.952961
B3gnt9	42.9878	70.3591	1.5804e-08	3.6276e-07
B3gntl1	170.188	177.755	0.275297	0.478411
B430306N03Rik	6.38708	27.4698	2.04909e-08	4.56249e-07
B4galnt1	199.242	438.658	2.13515e-10	7.19856e-09
B4galnt2	30.4846	34.7398	0.77649	0.903344
B4galnt3	1170.11	903.288	0.00585488	0.0270593
B4galnt4	10.8267	17.7062	0.0743054	0.193015
B4galt1	1329.36	1514	0.129874	0.286389
B4galt2	75.2196	101.287	0.00158467	0.00943975
B4galt3	576.378	625.057	0.0228111	0.0791511
B4galt4	105.494	132.28	0.0302038	0.0982644
B4galt5	2093.65	1983.95	0.62381	0.800251
B4galt6	611.021	640.715	0.562792	0.752993
B4galt7	254.4	264.478	0.205024	0.393606
B4gat1	1039.14	950.262	0.00305254	0.0160652
B9d1	178.022	190.004	0.274024	0.477268
B9d2	178.038	193.405	0.128883	0.285013
Baalc	3.8594	3.37929	0.545685	0.73934
Baat	542.268	319.803	0.0784639	0.200747
Babam1	1390.34	1378.47	0.881869	0.96126
Babam2	879.088	893.14	0.675913	0.837146
Bace1	1666.98	1579.92	0.155302	0.324067
Bace2	96.3757	141.025	0.0159258	0.060101
Bach1	1268.32	1220.83	0.325556	0.535587
Bach2	251.621	248.972	0.888	0.963485
Bad	448.722	465.46	0.464879	0.671917
Bag1	4071.44	3973.07	0.484017	0.689025
Bag2	255.906	325.069	0.0030433	0.0160332
Bag3	647.586	667.709	0.542652	0.736738
Bag4	1649.76	1492.19	0.0923678	0.22573
Bag5	491.961	518.732	0.0228444	0.0792511
Bag6	2967.18	2883.84	0.388844	0.598828
Bahcc1	702.831	629.026	0.06673	0.178057
Bahd1	843.947	826.477	0.620401	0.797424
Baiap2	1569.53	1581.44	0.889431	0.964054
Baiap2l1	626.635	559.711	0.0256206	0.0865588
Baiap2l2	1620.6	1696.1	0.400418	0.61012
Baiap3	90.3709	105.266	0.154918	0.323722
Bak1	257.083	365.889	1.10804e-08	2.61057e-07
Bambi	162.992	172.523	0.339405	0.54945
Banf1	609.057	668.611	0.0157823	0.0596098
Banf2	0	0	0.999999	NA
Bank1	18.9901	85.0108	1.17171e-08	2.75329e-07
Banp	165.273	187.622	0.255548	0.45586
Bap1	1782.07	1716.24	0.220772	0.4136
Bard1	23.8662	39.3228	6.07567e-06	7.94425e-05
Barhl1	1.15473	1.93064	0.0975312	0.234177
Barhl2	0	0	NA	NA
Barx1	0.0262154	0.100462	0.928936	0.978839
Barx2	7.90844	14.9713	0.0366584	0.113685
Basp1	28.7754	95.4803	1.02247e-15	1.98214e-13
Batf	6.79561	28.7016	1.78153e-10	6.15767e-09
Batf2	18.1054	38.7848	1.76865e-09	4.88297e-08
Batf3	16.3652	23.6019	0.0106885	0.0435425
Bax	421.766	476.945	0.0359572	0.111958
Baz1a	481.289	605.007	0.000338745	0.00261651
Baz1b	2825.84	2800.01	0.790729	0.911348
Baz2a	2463.19	2410.13	0.440348	0.648936
Baz2b	1627.31	1600.98	0.726146	0.87117
BB287469	0.296176	0.875414	0.187929	0.370314
Bbc3	39.3725	55.1727	0.000935178	0.00612294
Bbip1	573.225	528.742	0.0440449	0.130607
Bbof1	99.8206	85.6567	0.0224416	0.0782034
Bbox1	148.889	109.301	0.116604	0.265893
Bbs1	673.537	644.96	0.259416	0.460458
Bbs10	124.769	118.082	0.405026	0.614016
Bbs12	127.879	138.643	0.227444	0.421696
Bbs2	610.81	592.624	0.479438	0.685158
Bbs4	428.493	397.202	0.0272935	0.0910037
Bbs5	156.682	139.14	0.0119984	0.0478563
Bbs7	365.593	326.411	0.281763	0.485841
Bbs9	417.519	382.52	0.0139731	0.0540236
Bbx	1705.36	1600.02	0.122276	0.274559
BC003965	561.942	540.249	0.180105	0.35956
BC004004	3466.66	3219.73	0.0467857	0.136634
BC005537	7521.36	6852.02	0.00245491	0.0134759
BC005561	614.088	504.182	0.00883068	0.0373388
BC005624	849.312	855.896	0.741972	0.880678
BC016579	6.1992	5.42879	0.476631	0.682569
BC017158	745.454	790.504	0.407532	0.616595
BC024139	1.64527	2.62535	0.121256	0.273211
BC024978	322.077	335.978	0.209101	0.399326
BC028528	40.2586	57.7359	6.58298e-07	1.07026e-05
BC030500	0	0.104407	0.955363	NA
BC030867	10.2463	16.3677	0.00746531	0.0326173
BC031181	1990.01	1824.04	0.0264532	0.088766
BC035044	12.9103	55.0782	4.42631e-10	1.3874e-08
BC037156	0.0299775	0.0977029	0.967594	NA
BC048403	195.897	204.349	0.253234	0.453358
BC048507	0.389379	0.424247	0.739833	0.879369
BC048562	0	0	0.999999	NA
BC048644	5.85596	6.00697	0.93782	0.982626
BC048671	2.64227	1.78722	0.226266	0.420557
BC048679	0	0	0.999999	NA
BC049352	20.2582	23.1639	0.557818	0.749317
BC049715	32.595	31.2146	0.694198	0.849703
BC049762	20.024	17.6382	0.273208	0.476311
BC051019	2.00657	2.86103	0.0791627	0.202303
BC051142	29.1017	41.7147	0.0184199	0.06699
BC051665	0	0.0516559	0.977673	NA
BC052040	103.184	104.727	0.792703	0.912473
BC053393	0.281304	0.10801	0.755042	0.888805
BC055324	37.6139	48.654	0.00163062	0.0096554
BC061212	0	0	NA	NA
BC061237	0	0	NA	NA
BC080695	0	0	NA	NA
BC107364	0.428209	0.398347	0.981036	0.995246
BC147527	2.4704	11.4986	1.55759e-07	2.8698e-06
Bcam	2545.85	3581.78	9.08067e-06	0.000113096
Bcan	0.818174	0.869164	0.901348	0.969611
Bcap29	567.779	552.274	0.514022	0.714598
Bcap31	3375.9	3064.62	0.00928624	0.0388871
Bcar1	1757.19	1633.94	0.168973	0.343552
Bcar3	944.496	923.328	0.615587	0.793432
Bcas1	2.7355	4.4989	0.021059	0.0744325
Bcas2	933.898	920.41	0.623015	0.799617
Bcas3	785.21	747.504	0.173294	0.349983
Bcat1	1659.86	1750.68	0.743288	0.881653
Bcat2	1392.6	1307.46	0.343655	0.554167
Bccip	1062.55	991.783	0.129516	0.285846
Bcdin3d	101.016	106.024	0.300437	0.50751
Bche	10.9877	14.2916	0.226515	0.420751
Bckdha	5253.86	4799.58	0.139917	0.301274
Bckdhb	1576.66	1401.52	0.0259614	0.0875342
Bckdk	1723.49	1621.92	0.0718514	0.188507
Bcl10	475.325	519.17	0.0123752	0.0490579
Bcl11a	20.4477	47.8438	0.000825823	0.00552251
Bcl11b	324.784	282.07	0.0108571	0.0440645
Bcl2	548.708	583.5	0.226105	0.420367
Bcl2a1a	9.52257	37.11	0.00017763	0.00152236
Bcl2a1b	22.4627	98.5446	8.65083e-08	1.70861e-06
Bcl2a1c	0.381214	1.19081	0.0266705	0.089361
Bcl2a1d	16.1154	69.4697	1.61e-08	3.68133e-07
Bcl2l1	2444.29	2472.8	0.784894	0.908056
Bcl2l10	0.249177	0.532447	0.307086	0.515471
Bcl2l11	455.282	492.292	0.106674	0.249741
Bcl2l12	98.9772	114.465	0.00588856	0.0271586
Bcl2l13	1571.24	1483.83	0.0276093	0.0918507
Bcl2l14	46.7305	66.0409	8.22445e-06	0.000103819
Bcl2l15	32.2557	23.0926	0.139583	0.3008
Bcl2l2	2045.24	1877.19	0.000642772	0.00448858
Bcl3	114.069	179.556	0.00355086	0.0181408
Bcl6	726.491	701.686	0.860576	0.949856
Bcl6b	181.012	193.533	0.448062	0.655929
Bcl7a	2425.45	2228.46	0.0681732	0.180933
Bcl7b	532.631	601.015	0.000309924	0.00243011
Bcl7c	359.328	383.263	0.21339	0.40453
Bcl9	530.469	529.832	0.981815	0.995246
Bcl9l	772.127	793.605	0.617425	0.794788
Bclaf1	3028.11	2870.61	0.148567	0.314466
Bclaf3	247.497	248.382	0.960915	0.990619
Bco1	82.8527	78.4744	0.625056	0.801314
Bco2	448.547	300.189	0.0104694	0.0427574
Bcor	625.618	679.453	0.0288348	0.0950429
Bcorl1	399.106	377.13	0.163082	0.335338
Bcr	1269.61	1205.19	0.20296	0.391032
Bcs1l	410.572	375.635	0.00859312	0.0365772
Bdh1	4418.71	3799.41	0.0532777	0.150875
Bdh2	4653.32	4033.58	0.0806015	0.204917
Bdkrb1	0.538837	1.02982	0.060411	0.165733
Bdkrb2	18.4136	25.8538	0.0182098	0.0664018
Bdnf	126.297	103.151	0.071588	0.187954
Bdp1	1065.15	1038.14	0.608435	0.788278
Bean1	4.23299	7.80723	0.0144372	0.0554094
Becn1	2991.33	2968.12	0.720425	0.867685
Begain	5.0376	10.2509	0.000261817	0.00210528
Bend3	366.582	339.444	0.0389367	0.118951
Bend4	49.8072	58.7833	0.122691	0.275202
Bend5	802.166	656.846	0.00195655	0.0112239
Bend6	8.26426	12.6259	0.0134268	0.0522739
Bend7	584	468.531	1.1117e-05	0.000135617
Best1	11.8665	10.4743	0.59119	0.775057
Best2	0.359692	0.677066	0.255476	0.45586
Best3	20.4095	15.9798	0.122571	0.275045
Bet1	779.668	721.329	0.0239658	0.0823087
Bet1l	411.231	443.693	0.0483712	0.140413
Bex1	55.0363	55.5094	0.938578	0.982626
Bex2	13.9457	14.144	0.915994	0.974722
Bex3	318.01	342.285	0.199316	0.386224
Bex4	300.562	244.606	0.140243	0.301607
Bex6	0.273658	1.50671	0.0190674	0.0688953
Bfar	1179.93	1174.01	0.841379	0.939712
[truncated: 18,481 more rows]

## Sheet: 3B
Gene expression of affected and unaffected DO mouse hearts.
Differentially expressed genes: padj < 0.05
Symbol	Un (18m) avg.	Af (18m) avg.	pvalue	padj
0610009B22Rik	516.616	482.542	0.0898846	0.332786
0610010F05Rik	613.79	584.495	0.162242	0.453175
0610010K14Rik	155.127	167.345	0.141214	0.422326
0610030E20Rik	656.057	651.271	0.813647	0.934609
0610040J01Rik	58.734	53.0931	0.354081	0.665983
1110004F10Rik	1411.37	1335.09	0.00295477	0.0433546
1110008L16Rik	377.344	331.728	0.00813621	0.0813382
1110008P14Rik	129.992	142.073	0.235936	0.550279
1110012L19Rik	335.525	339.487	0.808753	0.933219
1110017D15Rik	1.28094	1.94485	0.187951	0.488852
1110025L11Rik	0	0	NA	NA
1110032A03Rik	267.634	302.236	0.091313	0.335518
1110032F04Rik	16.3011	13.8334	0.312829	0.62871
1110038F14Rik	176.986	175.372	0.804461	0.931615
1110051M20Rik	371.074	353.247	0.180301	0.478566
1110059E24Rik	505.731	490.241	0.352486	0.664821
1110059G10Rik	406.269	370.712	0.0217663	0.147177
1110065P20Rik	29.5475	30.8867	0.783978	0.923235
1190005I06Rik	10.795	13.0648	0.124429	0.396164
1190007I07Rik	89.8405	108.976	0.016269	0.122468
1300017J02Rik	2.30694	5.41763	0.0273096	0.168654
1500009L16Rik	104.868	137.239	0.0181901	0.131169
1500011B03Rik	46.3975	46.6151	0.956125	0.986098
1500015O10Rik	46.2947	75.9167	0.000479831	0.0130718
1600002K03Rik	57.8924	56.9512	0.747691	0.908245
1600012H06Rik	499.667	503.519	0.774753	0.918905
1600014C10Rik	1452.01	1442.17	0.807153	0.932389
1600014C23Rik	3.75385	4.27208	0.574055	0.823162
1600015I10Rik	1.49628	1.93506	0.224521	0.537593
1700001C02Rik	0.0990543	0.358417	0.53133	0.79813
1700001C19Rik	0.633946	0.618909	0.957319	0.986098
1700001F09Rik	0	0.0728668	0.966214	NA
1700001J03Rik	3.92056	5.01195	0.475444	0.75795
1700001K19Rik	3.79823	3.88527	0.999648	0.999993
1700001L19Rik	0.251156	0.551326	0.244505	0.560806
1700001O22Rik	4.47426	6.69483	0.175825	0.47212
1700001P01Rik	2.3839	2.10932	0.827778	0.939966
1700003E16Rik	12.665	12.934	0.83684	0.944109
1700003F12Rik	0.789486	0.37748	0.101327	0.353781
1700003H04Rik	0	0	NA	NA
1700006A11Rik	0.0601643	0	0.980143	NA
1700007K13Rik	0.895897	1.68553	0.0943875	0.341556
1700008O03Rik	7.00726	8.02565	0.412492	0.711113
1700008P02Rik	0	0	NA	NA
1700009N14Rik	0	0.119589	0.940324	NA
1700010B08Rik	0.15735	0.0335148	0.953708	NA
1700010D01Rik	0	0	0.999985	NA
1700010I14Rik	13.0398	10.3039	0.25553	0.5725
1700011L22Rik	0.187416	0.431715	0.421942	0.719339
1700012A03Rik	0	0.035411	0.986786	NA
1700012B07Rik	0	0.0859304	0.927121	NA
1700012B09Rik	0	0.0328465	0.98552	NA
1700012P22Rik	0.0457781	0	0.980143	NA
1700013D24Rik	0.0383459	0.0308855	0.98967	NA
1700013F07Rik	0.170794	0.51997	0.356481	0.667447
1700013G24Rik	0.0985972	0.237436	0.711438	0.890934
1700013H16Rik	0.0426464	0.213123	0.745901	NA
1700015F17Rik	0.263453	0.110337	0.798266	NA
1700015G11Rik	0	0	0.999985	NA
1700016C15Rik	0.152325	0.379182	0.616067	NA
1700016D06Rik	0	0.0276913	0.979412	NA
1700016H13Rik	0.315361	0.187585	0.644598	0.858908
1700016K19Rik	0	0.597825	0.525134	0.79398
1700017B05Rik	153.074	183.717	0.00291094	0.0430055
1700017D01Rik	0.147804	0.0606414	0.958215	NA
1700017N19Rik	0.0525789	0	0.980143	NA
1700018B08Rik	0.12681	0.183562	0.875798	NA
1700018F24Rik	0.0502397	0.104215	0.954782	NA
1700019A02Rik	0.175939	0	0.92074	NA
1700019D03Rik	103.471	108.682	0.414301	0.713185
1700019N19Rik	0	0.0279173	0.966041	NA
1700020A23Rik	1.49423	1.48918	0.842292	0.946159
1700020L24Rik	3.97705	5.96077	0.0820613	0.316822
1700020N15Rik	0	0	NA	NA
1700021F05Rik	1340.89	1262.94	0.0882597	0.329569
1700021F07Rik	0.0525789	0	0.980143	NA
1700022I11Rik	2.03248	2.48112	0.413498	0.712226
1700023F06Rik	0.218367	0.0756017	0.818879	NA
1700024G13Rik	0.0872286	0.183961	0.946629	NA
1700024P04Rik	0	0.0293878	0.986786	NA
1700025F22Rik	0	0	NA	NA
1700025G04Rik	2077.8	2233.85	0.162381	0.453284
1700028K03Rik	23.3234	27.26	0.0990156	0.349035
1700028P14Rik	0.114651	0.118442	0.96783	NA
1700029F12Rik	0	0.0374558	0.986786	NA
1700029H14Rik	0.243162	0.0712074	0.721822	NA
1700029I15Rik	3.4376	3.33784	0.956551	0.986098
1700029J07Rik	44.2913	57.427	0.0443901	0.222844
1700029P11Rik	0.0383459	0.077914	0.9934	NA
1700030J22Rik	10.9317	10.9504	0.917811	0.971669
1700030K09Rik	230.879	216.512	0.145223	0.428612
1700031F05Rik	0.240159	0.0537456	0.896768	NA
1700034E13Rik	0	0.0462809	0.986786	NA
1700034J05Rik	0.0525789	0.122823	0.939245	NA
1700037C18Rik	34.0413	34.4185	0.900747	0.965836
1700037H04Rik	149.391	170.107	0.00570337	0.0647831
1700042G07Rik	0	0	NA	NA
1700047I17Rik2	0.0915562	0.948559	0.39272	0.695936
1700049E17Rik1	0	0.217437	0.907617	NA
1700049E17Rik2	0.125524	0.084191	0.929012	NA
1700056E22Rik	2.40515	1.85476	0.363247	0.672837
1700057G04Rik	0.453853	0.0407519	0.326103	0.641766
1700061G19Rik	3.93385	4.43236	0.58533	0.82761
1700065D16Rik	0.63612	0.468034	0.58305	0.826024
1700066B19Rik	2.53664	2.35402	0.82628	0.939381
1700066M21Rik	169.132	158.327	0.183401	0.483854
1700067K01Rik	4.0729	4.193	0.86828	0.954604
1700067P10Rik	0	0.0328465	0.986786	NA
1700071K01Rik	0	0	0.999985	NA
1700074P13Rik	0	0	0.999985	NA
1700080O16Rik	0.591816	0.610693	0.841483	0.945836
1700088E04Rik	47.6328	44.3176	0.505832	0.779926
1700092M07Rik	0.655643	0.974727	0.288864	0.604826
1700093K21Rik	1.86834	0.767115	0.0169491	0.124986
1700102P08Rik	9.05724	7.32785	0.149743	0.435725
1700109H08Rik	12.229	12.9455	0.640616	0.856691
1700113H08Rik	5.06676	3.65094	0.180012	0.478099
1700122O11Rik	0	0.149404	0.902018	NA
1700123K08Rik	0.20571	0.34526	0.559429	0.81399
1700123O20Rik	279.064	276.736	0.768319	0.916244
1700125H20Rik	0.158674	0.151218	0.978257	NA
1700129C05Rik	0	0	NA	NA
1810009A15Rik	212.1	216.114	0.655639	0.864074
1810009J06Rik	0.0571	0.234623	0.804626	NA
1810010H24Rik	28.4182	33.2826	0.0752082	0.299472
1810013L24Rik	1879.99	1868.09	0.83279	0.942568
1810022K09Rik	212.995	221.389	0.480089	0.761512
1810024B03Rik	16.0612	15.7686	0.810589	0.933884
1810030O07Rik	814.785	732.958	0.162578	0.453576
1810037I17Rik	1355.43	1375.32	0.906752	0.967955
1810043G02Rik	314.933	348.888	0.0388981	0.206901
1810046K07Rik	1.31699	4.37932	0.0118041	0.102471
1810055G02Rik	122.107	132.453	0.137756	0.417584
1810062G17Rik	1.94014	2.84502	0.0910279	0.335114
1810065E05Rik	0.301224	0.281736	0.999942	NA
2010003K11Rik	0.601402	2.38478	0.0219951	0.148129
2010106E10Rik	0.524368	0.418954	0.723996	0.896027
2010109A12Rik	0.790612	0.632039	0.557002	0.812493
2010300C02Rik	73.2245	80.6641	0.526101	0.794484
2010315B03Rik	213.583	212.695	0.949299	0.983758
2200002D01Rik	13.9617	18.0762	0.039236	0.207788
2200002J24Rik	42.1398	35.4747	0.673187	0.873914
2210010C04Rik	0.050636	0.32946	0.489867	0.769248
2210011C24Rik	1.95661	1.14843	0.0481183	0.232921
2210016F16Rik	406.031	408.552	0.888709	0.962688
2210016L21Rik	247.971	245.173	0.762105	0.913548
2210407C18Rik	53.5679	37.0808	0.128143	0.402144
2210408I21Rik	99.8252	92.9579	0.149556	0.43533
2210418O10Rik	271.021	268.066	0.923215	0.973222
2300002M23Rik	0	0.0933587	0.953099	NA
2300003K06Rik	0	0	NA	NA
2300009A05Rik	48.2576	50.9974	0.405928	0.70552
2310002L09Rik	4351.34	4127.81	0.33986	0.654056
2310009A05Rik	8.48532	10.0878	0.170182	0.464294
2310009B15Rik	18.6625	20.0737	0.408045	0.707031
2310011J03Rik	328.487	300.736	0.0950916	0.342501
2310022A10Rik	912.814	914.274	0.962779	0.987876
2310022B05Rik	1322.94	1408.11	0.137591	0.41758
2310030G06Rik	120.486	111.433	0.162668	0.453576
2310033P09Rik	88.9786	96.4224	0.137899	0.417634
2310034C09Rik	0	0	NA	NA
2310039H08Rik	19.9712	21.1837	0.557917	0.812835
2310050C09Rik	0	0.0267616	0.986786	NA
2310057J18Rik	0.293354	0.635867	0.314996	0.630771
2310057M21Rik	234.203	222.307	0.327108	0.642419
2310057N15Rik	0	0	NA	NA
2310061I04Rik	1117.71	1063.37	0.216657	0.527464
2310061N02Rik	0	0	NA	NA
2310079G19Rik	0	0	NA	NA
2410002F23Rik	482.638	505.562	0.21664	0.527464
2410004B18Rik	262.506	258.789	0.758856	0.911775
2410004P03Rik	1.71218	4.35336	0.00078517	0.0183377
2410124H12Rik	0.107736	0.0280508	0.973531	NA
2410131K14Rik	611.758	632.697	0.700354	0.885509
2410137M14Rik	11.1119	7.94063	0.190453	0.492496
2410141K09Rik	0.132385	0.0591688	0.957765	NA
2510002D24Rik	219.937	188.979	0.000464151	0.0128297
2510009E07Rik	1128.66	997.724	0.0188245	0.13377
2510039O18Rik	547.404	562.526	0.337605	0.652316
2610001J05Rik	1250.11	1157	0.00127382	0.024841
2610002M06Rik	538.517	519.977	0.377293	0.683411
2610008E11Rik	944.811	836.881	0.00122061	0.0242765
2610028H24Rik	10.3644	12.4261	0.470372	0.754724
2610042L04Rik	4.35686	6.94714	0.1077	0.366917
2610044O15Rik8	40.4692	32.3075	0.0208844	0.143125
2610301B20Rik	416.819	384.14	0.0794237	0.310197
2610318N02Rik	0.633832	1.62785	0.0795154	0.3102
2610507B11Rik	15408.6	15329.7	0.8964	0.964338
2610528A11Rik	2.09457	2.02373	0.930746	0.976514
2610528J11Rik	0.0476405	0.127609	0.929234	NA
2700049A03Rik	228.805	236.589	0.462794	0.749587
2700062C07Rik	108.582	107.604	0.829256	0.9406
2700081O15Rik	417.023	425.919	0.623917	0.847217
2700097O09Rik	494.457	449.925	0.16059	0.45108
2810004N23Rik	958.204	904.313	0.240666	0.556125
2810006K23Rik	365.556	349.995	0.191101	0.493046
2810021J22Rik	140.506	143.284	0.741122	0.905295
2810408A11Rik	11.8519	11.0018	0.602105	0.835207
2810459M11Rik	0.864998	2.46493	0.00383241	0.0506372
2900011O08Rik	0.796995	2.59836	0.000624458	0.0156829
2900026A02Rik	792.585	894.045	0.0490446	0.235129
2900092C05Rik	0.0752847	0.0357964	0.939656	NA
3110001I22Rik	54.2849	53.728	0.866568	0.954105
3110009E18Rik	29.8398	26.5256	0.168005	0.461689
3110040N11Rik	182.463	182.326	0.991207	0.997132
3110082I17Rik	60.4871	68.1413	0.0806598	0.313012
3110082J24Rik	0	0	NA	NA
3300002I08Rik	24.3368	25.4293	0.666934	0.871083
3425401B19Rik	3767.63	3509.51	0.246993	0.562861
3830403N18Rik	48.6057	34.3018	0.0867373	0.326248
3830406C13Rik	732.64	713.595	0.679545	0.876757
3830417A13Rik	0.416642	0.522341	0.615836	0.842103
4430402I18Rik	431.729	403.131	0.28386	0.601651
4833420G17Rik	390.215	425.056	0.457432	0.744866
4833423E24Rik	0.224762	0.485996	0.646941	0.860211
4833427G06Rik	0.352023	0.511174	0.81582	0.935299
4833439L19Rik	2768.97	2625.29	0.0110467	0.0983503
4921504E06Rik	0.484336	0.32141	0.557145	0.812493
4921507P07Rik	20.5635	20.0314	0.759511	0.912166
4921509C19Rik	0.474898	0.318367	0.693058	0.883003
4921511M17Rik	0	0	NA	NA
4921517D22Rik	0	0	NA	NA
4921524J17Rik	492.973	483.667	0.655241	0.863817
4921524L21Rik	0.101272	0	0.869844	NA
4921530L21Rik	0	0.0258283	0.986786	NA
4921536K21Rik	25.2361	23.3149	0.355312	0.666706
4921539E11Rik	3.20044	3.54552	0.721237	0.894772
4922502D21Rik	0.155705	0.0576471	0.924618	NA
4930402F06Rik	0	0.0328465	0.98351	NA
4930402H24Rik	2864.23	2719.44	0.120896	0.389731
4930402K13Rik	0	0	NA	NA
4930404N11Rik	4.34402	4.69999	0.708535	0.889285
4930407I10Rik	0.12681	0.121008	0.967845	NA
4930415L06Rik	0.120329	0	0.960313	NA
4930415O20Rik	14.3473	11.108	0.310251	0.6268
4930426D05Rik	0.97008	1.1649	0.601676	0.834946
4930430A15Rik	0	0.0720658	0.973561	NA
4930430F08Rik	245.07	226.184	0.0584698	0.258377
4930432K21Rik	10.3309	12.4786	0.140701	0.421375
4930432M17Rik	0	0	NA	NA
4930433I11Rik	0	0.188359	0.775878	NA
4930444G20Rik	0.247049	0.21263	0.970651	0.990158
4930444P10Rik	0.547481	0.612924	0.918982	0.972025
4930447A16Rik	0.050636	0.0267616	0.99337	NA
4930447C04Rik	56.8596	57.3219	0.964316	0.988175
4930449I24Rik	0	0	0.999985	NA
4930451I11Rik	0	0	0.999985	NA
4930452B06Rik	95.6301	109.924	0.410953	0.709612
4930453H23Rik	0.0426464	0.165429	0.92058	NA
4930453N24Rik	873.331	869.013	0.856799	0.951684
4930467E23Rik	8.57987	8.02678	0.919332	0.972096
4930474N05Rik	0	0	NA	NA
4930480E11Rik	0	0	NA	NA
4930486L24Rik	64.1138	63.8167	0.931905	0.977124
4930502E18Rik	2.32142	1.95768	0.670176	0.872614
4930503B20Rik	2.24083	1.15725	0.200855	0.506457
4930503E14Rik	0.311333	0.357564	0.891566	0.963403
4930503L19Rik	141.872	139.452	0.723203	0.895451
4930505A04Rik	6.74703	6.05044	0.685692	0.878801
4930512M02Rik	5.46988	8.52374	0.0153753	0.118898
4930513O06Rik	0	0	NA	NA
4930516K23Rik	0	0	NA	NA
4930519F16Rik	0.19143	0.209136	0.999911	0.999993
4930519G04Rik	0.104771	0	0.943532	NA
4930522H14Rik	0.0752847	0.0270786	0.973531	NA
4930523C07Rik	766.831	762.537	0.911164	0.969098
4930524B15Rik	0.686003	0.860647	0.677261	0.876137
4930524N10Rik	0	0.0293878	0.986786	NA
4930539E08Rik	3.72712	5.00989	0.166822	0.459849
4930544D05Rik	0.0502397	0.0299486	0.991624	NA
4930544G11Rik	0	0.0325906	0.986786	NA
4930548H24Rik	0.405476	0.752643	0.226208	0.539428
4930550C14Rik	3.35632	4.84251	0.0418801	0.216137
4930550L24Rik	0.294989	0.166404	0.82414	0.938813
4930555G01Rik	3.2125	2.92983	0.8319	0.942218
4930558K02Rik	0.148579	0.187489	0.928689	NA
4930562C15Rik	8.71146	10.1494	0.346325	0.659771
4930563E22Rik	30.0819	27.9874	0.417065	0.714969
4930563M21Rik	0.136897	0.313762	0.611644	0.839752
4930564D02Rik	0	0	0.999985	NA
4930567H17Rik	0	0	NA	NA
4930568D16Rik	0.121133	0.0265783	0.973531	NA
4930571K23Rik	0	0	0.999985	NA
4930578I06Rik	0	0.0824782	0.915635	NA
4930579F01Rik	0.27506	0.403422	0.513143	0.785129
4930579G24Rik	51.9171	52.6965	0.818626	0.936938
4930583I09Rik	0	0	NA	NA
4930590J08Rik	0.966699	1.47495	0.194102	0.497169
4930591A17Rik	0	0.0587756	0.973561	NA
4930595M18Rik	0.0431572	0.124368	0.962702	NA
4930596D02Rik	0	0	NA	NA
4931406B18Rik	0.0598574	0.0782078	0.98681	NA
4931406C07Rik	413.353	456.783	0.0801772	0.312137
4931406P16Rik	1398.94	1464.14	0.362759	0.672333
4931408C20Rik	0.638478	1.05109	0.233553	0.547476
4931414P19Rik	88.4461	84.1744	0.343989	0.657823
4931417E11Rik	0	0	NA	NA
4931422A03Rik	1.17414	0.805966	0.283068	0.601349
4931423N10Rik	0.500527	0.390827	0.800932	0.930331
4931428F04Rik	91.4824	99.9394	0.115486	0.3801
4931429L15Rik	0.108019	0.146644	0.882104	0.960073
4931440F15Rik	3.02187	1.64701	0.0227852	0.151234
4932411N23Rik	0.232747	0.204911	0.976274	NA
4932414N04Rik	0.180443	0.176516	0.999922	0.999993
4932429P05Rik	0	0	NA	NA
4932438A13Rik	3562	3435.34	0.472225	0.755204
4932438H23Rik	6.10523	6.92011	0.512034	0.784356
4933402D24Rik	5.07276	4.35947	0.435795	0.729016
4933402E13Rik	0.0571	0.311538	0.603162	0.835718
4933402J07Rik	0.605813	0.592786	0.918165	0.971669
4933402N03Rik	0.0601643	0	0.980143	NA
4933402N22Rik	0	0.208126	0.907617	NA
4933403O08Rik	0.112436	0.114776	0.979416	NA
4933405L10Rik	0.689483	0.607838	0.679883	0.876993
4933405O20Rik	0	0	NA	NA
4933406M09Rik	0.21804	0.398564	0.451836	0.740631
4933408B17Rik	22.6196	20.7293	0.473607	0.756397
4933409G03Rik	0	0	0.999985	NA
4933411K16Rik	2.47231	3.99337	0.0198233	0.138494
4933412E24Rik	0	0.0325906	0.986786	NA
4933415F23Rik	0.05544	0.212221	0.831063	NA
4933417A18Rik	0	0.0335148	0.986786	NA
4933421I07Rik	0	0	0.999985	NA
4933425L06Rik	0.944138	0.201201	0.0222322	0.149077
4933427D14Rik	165.215	165.76	0.909276	0.968399
4933428G20Rik	8.22917	8.63874	0.650146	0.862314
4933428M09Rik	0	0	NA	NA
4933430I17Rik	3.68534	4.72437	0.0983997	0.348101
4933434E20Rik	1836.95	1779.19	0.410155	0.70931
4933436I01Rik	0	0	0.999981	NA
5031410I06Rik	5.60797	9.87111	0.0807464	0.313277
5031439G07Rik	1476.28	1516.93	0.471461	0.755132
5330417C22Rik	6.3701	14.0369	0.0100071	0.0922331
5430401F13Rik	0	0.0267616	0.986786	NA
5430402E10Rik	0.0525789	0	0.980143	NA
5430419D17Rik	151.833	113.879	0.331013	0.645661
5430427O19Rik	15.4006	23.3801	0.000857852	0.0193472
5530400C23Rik	0	0	NA	NA
5730409E04Rik	405.08	449.732	0.0314633	0.182492
5730455P16Rik	1464.03	1403.41	0.26587	0.582803
5730480H06Rik	69.0249	64.4552	0.125904	0.398473
5730507C01Rik	17.2786	20.2171	0.160843	0.451118
5830411N06Rik	0.916076	3.44356	0.00349709	0.0476255
5830473C10Rik	0.516942	0.842568	0.684542	0.87864
6030458C11Rik	753.267	716.488	0.187683	0.48864
6030468B19Rik	0.188388	0.410348	0.426994	0.722895
6030498E09Rik	0.152952	0.120258	0.941021	NA
6330403K07Rik	9.27286	13.5694	0.0311916	0.181773
6330409D20Rik	13.6736	14.0811	0.875236	0.957958
6430531B16Rik	0.643744	0.992123	0.34158	0.655669
6430548M08Rik	712.552	757.165	0.348023	0.660728
6430550D23Rik	21.136	20.1082	0.6151	0.841918
6430571L13Rik	138.833	128.806	0.336034	0.650946
6430628N08Rik	0	0	0.999985	NA
6720489N17Rik	7.18106	6.34625	0.317243	0.633142
6820408C15Rik	99.2427	91.6598	0.353502	0.665827
7420426K07Rik	0	0	NA	NA
7530416G11Rik	0.11026	0	0.955802	NA
8030423J24Rik	14.0383	7.57708	0.245947	0.561788
8030462N17Rik	891.717	810.058	0.0907704	0.334618
8030474K03Rik	1.63386	1.23308	0.501896	0.777637
9030624G23Rik	3.17586	3.06106	0.912233	0.969775
9130008F23Rik	15.6217	18.1336	0.221495	0.533818
9130019O22Rik	76.4351	80.7739	0.310497	0.626879
9130023H24Rik	148.572	144.918	0.562013	0.815307
9130204L05Rik	0.120329	0	0.960313	NA
9130409I23Rik	0.252596	0.443816	0.615215	0.841918
9230112D13Rik	0.383898	0.285305	0.863551	0.953349
9330159F19Rik	38.0702	48.6123	0.11476	0.379301
9330182L06Rik	17.9516	18.9008	0.829991	0.940933
9330182O14Rik	0	0	NA	NA
9430007A20Rik	0.0525789	0	0.980143	NA
9430015G10Rik	149.386	169.637	0.0337427	0.189371
9430038I01Rik	109.741	109.818	0.983879	0.994345
9430069I07Rik	0.0571	0	0.980143	NA
9530002B09Rik	0.0431572	0.0296293	0.99337	NA
9530003J23Rik	0	0.135781	0.849471	NA
9530053A07Rik	2.27047	4.65603	0.00205694	0.0339265
9530068E07Rik	2463.26	2503.43	0.685151	0.878747
9530077C05Rik	17.1797	20.2944	0.0974845	0.346473
9830107B12Rik	1.63311	3.60628	0.0489838	0.235003
9930012K11Rik	20.7614	22.9152	0.310471	0.626879
9930021J03Rik	1015.7	936.898	0.0707781	0.289153
9930104L06Rik	282.71	279.076	0.790509	0.926158
9930111J21Rik1	86.6996	126.187	0.173687	0.469531
9930111J21Rik2	420.648	679.908	0.0161506	0.121926
a	0.16246	0.178881	0.911689	0.969378
A130010J15Rik	288.452	263.77	0.0271231	0.168147
A1bg	3.1945	4.76589	0.210605	0.519807
A1cf	0.205206	1.07373	0.133844	0.411651
A230050P20Rik	206.353	242.718	0.00398748	0.0518006
A2m	41.0682	69.4114	0.0141394	0.112724
A2ml1	1.98943	19.4367	0.111701	0.374061
A330070K13Rik	0	0	NA	NA
A3galt2	4.11638	4.23484	0.914802	0.970686
A430005L14Rik	196.738	201.693	0.572119	0.822113
A430033K04Rik	148.961	156.529	0.322364	0.63905
A430078G23Rik	35.7022	41.6751	0.125094	0.39724
A430089I19Rik	0	0.102884	0.960343	NA
A4galt	115.745	135.315	0.0480124	0.232542
A4gnt	0	0.195232	0.8688	NA
A530016L24Rik	935.058	944.988	0.907384	0.967994
A530032D15Rik	9.49989	21.6524	0.002262	0.0363566
A530064D06Rik	4.20984	7.72366	0.0110177	0.0982466
A630001G21Rik	30.7778	39.1144	0.154624	0.442655
A630023A22Rik	0	0.332449	0.339805	0.654056
A630073D07Rik	0.227346	0.148089	0.919725	NA
A630076J17Rik	0.747049	0.867985	0.633511	0.852916
A630095N17Rik	0.390279	0.634434	0.250261	0.566263
A730046J19Rik	7.84903	6.3139	0.626657	0.848973
A830018L16Rik	8.94652	10.7997	0.202313	0.50885
A930009A15Rik	0	0.310064	0.806624	NA
A930017K11Rik	4.69336	4.3783	0.915357	0.97085
A930018P22Rik	4.44792	3.91202	0.724426	0.896374
A930033H14Rik	102.795	194.239	0.00629613	0.0690712
AA414768	12.6848	13.364	0.578969	0.825311
AA467197	4.42315	9.71374	0.00375195	0.0499179
AA792892	0.100265	0.140397	0.9666	NA
AA986860	23.9321	21.9694	0.439568	0.731328
Aaas	229.639	222.244	0.369393	0.677184
Aacs	103.965	136.28	0.000355041	0.0106481
Aadac	0.764472	2.7211	0.0250424	0.160635
Aadacl2	0.11026	0.0308855	0.973531	NA
Aadacl3	0	0.0928725	0.960343	NA
Aadacl4	0	0	0.999985	NA
Aadat	0.858628	1.50609	0.162127	0.453003
Aagab	787.89	766.445	0.475299	0.757849
Aak1	694.393	678.308	0.683835	0.87856
Aamdc	748.269	738.38	0.772787	0.918326
Aamp	2249.97	2219.2	0.561155	0.815023
Aanat	0.620107	0.485755	0.673863	0.874173
Aar2	687.81	661.167	0.0891515	0.331009
Aard	1.37376	2.23407	0.0655741	0.276628
Aars	1707.92	1683.55	0.669349	0.872205
Aars2	426.903	423.037	0.799007	0.92952
Aarsd1	507.096	477.813	0.379914	0.685448
Aasdh	575.57	557.117	0.566217	0.818404
Aasdhppt	1268.37	1186.65	0.0426575	0.218097
Aass	45.3723	73.2916	0.00337175	0.046653
Aatf	328.728	332.468	0.771018	0.917442
Aatk	110.685	126.166	0.0183309	0.131655
AB124611	24.4116	45.7955	6.86799e-07	0.000139036
Abat	1396.76	1442.11	0.771255	0.917635
Abca1	1630.12	1803.35	0.118141	0.384784
Abca12	572.627	414.145	0.0272893	0.168624
Abca13	1.20115	3.93669	0.00166155	0.0293745
Abca14	1.59464	1.70082	0.740536	0.904916
Abca15	0.0601643	0	0.980143	NA
Abca16	1.56511	2.20159	0.284096	0.60185
Abca17	0.367632	0.527012	0.391375	0.694276
Abca2	1855.28	1922.43	0.395153	0.697776
Abca3	904.062	901.674	0.951758	0.984422
Abca4	162.994	295.162	0.0443985	0.222844
Abca5	1037.12	955.635	0.144003	0.426543
Abca6	574.933	620.701	0.458035	0.745573
Abca7	431.722	448.242	0.389605	0.69305
Abca8a	3889.06	3949.89	0.815738	0.935299
Abca8b	1573.3	1461.64	0.297031	0.61269
Abca9	1143.62	1231.62	0.231339	0.545248
Abcb10	1800.14	1663.69	0.0519313	0.242744
Abcb11	52.0957	44.4587	0.804531	0.931615
Abcb1a	766.729	775.011	0.881959	0.960073
Abcb1b	338.906	354.551	0.612206	0.840046
Abcb4	1139.02	1142.5	0.958583	0.986546
Abcb5	0	0.0857534	0.938257	NA
Abcb6	740.911	706.248	0.31058	0.626879
Abcb7	2761.44	2558.76	0.0471853	0.229976
Abcb8	2040.24	2030.26	0.906355	0.967824
Abcb9	261.888	272.728	0.497775	0.7753
Abcc1	1455.16	1418.09	0.57615	0.823891
Abcc10	149.434	152.38	0.702185	0.886133
Abcc12	1.62258	1.33703	0.513644	0.785542
Abcc2	1.28652	3.43767	0.0680649	0.28251
Abcc3	61.2491	74.1377	0.0354415	0.195995
Abcc4	452.083	465.414	0.515246	0.786937
Abcc5	2544.97	2448.4	0.343698	0.657823
Abcc6	0.720083	2.27175	0.0461831	0.227768
Abcc8	1131.24	1107.26	0.7324	0.900865
Abcc9	16012.6	13920.5	0.0167507	0.124441
Abcd1	791.923	828.54	0.104527	0.359813
Abcd2	398.303	426.766	0.41817	0.715751
Abcd3	5376.02	4887.06	0.00298643	0.0435599
Abcd4	190.817	209.829	0.0076988	0.0787714
Abce1	2848.58	2747.99	0.164453	0.455978
Abcf1	1997.58	1988.31	0.83502	0.943576
Abcf2	1783.99	1710.98	0.0295479	0.176403
Abcf3	1624.59	1594.38	0.530913	0.797823
Abcg1	98.2993	117.258	0.0696562	0.286777
Abcg2	1073.22	1041.57	0.551303	0.810979
Abcg3	19.6319	26.3141	0.0917998	0.336696
Abcg4	10.7089	13.579	0.0231507	0.153045
Abcg5	0.566098	1.24947	0.0789806	0.30868
Abcg8	0.796172	1.54778	0.10356	0.358446
Abhd1	523.651	446.776	0.38169	0.686986
Abhd10	505.251	473.207	0.0704176	0.288751
Abhd11	738.995	750.633	0.7273	0.898055
Abhd12	875.207	972.347	0.00841645	0.0832654
Abhd12b	0.500504	0.276345	0.484162	0.764291
Abhd13	606.882	627.738	0.420815	0.718181
Abhd14a	217.153	207.984	0.418052	0.715726
Abhd14b	256.999	228.354	0.0471605	0.229921
Abhd15	30.0514	33.0182	0.250892	0.566814
Abhd16a	821.377	858.316	0.192889	0.49578
Abhd16b	0.996534	1.19312	0.554823	0.812145
Abhd17a	235.239	254.413	0.156032	0.444866
Abhd17b	366.265	370.727	0.654467	0.863787
Abhd17c	671.211	657.621	0.609718	0.838374
Abhd18	3135.84	2882.67	0.250204	0.566263
Abhd2	1200.74	1292.34	0.295486	0.610982
Abhd3	159.69	152.275	0.306784	0.623025
Abhd4	1324.98	1382.57	0.16824	0.462011
Abhd5	1971.4	1873.13	0.0676375	0.281561
Abhd6	291.212	308.797	0.285874	0.602815
Abhd8	167.402	174.144	0.59175	0.83042
Abi1	851.392	878.847	0.315355	0.631042
Abi2	714.632	721.512	0.786087	0.924226
Abi3	161.485	177.568	0.201119	0.506895
Abi3bp	533.933	610.957	0.0228378	0.151524
Abitram	172.927	186.661	0.0466157	0.228488
Abl1	1257.74	1232.65	0.546299	0.807248
Abl2	1119.81	1081.59	0.452413	0.740735
Ablim1	19441.1	17817.9	0.0132962	0.10865
Ablim2	544.569	562.966	0.473376	0.75613
Ablim3	1262.14	1244.55	0.744061	0.906617
Abo	0.108019	0.0296293	0.939656	NA
Abr	1032.69	1021.34	0.760766	0.912791
Abra	1951.21	2245.54	0.17681	0.473415
Abracl	537.06	487.35	0.175827	0.47212
Abraxas1	391.518	358.928	0.0503672	0.238445
Abraxas2	855.502	847.716	0.709249	0.889709
Abt1	180.655	182.89	0.790958	0.926198
Abtb1	398.125	404.213	0.722365	0.895331
Abtb2	649.039	632.323	0.470202	0.754724
Acaa1a	1003.85	1052.59	0.507344	0.780919
Acaa1b	34.9029	48.5557	0.408881	0.707974
Acaa2	22663.5	20430.6	0.0479386	0.232465
Acaca	872.217	1201.38	0.0156821	0.120015
Acacb	10399	9713.15	0.103018	0.357297
Acad10	284.287	265.655	0.370439	0.677965
Acad11	6110.05	6416.64	0.424941	0.721266
Acad12	2777.58	2584.76	0.28271	0.600861
Acad8	1570.71	1506.89	0.102117	0.355475
Acad9	1499.69	1454.6	0.263177	0.5802
Acadl	34924.8	31886.1	0.00493753	0.059004
Acadm	43350.1	39304.9	0.0151165	0.117538
Acads	4494.78	4703.98	0.380056	0.685448
Acadsb	7109.48	6696.41	0.193472	0.496323
Acadvl	29854.7	27653.1	0.048231	0.233137
Acan	9.09417	12.7083	0.114219	0.378986
Acap1	33.0049	71.9253	1.37667e-08	9.75425e-06
Acap2	1197.19	1230.8	0.482912	0.763239
Acap3	272.447	289.746	0.121905	0.391872
Acat1	18105.3	16378.9	0.00190446	0.0321284
Acat2	208.767	224.724	0.263416	0.580382
Acat3	7.19406	10.8369	0.0718122	0.291551
Acbd3	927.858	897.998	0.160125	0.450394
Acbd4	405.871	412.793	0.767767	0.916218
Acbd5	1350.08	1340.74	0.852458	0.949875
Acbd6	187.452	194.338	0.471086	0.755096
Acbd7	13.7982	10.3265	0.0318101	0.183428
Accs	250.403	253.835	0.771722	0.917676
Accsl	0.725295	0.788384	0.872868	0.956213
Acd	147.9	146.95	0.867988	0.954604
Ace	1097.59	1492.77	0.0021285	0.0347029
Ace2	78.5266	94.1801	0.132582	0.408908
Acer1	0.434736	0.723215	0.227204	0.540743
Acer2	1373.23	1454.71	0.501357	0.777443
Acer3	428.787	445.405	0.438513	0.730629
Ache	60.689	73.2393	0.0452627	0.225343
Acin1	1863.67	1871.57	0.889794	0.962965
Ackr1	7.82778	14.6525	9.51127e-05	0.00436769
Ackr2	67.9962	84.7868	0.0105997	0.0960297
Ackr3	2669.69	2728.66	0.693969	0.883137
Ackr4	137.37	138.553	0.952109	0.984471
Acly	1268.5	1623.01	0.00311384	0.0445715
Acmsd	5.13673	3.8081	0.160574	0.45108
Acnat1	0.108973	0.245323	0.872229	NA
Acnat2	0.0544867	0.460077	0.565734	0.818107
Aco1	1259.89	1284.03	0.490012	0.769262
Aco2	68885.8	66441.9	0.160052	0.450313
Acod1	1.05581	4.9294	0.000463685	0.0128297
Acot1	251.141	234.947	0.599097	0.833686
Acot10	0.398402	0.532578	0.554934	0.812145
Acot11	1040.06	924.402	0.0390916	0.207357
Acot12	1.673	2.99157	0.0454732	0.225971
Acot13	4745.14	4389.41	0.244943	0.561117
Acot2	1574.97	1540.73	0.764319	0.91472
Acot3	7.66978	8.76835	0.515687	0.787115
Acot4	26.2697	24.8743	0.572375	0.822282
Acot5	0	0	0.999985	NA
Acot6	121.099	129.466	0.335588	0.650394
Acot7	1164.01	1071.04	0.273469	0.589995
Acot8	107.638	108.249	0.896153	0.964235
Acot9	1066.67	1024.2	0.206675	0.514475
Acox1	11835.2	11407.4	0.320946	0.637059
Acox2	9.36141	13.0011	0.0708595	0.289308
Acox3	1066.73	1034.8	0.333244	0.647563
Acoxl	1.59912	1.13475	0.363356	0.672866
Acp1	1067.29	1026.19	0.310107	0.626663
Acp2	1073.81	1084.5	0.617431	0.842967
Acp4	0.308595	0.338277	0.951987	0.984471
Acp5	31.1656	58.6789	5.41641e-05	0.00306193
Acp6	517.999	508.225	0.544504	0.806173
Acp7	0	0.0584189	0.963044	NA
Acpp	6.74218	10.6175	0.0233134	0.153542
Acr	12.7678	12.8523	0.961563	0.987283
Acrbp	50.9805	51.03	0.987484	0.995563
Acrv1	0.183911	0.131624	0.978128	NA
Acsbg1	14.0634	16.949	0.092724	0.337999
Acsbg2	0	0.0924703	0.898441	NA
Acsf2	1004.3	929.257	0.42751	0.722895
Acsf3	564.639	553.485	0.641616	0.857064
Acsl1	33725.1	30501.3	0.00062871	0.0157224
Acsl3	233.735	235.988	0.869206	0.955331
Acsl4	808.32	790.879	0.613619	0.841024
Acsl5	654.257	757.44	5.75056e-05	0.00318528
Acsl6	632.351	652.559	0.745826	0.907533
Acsm1	0.510981	3.19509	0.0262161	0.164854
Acsm2	0.644311	0.532282	0.783961	0.923235
Acsm3	30.481	71.6975	0.0036447	0.0489589
Acsm4	0.102819	0.109933	0.983128	NA
Acsm5	773.442	743.824	0.758345	0.911756
Acss1	11831.6	11295.4	0.235848	0.550226
Acss2	1056.03	1109.62	0.166536	0.459443
Acss3	77.8724	108.622	0.0444508	0.222844
Acta1	15909.9	22224.9	0.151312	0.437821
Acta2	4440.54	5471.75	0.0542531	0.249142
Actb	6862.55	8495.01	6.68198e-05	0.00350701
Actbl2	0.314482	0.267608	0.870387	0.9557
Actc1	234580	242949	0.55578	0.812145
Actg1	7163.6	7928.13	0.095435	0.343026
Actg2	36.8646	72.876	0.000177344	0.00657024
Actl10	0.69616	0.636218	0.780423	0.921604
Actl11	0.059994	0	0.977884	NA
Actl6a	650.497	617.163	0.0468955	0.229155
Actl6b	0.211234	0.375094	0.712261	NA
Actl7a	0.726265	0.49151	0.415873	0.713903
Actl7b	0.167338	0.0258283	0.953708	NA
Actl9	1.7041	1.04253	0.217531	0.528343
Actn1	895.526	1010.09	0.0445102	0.222945
Actn2	42934.1	41850.4	0.44676	0.737071
Actn3	6.13744	9.13494	0.0537117	0.248333
Actn4	2216.23	2387.83	0.0215034	0.145787
Actr10	1666.32	1585.42	0.0167477	0.124441
Actr1a	2526.5	2508.96	0.766759	0.915959
Actr1b	1629.72	1616.04	0.839571	0.945221
Actr2	3468.7	3617.14	0.1369	0.416537
Actr3	3170.13	3219.01	0.566631	0.818503
Actr3b	1140.61	999.774	0.0221409	0.148816
Actr5	93.7583	97.6679	0.442668	0.733681
Actr6	468.46	408.767	0.00345174	0.0472486
Actr8	891.022	831.279	0.00640643	0.069849
Actrt1	0	0	0.999985	NA
Actrt2	0.0521921	0	0.980143	NA
Actrt3	0.376455	0.640823	0.393678	0.696544
Acvr1	456.303	461.632	0.754953	0.911061
Acvr1b	613.535	594.925	0.430697	0.725145
Acvr1c	22.7294	45.4435	0.00312398	0.0446414
Acvr2a	1125.53	1057.71	0.0556857	0.252314
Acvr2b	31.5229	36.2087	0.114994	0.379334
Acvrl1	648.927	698.319	0.0583739	0.2583
Acy1	262.964	257.635	0.72731	0.898055
Acy3	511.457	504.794	0.812759	0.934346
Acyp1	190.557	190.973	0.96772	0.98917
Acyp2	2329.31	2129.8	0.0702762	0.28845
Ada	24.965	29.2167	0.237716	0.552992
Adad1	0.189755	0.142467	0.956295	NA
Adad2	0.0521921	0.0625392	0.9868	NA
Adal	436.947	431.322	0.78919	0.925809
Adam10	2192.14	2128.45	0.421112	0.718472
Adam11	223.414	247.375	0.441644	0.733186
Adam12	47.0433	58.0831	0.197962	0.50259
Adam15	1118.28	1244.71	0.0288056	0.174072
Adam17	1616.51	1586.86	0.609351	0.838374
Adam18	0	0.0690849	0.967008	NA
Adam19	1607.97	1537.6	0.75834	0.911756
Adam1a	134.013	126.38	0.439682	0.731441
Adam1b	7.20748	7.78268	0.727593	0.89807
Adam2	0.524392	1.70054	0.0087812	0.0850851
Adam20	0	0	0.999985	NA
Adam21	4.14323	3.34302	0.304764	0.620958
Adam22	472.116	473.139	0.98695	0.995497
Adam23	110.395	122.898	0.312355	0.628393
Adam24	0	0.0299486	0.986786	NA
Adam25	0	0.0700464	0.973561	NA
Adam26a	0	0	NA	NA
Adam26b	0	0.0279728	0.986786	NA
Adam28	7.1235	8.95951	0.244955	0.561117
Adam29	0.0601643	0	0.980143	NA
Adam3	0.924827	0.42888	0.0954335	0.343026
Adam30	1.27599	0.723913	0.113771	0.378163
Adam32	4.25591	3.94489	0.555588	0.812145
Adam33	55.8831	75.1878	0.0017394	0.0302179
Adam34	0.0525789	0	0.980143	NA
Adam39	0.0525789	0.0280508	0.99337	NA
Adam4	14.4873	12.6362	0.395132	0.697776
Adam5	4.7103	6.44155	0.0544478	0.249456
Adam6a	0	0.0561016	0.973561	NA
Adam6b	0.637795	1.31079	0.135017	0.413568
Adam7	0.05544	0.0936104	0.963357	NA
Adam8	29.4746	59.3031	3.61787e-05	0.00229559
Adam9	2203.6	2199.9	0.955342	0.985768
Adamdec1	6.83437	13.717	0.0435549	0.221156
Adamts1	1742	1858.41	0.551524	0.811163
Adamts10	499.878	553.603	0.034061	0.190466
Adamts12	70.8074	90.2534	0.0499944	0.237606
Adamts13	0.832464	1.462	0.106574	0.364134
Adamts14	44.2656	55.4351	0.0593367	0.260325
Adamts15	291.451	313.587	0.385633	0.689774
Adamts16	0.321917	0.248813	0.904637	0.966941
Adamts17	14.3645	13.023	0.364708	0.673764
Adamts18	1.17783	0.923218	0.514573	0.786256
Adamts19	69.7406	73.4847	0.673433	0.873977
Adamts2	413.488	503.386	0.00586059	0.0660662
Adamts20	23.8689	28.8942	0.189478	0.490863
Adamts3	184.587	190.44	0.766428	0.915833
Adamts4	17.1661	31.041	0.0128402	0.106719
Adamts5	793.09	895.935	0.0541543	0.24889
Adamts6	141.708	130.862	0.351444	0.66415
Adamts7	621.277	581.564	0.37925	0.685136
Adamts8	110.079	160.038	0.0274339	0.168966
Adamts9	590.373	698.287	0.0759923	0.301716
Adamtsl1	73.6933	89.897	0.00671386	0.072122
Adamtsl2	195.309	234.311	0.109267	0.369327
Adamtsl3	428.461	394.64	0.288085	0.603905
Adamtsl4	1023.63	1106.66	0.181572	0.480341
Adamtsl5	1414.07	1541.99	0.0455859	0.226267
Adap1	60.9651	76.5647	0.0162007	0.122062
Adap2	144.628	153.343	0.375338	0.682359
Adar	676.274	747.99	0.0479111	0.232448
Adarb1	826.036	951.451	0.0113525	0.0998188
Adarb2	46.6351	44.0986	0.556841	0.812493
Adat1	129.098	123.3	0.410327	0.709395
Adat2	62.1485	56.7503	0.222635	0.535226
Adck1	769.279	734.57	0.279738	0.597832
Adck2	223.006	237.457	0.135672	0.414298
Adck5	128.851	130.802	0.811865	0.934165
Adcy1	369.14	368.638	0.992919	0.99787
Adcy10	2.02415	3.03657	0.19196	0.494364
Adcy2	10.4966	12.5876	0.226096	0.539364
Adcy3	122.56	152.835	0.000137516	0.00555453
Adcy4	622.902	631.086	0.788997	0.925809
Adcy5	2223.81	2303.18	0.505875	0.779926
Adcy6	6456.37	6310.38	0.588807	0.828659
Adcy7	497.732	634.419	6.78958e-05	0.00355252
Adcy8	47.4862	46.3612	0.910476	0.968695
Adcy9	601.741	550.82	0.133581	0.411065
Adcyap1	0.165119	0	0.890296	NA
Adcyap1r1	308.23	314.364	0.793082	0.927535
Add1	4020.19	3984.74	0.54386	0.805604
Add2	6.83096	7.94369	0.370368	0.677965
Add3	2046.42	2130.13	0.208772	0.517884
Adgb	3.2006	6.34562	0.00404267	0.052278
Adgra1	8.54018	13.9999	0.0365927	0.199955
Adgra2	284.754	334.026	0.000802709	0.0186731
Adgra3	650.696	633.883	0.534253	0.799452
Adgrb1	2.99364	3.4879	0.521293	0.791128
Adgrb2	25.1107	34.2971	0.00704717	0.0743373
Adgrb3	1.70493	2.04039	0.65778	0.865405
Adgrd1	264.972	339.046	0.00113745	0.0231367
Adgre1	340.237	461.154	0.00196912	0.0328283
Adgre4	27.6443	46.5466	0.000481557	0.0130813
Adgre5	1523.18	1608.98	0.192402	0.494903
Adgrf1	0.520536	1.08466	0.0419591	0.216282
Adgrf2	8.51633	7.49449	0.473118	0.75601
Adgrf3	5.83078	6.04434	0.863234	0.953263
Adgrf4	13.5788	11.9514	0.362649	0.672283
Adgrf5	7459.15	7636.76	0.60887	0.838232
Adgrg1	1199.67	1251.59	0.489192	0.768685
Adgrg2	73.0973	93.5955	0.00296832	0.0434391
Adgrg3	47.0529	53.9792	0.129546	0.404732
Adgrg4	0.141127	0.139419	0.979081	NA
Adgrg5	9.0907	20.9167	4.24305e-06	0.000515379
Adgrg6	115.88	151.408	0.00054019	0.0142197
Adgrg7	1.30678	0.978708	0.664161	0.868999
Adgrl1	790.374	792.985	0.95737	0.986098
Adgrl2	1604.37	1498.25	0.0618594	0.267422
Adgrl3	56.5925	55.9856	0.894302	0.963774
Adgrl4	3063.3	2912.8	0.19419	0.497259
Adgrv1	6.72935	6.97107	0.836389	0.944109
Adh1	496.479	534.896	0.48602	0.766108
Adh4	0.886486	1.10876	0.598504	0.833611
Adh5	2246.69	2094.09	0.0493574	0.235896
Adh6a	0.059994	0.0942305	0.966234	NA
Adh7	19.2807	35.5246	0.00271918	0.0409925
Adhfe1	1752.76	1512.51	0.0431217	0.219678
Adi1	1783.68	1485.29	0.00023693	0.00800993
Adig	30.8177	40.4226	0.105265	0.361294
Adipoq	116.421	265.832	0.00252885	0.0389115
Adipor1	3896.19	3863.48	0.673279	0.873914
Adipor2	3011.31	3137.42	0.244326	0.56047
Adk	6016.29	5457.47	0.00206043	0.0339512
Adm	159.852	188.832	0.0378278	0.203503
Adm2	0.296426	0.505788	0.429476	0.724332
Adnp	9.74137	7.75928	0.549192	0.809272
Adnp2	483.939	492.835	0.644905	0.859048
Ado	652.988	640.039	0.575381	0.823737
Adora1	438.932	405.16	0.343805	0.657823
Adora2a	123.168	129.926	0.475272	0.757849
Adora2b	11.418	13.769	0.154177	0.442271
Adora3	4.49331	8.34549	0.0016434	0.0291408
Adpgk	235.852	241.85	0.510461	0.783272
Adprh	559.694	552.436	0.715559	0.893042
Adprhl1	8932.46	8881.09	0.907856	0.967994
Adprhl2	208.344	215.375	0.472096	0.755204
Adprm	283.763	272.507	0.20597	0.51364
Adra1a	1160.31	1059.66	0.366525	0.675272
Adra1b	499.824	459.3	0.250485	0.566263
Adra1d	11.9441	12.5446	0.69925	0.885144
Adra2a	2.28099	2.53858	0.723186	0.895451
Adra2b	16.3678	15.5638	0.609443	0.838374
Adra2c	5.18845	6.03587	0.361485	0.67137
Adrb1	129.614	125.061	0.678424	0.876574
Adrb2	93.965	99.4057	0.324558	0.640539
Adrb3	12.0837	30.7901	0.0063868	0.0697095
Adrm1	967.666	959.341	0.793075	0.927535
Adsl	1473.11	1383.02	0.0971654	0.345814
Adss	469.763	493.943	0.117838	0.384784
Adssl1	3172.64	3180	0.968514	0.98917
Adtrp	6.71992	15.5244	0.00976811	0.0907191
Aebp1	534.672	691.231	0.000613109	0.0155148
Aebp2	1330.54	1288.22	0.254666	0.571195
Aen	909.473	895.364	0.700002	0.885416
Aes	5256.82	5432.01	0.530106	0.797249
AF067061	0.284536	1.78084	0.100734	0.352931
AF067063	0	0	NA	NA
AF366264	2.8805	3.57148	0.305056	0.62133
Afap1	770.188	816.526	0.253586	0.569496
Afap1l1	1911.85	1895	0.795674	0.92847
Afap1l2	106.435	118.893	0.0390381	0.207321
Afdn	2841.88	2611.51	0.0586748	0.258891
Aff1	2110.83	2123.21	0.907974	0.967994
Aff2	82.9721	79.5733	0.761137	0.912948
Aff3	102.921	132.92	0.00307268	0.0441681
Aff4	3485.88	3456.86	0.843006	0.946159
Afg1l	1157.64	1072.69	0.328995	0.643716
Afg3l1	2020.61	1910.96	0.156522	0.445242
Afg3l2	5142.87	4787.91	0.0457143	0.22643
Afm	0.73119	3.93981	0.615325	0.841918
Afmid	158.914	136.64	0.213916	0.524458
Afp	0.135449	0.661643	0.0612916	0.266019
Aftph	1119.91	1079.81	0.0829272	0.318389
Aga	456.499	448.72	0.783211	0.922721
Agap1	880.684	915.547	0.245745	0.561788
Agap2	114.757	123.631	0.432046	0.726001
Agap3	463.693	469.798	0.687772	0.879498
Agbl1	2.42703	2.30683	0.954533	0.98554
Agbl2	48.8401	49.1115	0.955769	0.985799
Agbl3	132.466	135.465	0.791067	0.926198
Agbl4	3.68175	3.77328	0.924009	0.973491
Agbl5	168.863	175.444	0.315124	0.630847
Ager	4.77154	6.22314	0.131864	0.407996
Agfg1	934.716	914.364	0.38896	0.692521
Agfg2	328.943	323.864	0.779042	0.920868
Aggf1	1072.47	1039.28	0.183616	0.483942
Agk	579.728	521.184	0.000869394	0.0194783
Agl	11007.8	10114.1	0.0133898	0.108923
Agmat	8.43834	10.5603	0.100055	0.351361
Agmo	149.177	169.998	0.0306731	0.180053
Ago1	857.601	862.227	0.886653	0.962068
Ago2	2233.17	2194.25	0.703949	0.886715
Ago3	894.483	903.675	0.836189	0.944109
Ago4	781.415	759.449	0.604877	0.836281
Agpat1	852.884	905.298	0.117499	0.384244
Agpat2	899.449	939.936	0.417725	0.715493
Agpat3	5148.67	4794.55	0.10185	0.355129
Agpat4	81.5565	87.8449	0.190638	0.492751
Agpat5	756.49	741.914	0.515473	0.787033
Agps	1583.1	1525.98	0.253927	0.570104
Agr2	0.050636	2.39163	0.226835	0.54021
Agr3	0.112573	0.350586	0.778659	0.920831
Agrn	1974.47	2849.6	0.0207881	0.142771
Agrp	2.55407	2.49615	0.97415	0.991091
Agt	82.9815	105.399	0.0439982	0.222173
Agtpbp1	3631.98	3497.09	0.520443	0.790812
Agtr1a	1376.22	1415.61	0.73001	0.8994
Agtr1b	0.69727	0.830397	0.488462	0.768129
Agtr2	2.4752	1.3799	0.0243503	0.157448
Agtrap	1242.66	1234.22	0.905626	0.967382
Agxt	0.524465	1.34079	0.236063	0.550426
Agxt2	1.04239	1.89917	0.190226	0.492133
Ahctf1	1474.5	1385.5	0.17083	0.465391
Ahcy	311.77	318.662	0.932134	0.977124
Ahcyl1	3553.86	3538.47	0.827038	0.939716
Ahcyl2	796.783	806.355	0.706562	0.887967
Ahdc1	390.338	401.804	0.606198	0.836993
Ahi1	107.673	118.034	0.0987966	0.348688
Ahnak	23837.3	24849.8	0.540786	0.803392
Ahr	358.466	381.462	0.271073	0.588439
Ahrr	195.984	211.897	0.47202	0.755204
Ahsa1	2287.15	2201.48	0.306477	0.622855
Ahsa2	1191.93	1091.25	0.129369	0.404472
Ahsg	150.302	282.284	3.60893e-06	0.000457985
AI182371	4.65013	7.17378	0.0264088	0.165408
AI413582	67.1477	74.3815	0.140166	0.420672
AI429214	65.0593	66.7021	0.717546	0.893384
AI467606	36.646	57.1901	6.03307e-05	0.00329072
AI593442	100.301	84.5984	0.477221	0.759205
AI597479	1337.68	1230.59	0.00265611	0.0403638
AI661453	22.2148	25.5645	0.124905	0.396967
AI837181	332.645	356.138	0.137922	0.417634
AI987944	338.967	307.656	0.00399647	0.0518094
Aicda	0.615774	1.32696	0.115306	0.379858
Aida	1187.79	1211.56	0.511785	0.784186
Aif1	44.5362	68.2168	0.000282635	0.00904826
Aif1l	106.84	112.326	0.547193	0.808008
Aifm1	3079.35	2904.4	0.131611	0.407541
Aifm2	830.054	835.007	0.879604	0.959254
Aifm3	2.38343	2.11554	0.687585	0.879498
Aig1	843.233	812.569	0.379236	0.685136
Aim2	144.144	155.077	0.353647	0.665903
Aimp1	1024.04	1005.5	0.595501	0.831974
Aimp2	372.893	362.225	0.533516	0.799123
Aip	846.276	864.411	0.650708	0.862669
Aipl1	0.798251	0.64212	0.866191	0.954002
Aire	3.81336	3.936	0.92461	0.973491
Ajap1	3.87827	4.26936	0.480256	0.761612
Ajm1	0.864326	0.193665	0.454291	0.742082
Ajuba	132.187	143.088	0.0590143	0.259558
Ak1	10332.3	9965.16	0.313123	0.628739
Ak2	1033.23	1044.21	0.785035	0.923862
Ak3	4174.98	4004.69	0.164006	0.454986
Ak4	1962.13	1739.37	0.0342304	0.191162
Ak5	4.33492	4.11031	0.790175	0.926109
Ak6	423.197	391.049	0.0298898	0.177533
Ak7	0.989786	6.15232	0.0950054	0.342339
Ak8	1.73596	2.91378	0.0734278	0.294838
Akain1	4.27236	4.749	0.577019	0.824078
Akap1	4742.33	4632.11	0.563053	0.816139
Akap10	555.115	539.776	0.405442	0.705368
Akap11	2197.2	2111.37	0.344868	0.658487
Akap12	1808.4	1875.31	0.566535	0.818503
Akap13	4175.06	4257.88	0.746519	0.907656
Akap14	0.447808	0.784092	0.35465	0.666169
Akap17b	223.405	205.341	0.145677	0.429182
Akap2	5627.6	5915.09	0.33761	0.652316
Akap3	0.774549	0.813458	0.922238	0.972768
Akap4	0.508681	0.139607	0.4782	NA
Akap5	103.028	106.878	0.823581	0.938535
Akap6	9721.09	8986.35	0.114583	0.379301
Akap7	1029.35	864.931	0.000523075	0.0138766
Akap8	1930.12	1814.52	0.0285496	0.172993
Akap8l	868.988	862.737	0.796356	0.92872
Akap9	2369.64	2300.15	0.595966	0.831974
Akip1	190.423	192.915	0.829898	0.940891
Akirin1	1121.59	1080.86	0.200268	0.50562
Akirin2	811.343	798.847	0.622689	0.846654
Akna	180.83	227.432	0.000265295	0.00866676
Aknad1	1.66452	1.93184	0.808608	0.933114
Akp3	0.0666462	0.0570272	0.988695	NA
Akr1a1	5127.78	5359.46	0.312229	0.628393
Akr1b10	1451.8	1292.14	0.0231659	0.153045
Akr1b3	6250.43	6363.66	0.775478	0.919275
Akr1b7	1.81696	1.43119	0.429495	0.724332
Akr1b8	147.903	179.855	0.00299463	0.043599
Akr1c12	2.63667	4.94306	0.0106657	0.0963202
Akr1c13	55.244	64.521	0.118115	0.384784
Akr1c14	566.074	474.502	0.0725657	0.293177
Akr1c18	1.0128	0.710048	0.520991	0.790812
Akr1c19	66.0951	55.7929	0.0960914	0.34437
Akr1c20	0.0457781	0.500742	0.553371	0.81172
Akr1c21	0.248343	0.277431	0.964856	0.988254
Akr1c6	1.20293	6.56679	0.708368	0.889186
Akr1cl	1.65255	1.36439	0.609065	0.838235
Akr1d1	1.13338	2.56815	0.258824	0.575409
Akr1e1	434.933	417.649	0.788251	0.92545
Akr7a5	339.813	327.526	0.570376	0.821065
Akt1	3240.07	3425.92	0.201956	0.508332
Akt1s1	271.235	288.626	0.251213	0.567072
Akt2	4224.62	4024.46	0.0498056	0.237101
Akt3	910.626	971.379	0.0792913	0.309823
Aktip	1679.23	1570.55	0.0361667	0.198328
Alad	1251.5	1117.03	0.263668	0.580382
Alas1	4490.98	4381.74	0.638663	0.855492
Alas2	1538.29	1826.39	0.430393	0.724996
Alb	85.3	668.859	0.346645	0.659954
Alcam	144.987	169.246	0.138049	0.417634
Aldh16a1	355.846	376.964	0.350135	0.662813
Aldh18a1	238.091	271.747	0.067376	0.280816
Aldh1a1	766.575	1075.72	0.000436347	0.0122794
Aldh1a2	164.742	202.146	0.0672062	0.280452
Aldh1a3	63.3851	73.4162	0.154579	0.442655
Aldh1a7	9.84138	21.7444	0.00383181	0.0506372
Aldh1b1	395.422	486.677	0.146086	0.429812
Aldh1l1	131.565	145.377	0.363493	0.672916
Aldh1l2	482.082	657.465	0.0999282	0.351091
Aldh2	3971.07	4077.18	0.58658	0.82761
Aldh3a1	22.5342	28.4378	0.202605	0.509057
Aldh3a2	1129.02	1089.26	0.134451	0.412696
Aldh3b1	43.5716	56.6371	0.000220963	0.00771467
Aldh3b2	3.91417	6.29129	0.0495162	0.236125
Aldh3b3	19.4535	20.4644	0.746002	0.907576
Aldh4a1	2279.27	2300.21	0.881681	0.95996
Aldh5a1	1630.35	1644.13	0.857287	0.951684
Aldh6a1	11104.8	10800.9	0.47177	0.755204
Aldh7a1	972.513	930.639	0.215497	0.526025
Aldh8a1	0.99123	2.39825	0.884898	0.961211
Aldh9a1	1006.83	1030.41	0.70384	0.886644
Aldoa	53099.1	53097.8	0.998151	0.999993
Aldoart1	0	0.335339	0.212312	0.522284
Aldoart2	0.0521921	0	0.969297	NA
Aldob	400.693	421.1	0.747758	0.908245
Aldoc	10.1489	15.2608	0.0727103	0.293442
Alg1	259.092	267.373	0.524714	0.79384
Alg10b	1125.69	1067.26	0.47079	0.754906
Alg11	420.218	408.923	0.390127	0.693359
Alg12	238.463	230.724	0.490665	0.769804
Alg13	202.601	179.828	0.021659	0.146562
Alg14	166.116	150.885	0.118773	0.386034
Alg2	293.707	285.054	0.430892	0.725145
Alg3	198.094	193.031	0.570047	0.820917
Alg5	341.427	344.792	0.749833	0.908809
Alg6	334.509	300.033	0.0183334	0.131655
Alg8	146.451	144.286	0.715733	0.893042
Alg9	216.382	218.923	0.744892	0.906974
Alk	0.430503	0.760845	0.176319	0.47277
Alkal1	0.0525789	0.0561494	0.9934	NA
Alkal2	1.94945	2.26439	0.660622	0.866809
Alkbh1	245.181	244.011	0.911139	0.969098
Alkbh2	21.6133	23.4845	0.438549	0.730629
Alkbh3	792.854	777.389	0.607479	0.837972
Alkbh4	66.0677	66.9231	0.784954	0.923862
Alkbh5	3291.5	3259.59	0.742413	0.905589
Alkbh6	248.002	240.994	0.51649	0.787705
Alkbh7	258.849	251.127	0.600314	0.834251
Alkbh8	369.887	357.817	0.46072	0.748214
Allc	0.0431572	0.295644	0.603665	NA
Alms1	168.491	166.095	0.782853	0.922721
Alox12	128.373	153.689	0.0802442	0.312255
Alox12b	0.0521921	0.0673798	0.984028	NA
Alox12e	0.425443	2.02978	0.425966	0.722055
Alox15	16.5661	48.344	0.000101805	0.00450831
Alox5	175.877	206.028	0.221486	0.533818
Alox5ap	147.931	199.697	0.00111057	0.0227632
Alox8	34.5544	39.0671	0.559322	0.813966
Aloxe3	2.99208	2.76046	0.770619	0.917096
Alpi	0.386149	0.414691	0.892178	0.963541
Alpk1	322.998	372.159	0.258526	0.575123
Alpk2	5984.04	6224.05	0.451326	0.740239
Alpk3	5385.39	5262.32	0.586297	0.82761
Alpl	821.873	796.841	0.670695	0.872889
Alppl2	0	0.0328465	0.979412	NA
Als2	601.065	581.873	0.403513	0.703872
Als2cl	611.976	617.357	0.79387	0.927883
Als2cr12	1.23694	1.71912	0.279118	0.597107
Alx1	1.26157	1.33301	0.83918	0.94505
Alx3	0.0601643	0.190408	0.796814	NA
Alx4	77.2832	76.7752	0.972025	0.990371
Alyref	296.196	296.287	0.992513	0.997754
Alyref2	33.9139	37.7373	0.110865	0.37192
Amacr	634.501	597.031	0.0571518	0.256101
Ambn	0.222044	0	0.92074	NA
Ambp	3.17813	10.5614	0.759559	0.912166
Ambra1	799.65	823.214	0.271161	0.588451
Amd1	5912.84	4651.5	0.00271544	0.0409733
Amd2	1403.07	1798.95	0.467827	0.753352
Amdhd1	2.47486	2.42954	0.984256	0.994431
Amdhd2	76.7343	88.0031	0.0183179	0.131655
Amelx	0	0	0.999985	NA
Amer1	448.978	469.883	0.385855	0.689966
Amer2	0.16749	0.298745	0.678936	0.87673
Amer3	0.179394	0.384968	0.64048	0.856691
Amfr	4234.44	4108.84	0.193509	0.496323
Amh	1.11649	0.832453	0.498438	0.775403
Amhr2	4.98139	8.27018	0.00212124	0.0346262
Amigo1	750.965	744.679	0.833375	0.942598
Amigo2	192.784	215.957	0.0339799	0.190138
Amigo3	92.7902	91.3912	0.814815	0.934948
Ammecr1	612.628	562.763	0.155329	0.443928
Ammecr1l	1002.82	970.699	0.442178	0.733495
Amn	0.163846	0.132819	0.982984	NA
Amn1	201.493	190.393	0.501259	0.777426
Amot	820.721	850.983	0.775146	0.919073
Amotl1	2742.14	2813.03	0.573883	0.823162
Amotl2	1561.67	1723.9	0.089301	0.331281
Ampd1	1.89057	1.79158	0.855144	0.951053
Ampd2	152.868	189.156	5.71174e-05	0.00317412
Ampd3	929.952	931.267	0.979545	0.992423
Amph	116.736	97.313	0.114971	0.379334
Amt	94.1015	92.9846	0.860947	0.952813
Amtn	10.1916	5.73079	0.12287	0.393263
Amy1	1361.19	1284.67	0.641435	0.85691
Amy2a2	0	0.0653596	0.943726	NA
Amy2a3	0	0.0653596	0.943726	NA
Amy2a4	0	0.0653596	0.943726	NA
Amy2a5	0.498292	0.201717	0.646081	0.859661
Amy2b	0	0.252458	0.676633	NA
Amz1	17.6756	24.1829	0.00373939	0.04982
Amz2	1766.39	1719.09	0.379785	0.685448
Anapc1	2619.29	2536.3	0.247294	0.563025
Anapc10	245.045	223.277	0.00640779	0.069849
Anapc11	344.277	354.104	0.53158	0.798286
Anapc13	693.691	700.283	0.864634	0.95357
Anapc15	274.679	284.421	0.382891	0.687618
Anapc16	1301	1161.38	0.0626645	0.268801
Anapc2	1095.23	1134.36	0.193567	0.496398
Anapc4	1395.06	1345.53	0.103461	0.358247
Anapc5	4977.23	4812.67	0.255982	0.573062
Anapc7	1121.87	1116.9	0.866634	0.954105
Ang	37.1637	45.1087	0.218378	0.52966
Ang2	0.135929	0.0655066	0.943364	NA
Ang4	0.0601643	0.14959	0.874286	NA
Ang5	0.145607	0.159936	0.982061	NA
Ang6	0	0	NA	NA
Angel1	158.558	154.556	0.61196	0.839836
Angel2	1048.3	1038.92	0.74622	0.907602
Angpt1	2001.86	1959.6	0.82671	0.939643
Angpt2	170.754	195.629	0.104425	0.359607
Angpt4	7.91752	9.98874	0.12828	0.402399
Angptl1	82.7309	84.337	0.879066	0.959222
Angptl2	2155.11	2039.91	0.23391	0.547734
Angptl3	60.7711	71.2153	0.126735	0.399889
Angptl4	591.679	647.036	0.612338	0.840149
Angptl6	54.1437	68.3186	0.0550672	0.250781
Angptl7	147.217	185.911	0.101536	0.354398
Angptl8	2.17046	4.10411	0.0102845	0.0943303
Ank	6359.21	5734.36	0.00250854	0.0387093
Ank1	7252.9	7225.57	0.896843	0.964523
Ank2	5775.07	5351.68	0.0774457	0.304782
Ank3	2372.88	2326.91	0.579641	0.82555
Ankar	0	0.0926437	0.932488	NA
Ankdd1b	72.3751	67.1127	0.387536	0.691578
Ankef1	4.16641	6.55284	0.108607	0.368137
Ankfn1	0.0852927	0.278017	0.830731	NA
Ankfy1	1393.37	1400.84	0.86815	0.954604
Ankhd1	2181.91	2071.62	0.122142	0.391966
Ankib1	720.92	719.56	0.96255	0.987818
Ankk1	0.984204	0.89326	0.841041	0.945706
Ankle1	1.82308	4.01154	0.00597498	0.0668012
Ankle2	1127.78	1086.54	0.0872777	0.327195
Ankmy1	0.884292	1.7298	0.034321	0.191417
Ankmy2	506.21	507.167	0.957156	0.986098
Ankra2	665.547	585.319	0.124961	0.396967
Ankrd1	71063.6	74655.6	0.609999	0.838381
Ankrd10	949.497	984.984	0.432914	0.726613
Ankrd11	2838.05	2829.85	0.945171	0.981978
Ankrd12	976.875	904.584	0.245969	0.561788
Ankrd13a	769.855	844.604	0.00804484	0.0807918
Ankrd13b	152.24	159.133	0.362045	0.671968
Ankrd13c	541.3	521.021	0.196681	0.501058
Ankrd13d	14.4916	18.6831	0.011572	0.101178
Ankrd16	630.59	665.547	0.263063	0.580055
Ankrd17	3797.75	3552.15	0.0577972	0.257087
Ankrd2	6.69183	12.6966	0.0539384	0.24857
Ankrd22	0.162289	0.762585	0.258243	0.574878
Ankrd23	12077	12685.1	0.610716	0.839142
Ankrd24	141.601	138.474	0.567516	0.81904
Ankrd26	166.116	156.799	0.384152	0.688657
Ankrd27	380.01	392.555	0.377958	0.684183
Ankrd28	1460.7	1431.56	0.700445	0.885509
Ankrd29	121.909	124.012	0.782905	0.922721
Ankrd33	0.238081	0.123347	0.779578	0.920989
Ankrd33b	1223.91	1209.67	0.819396	0.93737
Ankrd34a	31.4812	29.1741	0.397852	0.699307
Ankrd34b	1.60101	1.42483	0.701485	0.886011
Ankrd34c	0.0470096	0.0672997	0.9934	NA
Ankrd35	23.0808	25.6393	0.45012	0.73926
Ankrd36	0.0525789	0.235052	0.814962	NA
Ankrd37	104.64	106.315	0.87139	0.956019
Ankrd39	106.451	104.571	0.68714	0.879417
Ankrd40	3584.92	3602.56	0.875158	0.957958
Ankrd42	25.389	26.0508	0.802758	0.930976
Ankrd44	409.618	452.554	0.0277156	0.169839
Ankrd45	171.923	169.578	0.902358	0.965859
Ankrd46	1332.04	1308.77	0.428946	0.724067
Ankrd49	243.336	233.889	0.234786	0.548956
Ankrd50	1263.29	1272.67	0.888007	0.962555
Ankrd52	1514.56	1477.5	0.673281	0.873914
Ankrd53	1.9997	1.45512	0.284392	0.602076
Ankrd54	102.195	109.232	0.154712	0.442834
Ankrd55	75.83	84.028	0.677085	0.876137
Ankrd6	174.37	148.444	0.163602	0.454521
Ankrd60	0	0	0.999985	NA
Ankrd61	12.4098	14.6655	0.141641	0.423155
Ankrd63	38.7399	33.4815	0.274377	0.59118
Ankrd66	0.792236	1.05899	0.525115	0.79398
Ankrd7	0.263507	0.645561	0.114619	0.379301
Ankrd9	270.804	249.177	0.189555	0.490919
Anks1	1572.74	1430.02	0.0262692	0.16508
Anks1b	14.4495	14.6318	0.878377	0.959222
Anks3	267.324	268.061	0.913008	0.970234
Anks4b	1.69779	1.89713	0.880989	0.959781
Anks6	65.8351	69.8504	0.524783	0.793847
Ankub1	0.166779	0.735723	0.11804	0.384784
Ankzf1	572.163	566.763	0.764295	0.91472
Anln	86.5317	115.222	0.0257562	0.163244
Ano1	402.665	421.278	0.461562	0.749009
Ano10	3916.26	3309.95	0.518478	0.789251
Ano2	2.56037	1.98704	0.264904	0.581955
Ano3	26.4815	26.2615	0.918742	0.972025
Ano4	227.696	238.161	0.59732	0.832689
Ano5	270.761	271.822	0.98628	0.995079
Ano6	1055.96	1134.3	0.101339	0.353781
Ano7	0.630707	0.699263	0.557922	0.812835
Ano8	256.438	243.829	0.156795	0.445565
Ano9	1.45683	2.11834	0.158908	0.448848
Anp32a	2798	2832.06	0.574071	0.823162
Anp32b	1338.91	1341.15	0.954332	0.985511
Anp32e	3355.14	3259	0.241289	0.556884
Anpep	370.715	386.536	0.53496	0.799982
Antxr1	412.271	459.723	0.0497681	0.237061
Antxr2	3116.39	3186.17	0.788076	0.925308
Antxrl	0	0.0608973	0.973561	NA
Anxa1	1008.56	1236.53	0.00782781	0.0796123
Anxa10	1.09416	1.02138	0.89905	0.965417
Anxa11	1238.34	1258.41	0.686509	0.878976
Anxa13	18.3745	15.5416	0.17443	0.470225
Anxa2	2262.9	2615.63	0.0115579	0.101154
Anxa3	647.31	703.759	0.0620786	0.26779
Anxa4	1081.84	1091.86	0.846859	0.947486
Anxa5	3145.08	3501.27	0.0144157	0.114174
Anxa6	5973.87	5769.73	0.272526	0.589607
Anxa7	2292.07	2359.14	0.615159	0.841918
Anxa8	39.2525	57.7873	0.012531	0.105415
Anxa9	20.0207	28.8711	0.000234945	0.00800058
Aoah	52.4964	72.4418	0.0380494	0.204068
Aoc1	0.176802	0.612232	0.242584	0.558234
Aoc2	50.2635	54.1767	0.35451	0.666148
Aoc3	344.695	462.844	0.000377019	0.0111133
Aopep	1320.2	1379.18	0.456986	0.744424
Aox1	1584.41	1692.59	0.415743	0.713824
Aox2	19.965	16.9597	0.62304	0.846654
Aox3	145.622	178.413	0.269508	0.586975
Aox4	0.420097	0.824209	0.313168	0.628739
Ap1ar	649.474	629.877	0.255565	0.5725
Ap1b1	2177.63	2047.39	0.153428	0.440711
Ap1g1	1234.75	1193.2	0.320289	0.636349
Ap1g2	127.636	146.669	0.00178823	0.0307782
Ap1m1	1205.59	1229.56	0.455034	0.742491
Ap1m2	0.406166	1.08669	0.13157	0.407541
Ap1s1	499.133	490.879	0.653959	0.863787
Ap1s2	1445.42	1394.59	0.486072	0.766119
Ap1s3	163.092	179.226	0.132205	0.408576
Ap2a1	860.42	883.401	0.343071	0.657283
Ap2a2	1785.2	1778.53	0.834075	0.942986
Ap2b1	2075.18	2076.71	0.976665	0.991768
Ap2m1	3460.32	3535.14	0.505194	0.779724
Ap2s1	479.949	500.807	0.318685	0.634719
Ap3b1	921.332	955.48	0.169079	0.462398
Ap3b2	5.15347	7.53846	0.165325	0.458099
Ap3d1	1733.18	1774.01	0.286049	0.602815
Ap3m1	2624.9	2488.24	0.084327	0.321057
Ap3m2	208.317	233.68	0.00426827	0.0539642
Ap3s1	424.074	458.187	0.0660095	0.277644
Ap3s2	1051.58	1013.22	0.102232	0.35569
Ap4b1	523.812	491.422	0.0624482	0.2685
Ap4e1	467.958	449.735	0.484094	0.764276
Ap4m1	230.471	237.452	0.495776	0.774238
Ap4s1	672.37	663.33	0.829346	0.9406
Ap5b1	36.6528	45.4189	0.00599454	0.0668879
Ap5m1	566.836	526.677	0.0145134	0.114684
Ap5s1	496.604	473.571	0.198704	0.503497
Ap5z1	163.338	180.113	0.116352	0.381816
Apaf1	284.268	303.972	0.187738	0.48864
Apba1	184.156	204.698	0.0624688	0.2685
Apba2	12.5525	11.1257	0.449563	0.739047
Apba3	530.987	534.477	0.888078	0.962571
Apbb1	1613.18	1521.56	0.369933	0.677733
Apbb1ip	109.861	156.291	1.75365e-06	0.000267876
Apbb2	1706.26	1590.94	0.0439529	0.222116
Apc	2601.13	2541.49	0.595446	0.831974
Apc2	117.124	121.113	0.722923	0.895451
Apcdd1	69.9085	83.7682	0.00798293	0.080485
Apcs	0.625807	1.87283	0.621254	0.845357
Apeh	786.489	770.926	0.488601	0.768182
Apela	0.11026	0.0788382	0.981303	NA
Apex1	497.283	496.461	0.960861	0.987283
Apex2	186.456	186.472	0.995521	0.9994
Aph1a	1487.38	1486.15	0.966936	0.989037
Aph1b	454.195	432.421	0.32969	0.644189
Aph1c	70.3728	69.4238	0.892206	0.963541
Api5	2044.6	1953.51	0.00665033	0.0716205
Apip	958.477	869.584	0.0749079	0.298932
Aplf	106.084	108.09	0.656355	0.864443
Apln	244.136	299.233	0.0646207	0.274066
Aplnr	663.364	677.871	0.84678	0.947486
Aplp1	62.2825	76.5114	0.0300639	0.178019
Aplp2	14624.3	13584	0.0519206	0.242744
Apmap	1448.73	1414.27	0.719486	0.893669
Apoa1	6.28141	35.5595	0.00146386	0.0267383
Apoa2	7.32051	22.9968	0.00436372	0.0546429
Apoa4	0	1.38293	0.0639455	0.272257
Apoa5	1.15874	4.82865	0.0753214	0.299752
Apob	8.6804	51.008	0.00329222	0.0461535
Apobec1	160.344	243.951	8.19818e-06	0.000813554
Apobec2	4451.5	4046.59	0.0198034	0.138469
Apobec3	299.884	371.816	0.00870759	0.084657
Apobec4	0.592484	0.619557	0.908402	0.9681
Apobr	33.451	59.9047	4.85538e-07	0.000108639
Apoc1	13.6095	29.9355	0.00348466	0.0475575
Apoc2	1.96312	4.41673	0.0285659	0.172993
Apoc3	1.34287	5.58711	0.0235042	0.15432
Apoc4	0.382267	1.6619	0.0293008	0.175753
Apod	456.75	602.658	0.0305458	0.179859
Apoe	3066.5	4005.82	5.44445e-06	0.000630554
Apof	2.76449	5.82447	0.0163994	0.122959
Apoh	4.51084	13.9813	0.000427998	0.01211
Apol10a	1.40916	3.66199	0.0275317	0.169139
Apol10b	54.766	80.1921	0.257879	0.574667
Apol11a	0.508294	3.0192	0.0024138	0.0377241
Apol11b	19.7623	50.9349	0.00673224	0.0722739
Apol6	37.2249	52.6024	0.0336822	0.189219
Apol7a	2.81095	5.43218	0.0133414	0.108863
Apol7b	12.4718	10.4906	0.643503	0.858677
Apol7c	2.51732	3.11213	0.64699	0.860211
Apol7e	2.54621	3.67226	0.452113	0.740631
Apol8	1.73271	2.15591	0.397415	0.6993
Apol9a	22.6811	36.2496	1.59614e-05	0.00129868
Apol9b	14.3462	23.6495	0.0979409	0.347207
Apold1	556.949	620.986	0.497516	0.7753
Apom	0.9518	0.848643	0.837887	0.944617
Apon	1.26255	3.23226	0.0224483	0.149912
Apoo	3305.26	2866.51	0.502751	0.778187
Apool	1508.47	1371.58	0.0161674	0.121958
Apopt1	486.677	472.271	0.544853	0.806173
App	4263.05	4833.58	0.000899515	0.0198837
Appbp2	1401.91	1341.52	0.134273	0.4123
Appl1	1624.55	1588.9	0.410722	0.709442
Appl2	2390.36	1986.52	0.022694	0.150923
Aprt	251.635	262.917	0.525217	0.794036
Aptx	541.819	521.961	0.100067	0.351361
Aqp1	9753.08	8189.31	0.0156243	0.119996
Aqp11	12.3664	12.6613	0.84313	0.946159
Aqp12	0	0.110152	0.960343	NA
Aqp2	0.451923	0.739293	0.371141	0.678629
Aqp3	1.29	3.46132	0.00900791	0.0864933
Aqp4	105.331	112.638	0.711973	0.89124
Aqp5	0.882893	6.31515	3.82585e-07	9.41487e-05
Aqp6	97.9714	53.6279	0.430746	0.725145
Aqp7	808.608	798.233	0.884083	0.961017
Aqp8	237.414	300.57	0.216724	0.527464
Aqp9	4.60977	8.73966	0.00585755	0.0660662
Aqr	978.676	944.168	0.172024	0.467222
Ar	303.318	313.368	0.589873	0.829315
Araf	2647.65	2481.47	0.000353224	0.0106357
Arap1	649.563	726.802	0.00594487	0.0665625
Arap2	775.157	776.792	0.968595	0.98917
Arap3	1206.43	1242.79	0.372593	0.679967
Arc	302.232	320.741	0.793985	0.927889
Arcn1	3969.91	3951.66	0.793721	0.927883
Areg	0.4891	0.872924	0.132721	0.409224
Arel1	2691.44	2484.86	0.0596134	0.260934
Arf1	5850.71	5765.85	0.328841	0.643716
Arf2	998.223	968.154	0.279071	0.597088
Arf3	720.659	792.39	0.00408045	0.0525161
Arf4	2173.02	2147.66	0.659728	0.866391
Arf5	492.138	507.5	0.501761	0.777637
Arf6	895.839	948.919	0.12994	0.405204
Arfgap1	843.51	859.844	0.349586	0.66229
Arfgap2	2064.97	1980.76	0.053936	0.24857
Arfgap3	330.766	356.289	0.100191	0.351525
Arfgef1	5098.66	4821.48	0.109478	0.369745
Arfgef2	2037.46	2088.61	0.536992	0.801038
Arfgef3	6.272	11.0044	0.00439313	0.0548496
Arfip1	956.486	942.347	0.55478	0.812145
Arfip2	362.718	371.801	0.399336	0.700361
Arfrp1	1441.2	1339.96	0.00649756	0.0704911
Arg1	3.3081	11.9412	0.000813244	0.0188409
Arg2	4.48479	4.99758	0.570437	0.821083
Arglu1	1306.57	1283.34	0.580129	0.82555
Arhgap1	931.632	982.039	0.133446	0.410798
Arhgap10	1172.32	1133.56	0.302395	0.618428
Arhgap11a	94.4278	106.971	0.150672	0.437382
Arhgap12	1309.1	1248.16	0.0891075	0.331009
Arhgap15	41.2446	62.5472	0.000100997	0.0044842
Arhgap17	326.702	352.082	0.0163546	0.12284
Arhgap18	880.701	885.765	0.919551	0.972182
Arhgap19	168.816	191.35	0.0843073	0.321057
Arhgap20	1466.69	1470.99	0.966055	0.988731
Arhgap21	3120.34	2979.79	0.261375	0.578056
Arhgap22	28.38	35.4739	0.00554159	0.0637152
Arhgap23	316.634	349.182	0.0150453	0.117253
Arhgap24	621.29	712.438	0.0291643	0.175182
Arhgap25	95.1517	112.97	0.0036991	0.0494911
Arhgap26	3309.87	2848.05	0.0109903	0.0982079
Arhgap27	224.68	252.658	0.0504456	0.238683
Arhgap28	141.815	138.465	0.729949	0.8994
Arhgap29	3285.35	3166.91	0.480632	0.761639
Arhgap30	149.395	252.179	1.19539e-06	0.000205329
Arhgap31	2232.34	2440.58	0.0293937	0.17607
Arhgap32	1039.66	969.993	0.422872	0.720173
Arhgap33	17.5868	21.5635	0.0485539	0.233892
Arhgap35	2699.56	2727.03	0.799961	0.930119
Arhgap36	8.61824	10.9225	0.244839	0.561041
Arhgap39	133.618	135.456	0.755852	0.911191
Arhgap4	45.0128	86.6666	8.48698e-07	0.000163585
Arhgap40	0.279508	0.277788	0.900363	0.965831
Arhgap42	479.044	451.547	0.17193	0.467211
Arhgap44	556.961	558.902	0.951961	0.984471
Arhgap45	159.025	277.572	1.26197e-07	5.23411e-05
Arhgap5	2889.31	2736.48	0.412283	0.711033
Arhgap6	206.463	215.561	0.382117	0.687143
Arhgap8	17.2971	17.7677	0.780901	0.921848
Arhgap9	106.963	112.096	0.689045	0.880663
Arhgdia	2500.48	2725.57	0.0161726	0.121958
Arhgdib	463.699	607.916	0.00018284	0.00668676
Arhgdig	10.3214	11.5013	0.439727	0.731445
Arhgef1	810.921	928.683	8.86231e-05	0.00414021
Arhgef10	470.041	586.96	0.00598626	0.0668394
Arhgef10l	1500.53	1427.47	0.24706	0.562861
Arhgef11	1256.78	1256.44	0.991791	0.997481
Arhgef12	9423.06	9287.69	0.742162	0.905589
Arhgef15	1046.42	1079.87	0.365451	0.674166
Arhgef16	15.6236	18.7496	0.163986	0.454986
Arhgef17	1366	1400.33	0.668295	0.871493
Arhgef18	628.135	635.836	0.674784	0.874608
Arhgef19	196.117	228.174	0.209273	0.518306
Arhgef2	996.788	1077.6	0.0332432	0.187995
Arhgef25	393.629	423.744	0.0874512	0.327636
Arhgef26	104.664	116.6	0.255596	0.5725
Arhgef28	236.54	250.463	0.308208	0.624607
Arhgef3	1078.38	1078.65	0.99946	0.999993
Arhgef33	2.65664	2.2185	0.3851	0.689315
Arhgef37	176.44	180.188	0.867671	0.954432
Arhgef38	0.222763	2.04598	0.000413864	0.0118327
Arhgef39	8.43781	11.9981	0.0326493	0.186434
Arhgef4	18.1824	22.6739	0.0103825	0.0947689
Arhgef40	532.652	613.207	0.000354345	0.010646
Arhgef5	931.054	918.102	0.730311	0.899449
Arhgef6	2981.01	2852.86	0.118502	0.38545
Arhgef7	2586.39	2519.52	0.339529	0.653873
Arhgef9	767.641	696.101	0.0145082	0.114684
Arid1a	1381.97	1415.31	0.59548	0.831974
Arid1b	841.801	859.598	0.542469	0.804385
Arid2	1112.04	1071.93	0.381931	0.687128
Arid3a	56.3064	69.2332	0.0017711	0.0305762
Arid3b	103.634	109.22	0.364178	0.673282
Arid3c	0.152449	0.308406	0.619091	0.844154
Arid4a	761.618	790.135	0.401276	0.70181
Arid4b	1214.26	1225.84	0.800024	0.930119
Arid5a	241.074	287.448	0.0412649	0.214286
Arid5b	556.11	620.304	0.2472	0.563
Arih1	3320.64	3159.12	0.0166029	0.12383
Arih2	1558.58	1475.26	0.0156725	0.119996
Arl1	3909.78	3793.65	0.120522	0.38919
Arl10	41.2365	40.7246	0.775358	0.919197
Arl11	20.1636	25.65	0.0465454	0.228384
Arl13a	1.30331	1.82274	0.215375	0.525912
Arl13b	282.314	284.815	0.822168	0.937992
Arl14	0	0	0.999985	NA
Arl14ep	433.225	433.151	0.988692	0.995954
Arl14epl	0.984681	0.516249	0.109721	0.3702
Arl15	399.079	391.737	0.58916	0.828948
Arl16	131.817	140.762	0.344819	0.658476
Arl2	730.704	716.345	0.701684	0.886028
Arl2bp	1860.71	1816.27	0.439433	0.731328
Arl3	513.897	500.914	0.548603	0.808803
Arl4a	790.274	812.369	0.466699	0.752177
Arl4c	181.386	210.32	0.0129056	0.106793
Arl4d	298.623	261.927	0.0171902	0.125946
Arl5a	2240.32	2185.41	0.509484	0.782827
Arl5b	1009.99	1013.33	0.945168	0.981978
Arl5c	23.0384	34.5547	0.01117	0.0989973
Arl6	226.277	220.674	0.614032	0.841251
Arl6ip1	776.692	821.806	0.126782	0.399913
Arl6ip4	279.891	264.814	0.213264	0.523689
Arl6ip5	2801.15	2755.95	0.552615	0.811644
Arl6ip6	347.354	347	0.96915	0.989445
Arl8a	308.742	326.474	0.355854	0.667104
Arl8b	3637.48	3346.22	0.000172842	0.00649941
Arl9	0.808854	0.792365	0.83961	0.945221
Armc1	1718.86	1595.73	0.00552741	0.0636889
Armc10	308.88	298.646	0.385215	0.689315
Armc12	0.155794	0.16498	0.981112	NA
Armc2	1400.61	1150.34	0.0484886	0.233782
Armc3	2.61319	4.78539	0.0056972	0.06476
Armc4	0.610203	1.38909	0.129756	0.405084
Armc5	142.674	158.94	0.0255375	0.162474
Armc6	134.52	126.969	0.287798	0.603724
Armc7	41.4296	46.97	0.0501625	0.237854
Armc8	1044.26	991.935	0.0674651	0.281049
Armc9	103.33	101.084	0.563308	0.816139
Armcx1	152.816	158.774	0.406529	0.705987
Armcx2	237.182	251.74	0.206776	0.514595
Armcx3	683.158	712.081	0.498254	0.7753
Armcx4	298.629	277.089	0.539754	0.802507
Armcx5	345.08	333.703	0.364808	0.673787
Armcx6	31.8328	31.6224	0.988196	0.995809
Armh1	1.19952	1.43672	0.573798	0.823162
Armh3	627.042	583.544	0.114009	0.378582
Armh4	351.178	376.632	0.502218	0.777677
Armt1	539.622	485.452	0.0085857	0.083908
Arnt	1740.39	1686.18	0.190086	0.491847
Arnt2	19.8058	23.6825	0.181323	0.480136
Arntl	195.814	272.055	0.0710085	0.289707
Arntl2	48.4681	52.4143	0.579463	0.825482
Arpc1a	1225	1247.16	0.316643	0.632555
Arpc1b	822.099	1008.53	2.37362e-05	0.00173233
Arpc2	2996.11	3056.37	0.491494	0.770309
Arpc3	1619.37	1652.86	0.553984	0.811903
Arpc4	796.989	828.699	0.28795	0.603772
Arpc5	952.442	1020.86	0.0726946	0.293442
Arpc5l	1729.35	1702.12	0.678805	0.87673
Arpin	324.509	330.695	0.505788	0.779926
Arpp19	2816.85	2656.58	0.100854	0.353031
Arpp21	40.792	43.168	0.759507	0.912166
Arr3	1.75904	2.14556	0.430894	0.725145
Arrb1	974.758	1173.5	9.16132e-05	0.00424995
Arrb2	168.139	222.882	3.4918e-07	9.0295e-05
Arrdc1	92.8174	107.834	0.006774	0.0725109
Arrdc2	154.957	144.543	0.592861	0.831061
Arrdc3	2124	2101.93	0.839813	0.945248
Arrdc4	468.109	489.756	0.43425	0.728104
Arrdc5	5.28073	4.42392	0.476492	0.758486
Arsa	413.315	466.011	0.000501363	0.0134687
Arsb	259.745	313.539	0.00343475	0.0471338
Arsg	69.4491	79.7969	0.0618103	0.267316
Arsi	18.8474	22.6145	0.21286	0.522925
Arsj	24.912	29.5432	0.0619819	0.267725
Arsk	271.142	274.907	0.716775	0.893267
Art1	3094.55	3036.97	0.674436	0.874479
Art2b	0.135945	0.669545	0.0932518	0.339262
Art3	7536.62	6570.79	0.00479544	0.0580815
Art4	666.199	700.069	0.735986	0.902534
Art5	442.521	411.522	0.357014	0.66788
Artn	0.818708	1.78091	0.0073207	0.0764202
Arv1	49.6401	47.6	0.422192	0.719665
Arvcf	345.305	353.468	0.629186	0.850463
Arx	0.158521	0.210744	0.872567	NA
Arxes1	3.89862	6.74347	0.0572689	0.256333
Arxes2	38.8302	53.8999	0.0604406	0.262997
As3mt	1702.73	1429.76	0.0158804	0.120772
Asah1	1541.39	1578.75	0.342509	0.656636
Asah2	1043.97	950.791	0.046472	0.228352
Asap1	774.907	791.368	0.537658	0.801303
Asap2	601.87	674.65	0.165434	0.458159
Asap3	304.753	290.108	0.480561	0.76162
Asb1	1023.76	917.04	0.0395386	0.208935
Asb10	1681.39	1574.07	0.0959231	0.343912
Asb11	3856.21	3591.71	0.474031	0.75682
Asb12	220.597	209.083	0.248517	0.564398
Asb13	463.125	438.67	0.139655	0.41974
Asb14	2692.34	2441.31	0.0945722	0.341661
Asb15	3365.65	2856.88	0.000226031	0.00779645
Asb16	29.9575	28.5096	0.606742	0.837472
Asb17	0.10245	0.206481	0.812289	NA
Asb18	57.1223	51.0375	0.294155	0.609789
Asb2	6924.17	6360.1	0.0388884	0.206901
Asb3	276.895	261.552	0.0948471	0.342073
Asb4	280.008	266.971	0.480523	0.76162
Asb5	687.888	634.427	0.235098	0.54923
Asb6	182.367	185.131	0.714279	0.892455
Asb7	321.654	304.935	0.0927435	0.337999
Asb8	2468.93	2214.79	2.41925e-05	0.00174334
Asb9	0.409882	0.360071	0.999922	0.999993
Ascc1	522.838	507.884	0.463556	0.749955
Ascc2	845.262	817.262	0.221825	0.534297
Ascc3	812.031	804.921	0.797475	0.928828
Ascl1	0.74674	0.640129	0.87242	0.956132
Ascl2	0.629049	0.370764	0.491459	0.770309
Ascl3	0.381993	0.274883	0.761754	0.913321
Ascl4	0.141585	0.0598054	0.825574	0.939292
Ascl5	0	0	0.999985	NA
Asf1a	406.822	386.326	0.0489409	0.234897
Asf1b	49.2629	46.2275	0.407402	0.706601
Asgr1	1.08114	2.85131	0.0765992	0.303205
Asgr2	4.16875	6.96106	0.012691	0.10613
Ash1l	3640.99	3485.74	0.409457	0.708612
Ash2l	902.778	846.691	0.00797366	0.080485
Asic1	76.205	79.331	0.509754	0.782838
Asic2	1.33959	1.35129	0.939499	0.979653
Asic3	6.48777	7.08316	0.738076	0.90392
Asic4	0.938224	0.658887	0.418072	0.715726
Asic5	0.133184	0.376829	0.571919	0.822033
Asl	103.558	111.079	0.194557	0.497735
Asmt	0	0	NA	NA
Asna1	872.575	888.32	0.685996	0.878976
Asns	168.823	160.62	0.763989	0.914581
Asnsd1	2390.08	2350.91	0.764252	0.91472
Aspa	129.542	139.374	0.463159	0.749587
Aspdh	5.26755	6.78636	0.186224	0.486994
Aspg	7.81751	15.638	0.00127944	0.024922
Asph	9208.75	8943.4	0.357118	0.667942
Asphd1	1.86882	1.77173	0.887376	0.962484
Asphd2	5.2677	8.18132	0.00332008	0.0463804
Aspm	30.8222	39.8602	0.14669	0.430451
Aspn	1631.06	1700.99	0.575276	0.823657
Asprv1	2.83842	6.70971	0.00149222	0.0270524
Aspscr1	492.088	508.862	0.39586	0.698154
Asrgl1	1621.37	1453.11	0.129945	0.405204
Ass1	176.056	218.092	0.00107928	0.0222837
Aste1	133.75	119.821	0.0199589	0.139006
Astl	0.463418	0.399151	0.807086	0.932389
Astn1	49.057	46.8581	0.644312	0.858864
Astn2	80.4953	72.6611	0.419092	0.716606
Asxl1	1356	1359.38	0.9384	0.979408
Asxl2	1188.94	1130.07	0.29223	0.607957
Asxl3	26.1919	25.2527	0.803117	0.931125
Asz1	0.955367	1.39761	0.479028	0.760486
Atad1	4866.64	4441.31	0.000422759	0.0120059
Atad2	200.13	227.296	0.0805288	0.312702
Atad2b	241.774	242.108	0.982833	0.993998
Atad3a	991.02	962.07	0.40841	0.707519
Atad5	100.037	106.448	0.309535	0.626395
Atat1	154.102	152.34	0.797627	0.928828
Atcay	194.527	205.538	0.693403	0.883112
Ate1	2256.3	2124.9	0.0141318	0.112716
Atf1	1339.3	1301.12	0.283769	0.601651
Atf2	1365.35	1338.35	0.405212	0.705213
Atf3	280.291	461.219	0.0286809	0.173504
Atf4	1453.12	1431.49	0.780483	0.921611
Atf5	556.863	581.348	0.631208	0.85161
Atf6	4639.88	4393.66	0.285568	0.60244
Atf6b	276.951	292.798	0.124943	0.396967
Atf7	1971.08	1966.55	0.952108	0.984471
Atf7ip	1452.27	1380.94	0.387316	0.691283
Atf7ip2	1.02324	1.16753	0.740988	0.905209
Atg10	673.263	596.653	7.57935e-05	0.00381322
Atg101	242.469	255.505	0.201265	0.506963
Atg12	1132.31	1065.37	0.00791227	0.0800469
Atg13	1809.6	1917.29	0.167704	0.461086
Atg14	430.667	419.161	0.361133	0.671126
Atg16l1	1026.32	994.347	0.0449723	0.224531
Atg16l2	175.051	176.261	0.923239	0.973222
Atg2a	743.149	790.477	0.076853	0.303574
Atg2b	1077.99	1034.03	0.242467	0.558223
Atg3	663.103	651.924	0.537774	0.80137
Atg4a	639.668	610.606	0.184554	0.485009
Atg4b	821.516	802.898	0.300928	0.616852
Atg4c	165.124	165.533	0.938105	0.979305
Atg4d	823.616	880.281	0.214595	0.525385
Atg5	612.751	562.705	0.00013903	0.00558913
Atg7	420.636	450.214	0.0427338	0.218356
Atg9a	2029.43	1977.86	0.344191	0.657983
Atg9b	25.217	27.1814	0.374599	0.681654
Atic	979.487	982.375	0.938883	0.979551
Atl1	147.963	161.14	0.0934562	0.339795
Atl2	1820.07	1672.32	0.000880418	0.0196219
Atl3	1253.29	1418.48	0.0260559	0.164348
Atm	650.405	621.719	0.628106	0.850056
Atmin	744.217	712.367	0.0945072	0.341661
Atn1	457.88	491.33	0.0806335	0.312982
Atoh1	0.10411	0.100014	0.999959	NA
Atoh7	0	0.0624758	0.955244	NA
Atoh8	121.937	140.101	0.0372055	0.201619
Atox1	503.113	519.877	0.591603	0.830371
Atp10a	91.6233	117.047	0.0013865	0.0258409
Atp10b	0.94578	1.3765	0.410194	0.70931
Atp10d	666.388	664.879	0.976779	0.991768
Atp11a	4312.12	4472.99	0.478713	0.760228
Atp11b	1506.72	1554.64	0.376755	0.683133
Atp11c	651.455	655.98	0.849949	0.948447
Atp12a	0.232422	0.268774	0.968488	0.98917
Atp13a1	430.577	457.015	0.0441079	0.222288
Atp13a2	238.492	263.479	0.0449933	0.22457
Atp13a3	2826.96	2798.46	0.833625	0.942598
Atp13a4	0.74697	0.880125	0.654146	0.863787
Atp13a5	0.673153	1.69187	0.046287	0.228065
Atp1a1	32807.5	29748.1	0.00402723	0.052118
Atp1a2	15887.5	14611.1	0.140697	0.421375
Atp1a3	16.9619	37.1933	1.91898e-06	0.000278508
Atp1a4	17.8153	18.2311	0.921271	0.972513
Atp1b1	8466.99	7925.76	0.101206	0.353537
Atp1b2	362.023	357.796	0.799278	0.929603
Atp1b3	1742.44	1793.75	0.270715	0.588382
Atp1b4	2.98725	4.51717	0.131377	0.40723
Atp23	45.9389	44.2657	0.581949	0.825772
Atp2a1	27.3465	37.633	0.067827	0.282073
Atp2a2	453105	404389	5.48508e-05	0.00307834
Atp2a3	429.001	533.976	0.000128733	0.00531336
Atp2b1	2647.04	2616.54	0.732115	0.900775
Atp2b2	197.499	182.959	0.656109	0.864425
Atp2b3	21.6136	21.2637	0.920049	0.972182
Atp2b4	1130.36	1283.4	0.0304173	0.179636
Atp2c1	2481.93	2519.23	0.655496	0.864019
Atp2c2	0.631051	1.47894	0.0537807	0.248382
Atp4a	3.95934	2.99723	0.437723	0.729896
Atp4b	0.359543	0.738004	0.154026	0.441913
Atp5a1	125106	116353	0.00427521	0.0539842
Atp5b	132008	126848	0.217225	0.528005
Atp5c1	32280.5	29873.5	0.0165159	0.123343
Atp5d	4649.82	4582.07	0.794198	0.927906
Atp5e	5025.89	4770.44	0.396768	0.698885
Atp5f1	28500.7	26161.2	0.00427619	0.0539842
Atp5g1	8484.86	7586.6	0.593809	0.83143
Atp5g2	953.381	908.846	0.914355	0.970686
Atp5g3	18961.9	17358.8	0.0564324	0.254342
Atp5h	23293.7	22088.9	0.23064	0.544424
Atp5j	13966.9	12730	0.019537	0.137227
Atp5j2	1290.61	1277.08	0.878543	0.959222
Atp5k	2338.31	2149.11	0.158582	0.44835
Atp5l	669.64	711.78	0.516778	0.788074
Atp5md	5544.46	5048.99	0.108055	0.367275
Atp5mpl	5086.88	4600.78	0.045246	0.225343
Atp5o	17613	16399.1	0.05279	0.245473
Atp6ap1	4746.26	4517.63	0.00486321	0.0585686
Atp6ap1l	5.81198	4.20846	0.156397	0.445242
Atp6ap2	986.514	1005.86	0.477734	0.759453
Atp6v0a1	2279.75	2328.15	0.589306	0.829085
Atp6v0a2	1114.36	1122.84	0.857887	0.951684
Atp6v0a4	28.1752	32.7063	0.578293	0.824851
Atp6v0b	1371.61	1340	0.48957	0.769076
Atp6v0c	833.986	1035.47	0.316317	0.6323
Atp6v0d1	891.256	884.201	0.7584	0.911756
Atp6v0d2	6.13835	7.10492	0.470153	0.754724
Atp6v0e	788.327	816.034	0.410052	0.709281
Atp6v0e2	491.547	547.374	0.291173	0.607459
Atp6v1a	1092.49	1105.95	0.681123	0.877501
Atp6v1b1	0.322948	1.10244	0.195955	0.499667
Atp6v1b2	2570.56	2585.8	0.842673	0.946159
Atp6v1c1	1759.5	1645.46	0.0241912	0.157161
Atp6v1c2	1.02396	4.74945	0.000847182	0.0192836
Atp6v1d	2331.77	2254.17	0.336976	0.651982
Atp6v1e1	3651.84	3458.19	0.0894838	0.331591
Atp6v1e2	0.100219	0.344848	0.341519	0.655625
Atp6v1f	810.447	801.609	0.785255	0.923862
Atp6v1fnb	0.0521921	0.115541	0.960652	NA
Atp6v1g1	2480.81	2319.51	0.121252	0.390348
Atp6v1g2	56.5296	51.5706	0.26652	0.583817
Atp6v1g3	0.0521921	0.0328465	0.99324	NA
Atp6v1h	892.828	910.109	0.569982	0.820915
Atp7a	275.34	296.8	0.403004	0.703457
Atp7b	4.08714	6.44095	0.123917	0.395568
Atp8a1	2649.65	2357.9	0.0472389	0.230171
Atp8a2	326.637	349.058	0.420292	0.717996
Atp8b1	330.04	346.804	0.436995	0.729575
Atp8b2	538.359	620.336	0.00134769	0.0256797
Atp8b3	0.157656	0.281244	0.666951	0.871083
Atp8b4	33.8679	59.2159	0.000141641	0.00564077
Atp8b5	9.50468	11.2963	0.219756	0.531339
Atp9a	1712.01	1778.39	0.354364	0.666089
Atp9b	774.085	794.451	0.356079	0.667305
Atpaf1	2753.76	2488.39	0.0217671	0.147177
Atpaf2	613.013	591.644	0.297844	0.613621
Atpif1	1667.65	1652.91	0.884066	0.961017
Atpsckmt	558.153	538.068	0.476473	0.758486
Atr	792.536	790.601	0.953988	0.985275
Atraid	1035.96	1026.38	0.883236	0.960479
Atrip	364.715	362.467	0.861494	0.952951
Atrn	1875.34	1718.35	0.0356855	0.196704
Atrnl1	1021.99	1046.25	0.591231	0.830292
Atrx	3949.25	3753.35	0.286131	0.602815
Atxn1	1078.61	1033.73	0.299298	0.615127
Atxn10	2262.29	2188.79	0.268786	0.586138
Atxn1l	795.712	824.301	0.379207	0.685136
Atxn2	1453.96	1353.22	0.0320751	0.184224
Atxn2l	1156.1	1212.86	0.0649409	0.27498
Atxn3	585.226	596.438	0.651715	0.863552
Atxn7	926.365	924.777	0.96653	0.988919
Atxn7l1	539.06	555.083	0.359232	0.670222
Atxn7l2	89.6931	93.7818	0.384346	0.688657
Atxn7l3	600.47	607.11	0.658573	0.866092
Atxn7l3b	909.998	945.078	0.209144	0.518092
AU018091	1.00155	0.735305	0.631874	0.85224
AU021092	260.986	284.73	0.583045	0.826024
AU022252	714.528	802.175	0.0545294	0.249602
AU022751	0.0853555	0.0972483	0.999963	NA
AU040320	1238.82	1206.6	0.538673	0.801833
AU041133	79.4019	65.9452	0.00220691	0.0356397
Auh	1931.88	1805.36	0.124391	0.396164
Aunip	7.62968	8.9405	0.341365	0.655615
Aup1	610.293	651.928	0.0852977	0.323337
Aurka	19.1672	22.5844	0.166772	0.459785
Aurkaip1	929.667	946.791	0.728446	0.898673
Aurkb	8.46573	12.9131	0.0569254	0.255616
Aurkc	0.0915562	0.663952	0.296888	0.612541
Auts2	413.736	404.685	0.708552	0.889285
AV320801	0.050636	0.0258283	0.99337	NA
Aven	267.696	257.362	0.383445	0.68796
Avil	27.0477	29.1676	0.630049	0.851059
Avl9	477.173	487.219	0.609689	0.838374
Avp	2.51547	2.76769	0.862467	0.953221
Avpi1	136.952	141.121	0.611039	0.839383
Avpr1a	23.1444	22.8433	0.921672	0.972755
Avpr1b	0.147393	0.361439	0.686993	NA
Avpr2	3.45586	4.71224	0.20814	0.516856
AW146154	289.567	267.831	0.0153913	0.118914
AW209491	347.584	329.247	0.117353	0.383839
AW549877	2171.16	2080.98	0.345558	0.659064
AW551984	20.6895	27.7689	0.0553828	0.251882
AW554918	291.645	288.138	0.726352	0.897632
Awat1	0.0567807	0.0276913	0.99337	NA
Awat2	3.18937	3.57132	0.66206	0.867608
Axdnd1	1.98059	1.82071	0.767636	0.916218
Axin1	507.362	515.164	0.491194	0.770157
Axin2	72.7747	81.6408	0.0994598	0.349734
Axl	2444.63	2701.16	0.0103601	0.0946152
AY074887	0.452238	0.466611	0.999872	0.999993
AY358078	0	0	0.999985	NA
AY761184	0.172418	0.0983991	0.966175	NA
AY761185	0	0	0.999985	NA
Aym1	0.050636	0.0267616	0.99337	NA
Azgp1	2.24431	8.02851	0.0313666	0.182293
Azi2	2699.4	2513.5	0.0116769	0.101651
Azin1	4206.15	4379.22	0.493608	0.772554
Azin2	42.6889	46.0499	0.417239	0.715021
B020004C17Rik	0.250219	0.35048	0.718674	0.893583
B020004J07Rik	6.44783	6.02541	0.643934	0.858685
B020031M17Rik	0.287957	0.482646	0.544561	0.806173
B230118H07Rik	1946.11	1773.79	0.00609553	0.06768
B230217C12Rik	16.5951	19.3384	0.10624	0.363406
B230219D22Rik	3023.97	2879.15	0.0115186	0.100906
B230307C23Rik	13.869	14.2961	0.740816	0.905063
B2m	6948.06	9809.3	0.0210277	0.143875
B3galnt1	124.626	158.543	0.00977903	0.0907214
B3galnt2	1351.82	1258.14	0.0564202	0.254342
B3galt1	52.706	61.4547	0.0944219	0.341556
B3galt2	748.03	784.286	0.685574	0.878801
B3galt4	23.6079	28.2131	0.0308315	0.180558
B3galt5	1.0186	2.10232	0.0329303	0.187034
B3galt6	72.4743	72.5204	0.981964	0.993533
B3gat1	1.02548	0.672931	0.331615	0.646243
B3gat2	65.4086	57.6847	0.0822859	0.31705
B3gat3	389.527	417.05	0.106854	0.364871
B3glct	329.766	317.944	0.465508	0.751169
B3gnt2	20.568	35.8651	0.0223436	0.149529
B3gnt3	56.821	84.1698	0.000766649	0.018075
B3gnt4	1.59078	1.40261	0.837499	0.944407
B3gnt5	28.4207	47.3518	5.87055e-05	0.00324119
B3gnt6	0.899853	0.816646	0.633769	0.853017
B3gnt7	6.99555	11.3785	0.00209449	0.034435
B3gnt8	27.0502	30.7713	0.102382	0.355851
B3gnt9	81.0156	93.2752	0.0122343	0.104014
B3gntl1	201.473	199.924	0.85011	0.948502
B430306N03Rik	17.1108	35.2137	0.000294119	0.00931837
B4galnt1	67.7243	90.1583	0.0029134	0.0430055
B4galnt2	11.5675	7.77342	0.261226	0.577876
B4galnt3	3.11078	4.54063	0.0986576	0.348571
B4galnt4	1.15116	2.47032	0.0141949	0.113061
B4galt1	3175.37	3229.27	0.741455	0.905392
B4galt2	104.733	117.761	0.00596814	0.0667686
B4galt3	283.164	296.9	0.188133	0.4891
B4galt4	240.448	247.765	0.563642	0.816139
B4galt5	314.21	367.15	0.0104177	0.0948905
B4galt6	1001.57	1052.4	0.334746	0.649407
B4galt7	194.607	191.573	0.602444	0.835403
B4gat1	825.861	759.976	0.016192	0.12205
B9d1	65.2604	60.7344	0.315039	0.630783
B9d2	91.6624	94.8336	0.563102	0.816139
Baalc	8.68281	10.3827	0.441834	0.73326
Baat	3.13864	4.11556	0.346303	0.659771
Babam1	667.012	677.958	0.668125	0.871493
Babam2	788.942	801.612	0.615894	0.842103
Bace1	1984.37	1947.45	0.569202	0.820138
Bace2	236.385	274.729	0.0124708	0.105139
Bach1	1358.15	1328.98	0.57443	0.823162
Bach2	200.291	235.999	0.0625787	0.268657
Bad	215.469	228.766	0.257023	0.574333
Bag1	3373.26	3357.1	0.899795	0.965508
Bag2	917.848	871.287	0.282414	0.600532
Bag3	4134.54	3947.33	0.346305	0.659771
Bag4	299.264	298.075	0.901359	0.965836
Bag5	484.012	482.271	0.88567	0.961457
Bag6	2564.63	2623.01	0.427569	0.722895
Bahcc1	253.254	260.734	0.593255	0.831202
Bahd1	434.09	431.945	0.891222	0.963403
Baiap2	133.861	174.8	0.00244669	0.0381356
Baiap2l1	1204.58	1079.19	0.727456	0.898055
Baiap2l2	1.30405	1.17179	0.601933	0.835036
Baiap3	19.0648	19.0205	0.97767	0.991976
Bak1	286.892	299.911	0.353371	0.665827
Bambi	270.929	282.221	0.577157	0.82408
Banf1	1122.62	1086.29	0.400811	0.701502
Banf2	0	0	0.999985	NA
Bank1	39.2232	66.2554	1.01078e-06	0.000180929
Banp	221.495	206.466	0.285217	0.602349
Bap1	1087.07	1086.07	0.957184	0.986098
Bard1	55.6513	38.7785	0.0980279	0.347429
Barhl1	0.359417	0.351221	0.945194	0.981978
Barhl2	0	0.0267616	0.986786	NA
Barx1	0.122086	0.117214	0.984903	NA
Barx2	9.0513	14.137	0.0181314	0.130924
Basp1	10.7504	15.8559	0.00260363	0.0397083
Batf	11.772	15.299	0.0477187	0.232044
Batf2	19.5436	40.4675	0.000283074	0.00904826
Batf3	1.9885	3.03976	0.0858174	0.323935
Bax	214.438	230.955	0.0843101	0.321057
Baz1a	309.484	329.615	0.300918	0.616852
Baz1b	2804.57	2666.3	0.218527	0.529719
Baz2a	1640.41	1668.62	0.682916	0.878307
Baz2b	1257.87	1265.47	0.894839	0.964
BB287469	0	0	NA	NA
Bbc3	12.8405	14.6254	0.286253	0.602815
Bbip1	837.712	747.451	0.00020665	0.00732102
Bbof1	105.117	91.0904	0.0951641	0.342562
Bbox1	2.41611	4.85725	0.00412914	0.052945
Bbs1	172.732	173.158	0.959754	0.98696
Bbs10	117.115	110.665	0.329596	0.644154
Bbs12	63.0297	69.06	0.0967575	0.345374
Bbs2	423.576	396.505	0.282764	0.600899
Bbs4	184.455	185.056	0.931747	0.977082
Bbs5	185.382	170.149	0.0280241	0.170827
Bbs7	295.285	264.413	0.0447342	0.223851
Bbs9	315.623	312.682	0.829121	0.9406
Bbx	906.923	909.332	0.953756	0.985275
BC003965	731.057	708.817	0.37811	0.684183
BC004004	6727.67	6592.33	0.767348	0.916094
BC005537	6803.64	6630.22	0.368914	0.677016
BC005561	235.839	224.363	0.533898	0.799275
BC005624	537.831	532.335	0.674869	0.874633
BC016579	0.341135	0.308563	0.905545	0.967382
BC017158	182.664	192.488	0.505781	0.779926
BC024139	0.915241	0.972346	0.701674	0.886028
BC024978	166.25	165.138	0.866006	0.954002
BC028528	162.332	166.495	0.669032	0.871859
BC030500	0	0.123735	0.909181	NA
BC030867	9.20239	6.9388	0.0539359	0.24857
BC031181	664.837	663.929	0.96417	0.988175
BC035044	11.5304	25.515	1.58089e-06	0.000256029
BC048403	79.0796	84.7288	0.161606	0.452259
BC048507	0	0.0671656	0.970554	NA
BC048562	0	0.0305342	0.986786	NA
BC048644	0.558145	0.883705	0.281969	0.600036
BC048671	0.121063	0.0328465	0.934679	NA
BC048679	126.904	117.671	0.916083	0.971026
BC049352	5.40703	7.48984	0.178422	0.476083
BC049715	7.27289	6.72622	0.746114	0.907602
BC049762	2.77766	3.92545	0.128797	0.403277
BC051019	0.639186	2.45821	0.00487956	0.0587139
BC051142	13.1278	13.7373	0.801549	0.930454
BC051665	0	0	NA	NA
BC052040	104.339	101.474	0.572866	0.822561
BC053393	0.44945	0.811064	0.343955	0.657823
BC055324	41.0782	39.8462	0.655827	0.86417
BC061212	0	0	0.999985	NA
BC061237	0.0525789	0	0.980143	NA
BC080695	0	0.0374558	0.986786	NA
BC107364	0.857941	0.609528	0.647003	0.860211
BC147527	1.31369	3.06025	0.0371227	0.201291
Bcam	3113.96	3230.44	0.578959	0.825311
Bcan	2.828	3.42933	0.50546	0.779836
Bcap29	1827.99	1609.49	7.81506e-05	0.00387449
Bcap31	1537.38	1501.98	0.390255	0.693374
Bcar1	253.511	260.303	0.520168	0.790812
Bcar3	142.757	159.848	0.024351	0.157448
Bcas1	7.56478	8.28947	0.604195	0.836196
Bcas2	918.517	879.997	0.110841	0.371911
Bcas3	774.426	716.038	0.00369694	0.0494911
Bcat1	26.0231	32.5636	0.0893459	0.331321
Bcat2	3404.23	3211.43	0.413021	0.711737
Bccip	1314.82	1257.62	0.113926	0.378455
Bcdin3d	66.4011	65.9994	0.921789	0.972768
Bche	2681.98	2475.95	0.405195	0.705213
Bckdha	5934.37	5769.1	0.600119	0.834251
Bckdhb	1334.02	1259.34	0.237333	0.552554
Bckdk	2080.47	2032.34	0.483357	0.763538
Bcl10	484.038	501.634	0.17441	0.470225
Bcl11a	68.2864	86.1501	0.0302936	0.179025
Bcl11b	31.8637	34.3552	0.690917	0.881606
Bcl2	432.546	532.033	0.0147757	0.116098
Bcl2a1b	16.613	34.3054	0.000415233	0.0118474
Bcl2a1c	0.0525789	0.248605	0.698611	NA
Bcl2l1	658.278	657.552	0.989371	0.996147
Bcl2l10	0.0954459	0.267608	0.643274	0.858489
Bcl2l11	634.585	629.867	0.920661	0.972384
Bcl2l12	89.826	89.0964	0.877946	0.959108
Bcl2l13	2812.87	2681.81	0.0371114	0.201291
Bcl2l14	0.663489	2.05942	0.0120646	0.103198
Bcl2l15	5.09522	3.20462	0.0411464	0.213877
Bcl2l2	1841.6	1838.91	0.943493	0.981387
Bcl3	25.4629	34.9113	0.00107893	0.0222837
Bcl6	553.631	524.474	0.49098	0.770071
Bcl6b	688.069	738	0.4656	0.751169
Bcl7a	462.588	455.245	0.716912	0.893267
Bcl7b	679.193	681.251	0.919692	0.972182
Bcl7c	185.308	187.485	0.773931	0.918854
Bcl9	812.04	788.949	0.598149	0.833322
Bcl9l	439.235	448.709	0.681421	0.877506
Bclaf1	3037.94	2856.57	0.119829	0.388185
Bclaf3	195.182	194.131	0.891255	0.963403
Bco1	2.65485	3.48869	0.190555	0.492685
Bco2	13.2658	12.1435	0.608409	0.838149
Bcor	713.114	702.062	0.672832	0.873718
Bcorl1	188.56	191.311	0.796861	0.92872
Bcr	347.503	363.29	0.426861	0.722895
Bcs1l	719.366	690.755	0.246889	0.56282
Bdh1	5279.36	4889.07	0.429259	0.724332
Bdh2	45.9813	47.643	0.890507	0.963166
Bdkrb1	1.20727	1.81062	0.195465	0.498783
Bdkrb2	13.0252	12.496	0.826887	0.93965
Bdnf	270.72	245.607	0.161934	0.452765
Bdp1	1180.16	1108.7	0.20592	0.513632
Bean1	51.7192	54.0278	0.681466	0.877506
Becn1	1763.45	1772.55	0.78257	0.92266
Begain	4.60733	4.63938	0.902487	0.965895
Bend3	319.557	320.932	0.911197	0.969098
Bend4	222.804	240.84	0.391193	0.6942
Bend5	89.8018	96.4242	0.285569	0.60244
Bend6	121.24	118.292	0.867315	0.954422
Bend7	186.074	173.979	0.0871173	0.326918
Best1	6.31995	6.18044	0.957431	0.986098
Best2	0.112424	0.150716	0.901341	NA
Best3	180.229	167.11	0.665117	0.869689
Bet1	556.029	531.926	0.129803	0.405084
Bet1l	342.37	353.508	0.29429	0.609846
Bex1	46.0371	38.0917	0.307069	0.623116
Bex2	2.48116	3.458	0.198815	0.503551
Bex3	70.3086	72.0294	0.701099	0.885881
Bex4	11.8207	13.9292	0.289413	0.605347
Bex6	0.106679	1.7033	0.0431152	0.219678
Bfar	1923.62	1844.85	0.125654	0.398077
Bfsp1	8.90472	10.9879	0.18596	0.486842
Bfsp2	19.715	19.2352	0.913186	0.970242
Bglap	0.346996	0.800889	0.0783507	0.307113
Bglap2	0.177717	0.300877	0.767134	0.916089
Bglap3	3.59489	3.13215	0.530728	0.797823
Bgn	7211.99	8716.16	0.00125321	0.0246083
[truncated: 18,294 more rows]
