# Supplementary material for: Misexpression of genes lacking CpG islands drives degenerative changes during aging
Source: Sci Adv. 2021 Dec 15;7(51):eabj9111. doi: 10.1126/sciadv.abj9111 (PMC8673774; doi:10.1126/sciadv.abj9111)
Supplement: Supplementary file 2 — Tables S1 to S12 [file sciadv.abj9111_tables_s1_to_s12.zip › sciadv.abj9111_table_s4.xlsx]

## Sheet: 4A
A list of RNA-seq datasets of cells/tissues carrying chromatin architecure disruption.
Repository	Accession	Feature	Tissue/cell type	Reference
GEO	GSM1583042	Hp1a-KD	ES cells	Yearim A, et al. HP1 is involved in regulating the global impact of DNA methylation on alternative splicing. Cell Rep 2015 Feb 24;10(7):1122-34. PMID: 25704815
GEO	GSM1583043	Hp1a-KD	ES cells
GEO	GSM1583044	Hp1a-KD	ES cells
GEO	GSM1583045	Hp1a-KD	ES cells
GEO	GSM2111604	Lmnb1-/-	Olfactory Epithelium	Gigante CM, et al. Lamin B1 is required for mature neuron-specific gene expression during olfactory sensory neuron differentiation. Nat Commun 2017 Apr 20;8:15098. PMID: 28425486
GEO	GSM2111605	Lmnb1-/-	Olfactory Epithelium
GEO	GSM2111606	Lmnb1-/-	Olfactory Epithelium
GEO	GSM2111607	Lmnb1-/-	Olfactory Epithelium
GEO	GSM2480796	Lmnb1-KD	Lung epithelial cells	Jia Y, et al. Lamin B1 loss promotes lung cancer development and metastasis by epigenetic derepression of RET. J Exp Med 2019 Jun 3;216(6):1377-1395. PMID: 31015297
GEO	GSM2480797	Lmnb1-KD	Lung epithelial cells
GEO	GSM2480798	Lmnb1-KD	Lung epithelial cells
GEO	GSM2480799	Lmnb1-KD	Lung epithelial cells
GEO	GSM2527724	Lmnb1-KD	Mammary gland epithelium	Pascual-Reguant L, et al. Lamin B1 mapping reveals the existence of dynamic and functional euchromatin lamin B1 domains. Nat Commun 2018 Aug 24;9(1):3420. PMID: 30143639
GEO	GSM2527725	Lmnb1-KD	Mammary gland epithelium
GEO	GSM2527726	Lmnb1-KD	Mammary gland epithelium
GEO	GSM2527727	Lmnb1-KD	Mammary gland epithelium
GEO	GSM2527728	Lmnb1-KD	Mammary gland epithelium
GEO	GSM2527729	Lmnb1-KD	Mammary gland epithelium
GEO	GSM2527730	Lmnb1-KD	Mammary gland epithelium
GEO	GSM2527731	Lmnb1-KD	Mammary gland epithelium
GEO	GSM2889318	Hp1a-KD	ES cells	He J, et al. Transposable elements are regulated by context-specific patterns of chromatin marks in mouse embryonic stem cells. Nat Commun 2019 Jan 3;10(1):34. PMID: 30604769
GEO	GSM2889319	Hp1a-KD	ES cells
GEO	GSM2889350	Hp1a-KD	ES cells
GEO	GSM2889351	Hp1a-KD	ES cells
GEO	GSM2987669	Lmna-/-	Heart	Auguste G, et al. Suppression of Activated FOXO Transcription Factors in the Heart Prolongs Survival in a Mouse Model of Laminopathies. Circ Res 2018 Mar 2;122(5):678-692. PMID: 29317431
GEO	GSM2987670	Lmna-/-	Heart
GEO	GSM2987671	Lmna-/-	Heart
GEO	GSM2987672	Lmna-/-	Heart
GEO	GSM2987673	Lmna-/-	Heart
GEO	GSM2987674	Lmna-/-	Heart
GEO	GSM2987675	Lmna-/-	Heart
GEO	GSM2987676	Lmna-/-	Heart
GEO	GSM2987677	Lmna-/-	Heart
GEO	GSM2987678	Lmna-/-	Heart
GEO	GSM3439006	Senescence	Beta-cells	Aguayo-Mazzucato C, et al. Acceleration of β Cell Aging Determines Diabetes and Senolysis Improves Disease Outcomes. Cell Metab 2019 Jul 2;30(1):129-142.e4. PMID: 31155496
GEO	GSM3439007	Senescence	Beta-cells
GEO	GSM3439008	Senescence	Beta-cells
GEO	GSM3439009	Senescence	Beta-cells
GEO	GSM3439010	Senescence	Beta-cells
GEO	GSM3439011	Senescence	Beta-cells
GEO	GSM3439012	Senescence	Beta-cells
GEO	GSM3439013	Senescence	Beta-cells
GEO	GSM3439014	Senescence	Beta-cells
GEO	GSM3439015	Senescence	Beta-cells
GEO	GSM3439016	Senescence	Beta-cells
GEO	GSM3439017	Senescence	Beta-cells
GEO	GSM3439018	Senescence	Beta-cells
GEO	GSM3439019	Senescence	Beta-cells
GEO	GSM3487475	Progeria (LmnaG609G)	Tail tip primary fibroblasts	Beyret E, et al. Single-dose CRISPR–Cas9 therapy extends lifespan of mice with Hutchinson–Gilford progeria syndrome. Nat Med 2019 Feb 18;25:419-422. PMID: 30778240
GEO	GSM3487478	Progeria (LmnaG609G)	Tail tip primary fibroblasts
GEO	GSM3487487	Progeria (LmnaG609G)	Tail tip primary fibroblasts
GEO	GSM3487490	Progeria (LmnaG609G)	Tail tip primary fibroblasts
GEO	GSM3516853	LmnaD300N	Heart	Chen SN, et al. DNA Damage Response/TP53 Pathway Is Activated and Contributes to the Pathogenesis of Dilated Cardiomyopathy Associated With LMNA (Lamin A/C) Mutations. Circ Res 2019 Mar 15;124(6):856-873. PMID: 30696354
GEO	GSM3516854	LmnaD300N	Heart
GEO	GSM3516855	LmnaD300N	Heart
GEO	GSM3516856	LmnaD300N	Heart
GEO	GSM3516857	LmnaD300N	Heart
GEO	GSM3516858	LmnaD300N	Heart
GEO	GSM3516859	LmnaD300N	Heart
GEO	GSM3516860	LmnaD300N	Heart
GEO	GSM910296	LBR-null	Myoblasts	Solovei I, et al. LBR and lamin A/C sequentially tether peripheral heterochromatin and inversely regulate differentiation. Cell 2013 Jan 31;152(3):584-98. PMID: 23374351
GEO	GSM910297	LBR-null	Myoblasts
GEO	GSM910298	LBR-null	Myoblasts
GEO		LBR-null	Kidney	This study
GEO		LBR-null	Kidney
GEO		LBR-null	Kidney
GEO		LBR-null	Kidney
GEO		LBR-null	Kidney
GEO		LBR-null	Kidney
GEO		LBR-null	Kidney
GEO		LBR-null	Kidney

## Sheet: 4B
Differentially expressed genes upon chromatin architecture disruption.
Symbol	CGI-ness	LBR-null (This study)			LBR-null (GSE37076)			LmnaG609G/G609G (GSE122865)			Lmnb1-KD (GSE94681)			Hp1a-KD (GSE108091)			Senescence (GSE121539)
		Avg. WT	Avg. Lbric-J	Fold change (Defective / WT or Con)	Avg. WT	Avg. Lbr-/-	Fold change (Defective / WT or Con)	Avg. WT	Avg. LmnaG609G	FC	Avg. Con	Avg. Lmnb1-KD	FC	Avg. Con	Avg. Hp1a-KD	FC	Avg. Con	Avg. Senescence	FC
1110012L19Rik	-	366.91	550.837	1.5013	58.2589	64.865	1.1134	684.08	605.317	0.8849	660.215	580.526	0.8793	542.953	542.405	0.999	230.211	251.252	1.0914
1110051M20Rik	-	428.425	379.555	0.8859	55.4625	47.2575	0.8521	696.4	675.762	0.9704	1310.54	1173.64	0.8955	563.24	379.655	0.6741	442.822	368.142	0.8314
1300017J02Rik	-	12.5255	35.9914	2.8735	0.932142	0.748835	0.8033	4.12782	2.34766	0.5687	0.965613	1.03269	1.0695	38.9855	19.1633	0.4915	4.68139	3.9546	0.8447
1500015O10Rik	-	59.0718	31.3443	0.5306	8.38928	22.7547	2.7123	374.379	596.023	1.592	0.965613	0.525837	0.5446	1.55561	18.8879	12.1419	3.81482	6.60039	1.7302
1600015I10Rik	-	0.22616	0.873931	3.8642	0	0.494626	NA	0	0	NA	0.479333	0.506857	1.0574	0	0.852773	NA	0	0	NA
1700001F09Rik	-	2.5581	6.86033	2.6818	0	1.27104	NA	0	0.619157	NA	0	0	NA	0	0	NA	0	0	NA
1700001J03Rik	-	50.067	134.644	2.6893	0	0.254209	NA	0.66662	0.964856	1.4474	3.87634	3.13604	0.809	1.11902	4.23883	3.788	14.8413	16.8472	1.1352
1700001K19Rik	-	14.5379	26.5229	1.8244	2.33036	1.01683	0.4363	8.59548	11.9807	1.3938	7.7249	6.19616	0.8021	11.2622	21.2451	1.8864	33.6193	28.1423	0.8371
1700001L19Rik	-	7.1007	7.54211	1.0622	4.66071	1.95092	0.4186	1.7306	4.20513	2.4299	4.84196	5.61339	1.1593	7.8416	5.89432	0.7517	3.34025	2.6647	0.7978
1700001P01Rik	-	2.79209	2.55289	0.9143	0.466071	1.96471	4.2155	1.53192	2.82233	1.8423	7.71796	19.1523	2.4815	21.4055	18.3605	0.8578	4.24871	3.46858	0.8164
1700006A11Rik	-	0	0	NA	0.466071	0.480835	1.0317	0	0	NA	0	0	NA	0	0	NA	0	0	NA
1700007K13Rik	-	21.6799	7.82919	0.3611	5.12678	2.71355	0.5293	196.673	218.564	1.1113	0.972559	1.03269	1.0618	653.534	351.949	0.5385	30.0483	25.961	0.864
1700008O03Rik	-	18.3028	18.1895	0.9938	0	0	NA	6.16297	13.2656	2.1525	5.79368	2.06539	0.3565	97.7657	119.419	1.2215	8.50472	10.1253	1.1906
1700008P02Rik	-	0	0	NA	0	0	NA	0	0	NA	0	0	NA	0	0	NA	0	0	NA
1700009N14Rik	-	0	0.151909	NA	54.5303	51.9891	0.9534	2.63119	3.51373	1.3354	0	0	NA	0	2.40815	NA	0	0.119378	NA
1700010B08Rik	-	0	0	NA	0	0.508417	NA	0	0.619157	NA	0	0	NA	0	1.68052	NA	1.94128	1.80627	0.9305
1700010I14Rik	-	47.1788	36.2657	0.7687	4.19464	7.64602	1.8228	45.7367	75.0062	1.64	0	1.03269	NA	6.31779	18.2104	2.8824	40.797	34.5747	0.8475
1700011L22Rik	-	1.00437	1.87852	1.8703	0.466071	0	0	0.66662	0.964856	1.4474	0	2.55327	NA	0	0	NA	0.974768	0.510357	0.5236
1700011M02Rik	-	0.452319	0.155219	0.3432	0	0	NA	0	0	NA	0	0	NA	0	0	NA	1.48038	0.350819	0.237
1700012A03Rik	-	0	0	NA	0.466071	0	0	0	0	NA	0.486279	0	0	0	0	NA	0	0	NA
1700012B07Rik	-	0.259405	0.307128	1.184	0.466071	0.480835	1.0317	5.89371	2.7656	0.4692	0	0	NA	21.9607	0.827744	0.0377	0.135169	0	0
1700012B09Rik	-	0	0	NA	5.12678	2.68597	0.5239	79.6285	22.7076	0.2852	0	0.506857	NA	0	1.63046	NA	0	0	NA
1700012P22Rik	-	0.808756	0.438509	0.5422	0.466071	0.240418	0.5158	0	0	NA	0	0	NA	0.373007	0	0	0	0.130347	NA
1700013G24Rik	-	0	0	NA	0	0.721253	NA	0	1.31056	NA	0	1.57751	NA	0.809591	2.05685	2.5406	0	0	NA
1700013H16Rik	-	0.289946	0.459037	1.5832	0	0.254209	NA	0	0	NA	0	0	NA	139.097	4.16375	0.0299	0	0	NA
1700015F17Rik	-	3.7951	8.45834	2.2288	0.466071	1.49767	3.2134	2.39722	0.964856	0.4025	0.479333	1.01371	2.1148	0.404795	0	0	1.21004	0.273478	0.226
1700015G11Rik	-	0.259405	0.147899	0.5701	0	0.480835	NA	0.8653	0	0	0	0	NA	0	0	NA	0	0.422727	NA
1700016C15Rik	-	78.0111	86.7686	1.1123	0.466071	0.721253	1.5475	0.43265	2.20317	5.0923	0	2.08437	NA	0.404795	0.426386	1.0533	2.0222	0.766048	0.3788
1700016D06Rik	-	6.1774	7.7093	1.248	0.466071	0	0	0	0	NA	0	2.06539	NA	159.823	3.73736	0.0234	0.565817	0.970138	1.7146
1700017D01Rik	-	4.81388	9.99077	2.0754	1.39821	0	0	0.43265	0	0	0	0	NA	0	0	NA	0	0.119378	NA
1700017N19Rik	-	1.58697	1.30489	0.8222	0.466071	0.494626	1.0613	0	0.3457	NA	0.479333	0.506857	1.0574	0	0	NA	0	0	NA
1700018B08Rik	-	2.78406	8.31883	2.988	0	0	NA	0	0	NA	1.45189	1.52057	1.0473	33.1997	3.71233	0.1118	0.619179	0.411758	0.665
1700018F24Rik	-	0	0	NA	0	0	NA	0	0	NA	0	0.506857	NA	0.373007	0	0	0.122122	0	0
1700019A02Rik	-	2.9159	3.83492	1.3152	0.466071	0.254209	0.5454	1.33324	0	0	1.92428	0.525837	0.2733	5.38104	3.83748	0.7131	0.909226	0.637415	0.7011
1700019N19Rik	-	0.22616	0.758145	3.3523	0	0.494626	NA	0.43265	0	0	0	0	NA	0.777803	1.25413	1.6124	0.135169	0.130285	0.9639
1700020A23Rik	-	0.485565	1.3519	2.7842	0.932142	0	0	0	0.619157	NA	2.88295	1.03269	0.3582	0.746014	6.37077	8.5397	1.66223	3.44777	2.0742
1700020D05Rik	-	7.68474	5.28144	0.6873	0.932142	1.24346	1.334	15.2133	13.3068	0.8747	0	1.03269	NA	24.699	13.319	0.5393	52.7011	42.1457	0.7997
1700020L24Rik	-	91.373	85.4664	0.9354	3.72857	1.71051	0.4588	65.9784	46.86	0.7102	143.793	342.684	2.3832	27.9691	44.0716	1.5757	8.07469	15.5044	1.9201
1700020N15Rik	-	0.22616	0	0	0	0.254209	NA	0	0	NA	0	0.506857	NA	0.404795	1.2291	3.0364	0	0	NA
1700021F07Rik	-	2.01	3.35612	1.6697	0	0	NA	0	0	NA	0	0	NA	1.9604	1.27916	0.6525	0	0	NA
1700022I11Rik	-	5.34467	3.75552	0.7027	2.79643	1.00304	0.3587	0	2.54887	NA	0.479333	0.506857	1.0574	0.404795	2.1069	5.2049	11.1719	11.5483	1.0337
1700023F06Rik	-	0.943098	0.462348	0.4902	0	0.748835	NA	5.46106	4.62307	0.8466	4.83501	1.01371	0.2097	42.1285	70.133	1.6647	165.944	125.605	0.7569
1700024G13Rik	-	0	0	NA	0	0	NA	0	0	NA	0.486279	0	0	0	6.27065	NA	0	0	NA
1700024P04Rik	-	0	0	NA	0	0	NA	0	0	NA	0.479333	0	0	2.70641	0.401358	0.1483	0.168163	0.38195	2.2713
1700025F22Rik	-	0.579891	0.617567	1.065	0	0	NA	0	0	NA	0	0.525837	NA	0	0	NA	0.244244	0.238756	0.9775
1700028K03Rik	-	20.9548	40.5146	1.9334	7.45714	5.0428	0.6762	4.39708	3.85943	0.8777	19.8194	21.6486	1.0923	9.64306	15.6011	1.6179	15.1749	15.6387	1.0306
1700028P14Rik	-	1.06671	3.36092	3.1507	0	0.254209	NA	0	0	NA	0	0	NA	1.11902	0	0	0	0.429581	NA
1700029F12Rik	-	1.68681	1.44951	0.8593	0	0.240418	NA	0	0	NA	0	0	NA	0	0	NA	0	0	NA
1700029H14Rik	-	7.50061	16.5283	2.2036	0.466071	1.68292	3.6109	0.43265	0.3457	0.799	0.479333	0.525837	1.097	3.143	1.25413	0.399	0.175246	0.350819	2.0019
1700029I15Rik	-	47.7836	46.4655	0.9724	5.59285	2.72734	0.4876	10.7587	7.51764	0.6987	14.4564	17.0679	1.1806	7.65087	7.49975	0.9802	41.1168	33.8963	0.8244
1700029P11Rik	-	3.20178	1.66261	0.5193	0	0	NA	0	0	NA	0	0	NA	387.428	342.914	0.8851	9.52915	6.27086	0.6581
1700031F05Rik	-	3.36937	5.67788	1.6851	0.466071	0	0	0	0	NA	0	0	NA	0	0.426386	NA	0.135169	0.481104	3.5593
1700034E13Rik	-	0.486819	0.748947	1.5385	1.39821	0.748835	0.5356	0.43265	1.65626	3.8282	0	0	NA	0	0	NA	0	0	NA
1700034J05Rik	-	1.29839	0.741627	0.5712	21.9053	31.6975	1.447	0	0	NA	0.486279	0.506857	1.0423	0	0.401358	NA	0	0.873296	NA
1700042G07Rik	-	5.94583	8.16755	1.3737	0	0	NA	0	0	NA	0	0	NA	1.11902	0	0	0	0.376846	NA
1700057G04Rik	-	1.81439	2.28981	1.262	0	0.480835	NA	0	0	NA	0	0.506857	NA	0.373007	0	0	0.135169	0.143194	1.0594
1700061G19Rik	-	4.30861	7.31506	1.6978	5.12678	4.94626	0.9648	4.39708	4.62307	1.0514	10.1632	12.9371	1.2729	2707.23	378.054	0.1396	19.9809	15.1944	0.7604
1700066B19Rik	-	4.87902	3.11891	0.6392	0.932142	2.00609	2.1521	3.06384	5.11325	1.6689	0	1.03269	NA	13.7864	15.5019	1.1244	5.47653	5.78551	1.0564
1700067K01Rik	-	116.804	123.557	1.0578	7.45714	8.5939	1.1524	3.73046	2.7656	0.7414	12.5252	16.4662	1.3146	89.9792	63.9365	0.7106	14.9068	13.6971	0.9188
1700067P10Rik	-	0.289946	0	0	0.466071	0.748835	1.6067	0	0	NA	0.479333	0	0	0	0	NA	0.111204	0.249725	2.2456
1700074P13Rik	-	0.289946	1.15696	3.9903	0.932142	0	0	0	0	NA	0	0	NA	0	0	NA	0	0	NA
1700080E11Rik	-	0	0	NA	0	0	NA	0	0	NA	0	0.506857	NA	0	0	NA	0	0	NA
1700080O16Rik	-	0.259405	0	0	0	0.254209	NA	0	0	NA	0	0.506857	NA	41.2553	0	0	0	0	NA
1700093K21Rik	-	16.8388	33.7952	2.007	0	0.254209	NA	0.66662	0.964856	1.4474	0.958667	1.01371	1.0574	0.373007	5.39285	14.4578	18.924	18.833	0.9952
1700102P08Rik	-	34.8873	22.5397	0.6461	5.59285	3.94322	0.705	5.89371	5.16998	0.8772	12.0458	8.33747	0.6921	23.3341	22.5243	0.9653	46.8051	61.2485	1.3086
1700109H08Rik	-	15.703	41.1159	2.6183	9.32142	8.02435	0.8609	6.39694	10.8869	1.7019	19.3053	23.302	1.207	20.0873	26.638	1.3261	26.9573	26.2745	0.9747
1700122O11Rik	-	0	0	NA	0	0	NA	0	0	NA	0	0	NA	0	1.27916	NA	0.400622	0.288536	0.7202
1700123K08Rik	-	0	0	NA	0.466071	0	0	0	0	NA	0	0	NA	0	0	NA	0.168163	0.758796	4.5123
1700125H20Rik	-	3.53299	3.2872	0.9304	0.466071	0	0	0.8653	2.27541	2.6296	0.486279	1.01371	2.0846	5.81762	2.50826	0.4311	1.54949	1.53253	0.9891
1700129C05Rik	-	0	0.465658	NA	0	0.240418	NA	0	0	NA	0.479333	0	0	0	0	NA	0	0	NA
1810009J06Rik	-	0.975089	1.19264	1.2231	0	0	NA	0	0	NA	0	0	NA	0	0	NA	2.02564	0.640766	0.3163
1810046K07Rik	-	8.75957	9.90841	1.1312	0	0.508417	NA	0	0	NA	0.479333	0	0	0	0	NA	0.344531	0.119378	0.3465
1810065E05Rik	-	0.808756	0.447118	0.5528	0.932142	0.254209	0.2727	0	0	NA	0	1.03269	NA	0	0	NA	0	0.145342	NA
2010003K11Rik	-	39.6557	31.248	0.788	0	0	NA	0	0.964856	NA	0.972559	0	0	1.1826	3.336	2.8209	0.290284	0.790072	2.7217
2010005H15Rik	-	1.78114	1.8217	1.0228	2.33036	9.27378	3.9796	1.09927	0	0	0	0	NA	0	0.401358	NA	1.26077	1.45682	1.1555
2010106E10Rik	-	0.579891	1.44543	2.4926	0	0	NA	0	0	NA	0	0	NA	0	0	NA	0	0.202313	NA
2010109I03Rik	-	20.0645	34.7493	1.7319	0	0.240418	NA	0	0	NA	0	1.03269	NA	0.746014	0	0	0	0	NA
2010111I01Rik	-	1931.01	2278.96	1.1802	288.032	242.164	0.8408	1025.04	1238.01	1.2078	288.628	279.125	0.9671	241.526	332.231	1.3756	1707.21	1737.95	1.018
2200002D01Rik	-	249.209	209.291	0.8398	35.8875	32.0128	0.892	151.708	203.497	1.3414	348.017	499.179	1.4344	57.8435	607.404	10.5008	5.44678	5.77096	1.0595
2200002J24Rik	-	4.62784	30.9033	6.6777	0.466071	0.748835	1.6067	0.43265	0	0	0	0.506857	NA	1.15081	6.12048	5.3184	13.9558	10.9512	0.7847
2210010C04Rik	-	0.808756	0.310438	0.3838	0.466071	2.92638	6.2788	0.43265	1.23831	2.8622	0	0.506857	NA	1.9604	0.426386	0.2175	835.28	238.703	0.2858
2210407C18Rik	-	0.549351	7.26812	13.2304	0.932142	0.494626	0.5306	0	0	NA	0	1.03269	NA	0.777803	0	0	0	0.130347	NA
2300002M23Rik	-	0	0	NA	0	0	NA	0.43265	0.964856	2.2301	0	0	NA	269.531	10.008	0.0371	0	0	NA
2300003K06Rik	-	0	0	NA	0	0	NA	0	0	NA	0	1.55853	NA	0	0.426386	NA	0	0	NA
2310002L09Rik	-	0	2.89541	NA	3.72857	2.45934	0.6596	0	0	NA	0	0	NA	0	0	NA	0	0	NA
2310007B03Rik	-	125.827	47.5838	0.3782	2.79643	2.47313	0.8844	1.09927	0.619157	0.5632	2501.1	2630.63	1.0518	0	113.656	NA	0	0.202313	NA
2310030G06Rik	-	761.035	606.63	0.7971	15.8464	17.0242	1.0743	36.4968	57.7057	1.5811	151.601	220.617	1.4552	146.282	103.92	0.7104	498.246	414.521	0.832
2310034C09Rik	-	0	0	NA	0	0	NA	0	0	NA	0	0	NA	0	0	NA	0	0	NA
2310050C09Rik	-	0	0	NA	0	0	NA	2.63119	0.964856	0.3667	0.479333	1.01371	2.1148	0	0	NA	0	0	NA
2310057J18Rik	-	0	0.155219	NA	0	0.240418	NA	0	0	NA	0.479333	0.506857	1.0574	0	0	NA	0	0	NA
2310057N15Rik	-	0	0	NA	0	0	NA	0	0	NA	0	0	NA	0	0	NA	0	0	NA
2310061N02Rik	-	0.259405	0	0	0	0.480835	NA	0	0	NA	0.479333	0	0	0	0	NA	0	0	NA
2310079G19Rik	-	0	0	NA	0	0.254209	NA	0	0	NA	0	0	NA	0	0	NA	0	0	NA
2410004P03Rik	-	2.89183	2.36972	0.8195	3.2625	1.22967	0.3769	22.1135	14.1427	0.6395	0.972559	1.52057	1.5635	21.6598	44.4229	2.0509	6.97589	9.82575	1.4085
2410137M14Rik	-	8.07529	11.1771	1.3841	0.932142	0	0	0	0	NA	0	0.506857	NA	379.496	81.5435	0.2149	0.750861	0.119378	0.159
2410141K09Rik	-	0	0	NA	1.39821	0.240418	0.1719	0	0.3457	NA	0	0	NA	340.714	144.677	0.4246	0	0	NA
2610028H24Rik	-	8.31218	12.4799	1.5014	0	0	NA	0	0.6914	NA	0	1.03269	NA	10.3255	7.09839	0.6875	2.65079	1.50948	0.5694
2610318N02Rik	-	4.99501	1.52603	0.3055	19.1089	15.3886	0.8053	8.92226	18.7657	2.1032	0.486279	2.62918	5.4067	1512.33	1842.43	1.2183	13.0069	13.9287	1.0709
2610528A11Rik	-	7.02086	8.47614	1.2073	3.2625	4.98764	1.5288	3.69517	16.1601	4.3733	7.74574	43.918	5.67	3.51601	2.53329	0.7205	1.10917	4.37345	3.943
2610528J11Rik	-	1165.71	1079.92	0.9264	0	0.254209	NA	0	0	NA	0	0	NA	4.63503	230.511	49.7325	8.81347	9.20177	1.0441
2900011O08Rik	-	11.2154	3.42118	0.305	0.932142	0.989252	1.0613	3.49649	14.5606	4.1643	0	0	NA	1112.65	1225.92	1.1018	0.954231	4.05579	4.2503
2900026A02Rik	-	856.126	964.278	1.1263	1510.54	1262.64	0.8359	2999.56	2510.75	0.837	1142.74	1278.93	1.1192	592.383	1200.97	2.0274	2274.25	2219.95	0.9761
2900092C05Rik	-	0.196874	0.743505	3.7766	0.466071	0.762626	1.6363	0.43265	0.964856	2.2301	0	0.506857	NA	0	0	NA	0.451617	0.305227	0.6759
3110021N24Rik	-	25.2397	52.0925	2.0639	13.05	13.9599	1.0697	63.7799	56.0494	0.8788	81.5005	44.9127	0.5511	94.7712	103.242	1.0894	36.3376	33.2728	0.9157
3300002I08Rik	-	9.42857	18.5599	1.9685	9.32142	8.90327	0.9551	10.9927	19.5139	1.7752	21.2088	38.7355	1.8264	14.4922	9.63168	0.6646	16.4399	14.7226	0.8955
3425401B19Rik	-	2.63117	20.1973	7.6762	23.7696	39.6037	1.6661	18.4536	40.7664	2.2091	0.479333	0.506857	1.0574	6.22242	3.36103	0.5401	41.796	26.1197	0.6249
3830403N18Rik	-	2.47411	2.92892	1.1838	4.66071	5.38572	1.1556	14.1271	30.9166	2.1885	1.45884	0.506857	0.3474	0	0.426386	NA	2.67629	4.31789	1.6134
3830417A13Rik	-	0.549351	1.14905	2.0916	3.2625	1.96471	0.6022	1.29795	0	0	0.486279	0.525837	1.0813	7.90518	62.6574	7.9261	0	0.101157	NA
March1	-	49.9348	29.9743	0.6003	0	0	NA	0	0	NA	2.91073	4.16874	1.4322	0.746014	10.3593	13.8862	0	0	NA
Sept1	-	224.151	228.69	1.0203	0	0	NA	0	0	NA	15.3942	15.9024	1.033	12565.8	3976.14	0.3164	0	0	NA
Sept4	-	1585.1	1812.29	1.1433	0	0	NA	0	0	NA	2641.94	3402.07	1.2877	190.907	354.83	1.8587	0	0	NA
Sept12	-	5.27838	2.72444	0.5162	0	0	NA	0	0	NA	1.93123	0.506857	0.2625	1.49203	2.05685	1.3786	0	0	NA
Sept14	-	7.7548	14.107	1.8191	0	0	NA	0	0	NA	2.39667	0	0	0.777803	6.74709	8.6746	0	0	NA
4833423E24Rik	-	0.776765	4.37529	5.6327	2.33036	0.254209	0.1091	0	0.3457	NA	0	0.506857	NA	0	0	NA	0.168163	0	0
4921501E09Rik	-	0.289946	0	0	0.466071	0.989252	2.1225	0	0	NA	0	0.506857	NA	0	0	NA	0	0	NA
4921504E06Rik	-	2.20272	12.3876	5.6238	0	0.240418	NA	0	0	NA	0	1.53955	NA	0	0	NA	0.519134	0	0
4921509C19Rik	-	6.65465	20.8719	3.1364	0	0.240418	NA	0	0	NA	0	2.06539	NA	0	0.852773	NA	0	0	NA
4921511M17Rik	-	0	0	NA	0	0	NA	0	0	NA	0	0	NA	0	0	NA	0	0	NA
4921517D22Rik	-	0.549351	0.920685	1.676	0	0.254209	NA	0.43265	0	0	0.972559	2.59122	2.6643	4.19844	4.91641	1.171	0	0	NA
4921524L21Rik	-	3.59834	8.9994	2.501	0	0.494626	NA	0	0	NA	0	0	NA	0	0	NA	0	0	NA
4921530L21Rik	-	1.84638	1.48925	0.8066	0	0	NA	0	0.3457	NA	0	0.506857	NA	0	0	NA	0	0	NA
4921536K21Rik	-	38.7858	31.0693	0.801	18.6428	9.1299	0.4897	62.2127	64.7331	1.0405	27.0511	22.0796	0.8162	20.8735	25.6851	1.2305	80.5973	79.7785	0.9898
4921539E11Rik	-	0.259405	1.60795	6.1986	0	0.480835	NA	0	0	NA	0	0.525837	NA	0	0.426386	NA	0.723777	0.130285	0.18
4922502D21Rik	-	0.259405	0.455727	1.7568	0	0	NA	0	0	NA	0	0.525837	NA	0	0	NA	0	0	NA
4930402F06Rik	-	0.456279	4.74826	10.4065	0	0	NA	0	0	NA	0	0	NA	0	0	NA	0	0	NA
4930404N11Rik	-	271.166	183.764	0.6777	6.52499	9.08853	1.3929	118.192	88.9268	0.7524	32.3932	39.9011	1.2318	1249.42	444.003	0.3554	94.4026	122.013	1.2925
4930407I10Rik	-	0.289946	1.6235	5.5993	0.932142	0.975461	1.0465	0	0	NA	1.44495	1.57751	1.0917	0	0	NA	0.407929	0.143194	0.351
4930415L06Rik	-	0	0.537968	NA	0	0.240418	NA	0	0	NA	0.486279	0.525837	1.0813	0	0	NA	0	0	NA
4930415O20Rik	-	31.107	40.9561	1.3166	2.79643	5.72268	2.0464	2.86516	8.06455	2.8147	3.88329	5.20143	1.3394	6.56364	3.76239	0.5732	8.13673	7.86485	0.9666
4930430A15Rik	-	2.75623	4.72428	1.714	0	0.240418	NA	0	0	NA	0.486279	0	0	0	0	NA	0	0	NA
4930432M17Rik	-	0.289946	0	0	0.932142	0.240418	0.2579	0.43265	2.4199	5.5932	0.972559	0.525837	0.5407	0.404795	0	0	0	0.145342	NA
4930433I11Rik	-	0	0	NA	0.466071	0.240418	0.5158	0	0	NA	0.486279	0	0	0	0	NA	0	0	NA
4930435E12Rik	-	0.259405	0.155219	0.5984	0	0	NA	0	0	NA	0	0	NA	0	0.426386	NA	0	0	NA
4930444G20Rik	-	2.04054	1.78419	0.8744	0.466071	0.254209	0.5454	0	0	NA	0.486279	1.05167	2.1627	2.23804	19.4386	8.6855	0.168163	0.119378	0.7099
4930447A16Rik	-	0	0.147899	NA	0	0.494626	NA	0	0	NA	0	0.506857	NA	0	0	NA	2.08292	1.32084	0.6341
4930447C04Rik	-	1.03492	4.04501	3.9085	18.6428	24.8003	1.3303	11.858	28.7343	2.4232	0.965613	1.01371	1.0498	82.2076	143.822	1.7495	1.49388	0.876296	0.5866
4930449I24Rik	-	0	0	NA	0	0	NA	0	0	NA	0	0	NA	0	0	NA	0	0	NA
4930451I11Rik	-	0.908598	0.841918	0.9266	0.466071	0	0	0	0	NA	0	1.01371	NA	0	0.426386	NA	0.400622	0.68569	1.7116
4930467E23Rik	-	0	0	NA	0.466071	0.989252	2.1225	0.43265	0	0	0	1.03269	NA	0.746014	0	0	8.77504	9.8473	1.1222
4930474N05Rik	-	0	0	NA	0	0.735044	NA	0	0	NA	0	0.525837	NA	0	0	NA	0	0	NA
4930480E11Rik	-	0	0	NA	0	0	NA	0	0	NA	0	0	NA	0	0	NA	0	0	NA
4930486L24Rik	-	16.689	30.2118	1.8103	4.19464	8.42244	2.0079	9.92872	7.44539	0.7499	11.5804	11.4166	0.9859	4.26202	19.6156	4.6024	0.122122	4.24297	34.7438
4930502E18Rik	-	2.49808	5.47285	2.1908	0	0.240418	NA	4.1984	0.964856	0.2298	0.486279	1.03269	2.1237	27.1913	19.3644	0.7122	2.16113	7.38149	3.4156
4930503B20Rik	-	2.61918	1.32307	0.5051	0	0	NA	0.43265	1.58401	3.6612	0	0.506857	NA	1.92861	2.8095	1.4567	17.9512	14.5485	0.8104
4930503E14Rik	-	1.51777	0.6814	0.4489	0	0.240418	NA	0	0	NA	0	0	NA	0.777803	0.401358	0.516	0.122122	0.145342	1.1901
4930504O13Rik	-	0	0	NA	0	0.494626	NA	0	0	NA	0	0.525837	NA	0.777803	0	0	0	0	NA
4930505A04Rik	-	9.81816	11.8146	1.2033	0.932142	0.735044	0.7886	13.156	12.9611	0.9852	0.965613	0.506857	0.5249	0	0.401358	NA	25.0437	15.4949	0.6187
4930513O06Rik	-	0	0	NA	0.466071	0.254209	0.5454	0	0.619157	NA	0	0	NA	0	0	NA	3.52837	3.55719	1.0082
4930519G04Rik	-	8.3722	11.3458	1.3552	0.466071	0.240418	0.5158	0	0	NA	0.958667	2.04641	2.1346	1.15081	3.83748	3.3346	2.05445	2.51673	1.225
4930522H14Rik	-	0	0.307128	NA	0	0.240418	NA	0	0.3457	NA	0	0	NA	0	0	NA	0	0	NA
4930524B15Rik	-	1.62679	0.155219	0.0954	0	0	NA	0.8653	0	0	0	0	NA	14.3099	15.1997	1.0622	0.233326	0.305227	1.3082
4930524N10Rik	-	0	0	NA	0	0	NA	0	0	NA	0	0	NA	0	0	NA	0	0	NA
4930539E08Rik	-	13.8394	32.3442	2.3371	1.39821	0.494626	0.3538	2.39722	5.78914	2.4149	1.45189	0.506857	0.3491	381.687	156.468	0.4099	461.097	957.262	2.0761
4930544G11Rik	-	0	0	NA	0	0.254209	NA	0	0	NA	0.965613	0	0	0	0	NA	0	0.162033	NA
4930548H24Rik	-	0.486819	3.4217	7.0287	0.932142	0.975461	1.0465	1.29795	0.3457	0.2663	4.35568	3.13604	0.72	592.885	137.178	0.2314	2.05184	2.07654	1.012
4930550C14Rik	-	107.741	193.069	1.792	6.05892	3.24955	0.5363	34.1702	50.766	1.4857	0.479333	1.55853	3.2515	6.90486	13.4191	1.9434	88.0486	67.9768	0.772
4930550L24Rik	-	1.06816	1.59132	1.4898	0	0	NA	0.66662	0	0	0	1.53955	NA	70.106	1.20407	0.0172	0	0	NA
4930555G01Rik	-	0.51881	0	0	0	0.254209	NA	0	0	NA	0	0	NA	0	0.426386	NA	0	0.119378	NA
4930562C15Rik	-	10.7042	15.8758	1.4831	4.66071	1.96471	0.4215	3.09913	3.85943	1.2453	8.19034	13.425	1.6391	13.6592	11.3623	0.8318	55.0374	42.7576	0.7769
4930564D02Rik	-	0	0	NA	0	0.975461	NA	1.09927	1.31056	1.1922	0.486279	0	0	0	0	NA	0	0	NA
4930568D16Rik	-	5.17979	9.61121	1.8555	0	0	NA	0	0	NA	0	0	NA	0	0	NA	0	0	NA
4930578C19Rik	-	12.5348	16.6921	1.3317	0	0.254209	NA	0	0	NA	0	0.525837	NA	0	0	NA	0	0.101157	NA
4930578I06Rik	-	0.22616	0.239581	1.0593	0	0	NA	0	0	NA	0.479333	1.53955	3.2119	0	0.802715	NA	0	0	NA
4930579F01Rik	-	0.746224	0.343283	0.46	0	0.240418	NA	0	0	NA	0.479333	0.525837	1.097	0	5.34279	NA	0.111204	0.249725	2.2456
4930590J08Rik	-	6.60981	11.4976	1.7395	2.79643	1.9923	0.7124	1.33324	2.54887	1.9118	16.3876	11.8475	0.723	5.38104	12.1399	2.2561	9.1629	7.81743	0.8532
4930595M18Rik	-	0.196874	1.73131	8.794	0	0	NA	0.43265	0.964856	2.2301	0.486279	0	0	0	0	NA	0	0	NA
4930596D02Rik	-	0	0.438509	NA	0	0	NA	0	0	NA	0	0	NA	0	0	NA	0	0	NA
4931406B18Rik	-	3.72591	3.96134	1.0632	0.932142	0.748835	0.8033	0	0	NA	0	0	NA	0	0	NA	0.154249	0	0
4931406C07Rik	-	11933.3	3975.14	0.3331	362.603	358.135	0.9877	1195.85	1082.01	0.9048	1199.59	972.204	0.8104	518.568	402.679	0.7765	1318.99	1161.66	0.8807
4931406P16Rik	-	1214.38	1522.52	1.2537	1077.09	1166.68	1.0832	1650.91	1535.39	0.93	3711.81	3820.06	1.0292	1685.56	2617.22	1.5527	1005.21	1153.39	1.1474
4931408C20Rik	-	0	0.682557	NA	1.86428	1.25725	0.6744	0	0	NA	0	0	NA	0.373007	0	0	0	0	NA
4931417E11Rik	-	0	0	NA	0	0	NA	0	0	NA	0	0	NA	0	0	NA	0	0	NA
4931423N10Rik	-	5.50705	5.7589	1.0457	0.466071	0.508417	1.0909	0	1.65626	NA	0.965613	0.506857	0.5249	0.373007	2.1069	5.6484	5.0906	5.15142	1.0119
4931429L15Rik	-	4.3751	6.25089	1.4287	0.466071	1.48388	3.1838	0.8653	0.6914	0.799	0.479333	0	0	0.777803	0.827744	1.0642	1.36493	2.23697	1.6389
4932411N23Rik	-	0.289946	0.334674	1.1543	0	0.254209	NA	0	0	NA	0	0	NA	0	0	NA	0	0	NA
4932414N04Rik	-	2.13487	3.70269	1.7344	0.466071	0.508417	1.0909	1.09927	0	0	0.479333	0.506857	1.0574	0	0	NA	0	0	NA
4932429P05Rik	-	0	0	NA	0	0	NA	0	0	NA	0	0	NA	0	0	NA	0	0	NA
4932438H23Rik	-	7.9624	14.5452	1.8267	0.932142	1.22967	1.3192	30.9077	9.04492	0.2926	0.965613	0	0	0	0.827744	NA	6.34394	5.25062	0.8277
4933402D24Rik	-	3.97865	1.28951	0.3241	1.86428	0.748835	0.4017	1.09927	3.24027	2.9477	1.44495	1.57751	1.0917	0.746014	4.08866	5.4807	2.52188	3.15406	1.2507
4933402E13Rik	-	0.259405	1.19996	4.6258	0.932142	1.00304	1.0761	0	0	NA	0	3.0791	NA	204.954	64.4612	0.3145	0	0	NA
4933402J07Rik	-	0	1.06839	NA	0.932142	0	0	0.43265	0.619157	1.4311	0	0.506857	NA	0	0	NA	0	0.101157	NA
4933402N03Rik	-	3.61659	4.70909	1.3021	0	0.494626	NA	0.8653	0.3457	0.3995	0	2.08437	NA	0	0	NA	0	0	NA
4933402N22Rik	-	0.51881	1.06266	2.0483	0	0	NA	0	0	NA	0	0	NA	0	0	NA	0	0	NA
4933403O08Rik	-	0	0	NA	0.932142	1.9785	2.1225	0.66662	0.619157	0.9288	6.27996	8.74943	1.3932	0	0	NA	0.736824	0.145342	0.1973
4933405O20Rik	-	0.549351	0	0	0	0	NA	0	0	NA	0	0.525837	NA	0	0	NA	2.64485	2.67559	1.0116
4933406M09Rik	-	1.10151	1.12309	1.0196	0	1.22967	NA	2.63119	0.619157	0.2353	0.479333	0.525837	1.097	0.404795	2.08187	5.143	1.90605	3.41311	1.7907
4933408B17Rik	-	47.8547	88.3399	1.846	3.72857	4.5068	1.2087	9.35491	11.1914	1.1963	7.71796	9.78212	1.2674	10.7303	6.27065	0.5844	41.3657	55.174	1.3338
4933409G03Rik	-	5.47244	9.53608	1.7426	0.932142	0	0	0	0	NA	0.958667	0	0	0	0.401358	NA	0	0	NA
4933411K16Rik	-	33.3805	19.3474	0.5796	1.39821	1.9785	1.415	4.82973	5.04101	1.0437	1.44495	4.09282	2.8325	3.48422	6.62195	1.9006	0.579986	0.698354	1.2041
4933412E24Rik	-	0	0	NA	0	0	NA	0	0	NA	0	1.53955	NA	1.11902	0.426386	0.381	0	0	NA
4933415F23Rik	-	0	0.465658	NA	0	0	NA	0	0.3457	NA	0	0	NA	0.373007	0	0	0	0	NA
4933416C03Rik	-	0	0.1433	NA	0	0.240418	NA	0	0.619157	NA	0.479333	1.01371	2.1148	9.45233	13.1688	1.3932	0.279367	0.339913	1.2167
4933417A18Rik	-	35.4563	6.64659	0.1875	0	0.762626	NA	0	0	NA	0	0	NA	0	0	NA	1.24817	0.534172	0.428
4933421I07Rik	-	0	0	NA	0	0.240418	NA	0.66662	0	0	0.486279	0.525837	1.0813	0	0	NA	0.175246	0.130285	0.7434
4933425L06Rik	-	0.715684	1.56595	2.188	1.39821	0.254209	0.1818	1.33324	0.619157	0.4644	0	0	NA	0.404795	0	0	0.168163	1.09133	6.4898
4933427D14Rik	-	311.13	433.414	1.393	99.7392	104.106	1.0438	267.433	309.332	1.1567	453.275	426.066	0.94	643.272	314.593	0.4891	407.768	373.308	0.9155
4933436I01Rik	-	0	0	NA	0	0.762626	NA	0	0	NA	0	0.525837	NA	0	0	NA	0	0	NA
5031410I06Rik	-	4.40554	5.56741	1.2637	3.2625	2.21892	0.6801	0.66662	0.619157	0.9288	0.479333	0	0	0	3.28595	NA	0	0.615602	NA
5430401F13Rik	-	6.37407	9.06737	1.4225	0	0	NA	0	0	NA	0	0.506857	NA	0	0	NA	0	0	NA
5430402E10Rik	-	0	0	NA	0	0	NA	0	0	NA	0.486279	0	0	0	0	NA	0	0	NA
5430419D17Rik	-	1.81584	1.32909	0.7319	0	0	NA	1.76589	3.38476	1.9167	12.5669	18.2145	1.4494	0	0	NA	0.239767	0.416672	1.7378
5430427O19Rik	-	7.14863	11.6942	1.6359	3.72857	28.4263	7.6239	7.6596	11.9395	1.5588	0.479333	0.525837	1.097	0	0	NA	0.154249	4.74821	30.7828
5530400C23Rik	-	0	0	NA	0	0	NA	0	0	NA	0	0	NA	0	0	NA	0.122122	0	0
5830411N06Rik	-	9.26901	11.1264	1.2004	0	1.22967	NA	0	0	NA	0.486279	1.01371	2.0846	0.373007	0	0	0	0	NA
5830473C10Rik	-	105.468	52.2567	0.4955	1.86428	3.92943	2.1077	4.39708	5.04101	1.1464	1.93817	2.08437	1.0754	0	1.2291	NA	6.28693	5.18436	0.8246
6030468B19Rik	-	6.21471	6.16042	0.9913	0	0	NA	0.43265	1.0371	2.3971	2.91073	5.70829	1.9611	0	1.60543	NA	0.49878	1.19022	2.3863
6030498E09Rik	-	0.579891	0.155219	0.2677	0	0	NA	0	0	NA	0	0.506857	NA	0	0	NA	0	0	NA
6330409D20Rik	-	16.5966	20.6708	1.2455	0.466071	0.480835	1.0317	0	0.619157	NA	0	0.525837	NA	0.373007	3.6873	9.8853	0.695502	0.959293	1.3793
6430531B16Rik	-	14.3955	41.4573	2.8799	1.86428	1.73809	0.9323	12.454	13.25	1.0639	0	1.03269	NA	17.7305	101.311	5.7139	5.63982	7.64395	1.3554
6430550D23Rik	-	28.4175	25.2269	0.8877	2.79643	5.65372	2.0218	16.6877	19.0547	1.1418	14.4703	17.0489	1.1782	14.2145	6.77212	0.4764	11.8196	11.1051	0.9395
6720489N17Rik	-	30.4455	50.2782	1.6514	72.7071	55.2662	0.7601	54.4825	81.7447	1.5004	281.98	256.875	0.911	13.2778	22.5743	1.7002	20.6005	15.3903	0.7471
7420426K07Rik	-	0.259405	0.610946	2.3552	0	0.254209	NA	0	0	NA	0	0	NA	0.373007	0.426386	1.1431	0	0	NA
7530416G11Rik	-	1.51777	2.48959	1.6403	0.466071	0.240418	0.5158	0	0	NA	0	0	NA	0.404795	0.852773	2.1067	0.501535	0.238756	0.4761
8030411F24Rik	-	7.70986	13.2561	1.7194	0	0	NA	0	0	NA	0	0.506857	NA	1.55561	0	0	0	0	NA
9130008F23Rik	-	139.265	140.611	1.0097	43.8107	48.0537	1.0968	188.638	193.395	1.0252	11.1289	8.71147	0.7828	0.809591	85.962	106.18	1.40733	2.68292	1.9064
9130204L05Rik	-	0	0	NA	0	0	NA	0	0	NA	0	0	NA	8.02388	3.81245	0.4751	0	0	NA
9130409I23Rik	-	1.77718	2.18154	1.2275	0	0	NA	3.29781	0.964856	0.2926	0	0	NA	0.404795	0.852773	2.1067	12.0988	7.61386	0.6293
9230104L09Rik	-	0.289946	1.03529	3.5706	0	0.508417	NA	0	0	NA	0.479333	0.506857	1.0574	0.373007	0	0	0.111204	0	0
9230110F15Rik	-	0	0	NA	0	0.254209	NA	0	0	NA	0	0	NA	0	0	NA	0	0	NA
9230112D13Rik	-	1.81313	2.10112	1.1588	0	0	NA	0.43265	0	0	0	0	NA	0	0	NA	0	0	NA
9330159F19Rik	-	4.21824	5.10869	1.2111	9.32142	9.14369	0.9809	10.8868	8.13679	0.7474	69.8368	63.3873	0.9076	0	9.05513	NA	551.915	550.837	0.998
9330182O14Rik	-	0.806051	4.99366	6.1952	0.466071	0	0	0	0	NA	0	0	NA	0.373007	0	0	2.0889	1.88445	0.9021
9430007A20Rik	-	0	0	NA	0	0.254209	NA	0	0	NA	0	0	NA	0	0	NA	0	0	NA
9430069I07Rik	-	0.196874	0.479162	2.4339	0.466071	2.20513	4.7313	1.09927	0.6914	0.629	0	0	NA	1.58739	28.1674	17.7444	3.50279	2.97755	0.8501
9530002B09Rik	-	0	0.155219	NA	0.932142	0.480835	0.5158	0	1.23831	NA	0.965613	3.06012	3.1691	0	0	NA	0	0	NA
9530003J23Rik	-	1.29703	0.808941	0.6237	0	0.494626	NA	0	0	NA	0	0	NA	0	0	NA	0.239767	0	0
9530053A07Rik	-	4.43337	10.5111	2.3709	8.85535	10.9507	1.2366	71.6382	54.063	0.7547	9.64224	9.37017	0.9718	462.708	139.338	0.3011	50.0723	36.4805	0.7286
9830107B12Rik	-	1.87547	6.84454	3.6495	0	0.748835	NA	0	0	NA	0.479333	0	0	0	0	NA	0	0	NA
9930111J21Rik1	-	9.03117	4.72042	0.5227	11.1857	13.4023	1.1982	32.9428	12.5431	0.3808	166.356	86.5185	0.5201	0	1.2291	NA	1.01907	6.1495	6.0344
9930111J21Rik2	-	1.97405	0.53078	0.2689	0.932142	0.989252	1.0613	1.09927	0	0	18.2841	6.23412	0.341	0	0	NA	0.239767	0.549168	2.2904
a	-	2.01	1.1258	0.5601	0.466071	0	0	0	0.3457	NA	0	0	NA	26.7547	2.90962	0.1088	0	0.403887	NA
A1bg	-	5.80917	7.95923	1.3701	0	0.240418	NA	0	0	NA	0	0	NA	0	0	NA	0	0	NA
A1cf	-	233.768	198.665	0.8498	0.466071	1.75188	3.7588	0	0	NA	0.479333	1.53955	3.2119	0	0	NA	205.062	142.884	0.6968
A2m	-	7.37845	16.0815	2.1795	3.72857	1.49767	0.4017	2.63119	9.02941	3.4317	0	0.506857	NA	767.963	414.306	0.5395	0.308498	0.651735	2.1126
A330070K13Rik	-	1.52048	0.833309	0.5481	0	0.254209	NA	0	0	NA	0.486279	0	0	0	0	NA	0	0	NA
A3galt2	-	21.0956	30.0212	1.4231	3.72857	2.71355	0.7278	4.86502	4.47858	0.9206	6.25217	9.21833	1.4744	0.777803	4.13872	5.321	87.8357	97.9549	1.1152
A430078G23Rik	-	1.68681	1.06468	0.6312	0.466071	0.721253	1.5475	0.43265	0.3457	0.799	0	0.525837	NA	7.52372	2.50826	0.3334	0.276371	0.499388	1.8069
A430089I19Rik	-	0	0	NA	0	0	NA	0	0	NA	0	1.55853	NA	1.11902	4.99149	4.4606	0	0.130347	NA
A4gnt	-	309.919	139.021	0.4486	3.72857	1.21588	0.3261	5.0637	10.6857	2.1102	0.486279	0.525837	1.0813	0	0	NA	0	0.262572	NA
A530016L24Rik	-	28.991	17.2376	0.5946	0	0	NA	0.66662	1.0371	1.5558	4.34873	1.53955	0.354	0	0.401358	NA	0	0.143194	NA
A530032D15Rik	-	24.4924	45.2386	1.847	2.33036	1.96471	0.8431	0	0	NA	4.34873	6.29106	1.4466	0.404795	3.41109	8.4267	0	1.69697	NA
A530064D06Rik	-	3.30558	4.49767	1.3606	6.05892	9.3979	1.5511	1.33324	3.85943	2.8948	0	0.506857	NA	1.11902	0	0	0.175246	2.35886	13.4603
A630001G21Rik	-	35.9189	46.7674	1.302	13.05	43.1193	3.3042	27.8085	65.5588	2.3575	32.8447	29.9102	0.9107	33.3099	19.0631	0.5723	0.257291	9.65477	37.5247
A630023A22Rik	-	2.48735	4.37641	1.7595	3.72857	5.1591	1.3837	21.107	46.2617	2.1918	0	1.55853	NA	0	0.426386	NA	0.168163	0.119378	0.7099
A630073D07Rik	-	0.456279	0.846517	1.8553	0.466071	0.254209	0.5454	0	0	NA	0	0	NA	0	0	NA	0	0	NA
A630076J17Rik	-	5.8488	6.37663	1.0902	0.466071	0.254209	0.5454	0.66662	0	0	0.972559	1.05167	1.0813	1.11902	0.426386	0.381	0.908597	0.53673	0.5907
A630095E13Rik	-	0.808756	1.71101	2.1156	0	0.240418	NA	0	0	NA	0	0	NA	0	0	NA	0.760382	1.2561	1.6519
A630095N17Rik	-	6.57938	8.33592	1.267	0	0	NA	0.43265	1.92971	4.4602	0	0	NA	16.2385	1.65549	0.1019	5.68521	6.99584	1.2305
A930009A15Rik	-	1.2025	0.455027	0.3784	1.39821	0.721253	0.5158	0	1.7285	NA	0.958667	3.09808	3.2317	0	1.27916	NA	0	0	NA
AA792892	-	0	0	NA	0	0	NA	0.66662	0	0	1.44495	2.10335	1.4557	0	0	NA	0	0	NA
AA986860	-	581.544	830.238	1.4276	4.19464	5.9631	1.4216	54.191	66.2449	1.2224	72.3237	100.545	1.3902	19.2225	205.009	10.665	57.2896	71.0468	1.2401
Aadac	-	3458.32	1162.74	0.3362	0	0	NA	0	0	NA	0	1.01371	NA	0	3.28595	NA	0	0	NA
Aadacl2	-	0	0	NA	0	0.480835	NA	0	0.619157	NA	0.486279	0	0	0	1.2291	NA	0	0	NA
Aadacl3	-	4.72767	17.8047	3.7661	0	0.508417	NA	0	0	NA	1.45189	0.506857	0.3491	3.76186	0	0	0	0	NA
Aadat	-	28890.6	10785.5	0.3733	1.39821	1.48388	1.0613	14.2199	23.879	1.6793	0	0	NA	0.746014	9.10518	12.2051	3.00143	2.1335	0.7108
Aanat	-	1.36739	3.65114	2.6702	0.466071	0.254209	0.5454	0	0.3457	NA	0.965613	1.55853	1.614	6.50006	2.50826	0.3859	3.48886	4.60997	1.3213
Aars	-	2771.31	2063.9	0.7447	2719.06	2343.15	0.8617	11363.5	11454.3	1.008	33989.2	24041.9	0.7073	45880.7	19934.4	0.4345	9229.37	10631.7	1.1519
Aass	-	2712.22	5520.92	2.0356	4.19464	3.67522	0.8762	1.29795	0.964856	0.7434	0.479333	0.525837	1.097	97.3843	190.378	1.9549	26.1221	24.1221	0.9234
AB124611	-	42.1244	40.1628	0.9534	19.575	44.2957	2.2629	19.1908	60.5125	3.1532	15.9152	22.7003	1.4263	0.777803	8.35253	10.7386	9.36159	11.2626	1.2031
Abca12	-	3.23502	7.26235	2.2449	2.33036	2.99534	1.2854	11.1561	7.71885	0.6919	3.85551	1.01371	0.2629	0	6.02036	NA	0.653823	0	0
Abca13	-	1842.51	6667	3.6184	3.2625	3.44859	1.057	22.8154	27.1294	1.1891	4.82112	1.55853	0.3233	18.3896	8.27744	0.4501	2.89358	1.76603	0.6103
Abca15	-	8.00328	10.1041	1.2625	1.86428	1.47009	0.7886	0	0	NA	0.479333	1.03269	2.1544	0	0.802715	NA	0.168163	0.119378	0.7099
Abca17	-	23.485	45.9809	1.9579	1.39821	0.975461	0.6976	4.39708	3.31251	0.7533	3.8694	2.59122	0.6697	1.52382	4.16375	2.7324	2.81265	1.8894	0.6717
Abca4	-	275.68	941.559	3.4154	4.19464	3.26334	0.778	87.028	62.5663	0.7189	26.0368	25.8553	0.993	4.23023	41.3112	9.7657	57.89	89.1795	1.5405
Abca6	-	38.5529	230.621	5.9819	13.5161	27.4665	2.0321	75.4967	57.52	0.7619	3.36923	3.06012	0.9083	0	0	NA	23.2257	27.4301	1.181
Abca8a	-	421.445	1396.85	3.3144	5.12678	7.0351	1.3722	80.631	71.394	0.8854	2.41751	1.03269	0.4272	0.404795	0.426386	1.0533	3.54743	1.54149	0.4345
Abca8b	-	98.5863	197.043	1.9987	7.92321	19.0776	2.4078	204.416	212.387	1.039	306.231	266.638	0.8707	0	11.2621	NA	524.644	555.634	1.0591
Abca9	-	326.182	299.416	0.9179	48.4714	61.775	1.2745	93.2132	164.124	1.7607	250.629	320.579	1.2791	0	3.71233	NA	6.05028	14.9547	2.4717
Abcb11	-	26.5702	68.5533	2.5801	0.466071	1.22967	2.6384	8.09225	4.00391	0.4948	0	3.13604	NA	3.57958	4.59013	1.2823	42.838	32.696	0.7632
Abcb1a	-	103.07	67.5864	0.6557	10.2536	8.94465	0.8723	339.652	210.436	0.6196	25.5575	56.5325	2.212	780.549	411.077	0.5267	53.7447	120.931	2.2501
Abcb5	-	6.49924	11.2127	1.7252	0.466071	1.22967	2.6384	0	0	NA	2.90378	5.18245	1.7847	1.21439	49.4644	40.732	1.73027	1.61358	0.9326
Abcc12	-	3.66076	2.90684	0.7941	0.932142	0.748835	0.8033	8.95755	8.06455	0.9003	3.38312	9.25629	2.736	5.41283	3.36103	0.6209	23.0136	14.5512	0.6323
Abcc2	-	1917.06	2364.9	1.2336	1.39821	1.22967	0.8795	0.43265	0	0	1.92428	1.05167	0.5465	60.6686	31.4784	0.5189	75.859	57.4478	0.7573
Abcc3	-	1572.89	1024.04	0.6511	35.8875	66.1696	1.8438	189.19	326.05	1.7234	13.0392	22.1365	1.6977	3.57958	68.2522	19.0671	49.2666	120.845	2.4529
Abcc6	-	261.009	195.641	0.7496	0	0.975461	NA	3.4612	0.964856	0.2788	1.45884	0.506857	0.3474	7.34144	26.9642	3.6729	0.154249	0.403887	2.6184
Abcd2	-	53.4481	33.2474	0.6221	6.05892	13.7668	2.2722	35.34	26.6291	0.7535	2.88295	9.31323	3.2305	0	5.36782	NA	94.3237	66.3751	0.7037
Abcg2	-	5275.43	3409.14	0.6462	449.759	556.655	1.2377	1308.82	1671.02	1.2767	1301.03	1019.29	0.7834	670.483	1526.09	2.2761	179.567	175.922	0.9797
Abcg3	-	23.5448	8.58853	0.3648	7.92321	29.5456	3.729	1.33324	12.3574	9.2687	0.486279	0.525837	1.0813	2.39698	17.6839	7.3775	0	3.78252	NA
Abcg5	-	30.2797	24.9929	0.8254	0	0.254209	NA	0	0.3457	NA	0.479333	0.525837	1.097	0	2.4582	NA	2.17434	2.39454	1.1013
Abcg8	-	26.1984	18.5138	0.7067	0.466071	0.735044	1.5771	0.43265	0.3457	0.799	0.479333	0.506857	1.0574	0	2.4582	NA	3.30229	1.00631	0.3047
Abhd12b	-	2.78406	13.0911	4.7021	0	0.96167	NA	0	0	NA	1.438	1.01371	0.7049	0	0	NA	0	0.538879	NA
Abhd14a	-	1438.67	583.5	0.4056	75.9696	71.0745	0.9356	706.611	725.382	1.0266	552.845	527.221	0.9537	974.746	1462.22	1.5001	239.454	194.004	0.8102
Abhd14b	-	6544.9	5620.97	0.8588	105.332	113.949	1.0818	774.352	548.555	0.7084	657.832	698.209	1.0614	106.669	125.215	1.1739	753.889	651.845	0.8646
Abhd16b	-	0.682438	0.873962	1.2806	0.932142	1.75188	1.8794	2.82987	3.03906	1.0739	8.23202	7.32376	0.8897	6.96843	13.2439	1.9006	24.9077	24.5168	0.9843
Abi3	-	274.905	192.373	0.6998	11.6518	34.0111	2.919	64.7864	34.6214	0.5344	151.032	209.466	1.3869	84.8123	84.1555	0.9923	1.7086	21.352	12.4968
Abi3bp	-	332.951	284.658	0.855	45.2089	44.5242	0.9849	15924.3	22533.7	1.415	7.23168	7.26682	1.0049	0	7.14845	NA	11.8642	5.38571	0.4539
Ablim1	-	2001.82	2028.84	1.0135	186.894	247.353	1.3235	1008.87	982.428	0.9738	3693.58	3818.7	1.0339	1120.3	349.96	0.3124	1612.88	2221.03	1.3771
Abo	-	0.486819	0	0	0.466071	0.494626	1.0613	0	0	NA	0.479333	0	0	33.3035	2.4582	0.0738	0.419702	0.698354	1.6639
Abr	-	1538.39	1351.89	0.8788	636.187	641.521	1.0084	3020.73	2690.01	0.8905	1729.57	2081.34	1.2034	3337.58	2494.06	0.7473	2901.99	3067.36	1.057
Abra	-	14.2781	21.6314	1.515	5.12678	9.1299	1.7808	5.02841	4.20513	0.8363	1.93123	1.03269	0.5347	1.89682	0.401358	0.2116	0.289418	0.24435	0.8443
Acaca	-	598.298	473.266	0.791	524.796	431.316	0.8219	599.109	608.733	1.0161	2343.36	2002.71	0.8546	2713.68	4125.09	1.5201	1191.1	1248.13	1.0479
Acacb	-	798.517	1731.08	2.1679	12.1178	11.6582	0.9621	106.44	93.1683	0.8753	29.9201	53.6811	1.7941	1962.76	1225.52	0.6244	10.2414	10.0258	0.979
Acadvl	-	7280.67	7716.29	1.0598	488.909	435.766	0.8913	3784.14	3605.45	0.9528	3635.6	3889.91	1.0699	1072.62	1152.05	1.0741	1849.43	1919.05	1.0376
Acap1	-	59.0925	34.0009	0.5754	0.932142	5.88035	6.3084	3.99972	1.85747	0.4644	10.6495	15.5853	1.4635	834.688	586.665	0.7029	2.29313	1.93507	0.8439
Acat3	-	133.249	471.955	3.5419	7.45714	4.46543	0.5988	12.4893	18.6368	1.4922	27.968	25.2725	0.9036	12.945	9.18027	0.7092	7.44644	4.9455	0.6641
Acbd7	-	1.91819	5.75129	2.9983	0.466071	0.240418	0.5158	0	1.3828	NA	28.0167	35.7893	1.2774	18.7308	20.3173	1.0847	7.13037	4.3278	0.607
Accsl	-	5.84077	11.8303	2.0255	0.932142	0.721253	0.7738	0.43265	1.58401	3.6612	0.965613	0.525837	0.5446	2330.43	307.846	0.1321	2.6163	3.35314	1.2816
Ace2	-	1814.63	3409.39	1.8788	0	0.254209	NA	3.49649	4.47858	1.2809	0.965613	1.52057	1.5747	0	0	NA	1079.36	902.968	0.8366
Acer1	-	5.76113	13.6531	2.3699	0.932142	1.21588	1.3044	0	0	NA	0	1.53955	NA	10.6752	25.2337	2.3638	0.111204	0	0
Acin1	-	3428.06	3403.81	0.9929	871.087	758.936	0.8713	3121.57	3285.15	1.0524	7051.32	6259.45	0.8877	12820.3	10319.2	0.8049	4637.32	4444.44	0.9584
Acmsd	-	2089.23	466.639	0.2234	1.39821	2.21892	1.587	0	0	NA	0.479333	0.525837	1.097	3.11121	0.852773	0.2741	2.57669	1.18543	0.4601
Acnat1	-	1545.57	441.119	0.2854	0	0.721253	NA	0	0	NA	0.958667	0.506857	0.5287	0.404795	10.033	24.7855	0	1.1023	NA
Acnat2	-	405.674	1585.22	3.9076	0	0	NA	0	0	NA	0	0	NA	0	0	NA	0.154249	0	0
Acot10	-	25.0853	30.9435	1.2335	4.66071	7.12381	1.5285	3.73046	2.54887	0.6833	15.4359	12.3733	0.8016	9.70664	3.31098	0.3411	0.270338	0.813679	3.0099
Acot11	-	305.625	393.625	1.2879	49.4035	47.5866	0.9632	277.569	409.348	1.4748	2.42445	5.12551	2.1141	125.862	123.685	0.9827	473.831	412.458	0.8705
Acot7	-	1333.85	609.512	0.457	502.891	435.628	0.8662	3079.24	2544.64	0.8264	3298.7	3336.94	1.0116	4479.07	4048.72	0.9039	7.97531	41.1884	5.1645
Acox2	-	2465.48	1282.04	0.52	0.932142	0.480835	0.5158	3.73046	10.1543	2.722	10.1494	9.33221	0.9195	0	3.28595	NA	1.66963	4.51393	2.7036
Acoxl	-	31.3737	43.5922	1.3894	1.39821	0.989252	0.7075	1.76589	0.619157	0.3506	0.965613	1.55853	1.614	225.092	24.1798	0.1074	11.6246	8.41798	0.7242
Acp2	-	959.637	971.339	1.0122	412.939	435.167	1.0538	2660.97	2587.51	0.9724	1032.84	820.604	0.7945	581.877	478.163	0.8218	846.84	798.246	0.9426
Acp5	-	681.454	52.4949	0.077	11.1857	10.3872	0.9286	34.7793	70.6256	2.0307	35.7832	59.9912	1.6765	757.735	284.34	0.3752	3.62173	324.028	89.4678
Acpp	-	238.614	292.151	1.2244	14.4482	18.0805	1.2514	190.686	84.3037	0.4421	1.44495	3.62392	2.508	85.9928	24.8323	0.2888	1.93984	3.39575	1.7505
Acr	-	3.76843	18.4841	4.905	0	0.494626	NA	0	0	NA	0.479333	0	0	1.9604	5.06658	2.5845	2.36848	2.88576	1.2184
Acrbp	-	192.842	192.934	1.0005	4.19464	9.04118	2.1554	20.0431	22.4239	1.1188	55.4706	92.2838	1.6637	623.762	321.944	0.5161	147.405	145.274	0.9855
Acrv1	-	0.456279	3.16686	6.9406	0.466071	0.494626	1.0613	0	0.619157	NA	0.972559	0	0	0	1.27916	NA	0.754948	0.572096	0.7578
Acsbg1	-	24.4932	58.0444	2.3698	30.7607	28.9012	0.9395	136.393	98.2912	0.7206	24.6127	55.1827	2.242	30.6119	46.1543	1.5077	21.4129	28.9318	1.3511
Acsbg2	-	3.37468	6.22355	1.8442	0.466071	0.494626	1.0613	0	0	NA	0.486279	0.525837	1.0813	194.83	21.019	0.1079	0.590738	0.65549	1.1096
Acsl5	-	2983.75	2636.81	0.8837	1081.75	1015.38	0.9386	2529.27	1995.63	0.789	5768.68	4889.52	0.8476	280.301	788.726	2.8139	1878.32	2141.48	1.1401
Acsl6	-	14.1876	24.4561	1.7238	8.85535	14.9965	1.6935	160.105	69.8774	0.4364	196.429	216.822	1.1038	88.9725	163.917	1.8423	391.6	358.393	0.9152
Acsm1	-	3342.53	1811.68	0.542	0	0.494626	NA	0	0	NA	31.8583	62.4116	1.959	0	0	NA	0	0	NA
Acsm2	-	17140	2459.46	0.1435	0	2.47313	NA	0	0	NA	0.958667	5.59441	5.8356	0	0	NA	0	0	NA
Acsm3	-	40.9193	15.2748	0.3733	1.86428	2.69976	1.4481	6.56033	8.82819	1.3457	14.4911	19.0574	1.3151	5.00803	5.94438	1.187	6.19705	5.20929	0.8406
Acsm4	-	4.28192	9.61782	2.2461	0.466071	0.748835	1.6067	0.66662	0	0	37.6728	137.031	3.6374	141.094	19.8909	0.141	1.09836	0.92977	0.8465
Acsm5	-	1475.9	1900.56	1.2877	0	0.508417	NA	0	0	NA	1.93817	20.128	10.3851	0	0	NA	0	0	NA
Acss3	-	60.4801	153.375	2.536	0.466071	1.25725	2.6976	6.75901	16.7793	2.4825	8.17645	15.9593	1.9519	0	12.2901	NA	0.685156	0.433878	0.6333
Acta1	-	5.82222	67.4108	11.5782	276.846	627.608	2.267	2057.33	761.149	0.37	6.25217	14.9456	2.3905	6.34957	3663.31	576.938	50.0653	57.4535	1.1476
Acta2	-	3521.58	1918.71	0.5448	81366.2	65119.7	0.8003	89723.8	57662.7	0.6427	9.66307	11.3786	1.1775	4.04795	10709.9	2645.76	14.3683	25.4597	1.7719
Actbl2	-	0.289946	0	0	0.466071	0.735044	1.5771	0.43265	0	0	0.965613	0	0	0	0	NA	0	0	NA
Actc1	-	88.0182	2873.09	32.642	501.026	1774.32	3.5414	2.63119	3.24027	1.2315	0	0	NA	0	275.402	NA	44.716	45.873	1.0259
Actg2	-	69.934	26.4654	0.3784	8997.5	6976.5	0.7754	4726.01	3328.1	0.7042	1.92428	2.57225	1.3367	0	288.952	NA	0.886762	1.48013	1.6691
Actl7a	-	0.516105	0	0	0.466071	0.254209	0.5454	1.99986	1.23831	0.6192	5.80757	4.58069	0.7887	0.373007	1.68052	4.5053	0.490574	2.4807	5.0567
Actl7b	-	0.423033	0.754246	1.7829	0.466071	0.494626	1.0613	0.66662	2.47663	3.7152	6.27996	5.14449	0.8192	6.53185	19.0631	2.9185	1.63007	1.93472	1.1869
Actl9	-	2.13643	0.908929	0.4254	0	0.748835	NA	0.43265	0	0	0	1.55853	NA	0	0	NA	0.257291	0.143194	0.5565
Actrt1	-	0	0	NA	0	0.254209	NA	0	0	NA	0	0	NA	0	0	NA	0	0	NA
Actrt2	-	1.94602	0.746226	0.3835	0	0	NA	0	0	NA	0.958667	0	0	0.373007	0	0	0	0	NA
Acy1	-	4175.19	1833.5	0.4391	28.8964	27.7267	0.9595	374.587	280.583	0.749	1011.95	754.303	0.7454	2776.57	1776.93	0.64	178.069	147.384	0.8277
Acy3	-	8544.26	1134.68	0.1328	18.1768	16.096	0.8855	196.942	143.341	0.7278	379.847	349.254	0.9195	420.367	158.775	0.3777	0.419702	1.55366	3.7018
Adad1	-	3.79095	4.84821	1.2789	0	2.17755	NA	0	0	NA	0	0.506857	NA	0.373007	9.10518	24.4102	0.135169	0.119378	0.8832
Adad2	-	0	0.298519	NA	0	0	NA	0	0.3457	NA	0	1.03269	NA	173.448	327.09	1.8858	0.175246	0.101157	0.5772
Adal	-	236.046	205.874	0.8722	68.9785	102.612	1.4876	327.677	312.052	0.9523	592.775	506.489	0.8544	537.856	215.716	0.4011	363.206	380.714	1.0482
Adam18	-	0	0	NA	0.466071	0.480835	1.0317	1.96457	1.31056	0.6671	0	0.525837	NA	0	0	NA	0	0	NA
Adam1a	-	208.895	149.112	0.7138	4.19464	5.68131	1.3544	12.0214	25.2618	2.1014	79.2497	89.3185	1.1271	12.6991	39.7576	3.1307	58.2441	66.6547	1.1444
Adam1b	-	8.82636	8.52825	0.9662	0	0.494626	NA	1.09927	2.54887	2.3187	0.486279	0.525837	1.0813	0.746014	1.27916	1.7147	3.34193	2.29249	0.686
Adam2	-	6.86264	9.57411	1.3951	0	0.240418	NA	0	0	NA	0.965613	0.525837	0.5446	0.373007	3.31098	8.8764	0	0.119378	NA
Adam21	-	5.31965	5.51734	1.0372	2.79643	2.95397	1.0563	5.22709	4.1484	0.7936	1.92428	1.03269	0.5367	1.21439	2.90962	2.396	4.69341	3.87451	0.8255
Adam24	-	0	0	NA	0.466071	0	0	0	0	NA	0.486279	0	0	0	0	NA	0	0	NA
Adam25	-	0	0	NA	0.932142	0.721253	0.7738	0	0	NA	0	0	NA	0	2.93465	NA	0	0	NA
Adam26a	-	0	0	NA	0	0.254209	NA	0	0	NA	0	0	NA	0	0	NA	0	0	NA
Adam26b	-	0	0	NA	0	0.254209	NA	0	0	NA	0	0	NA	0	0	NA	0	0	NA
Adam28	-	44.9642	29.4923	0.6559	0.932142	0.989252	1.0613	3.29781	3.78718	1.1484	0.972559	1.57751	1.622	0	0	NA	0	0.130347	NA
Adam29	-	1.0987	1.94549	1.7707	0	0.240418	NA	0	0	NA	0.965613	0	0	0	0	NA	0	0	NA
Adam3	-	10.3101	9.40271	0.912	2.33036	2.21892	0.9522	4.79444	7.80661	1.6283	0.965613	0	0	0	0	NA	0.154249	0.407914	2.6445
Adam30	-	2.09767	0.310438	0.148	0	0	NA	1.76589	0.619157	0.3506	2.41056	3.60494	1.4955	0.373007	0.426386	1.1431	0	0.220535	NA
Adam32	-	26.3495	29.3731	1.1147	1.39821	3.24955	2.3241	9.42549	10.6134	1.126	16.346	13.3871	0.819	7.34144	4.16375	0.5672	95.2434	69.43	0.729
Adam34	-	5.20356	8.26756	1.5888	0	0	NA	0	0	NA	0	0	NA	0	0	NA	0	0	NA
Adam39	-	0	0.147899	NA	0.466071	0	0	0	0	NA	0	0	NA	0	0	NA	0	0	NA
Adam4	-	26.4141	15.277	0.5784	6.52499	8.95844	1.3729	4.3265	5.04101	1.1651	18.3883	18.0627	0.9823	0	9.60666	NA	12.0875	8.74724	0.7237
Adam5	-	18.3557	14.4281	0.786	10.2536	16.5079	1.61	35.7021	51.1684	1.4332	0	0.506857	NA	0	0.401358	NA	19.0151	14.9207	0.7847
Adam6a	-	0	0	NA	0	0	NA	0	0	NA	0	0	NA	0	0	NA	0	0	NA
Adam6b	-	0.289946	0.543399	1.8741	0	0	NA	0	0	NA	0	0	NA	0	0	NA	0	0	NA
Adam7	-	12.4895	11.5508	0.9248	0	0.494626	NA	0	0	NA	0	1.03269	NA	0	0	NA	2.42939	1.8806	0.7741
Adam8	-	43.708	35.7541	0.818	252.144	678.327	2.6902	3411.62	2642.54	0.7746	19.8194	26.4001	1.332	46.24	231.623	5.0091	32.1279	171.995	5.3535
Adamdec1	-	9.0931	9.12925	1.004	0	0	NA	3.29781	2.27541	0.69	0.479333	0.506857	1.0574	0	0.426386	NA	0	2.00403	NA
Adamts12	-	54.4514	59.4037	1.0909	2436.15	2100.53	0.8622	900.458	1057.56	1.1745	2.41056	1.03269	0.4284	0	19.4645	NA	18.1729	8.84086	0.4865
Adamts13	-	10.7253	11.8006	1.1003	0	0.96167	NA	1.33324	0	0	3.84856	5.67033	1.4734	0	2.4582	NA	8.23955	7.18709	0.8723
Adamts4	-	23.1912	45.4949	1.9617	153.803	135.025	0.8779	531.885	736.272	1.3843	17.8812	25.1966	1.4091	253.271	191.06	0.7544	22.2229	110.541	4.9742
Adamts6	-	60.4429	136.995	2.2665	697.242	683.091	0.9797	485.517	358.045	0.7375	80.4932	84.3203	1.0475	0.404795	25.0835	61.9659	299.457	195.785	0.6538
Adamts9	-	756.856	584.072	0.7717	243.755	201.547	0.8268	51.2553	54.4242	1.0618	564.772	585.771	1.0372	673.359	457.586	0.6796	24.9904	148.291	5.9339
Adamtsl1	-	310.073	312.735	1.0086	151.007	155.878	1.0323	2028.31	1286.57	0.6343	174.526	187.595	1.0749	105.908	83.527	0.7887	4.52104	5.34864	1.1831
Adamtsl2	-	938.784	283.597	0.3021	1.86428	3.91564	2.1003	3.29781	0.619157	0.1877	0	2.06539	NA	0.404795	1.20407	2.9745	3.13625	51.9689	16.5704
Adarb2	-	1.77843	1.45233	0.8166	0.466071	1.22967	2.6384	0	0	NA	0.486279	0.525837	1.0813	0	0.802715	NA	2.00258	0.957491	0.4781
Adcy10	-	17.5982	31.4762	1.7886	1.86428	1.9923	1.0687	0.43265	0	0	3.85551	2.53429	0.6573	3.45243	5.09161	1.4748	5.66413	4.55379	0.804
Adcy4	-	424.544	405.627	0.9554	55.9285	55.138	0.9859	148.773	71.7659	0.4824	0.486279	1.53955	3.166	4.6986	27.5167	5.8564	8.15062	244.211	29.9623
Adcy7	-	211.362	133.751	0.6328	431.582	479.746	1.1116	1016.24	851.454	0.8378	9.18374	12.8422	1.3984	21.9692	312.788	14.2376	38.3862	48.0557	1.2519
Adcyap1	-	0.839296	0.697918	0.8316	0	0.508417	NA	0.43265	8.39474	19.4031	0	1.03269	NA	2.02398	2.90962	1.4376	0.336325	1.79037	5.3233
Add2	-	48.8547	39.2578	0.8036	10.7196	8.15444	0.7607	2.39722	7.30091	3.0456	2.41751	7.71674	3.192	1.1826	36.3966	30.7768	18.8826	30.6894	1.6253
Adh1	-	4758.15	5286.61	1.1111	0.466071	2.95397	6.338	154.472	11.1036	0.0719	13.984	16.4851	1.1789	16.7704	1.68052	0.1002	1884.47	1425.15	0.7563
Adh4	-	8.18982	11.2197	1.37	0	0	NA	0	0.3457	NA	1.92428	1.03269	0.5367	1.55561	4.06363	2.6123	1.03527	0.656046	0.6337
Adh6a	-	28.1046	42.998	1.5299	0	0.480835	NA	0	0	NA	0.479333	1.01371	2.1148	0	0	NA	0.787342	0.565858	0.7187
Adh7	-	39.9696	7.21602	0.1805	89.0196	52.0737	0.585	701.483	136.153	0.1941	1619.21	1047.42	0.6469	0	5.76918	NA	13.369	9.30081	0.6957
Adig	-	54.1455	10.1296	0.1871	0.466071	0.240418	0.5158	0	1.23831	NA	0	1.03269	NA	0	1.27916	NA	3.27509	5.40539	1.6505
Adipoq	-	139.941	13.614	0.0973	0	0.508417	NA	0	0	NA	0	0.506857	NA	0.746014	0	0	0.77259	0.743676	0.9626
Adipor2	-	2375.09	2859.49	1.2039	321.123	301.702	0.9395	2481.28	2228.94	0.8983	5637.61	6818.3	1.2094	5046.75	3372.79	0.6683	2764.36	2923.14	1.0574
Adm2	-	106.654	14.8439	0.1392	20.0411	10.6689	0.5324	118.695	224.606	1.8923	1.45189	0	0	231.13	69.2301	0.2995	343.204	443.486	1.2922
Adora3	-	1.81313	0.825988	0.4556	0.466071	5.90793	12.676	1.09927	3.78718	3.4452	33.8381	67.4991	1.9948	0	0	NA	327.287	351.727	1.0747
Adprhl1	-	8.25525	123.971	15.0172	4.66071	9.10232	1.953	0.43265	0.6914	1.5981	3.86245	2.53429	0.6561	2.23804	9.83281	4.3935	0.924067	0.369103	0.3994
AF366264	-	6.40617	8.32017	1.2988	0	0.748835	NA	0	0	NA	0.486279	0.506857	1.0423	0.373007	7.14845	19.1644	0.244244	0	0
Aff3	-	90.7868	74.244	0.8178	324.852	253.077	0.7791	1432.42	1463.69	1.0218	14.9635	13.3681	0.8934	36.438	467.428	12.828	3.11495	3.37214	1.0826
Afm	-	2102.12	1154.34	0.5491	0.932142	1.25725	1.3488	0	0	NA	0	0	NA	0	0	NA	80.9333	69.8153	0.8626
Afmid	-	1050.33	1005.83	0.9576	26.1	27.6991	1.0613	148.362	171.956	1.159	776.971	947.994	1.2201	353.343	102.639	0.2905	63.7652	55.1502	0.8649
Afp	-	35.1409	37.3449	1.0627	0.932142	5.26943	5.653	2.86516	14.1116	4.9252	4.81417	5.67033	1.1778	0	0	NA	0.175246	0.884447	5.0469
Agbl1	-	3.66734	2.78822	0.7603	0.466071	1.24346	2.668	0	0	NA	0	0.506857	NA	0	0	NA	0.154249	0.162033	1.0505
Agbl2	-	34.0064	44.53	1.3095	36.8196	26.2428	0.7127	128.447	106.666	0.8304	2.42445	0	0	28.0878	18.3105	0.6519	8.28584	6.17992	0.7458
Ager	-	101.697	301.829	2.9679	5.12678	3.71659	0.7249	18.851	19.4004	1.0291	1295.71	2330.48	1.7986	31.6992	77.6336	2.4491	85.3956	81.9076	0.9592
Agmat	-	73.1074	23.84	0.3261	0.466071	0.480835	1.0317	0.66662	0	0	0.972559	0.525837	0.5407	4.3256	29.5986	6.8427	0.412406	0.565858	1.3721
Agmo	-	92.3748	90.2965	0.9775	13.05	11.6858	0.8955	46.4608	40.3538	0.8686	2.88989	3.09808	1.072	0	0	NA	6.08498	7.10547	1.1677
Agpat4	-	294.857	233.935	0.7934	164.523	148.477	0.9025	802.491	929.561	1.1583	67.5651	64.3307	0.9521	122.153	1486.71	12.1709	395.679	560.809	1.4173
Agr2	-	8.35345	9.46006	1.1325	1.86428	0.975461	0.5232	0	2.34766	NA	0	0	NA	0	0	NA	0.415013	0.403763	0.9729
Agr3	-	0.746224	1.28043	1.7159	0	0.480835	NA	0	0	NA	0	0	NA	0	0	NA	0.612696	0.990175	1.6161
Agt	-	3241.28	3142.07	0.9694	0.466071	1.27104	2.7271	8.99284	77.3999	8.6068	4.82112	3.62392	0.7517	0.404795	0.401358	0.9915	301.796	242.885	0.8048
Agtr1b	-	4.4762	0.925092	0.2067	0.932142	0.254209	0.2727	0.66662	0	0	0	0	NA	0	2.8095	NA	0	0	NA
Agtr2	-	8.46953	11.2268	1.3255	1.39821	3.67522	2.6285	37.0929	125.804	3.3916	0.479333	0	0	0	0	NA	0	0.101157	NA
Agxt	-	7.48662	14.9485	1.9967	0	1.49767	NA	0	0	NA	5.3074	7.24784	1.3656	0	2.4582	NA	0	0	NA
Agxt2	-	1487.34	1136.56	0.7642	2.33036	0	0	0	0	NA	0	0	NA	0	0	NA	79.1944	71.0037	0.8966
Ahi1	-	388.617	478.808	1.2321	209.266	187.978	0.8983	624.012	666.763	1.0685	334.31	288.946	0.8643	321.514	491.975	1.5302	2190.91	2267.53	1.035
Ahsg	-	112.038	384.764	3.4342	0.466071	0.735044	1.5771	0	0	NA	0.972559	6.17718	6.3515	26.3499	34.0385	1.2918	0.222409	0	0
AI182371	-	22.3479	74.31	3.3251	1.39821	0.975461	0.6976	4.63105	5.09774	1.1008	10.6426	3.6429	0.3423	5.1034	9.63168	1.8873	57.3943	44.1839	0.7698
AI429214	-	74.3913	88.8727	1.1947	27.0321	17.7928	0.6582	61.8376	80.6664	1.3045	198.826	256.989	1.2925	8.86526	20.5685	2.3201	66.7609	60.5321	0.9067
AI464131	-	612.167	322.409	0.5267	54.9964	75.5537	1.3738	425.631	469.438	1.1029	360.118	728.434	2.0228	1693.89	406.727	0.2401	18.2921	17.7529	0.9705
AI467606	-	60.9242	60.0778	0.9861	2.79643	15.0516	5.3824	9.19152	23.8067	2.5901	10.1285	3.0791	0.304	1378.7	392.8	0.2849	155.712	155.803	1.0006
AI987944	-	373.614	420.285	1.1249	77.8339	97.132	1.2479	365.453	395.417	1.082	517.888	476.294	0.9197	73.0647	61.4765	0.8414	340.882	345.647	1.014
Aicda	-	0.549351	1.8076	3.2904	0.932142	1.48388	1.5919	10.0921	3.38476	0.3354	1.45884	1.03269	0.7079	2.33341	9.85784	4.2247	1.52957	1.20715	0.7892
Aif1	-	75.6627	18.6058	0.2459	13.05	58.9276	4.5155	9.02813	34.3169	3.8011	2.91768	8.22359	2.8185	0.373007	8.80394	23.6026	2.96772	44.557	15.0139
Aim2	-	22.8342	22.9352	1.0044	13.9821	70.3454	5.0311	48.6149	23.1721	0.4766	1274.77	1266.46	0.9935	2124.08	185.36	0.0873	0.244244	15.134	61.9625
Aipl1	-	2.4541	3.8313	1.5612	0.932142	1.48388	1.5919	14.0213	6.48054	0.4622	7.25252	8.24257	1.1365	8.68298	24.1297	2.779	30.8415	30.6239	0.9929
Ak1	-	1247.13	1065.53	0.8544	284.303	254.244	0.8943	8531.38	8468.33	0.9926	399.076	531.369	1.3315	2798.28	2939.86	1.0506	420.739	389.658	0.9261
Ak7	-	89.876	109.449	1.2178	0.466071	0.480835	1.0317	0.43265	2.54887	5.8913	3.36228	4.09282	1.2173	236.477	94.3869	0.3991	50.0585	34.9263	0.6977
Akap14	-	7.09131	18.0772	2.5492	1.39821	0.989252	0.7075	0	0	NA	2.89684	0.506857	0.175	0.373007	2.08187	5.5813	5.75098	3.9023	0.6785
Akap2	-	0.196874	1.53855	7.8149	4570.29	4119.89	0.9015	19492.3	12537.3	0.6432	3036.82	4453.25	1.4664	1313.34	2114.87	1.6103	37.3789	342.73	9.1691
Akap3	-	2.62846	4.08465	1.554	0	1.21588	NA	0	0.619157	NA	0	4.16874	NA	3.82544	7.02331	1.8359	4.84773	7.81373	1.6118
Akap4	-	0	0	NA	0	0.254209	NA	0.66662	1.23831	1.8576	0	0	NA	0	0	NA	0.239767	0.130347	0.5436
Akap6	-	31.9611	68.6404	2.1476	118.382	159.15	1.3444	160.061	224.316	1.4014	6.27301	4.58069	0.7302	0.404795	5.34279	13.1987	498.701	488.857	0.9803
Akap7	-	451.304	645.432	1.4301	59.6571	55.3154	0.9272	306.913	271.434	0.8844	307.635	271.802	0.8835	535.906	320.083	0.5973	232.47	190.764	0.8206
Akna	-	100.776	72.276	0.7172	82.4946	112.349	1.3619	218.014	168.489	0.7728	286.829	281.356	0.9809	642.66	550.201	0.8561	239.141	347.873	1.4547
Aknad1	-	5.40991	4.82929	0.8927	2.79643	7.71497	2.7589	6.36165	5.51568	0.867	1.92428	0	0	0	0	NA	1.31738	0.562077	0.4267
Akp3	-	0.289946	0.151909	0.5239	0	0.240418	NA	0	0	NA	0	1.03269	NA	0	3.71233	NA	0	0.130285	NA
Akr1a1	-	30302.8	17041.1	0.5624	2793.16	2686.34	0.9618	15923.5	16317.6	1.0247	11558.3	13007.9	1.1254	12169.2	13612.1	1.1186	5066.02	5200.57	1.0266
Akr1b10	-	869.997	533.414	0.6131	147.745	131.748	0.8917	962.799	918.111	0.9536	725.321	811.551	1.1189	236.785	320.639	1.3541	299.567	262.033	0.8747
Akr1b7	-	410.865	261.348	0.6361	0.932142	0.508417	0.5454	4.16311	6.4083	1.5393	12.5669	4.13078	0.3287	5.72226	4.16375	0.7276	2.24899	3.53909	1.5736
Akr1b8	-	292.538	127.989	0.4375	399.423	364.682	0.913	1898.31	1383.44	0.7288	5844.13	9361.9	1.6019	83.3605	333.509	4.0008	36.2562	61.5867	1.6987
Akr1c12	-	147.721	364.303	2.4662	0	1.48388	NA	8.59548	14.7463	1.7156	0.479333	0	0	2.30162	0.852773	0.3705	866.024	752.374	0.8688
Akr1c13	-	241.94	470.967	1.9466	4.66071	11.0119	2.3627	81.7434	83.8189	1.0254	9.63529	5.67033	0.5885	5.00803	5.74415	1.147	806.028	797.992	0.99
Akr1c14	-	48.8034	151.839	3.1112	6.05892	14.8664	2.4536	93.9987	58.7995	0.6255	341.709	190.01	0.5561	0	2.53329	NA	1322.99	1248.66	0.9438
Akr1c18	-	5.06816	3.07019	0.6058	1.86428	0.254209	0.1364	305.222	113.311	0.3712	23.6749	25.2156	1.0651	1.58739	13.9966	8.8173	2.16514	0.999613	0.4617
Akr1c19	-	684.371	994.845	1.4537	0.932142	0.494626	0.5306	4.82973	5.29895	1.0972	0	0.525837	NA	0	0	NA	645.575	704.534	1.0913
Akr1c20	-	12.0654	6.02567	0.4994	0	0	NA	0	0	NA	0.479333	0.525837	1.097	0	0	NA	0	0	NA
Akr1c21	-	4972.72	256.75	0.0516	0.466071	0.735044	1.5771	0.66662	0.619157	0.9288	0.479333	0.525837	1.097	0	1.20407	NA	3.60385	3.74327	1.0387
Akr1c6	-	11.6768	31.0232	2.6568	0.932142	0.240418	0.2579	0	0	NA	0	0	NA	0.373007	0	0	0	0	NA
Akr1cl	-	1.06671	2.54897	2.3896	0	0.254209	NA	0	0	NA	0.479333	0.525837	1.097	15.0326	2.50826	0.1669	0	0	NA
Akr1d1	-	93.7608	37.1907	0.3967	1.86428	2.67218	1.4334	0.66662	0	0	0	0	NA	0	0	NA	1.60892	1.19877	0.7451
Akr1e1	-	1556.63	1218.14	0.7825	325.784	322.806	0.9909	953.299	775.596	0.8136	591.74	490.657	0.8292	337.872	153.207	0.4534	403.077	384.41	0.9537
Akt3	-	290.769	437.982	1.5063	698.64	696.122	0.9964	769.045	736.078	0.9571	2191.18	2086.03	0.952	174.878	404.359	2.3122	2195.72	2202.08	1.0029
Alas2	-	2142.33	605.235	0.2825	6.52499	12.1942	1.8688	2.19854	4.34961	1.9784	19.2775	14.4387	0.749	9.05599	28.87	3.1879	8.19879	7.00553	0.8545
Alb	-	1368.41	4190.81	3.0625	0	0	NA	5.26238	1.92971	0.3667	0	0.525837	NA	0.404795	0	0	6.84798	6.16844	0.9008
Aldh1a1	-	276.146	316.438	1.1459	9.32142	13.4298	1.4407	844.74	443.751	0.5253	1108.47	915.444	0.8259	0.404795	2.48323	6.1345	5.49542	5.22022	0.9499
Aldh1a7	-	141.076	94.8544	0.6724	0	1.21588	NA	427.12	206.418	0.4833	17.902	14.9646	0.8359	0	5.26771	NA	1.00352	0.802799	0.8
Aldh1l1	-	11110.8	28981.2	2.6084	8.85535	9.89252	1.1171	346.845	322.145	0.9288	6.26606	4.16874	0.6653	2969	516.63	0.174	53.573	73.8286	1.3781
Aldh1l2	-	70.6273	70.2131	0.9941	2589.96	2340.59	0.9037	1266.45	1981	1.5642	7365.16	3952.25	0.5366	382.406	80.3895	0.2102	4286.71	4834.44	1.1278
Aldh3a1	-	47.6211	6.51064	0.1367	0	0	NA	307.12	263.38	0.8576	722.723	1160.36	1.6055	143.669	84.1528	0.5857	1.21861	0.54782	0.4495
Aldh3b1	-	434.028	289.49	0.667	26.566	21.0896	0.7939	451.616	550.33	1.2186	621.091	1011.9	1.6292	154.503	112.271	0.7267	86.7188	70.5528	0.8136
Aldh3b2	-	93.8227	16.5173	0.176	0.466071	1.21588	2.6088	0	0	NA	53.4491	70.2991	1.3153	34.4692	43.6434	1.2662	0.122122	0.262572	2.1501
Aldh8a1	-	4159.36	2184.52	0.5252	1.39821	1.4563	1.0415	1.53192	3.24027	2.1152	2.89684	1.03269	0.3565	0.809591	2.88459	3.563	6.30222	9.88809	1.569
Aldoart1	-	106.715	114.633	1.0742	3.72857	3.7028	0.9931	5.69503	10.3555	1.8183	13.0115	21.1038	1.6219	86.5099	50.9188	0.5886	10.8839	10.2429	0.9411
Aldob	-	108038	103189	0.9551	0.466071	1.71051	3.6701	0	0.3457	NA	0	0	NA	0.373007	0.426386	1.1431	8.80351	10.1895	1.1574
Aldoc	-	959.203	1342.75	1.3999	7.92321	9.90632	1.2503	80.7814	185.346	2.2944	752.733	1135.35	1.5083	974.772	1544.67	1.5846	315.379	358.124	1.1355
Alg14	-	293.43	152.751	0.5206	229.307	202.239	0.882	498.253	532.297	1.0683	414.595	489.123	1.1798	175.72	212.179	1.2075	119.098	130.653	1.097
Alkbh3	-	682.183	805.887	1.1813	193.419	178.767	0.9242	609.244	591.432	0.9708	836.686	829.272	0.9911	467.525	478.612	1.0237	410.429	400.757	0.9764
Alkbh4	-	181.483	146.087	0.805	22.8375	19.9979	0.8757	158.256	148.366	0.9375	135.366	157.381	1.1626	530.582	607.545	1.1451	109.908	123.111	1.1201
Alkbh6	-	595.284	654.155	1.0989	66.1821	59.9187	0.9054	466.048	453.246	0.9725	339.291	416.962	1.2289	1095.92	561.117	0.512	733.304	667.097	0.9097
Alkbh8	-	106.956	144.051	1.3468	271.719	278.967	1.0267	302	302.393	1.0013	413.373	287.571	0.6957	184.519	185.359	1.0046	188.171	178.137	0.9467
Allc	-	1.46065	2.86629	1.9623	1.39821	1.25725	0.8992	0	0	NA	0.486279	0	0	0	0	NA	0	0	NA
Alox12	-	262	202.864	0.7743	7.92321	5.1591	0.6511	82.0218	186.259	2.2708	1.93123	2.04641	1.0596	298.441	153.057	0.5129	8.63917	18.5167	2.1433
Alox12b	-	8.30571	4.5108	0.5431	0	0.748835	NA	0	0.3457	NA	0	0.525837	NA	1.92861	32.6825	16.9461	4.80313	2.95449	0.6151
Alox12e	-	3.30819	3.84441	1.1621	0.466071	0.240418	0.5158	0	0	NA	0.965613	0.525837	0.5446	10.8023	47.935	4.4375	0	0	NA
Alox5ap	-	89.6108	108.315	1.2087	46.141	183.406	3.9749	62.963	234.146	3.7188	4.82112	7.81163	1.6203	162.3	225.123	1.3871	130.594	119.721	0.9167
Alox8	-	9.6931	16.2952	1.6811	3.2625	0.989252	0.3032	1.96457	2.00196	1.019	4.33484	1.57751	0.3639	1.11902	1.63046	1.457	89.8277	78.1058	0.8695
Aloxe3	-	7.96281	9.02546	1.1335	0	1.00304	NA	16.2198	10.1388	0.6251	19.7569	21.6866	1.0977	33.5642	47.9081	1.4274	65.2704	80.1251	1.2276
Alpi	-	0	0	NA	0	0.494626	NA	0	0	NA	38.173	124.088	3.2507	0	0.852773	NA	0	0.119378	NA
Alpk1	-	203.365	133.79	0.6579	72.241	59.9799	0.8303	437.979	430.652	0.9833	250.483	295.502	1.1797	0.809591	28.2443	34.8871	124.628	169.702	1.3617
Alpk2	-	2.62189	25.0881	9.5687	3.72857	9.38411	2.5168	26.3694	53.9185	2.0447	0.486279	0.506857	1.0423	0	1.27916	NA	0.233326	0.998041	4.2775
Alpk3	-	16.7244	70.4722	4.2137	14.4482	49.6617	3.4372	1.09927	2.27541	2.0699	101.938	89.5217	0.8782	2944.1	619.213	0.2103	6.60481	8.69543	1.3165
Alppl2	-	0.715684	0.884561	1.236	0	0.254209	NA	0.66662	0	0	0.486279	0	0	2.64284	20.4674	7.7445	0.336325	0.775139	2.3047
Als2cr12	-	110.317	158.145	1.4336	3.2625	1.9923	0.6107	6.39694	2.20317	0.3444	0	0	NA	1.92861	2.08187	1.0795	0.880156	1.72013	1.9543
Ambn	-	0.22616	0	0	0	0	NA	0	0.619157	NA	0	1.03269	NA	0	0	NA	0.154249	0	0
Ambp	-	161.832	244.132	1.5086	2.33036	3.18059	1.3649	0	0.6914	NA	0	1.03269	NA	30.9849	0.401358	0.013	650.704	602.487	0.9259
Amelx	-	1.75185	2.49542	1.4244	0.466071	0.508417	1.0909	1.09927	1.85747	1.6897	0	0	NA	0	0	NA	0.974002	0.809321	0.8309
Amh	-	8.66515	3.78104	0.4364	0	1.75188	NA	4.1984	5.51568	1.3138	17.381	14.9836	0.8621	49.684	28.6707	0.5771	11.6764	14.7706	1.265
Amhr2	-	9.22253	10.5084	1.1394	0.932142	0.735044	0.7886	22.2194	18.6935	0.8413	48.8086	46.1162	0.9448	761.126	284.971	0.3744	5.0128	5.94386	1.1857
Amigo3	-	67.1507	48.6443	0.7244	44.7428	35.4692	0.7927	92.7936	112.713	1.2147	116.325	141.479	1.2162	70.9708	76.0282	1.0713	216.756	250.917	1.1576
Amn	-	3522.14	1816.96	0.5159	1.39821	1.22967	0.8795	7.29753	6.68175	0.9156	1.93817	6.13922	3.1675	21.3186	246.622	11.5684	15.0404	14.9972	0.9971
Amn1	-	244.44	266.727	1.0912	126.771	137.526	1.0848	201.948	222.867	1.1036	139.041	136.86	0.9843	108.32	78.9101	0.7285	394.857	372.413	0.9432
Amot	-	601.271	561.544	0.9339	532.719	531.217	0.9972	4225.02	6396.96	1.5141	713.477	639.866	0.8968	14.0004	955.983	68.2823	23.4844	52.392	2.2309
Ampd1	-	5.89809	12.1199	2.0549	1.39821	7.65981	5.4783	1.09927	2.34766	2.1356	1.93123	1.57751	0.8168	24.985	13.9706	0.5592	2.78704	4.38268	1.5725
Ampd3	-	1535.49	1041.17	0.6781	73.6392	52.1546	0.7082	3874.3	5072.01	1.3091	65.0434	138.343	2.1269	1565.06	192.01	0.1227	24.7224	94.4603	3.8208
Amt	-	871.906	431.219	0.4946	9.78749	9.35653	0.956	38.9999	56.4984	1.4487	76.8114	83.1224	1.0822	4933.52	1972.52	0.3998	413.132	402.598	0.9745
Amtn	-	0.259405	0.582397	2.2451	0.466071	0.240418	0.5158	0	0	NA	0	0	NA	0	0	NA	0	0	NA
Amy1	-	314.17	938.516	2.9873	1.39821	3.90185	2.7906	22.652	22.2639	0.9829	13.0462	13.425	1.029	1.21439	5.04155	4.1515	63.9138	53.4226	0.8359
Amy2a4	-	0	0	NA	0	0	NA	0	0	NA	0	0	NA	0	0	NA	0	0	NA
Amy2a5	-	0	0.155219	NA	0	0	NA	0	0	NA	0	0	NA	0	0	NA	0.28645	0.130347	0.455
Amz1	-	85.3227	26.4293	0.3098	2.79643	5.39952	1.9309	93.6236	88.8958	0.9495	25.5992	19.5642	0.7643	71.3756	128.303	1.7976	32.0229	69.8949	2.1827
Ang	-	67.4889	71.236	1.0555	51.7339	50.1544	0.9695	219.024	143.805	0.6566	29.934	46.0783	1.5393	0.809591	6.14551	7.5909	960.18	855.766	0.8913
Ang2	-	0	0	NA	6.05892	8.73181	1.4411	24.4885	15.3087	0.6251	0.486279	1.01371	2.0846	0.809591	0	0	0.154249	0.119378	0.7739
Ang4	-	0	0.1433	NA	0	0	NA	0	0	NA	0	0	NA	0	0	NA	0.135169	0	0
Ang5	-	0	0	NA	0	0	NA	0	0	NA	0	0	NA	0	0	NA	0	0	NA
Ang6	-	0	0	NA	0	0	NA	0	0	NA	0	0	NA	0	0	NA	0	0	NA
Angel2	-	1488.75	1838.87	1.2352	408.278	375.289	0.9192	859.486	942.156	1.0962	1873.95	1587.57	0.8472	1467.79	1119.99	0.763	1220.9	1148.78	0.9409
Angpt1	-	334.783	450.751	1.3464	78.766	99.7725	1.2667	1546.11	2049.18	1.3254	0	0.525837	NA	0	3.83748	NA	2.88569	1.13049	0.3918
Angpt2	-	1296.49	1883.67	1.4529	93.2142	81.6547	0.876	206.111	135.895	0.6593	7.21779	6.19616	0.8585	10.175	25.6851	2.5243	74.8227	961.005	12.8438
Angpt4	-	18.3399	35.3848	1.9294	5.59285	8.50518	1.5207	1685.28	1695.86	1.0063	0.965613	0	0	0.809591	13.2439	16.3588	1.45042	0.494631	0.341
Angptl1	-	14.2796	15.4308	1.0806	36.3535	30.0421	0.8264	1.96457	0.619157	0.3152	0	0.525837	NA	0.809591	5.96941	7.3734	5.26009	3.9623	0.7533
Angptl2	-	2530.06	1051.67	0.4157	2568.52	2163	0.8421	39790.4	23863.9	0.5997	545.293	1043.74	1.9141	75.7627	365.848	4.8289	52.3306	95.0205	1.8158
Angptl3	-	198.303	247.725	1.2492	2.79643	3.22197	1.1522	0.43265	3.16803	7.3224	0	0	NA	0	0.426386	NA	1.8849	1.63826	0.8691
Angptl7	-	64.1577	24.5489	0.3826	10.2536	7.54351	0.7357	1436.66	2184.35	1.5204	0.479333	0.506857	1.0574	0	11.5133	NA	92.0565	86.5104	0.9398
Ank2	-	305.284	537.722	1.7614	424.125	349.273	0.8235	1023.9	910.548	0.8893	1144.14	720.617	0.6298	146.765	391.046	2.6644	3086.59	3434.69	1.1128
Ank3	-	4328.16	4236.11	0.9787	913.499	685.453	0.7504	1433.37	1751.16	1.2217	3.36923	8.16665	2.4239	1154.18	971.73	0.8419	1297.66	1350.57	1.0408
Ankar	-	4.27922	5.51489	1.2888	0.466071	1.24346	2.668	0.8653	0.6914	0.799	0.972559	1.05167	1.0813	0	0.401358	NA	0.424587	0	0
Ankdd1b	-	99.3161	84.9816	0.8557	26.1	20.4787	0.7846	34.2408	35.4573	1.0355	102.404	68.0439	0.6645	9.39721	10.7607	1.1451	48.883	50.7324	1.0378
Ankfn1	-	3.43471	1.75068	0.5097	0	2.00609	NA	0	0.6914	NA	0	1.01371	NA	0	0	NA	0	0	NA
Ankk1	-	7.02201	10.2441	1.4589	0	0.735044	NA	9.42549	4.55083	0.4828	0.479333	0	0	22.0879	11.6885	0.5292	0	0.162033	NA
Ankmy1	-	8.60533	12.4705	1.4492	1.39821	1.7243	1.2332	12.5599	8.33801	0.6639	3.37617	4.09282	1.2123	22.0646	9.45648	0.4286	11.1057	10.711	0.9645
Ankrd1	-	175.209	738.878	4.2171	722.41	900.766	1.2469	797.246	269.572	0.3381	9358.09	8247.94	0.8814	0	108.463	NA	9.72518	36.984	3.8029
Ankrd2	-	14.9659	20.7248	1.3848	4.19464	9.08256	2.1653	10.1274	7.79109	0.7693	1.94512	4.13078	2.1237	0.373007	4.59013	12.3058	5.15641	4.7753	0.9261
Ankrd22	-	4.59429	1.43421	0.3122	0	0.254209	NA	0.43265	0	0	0	0.506857	NA	0.373007	10.8107	28.9826	2.04772	3.20835	1.5668
Ankrd23	-	218.887	368.148	1.6819	49.4035	96.4107	1.9515	88.105	80.1762	0.91	71.893	60.9859	0.8483	205.196	114.204	0.5566	111.542	90.3733	0.8102
Ankrd33	-	0	0.441819	NA	0	0.494626	NA	0	0.619157	NA	0.965613	0.506857	0.5249	0.373007	0	0	0	0	NA
Ankrd34c	-	0	0	NA	1.86428	1.95092	1.0465	0.43265	0	0	0.486279	0.506857	1.0423	0	0	NA	8.93563	17.5184	1.9605
Ankrd35	-	32.1847	40.8425	1.269	0.932142	3.23576	3.4713	30.4397	44.6467	1.4667	31.8513	77.9969	2.4488	1494.88	314.16	0.2102	231.487	211.443	0.9134
Ankrd36	-	4.05035	7.2852	1.7987	0	1.20209	NA	0	0.964856	NA	10.6009	6.68404	0.6305	36.0248	8.6788	0.2409	0.246373	0.629797	2.5563
Ankrd45	-	94.3106	73.964	0.7843	0.932142	0.748835	0.8033	4.79444	12.9043	2.6915	0.486279	0	0	352.868	163.816	0.4642	30.7892	31.288	1.0162
Ankrd49	-	267.892	333.124	1.2435	383.576	330.842	0.8625	312.384	315.627	1.0104	472.754	374.228	0.7916	325.709	369.018	1.133	213.205	215.586	1.0112
Ankrd53	-	7.32018	16.7522	2.2885	2.79643	2.71355	0.9704	3.06384	1.92971	0.6298	17.8673	4.56171	0.2553	23.421	36.0936	1.5411	12.0456	11.3072	0.9387
Ankrd55	-	7.08194	12.4843	1.7628	13.05	10.1329	0.7765	77.0862	171.42	2.2237	0.958667	2.08437	2.1742	1.99219	3.36103	1.6871	17.4827	12.8877	0.7372
Ankrd6	-	83.7837	70.682	0.8436	29.3625	19.9092	0.678	80.4324	106.14	1.3196	67.586	74.3919	1.1007	293.628	730.143	2.4866	79.9043	83.016	1.0389
Ankrd61	-	13.6823	18.6907	1.3661	3.2625	2.71355	0.8317	7.46092	8.20904	1.1003	17.3463	13.5009	0.7783	19.2861	24.0046	1.2447	19.0185	14.2633	0.75
Ankrd7	-	0.456279	3.04559	6.6748	0	0	NA	0.43265	0	0	5.32129	2.04641	0.3846	0	0	NA	0.265453	1.29669	4.8848
Anks4b	-	634.742	294.874	0.4646	0	0.254209	NA	0	0.619157	NA	0	1.01371	NA	0	1.20407	NA	557.739	505.221	0.9058
Ano2	-	9.22919	10.1814	1.1032	1.39821	0.735044	0.5257	4.59576	6.95521	1.5134	32.3932	103.866	3.2064	0	6.92319	NA	0.135169	0.288536	2.1346
Ano3	-	162.968	175.517	1.077	57.3267	71.5631	1.2483	383.792	331.478	0.8637	0	1.53955	NA	15.8019	49.8389	3.154	1.00757	1.24013	1.2308
Ano4	-	16.3796	18.9446	1.1566	3.72857	2.72734	0.7315	0.43265	4.06064	9.3855	1.93817	0.525837	0.2713	10.5714	7.82602	0.7403	0	0.410063	NA
Ano7	-	7.37981	14.4057	1.952	4.19464	4.59552	1.0956	11.1561	21.1701	1.8976	0.486279	1.52057	3.1269	22.9929	17.7089	0.7702	40.1658	36.0667	0.8979
Ano9	-	179.426	206.98	1.1536	0	0.240418	NA	0	0	NA	1.45189	3.09808	2.1338	1932.25	642.448	0.3325	67.6589	70.4779	1.0417
Anpep	-	3188.52	1577.75	0.4948	109.061	154.014	1.4122	2800.83	2227.12	0.7952	3.86245	12.4303	3.2182	151.926	851.879	5.6072	2059.79	1351.01	0.6559
Antxrl	-	5.89016	9.82215	1.6676	2.33036	2.50071	1.0731	2.82987	4.62307	1.6337	0.486279	0	0	0	0	NA	0.222409	0	0
Anxa1	-	1013.99	791.73	0.7808	12461.8	17210.1	1.381	38834	30319.2	0.7807	22192.8	14474.3	0.6522	148.878	1069.63	7.1846	62.428	67.1767	1.0761
Anxa10	-	1.95018	1.84322	0.9452	0	0.240418	NA	0.43265	0	0	0	0.525837	NA	0.373007	3.31098	8.8764	6.65978	19.0317	2.8577
Anxa3	-	1071.37	1628.24	1.5198	2262.31	2327.43	1.0288	11184.1	10540.3	0.9424	10858.5	10983.7	1.0115	8.6194	2340.67	271.558	17.1371	214.928	12.5417
Anxa8	-	110.68	51.8283	0.4683	164.057	237.314	1.4465	15542	16949.5	1.0906	1703.42	2391.41	1.4039	83.352	156.118	1.873	0.154249	0.441069	2.8595
Anxa9	-	298.327	347.615	1.1652	15.8464	13.8771	0.8757	28.3118	31.639	1.1175	155.61	129.087	0.8296	31.8179	34.464	1.0832	23.4987	18.7188	0.7966
Aoah	-	608.993	312.887	0.5138	20.9732	110.182	5.2535	10.5953	72.8234	6.8731	0	0	NA	284.964	177.917	0.6243	0.43062	2.57073	5.9698
Aoc2	-	101.419	202.809	1.9997	11.6518	8.45002	0.7252	54.0982	60.4713	1.1178	395.505	323.252	0.8173	201.796	185.183	0.9177	209.481	213.35	1.0185
Aoc3	-	403.58	573.884	1.422	614.748	525.648	0.8551	25.0715	8.22455	0.328	12.0806	14.4957	1.1999	25.5488	119.419	4.6741	26.6136	44.1864	1.6603
Aox1	-	88.1231	131.77	1.4953	27.9643	18.782	0.6716	644.107	590.472	0.9167	964.383	989.196	1.0257	38.5171	33.0087	0.857	981.268	642.383	0.6546
Aox3	-	166.501	445.904	2.6781	5.59285	24.6918	4.4149	0	0.6914	NA	0.479333	1.55853	3.2515	38.4451	11.2121	0.2916	0.69004	0.361788	0.5243
Aox4	-	7.15906	20.5824	2.875	2.79643	0.989252	0.3538	1.29795	0.3457	0.2663	1.92428	0.506857	0.2634	22.374	24.8824	1.1121	0	0	NA
Ap1g2	-	390.968	371.676	0.9507	36.3535	32.336	0.8895	299.148	301.252	1.007	465.356	443.362	0.9527	966.775	875.634	0.9057	295.02	306.59	1.0392
Ap1m2	-	894.154	1312.97	1.4684	0	0.254209	NA	7.89357	7.04297	0.8922	1.45189	0	0	186.005	1813.74	9.751	822.233	744.969	0.906
Ap3s2	-	1052.54	919.363	0.8735	367.264	363.251	0.9891	1023.47	1085.58	1.0607	2093.67	2095.93	1.0011	2073.5	2171.64	1.0473	1195.72	1127.22	0.9427
Apbb1ip	-	45.1714	24.947	0.5523	967.097	977.553	1.0108	2204.68	1279.97	0.5806	0	0.525837	NA	0	35.3937	NA	8.32483	32.0994	3.8559
Apc2	-	58.8801	39.5808	0.6722	12.5839	11.2187	0.8915	140.363	201.16	1.4331	81.7089	66.0355	0.8082	36.597	327.113	8.9383	30.6993	33.8358	1.1022
Apcs	-	3.92434	7.12208	1.8148	0.466071	0.240418	0.5158	0	0	NA	0.486279	0	0	0	0	NA	0.642737	0.716759	1.1152
Apex2	-	213.676	109.24	0.5112	126.305	97.4138	0.7713	227.029	234.45	1.0327	589.705	576.314	0.9773	470.521	696.994	1.4813	104.311	95.4617	0.9152
Aplf	-	183.701	257.953	1.4042	94.1464	89.7264	0.9531	212.504	207.46	0.9763	815.707	890.716	1.092	501.939	315.223	0.628	181.987	188.114	1.0337
Aplnr	-	978.509	197.406	0.2017	14.9143	5.49605	0.3685	2.39722	1.0371	0.4326	19.34	26.3811	1.3641	0	15.5019	NA	1.11405	1.33729	1.2004
Apoa1	-	95.0614	364.148	3.8307	0	0	NA	3.3331	0.3457	0.1037	1.44495	1.57751	1.0917	4.53966	2.95968	0.652	2.48938	5.42201	2.1781
Apoa2	-	207.865	726.023	3.4928	0.466071	0.480835	1.0317	22.6743	20.582	0.9077	0.958667	0.525837	0.5485	1.52382	10.0581	6.6006	24.562	20.3048	0.8267
Apoa4	-	117.344	41.3412	0.3523	0	0	NA	3.3331	0.6914	0.2074	0.479333	0	0	0	0.852773	NA	0	0.130347	NA
Apoa5	-	18.6448	65.0828	3.4907	0	0.254209	NA	0	0	NA	0.479333	3.04114	6.3445	1.86504	2.00679	1.076	2.11221	2.7805	1.3164
Apob	-	186.373	271.306	1.4557	10.2536	16.5691	1.6159	3.73046	4.96877	1.3319	1.45189	4.07384	2.8059	1.1826	28.1424	23.7971	4.05279	4.08598	1.0082
Apobec1	-	146.48	141.63	0.9669	173.845	309.889	1.7826	548.302	603.428	1.1005	129.871	151.407	1.1658	580.599	182.198	0.3138	1064.3	1090.2	1.0243
Apobec2	-	40.8244	113.783	2.7871	16.3125	31.6561	1.9406	1.09927	2.69336	2.4501	1.94512	3.58596	1.8436	1403.39	173.377	0.1235	12.573	10.2459	0.8149
Apobec3	-	409.726	305.468	0.7455	130.966	138.687	1.059	359.114	175.249	0.488	699.034	726.233	1.0389	3973.2	2635.57	0.6633	227.214	185.574	0.8167
Apobec4	-	0	0.539389	NA	0.466071	0.254209	0.5454	0	0	NA	1.91733	0.506857	0.2644	0	0.426386	NA	4.41527	2.63983	0.5979
Apobr	-	38.8255	19.0527	0.4907	137.491	180.545	1.3131	347.158	475.536	1.3698	131.921	71.5975	0.5427	182.917	102.816	0.5621	64.6838	137.652	2.1281
Apoc1	-	153.027	325.829	2.1292	0	1.00304	NA	0	0	NA	0.972559	2.08437	2.1432	1566.15	241.873	0.1544	0.246373	0.119378	0.4845
Apoc2	-	0.74497	1.3832	1.8567	7.45714	12.3854	1.6609	2.19854	4.69531	2.1356	0	1.03269	NA	6.78616	2.95968	0.4361	0.154249	6.30577	40.8804
Apoc3	-	134.985	214.199	1.5868	0	0	NA	0	0.3457	NA	0	0	NA	0	0	NA	0.529185	0.492135	0.93
Apoc4	-	4.94822	17.3303	3.5023	0	0	NA	0	0	NA	0.479333	0	0	24.9533	2.95968	0.1186	0	0.44842	NA
Apod	-	34.4224	90.8333	2.6388	204.605	161.834	0.791	2035.42	693.921	0.3409	1.44495	0	0	706.567	94.2609	0.1334	37.2424	34.337	0.922
Apoe	-	31956.9	99004.1	3.098	198.08	351.357	1.7738	595.159	1228.95	2.0649	109.587	88.0827	0.8038	36731.8	23036.9	0.6272	122.178	2976.16	24.3592
Apof	-	20.2446	45.7025	2.2575	0	0.240418	NA	0	0.3457	NA	1.45189	0	0	40.8187	19.991	0.4898	123.746	74.3438	0.6008
Apoh	-	31.4799	334.066	10.6121	0.466071	0.989252	2.1225	39.1764	31.0611	0.7929	2.40361	1.05167	0.4375	0	0	NA	1.73477	2.89563	1.6692
Apol10a	-	7.68183	19.2411	2.5047	0	0	NA	0	0	NA	0	0	NA	0	0	NA	0	0	NA
Apol10b	-	40.5857	35.1197	0.8653	12.5839	6.89719	0.5481	16.957	3.58597	0.2115	4.83501	15.5853	3.2234	0	0.802715	NA	12.6771	8.93861	0.7051
Apol11a	-	0	0	NA	0.466071	0.494626	1.0613	0	0	NA	0	0	NA	0	0	NA	0	0	NA
Apol11b	-	20.1554	5.17826	0.2569	0.932142	0.254209	0.2727	0	0	NA	0	1.55853	NA	0	0	NA	0.518655	0	0
Apol6	-	24.4764	12.448	0.5086	10.7196	8.18202	0.7633	192.74	183.184	0.9504	0.972559	5.72727	5.8889	104.037	14.1467	0.136	3.00338	2.91506	0.9706
Apol7a	-	3.14978	6.77686	2.1515	6.99107	5.14531	0.736	42.3552	24.8438	0.5866	26.9538	26.7931	0.994	7.30965	4.56511	0.6245	0.394016	0.29238	0.7421
Apol7b	-	0	0	NA	0	0.254209	NA	0	0	NA	0.479333	0	0	1.61918	22.0729	13.6321	0	0	NA
Apol7c	-	3.62492	0.239581	0.0661	0.932142	0.240418	0.2579	0	0	NA	0	0.506857	NA	0	0	NA	0.758825	5.03756	6.6386
Apol7e	-	0	0	NA	0	0	NA	0	0	NA	0	0	NA	0	0	NA	0	0	NA
Apol8	-	2.75352	2.02853	0.7367	2.33036	1.9923	0.8549	52.2173	61.5598	1.1789	79.9861	93.1702	1.1648	3.51601	83.8292	23.8422	4.00808	10.4448	2.6059
Apol9a	-	26.1006	10.5	0.4023	54.5303	34.4308	0.6314	869.75	140.797	0.1619	138.235	158.997	1.1502	0	4.49002	NA	2.27375	2.04251	0.8983
Apol9b	-	54.1252	19.6498	0.363	34.0232	15.024	0.4416	458.547	87.7297	0.1913	20.2779	33.5151	1.6528	0	2.43317	NA	1.85432	1.93494	1.0435
Apold1	-	208.534	426.268	2.0441	20.5071	12.0701	0.5886	86.6567	46.2564	0.5338	11.5596	7.20988	0.6237	8.96062	5.44291	0.6074	56.6824	238.727	4.2117
Apom	-	522.133	858.762	1.6447	2.33036	4.69205	2.0134	1.99986	2.89457	1.4474	3.86245	1.03269	0.2674	371.459	28.6698	0.0772	6.52283	7.17704	1.1003
Apon	-	7.76196	16.9143	2.1791	3.2625	0.494626	0.1516	0.66662	1.3828	2.0743	8.22507	17.1059	2.0797	3.88901	4.49002	1.1545	0.473093	0.290685	0.6144
Apool	-	778.282	584.315	0.7508	92.2821	94.1445	1.0202	287.502	294.24	1.0234	567.19	568.198	1.0018	459.234	275.16	0.5992	155.455	153.468	0.9872
Aqp1	-	17873.7	27583.2	1.5432	53.1321	50.9998	0.9599	2656.72	1042.85	0.3925	591.136	428.295	0.7245	0.373007	25.0844	67.2491	18.5526	47.4704	2.5587
Aqp12	-	0	0	NA	0	0.480835	NA	0	0.3457	NA	0	0.506857	NA	0	0	NA	5.90048	3.08809	0.5234
Aqp2	-	20805.7	26864.3	1.2912	0	0	NA	1.09927	2.27541	2.0699	1.45189	3.0791	2.1208	2.30162	1.70555	0.741	0	0.130285	NA
Aqp4	-	2473.83	1673.12	0.6763	0.932142	0.240418	0.2579	0	0	NA	2.40361	1.03269	0.4296	0	0	NA	242.666	117.765	0.4853
Aqp6	-	1514.24	1239.62	0.8186	0.466071	0.975461	2.0929	0	0	NA	0.486279	2.57225	5.2896	12.1905	20.3173	1.6666	0	0	NA
Aqp7	-	437.868	428.638	0.9789	0.466071	1.01683	2.1817	1.99986	1.92971	0.9649	2.41751	1.57751	0.6525	16.8256	6.09545	0.3623	34.5915	41.7107	1.2058
Aqp8	-	13.466	8.61974	0.6401	0.466071	0	0	1.09927	0.619157	0.5632	0.479333	1.01371	2.1148	105.088	6.57189	0.0625	0.549704	0.661483	1.2033
Aqp9	-	20.2336	27.8179	1.3748	1.86428	5.41331	2.9037	1.76589	3.85943	2.1855	1.44495	1.03269	0.7147	20.3734	3.38606	0.1662	3.10903	7.32761	2.3569
Araf	-	2100.24	2357.2	1.1223	306.209	309.141	1.0096	2504.01	2380.71	0.9508	2045.6	2006.14	0.9807	2609.12	2165.53	0.83	3828.91	3298.13	0.8614
Arap1	-	1476.5	1006.15	0.6814	173.845	189.718	1.0913	1606.4	1080.45	0.6726	657.11	737.994	1.1231	1516.48	2249.77	1.4835	1344.7	1380.91	1.0269
Arg1	-	38.4779	90.1758	2.3436	11.1857	18.9475	1.6939	5.929	32.9549	5.5583	4.82112	2.04641	0.4245	0	20.8947	NA	155.984	210.705	1.3508
Arhgap15	-	48.6148	38.5505	0.793	17.2446	24.1815	1.4023	3.96443	12.7599	3.2186	0.958667	0.506857	0.5287	0	0	NA	0.357577	3.81167	10.6597
Arhgap18	-	1523.95	1470.82	0.9651	72.7071	164.563	2.2634	219.237	314.379	1.434	741.612	858.714	1.1579	36.6988	60.2733	1.6424	491.913	555.924	1.1301
Arhgap22	-	197.228	84.5655	0.4288	20.5071	29.9515	1.4605	646.222	683.674	1.058	274.561	233.947	0.8521	89.5342	518.498	5.7911	10.011	21.8999	2.1876
Arhgap23	-	498.294	369.342	0.7412	1077.09	944.098	0.8765	3703.73	3768.47	1.0175	1795.21	1971.48	1.0982	2226.52	3298.69	1.4815	589.791	715.886	1.2138
Arhgap25	-	116.126	86.4374	0.7443	21.9053	61.8402	2.8231	26.6295	79.8664	2.9992	1.45884	0.525837	0.3604	7.30965	3.71233	0.5079	0.907041	32.4774	35.8059
Arhgap30	-	80.1517	42.0785	0.525	49.4035	216.379	4.3798	19.1908	141.04	7.3493	0.965613	0.506857	0.5249	878.612	349.202	0.3974	5.56029	54.5718	9.8146
Arhgap32	-	1582.33	1277.6	0.8074	492.637	381.231	0.7739	283.339	388.079	1.3697	172.025	80.8672	0.4701	1249.69	1446.41	1.1574	1768.19	1886.52	1.0669
Arhgap36	-	2.59667	0.610946	0.2353	0.932142	1.4563	1.5623	44.5407	256.161	5.7512	0	1.01371	NA	0	36.4967	NA	308.249	394.619	1.2802
Arhgap40	-	23.0672	12.7945	0.5547	0.466071	0	0	0.66662	0.964856	1.4474	5.81451	0.506857	0.0872	5.07161	11.0619	2.1811	0.802111	0.512297	0.6387
Arhgap5	-	1140.77	1836.31	1.6097	1083.15	1071.65	0.9894	1918.49	2041.13	1.0639	3195.55	2800.56	0.8764	267.978	862.796	3.2197	2111.16	2113.77	1.0012
Arhgap8	-	118.12	165.541	1.4015	3.2625	2.74113	0.8402	15.2486	14.6328	0.9596	0.958667	1.53955	1.6059	153.036	1351.46	8.831	34.1182	36.6825	1.0752
Arhgap9	-	69.8089	59.8563	0.8574	13.5161	33.4277	2.4732	11.4959	42.557	3.7019	1.91733	3.0791	1.6059	666.619	211.725	0.3176	0.638833	12.1762	19.06
Arhgdib	-	869.506	686.268	0.7893	319.259	736.365	2.3065	16920.6	7674.28	0.4535	1134.08	1219.49	1.0753	8.58762	317.111	36.9265	4.30559	99.7411	23.1655
Arhgef10l	-	1342.64	787.147	0.5863	49.8696	51.7781	1.0383	1096.84	1079.21	0.9839	822.959	873.849	1.0618	4241.08	1151.15	0.2714	344.181	390.301	1.134
Arhgef15	-	954.149	671.557	0.7038	8.85535	8.8619	1.0007	3.06384	3.8027	1.2412	108.19	156.666	1.4481	403.91	299.872	0.7424	3.72575	59.6181	16.0016
Arhgef18	-	1956.48	2226.97	1.1383	198.546	176.245	0.8877	1440.39	1724.86	1.1975	2558.28	3096.46	1.2104	8034.99	4204.46	0.5233	1015.41	1060.78	1.0447
Arhgef19	-	351.337	230.926	0.6573	57.3267	37.6665	0.657	961.957	1259.86	1.3097	613.63	827.638	1.3488	533.958	514.502	0.9636	216.859	170.091	0.7843
Arhgef3	-	939.121	1380.99	1.4705	141.22	114.97	0.8141	499.559	448.73	0.8983	15.4706	29.0483	1.8776	512.559	612.561	1.1951	316.718	461.838	1.4582
Arhgef33	-	22.8487	51.779	2.2662	2.33036	2.01988	0.8668	5.49635	8.08007	1.4701	0	0	NA	28.5646	4.66522	0.1633	22.423	21.9866	0.9805
Arhgef38	-	19.577	30.8686	1.5768	0	0	NA	0	0	NA	0	1.03269	NA	4.60324	4.99149	1.0843	3.67094	6.9655	1.8975
Arhgef6	-	372.161	407.814	1.0958	121.645	278.552	2.2899	1259.04	1153.71	0.9163	186.697	230.234	1.2332	28.056	34.4631	1.2284	49.7369	80.2418	1.6133
Arhgef9	-	187.691	209.594	1.1167	73.1732	60.9631	0.8331	418.187	381.522	0.9123	48.7391	39.1095	0.8024	7.27786	47.9841	6.5932	537.937	432.433	0.8039
Arid3b	-	102.284	140.564	1.3743	21.4393	24.4771	1.1417	82.163	91.61	1.115	200.417	205.937	1.0275	3765.56	3861.02	1.0254	317.655	294.139	0.926
Arid5b	-	246.388	271.66	1.1026	2317.77	2935.73	1.2666	2636.18	2985.38	1.1325	692.588	777.816	1.1231	3859.96	2551.99	0.6611	285.929	410.885	1.437
Arl11	-	9.61231	6.53762	0.6801	8.38928	26.1936	3.1223	14.5951	58.6138	4.016	0	0.525837	NA	16.2067	3.6873	0.2275	0.270338	11.485	42.4838
Arl13a	-	0.939138	1.84912	1.969	0	0.735044	NA	0	0	NA	0.479333	1.01371	2.1148	0.373007	1.27916	3.4293	1.08253	0.742886	0.6863
Arl14	-	4.13164	1.50437	0.3641	0	0.240418	NA	0	0	NA	1.438	1.52057	1.0574	0	0	NA	0.111204	0.263189	2.3667
Arl5c	-	17.3339	16.6101	0.9582	0.466071	3.48997	7.4881	42.6951	23.879	0.5593	96.0472	128.314	1.3359	318.123	161.635	0.5081	4.00917	60.3699	15.058
Arl9	-	1.19854	1.98953	1.66	0.932142	3.48997	3.744	4.16311	2.00196	0.4809	8.69746	2.04641	0.2353	1.21439	1.68052	1.3838	9.27247	13.3844	1.4435
Armc3	-	12.1251	8.78677	0.7247	0.932142	1.25725	1.3488	1.53192	0.6914	0.4513	0	1.05167	NA	0.777803	7.07337	9.094	0.135169	0	0
Armc4	-	2.0418	3.92144	1.9206	1.86428	1.22967	0.6596	2.63119	5.58792	2.1237	0.958667	0.506857	0.5287	0	2.1069	NA	84.2207	76.5496	0.9089
Armcx1	-	364.051	265.41	0.729	173.378	179.76	1.0368	618.723	743.179	1.2011	504.96	447.834	0.8869	682.55	605.942	0.8878	1887.75	1742.86	0.9232
Armcx2	-	586.084	348.177	0.5941	700.971	605.842	0.8643	2049.17	2275.26	1.1103	2131.3	2294.53	1.0766	252.074	2026.07	8.0376	1958.66	1778.19	0.9079
Armcx3	-	345.763	275.389	0.7965	99.2731	96.8502	0.9756	177.341	216.928	1.2232	503.452	566.138	1.1245	28.2467	136.979	4.8494	1956.25	1801.07	0.9207
Armcx6	-	43.5382	25.6847	0.5899	32.1589	24.1066	0.7496	121.781	148.841	1.2222	24.6058	12.9182	0.525	31.1121	68.5776	2.2042	274.726	265.967	0.9681
Arntl2	-	40.9148	47.2722	1.1554	16.3125	29.7052	1.821	163.566	120.354	0.7358	14.9635	9.82008	0.6563	60.6919	104.721	1.7255	33.2907	35.1881	1.057
Arpp21	-	41.2907	62.6625	1.5176	37.7518	97.7627	2.5896	4.79444	0	0	2.41056	3.09808	1.2852	1.58739	2.05685	1.2957	0.111204	0.305227	2.7447
Arr3	-	0.778215	2.62816	3.3772	0.932142	0.762626	0.8181	0.66662	0	0	1.45189	2.59122	1.7847	5.62689	5.51799	0.9806	2.2682	2.76718	1.22
Arrdc5	-	2.87984	8.22099	2.8547	0	0	NA	0	0	NA	1.45884	0	0	22.1833	4.96646	0.2239	0.168163	0.392856	2.3362
Arsj	-	10.0233	16.8066	1.6768	162.193	112.69	0.6948	1949.9	1418.59	0.7275	0.958667	1.05167	1.097	3.51601	4.96646	1.4125	0.111204	0	0
Arsk	-	388.053	471.919	1.2161	94.6124	104.538	1.1049	739.144	634.737	0.8587	200.82	146.25	0.7283	73.3424	27.817	0.3793	125.478	108.573	0.8653
Art1	-	4.05035	88.6378	21.884	2.33036	6.45772	2.7711	0	0	NA	0	0	NA	35.088	25.0585	0.7142	0.652816	0.538199	0.8244
Art2a-ps	-	2.46609	3.34358	1.3558	0.932142	7.72877	8.2914	0.8653	0.619157	0.7155	0	0	NA	0	0	NA	0.175246	1.902	10.8533
Art2b	-	0.259405	0	0	0	0.494626	NA	0	0	NA	0	0	NA	0	0	NA	0	0.433878	NA
Art3	-	194.377	308.864	1.589	5.59285	6.16214	1.1018	18.2549	7.02745	0.385	4.34178	4.09282	0.9427	5.07161	3.76239	0.7419	1.30491	4.07008	3.1191
Art4	-	366.627	98.6356	0.269	0.466071	0.735044	1.5771	2.39722	0.6914	0.2884	0.486279	0	0	0.777803	4.91641	6.3209	1.58169	1.29807	0.8207
Art5	-	6.78688	22.2552	3.2791	1.86428	2.2465	1.205	2.66648	1.85747	0.6966	1.45189	3.04114	2.0946	81.5972	31.4283	0.3852	1.9951	0.611575	0.3065
Artn	-	52.3997	36.3753	0.6942	11.1857	6.67056	0.5963	157.275	299.886	1.9068	6.75234	5.10653	0.7563	7.37323	109.086	14.7949	21.8809	21.819	0.9972
As3mt	-	1299.45	752.214	0.5789	48.4714	46.1657	0.9524	146.561	155.342	1.0599	352.664	387.984	1.1002	547.897	320.083	0.5842	1022.85	881.169	0.8615
Asah2	-	770.413	693.314	0.8999	159.396	153.553	0.9633	1283.11	1067.97	0.8323	908.468	951.948	1.0479	4.16665	21.2952	5.1109	1500.97	1273.32	0.8483
Asb10	-	11.4094	38.6003	3.3832	0	0.240418	NA	0	1.31056	NA	1.438	2.55327	1.7756	55.438	13.5201	0.2439	0	0.713141	NA
Asb11	-	36.5705	387.648	10.6	0	0.254209	NA	1.53192	1.0371	0.677	0.486279	0.506857	1.0423	14.8652	1.20407	0.081	156.161	194.133	1.2432
Asb12	-	0.579891	3.0428	5.2472	0	0.254209	NA	0	0	NA	3.37617	7.77367	2.3025	0	2.08187	NA	0	0.119378	NA
Asb14	-	30.5178	106.965	3.505	9.32142	11.5754	1.2418	3.96443	0.964856	0.2434	8.69746	5.70829	0.6563	2.26983	20.3423	8.962	12.5447	13.9117	1.109
Asb16	-	4.10622	1.73663	0.4229	0	0.748835	NA	5.02841	6.89848	1.3719	0.965613	0	0	196.229	62.2578	0.3173	3.22752	2.99831	0.929
Asb17	-	0.196874	0.836619	4.2495	0	0	NA	0	0	NA	0	0	NA	0	0	NA	0	0	NA
Asb18	-	0.196874	0.869921	4.4187	0	0	NA	0	0	NA	0.486279	0	0	0	1.25413	NA	0	0	NA
Asb2	-	66.9094	180.401	2.6962	7.45714	10.8128	1.45	24.6035	46.3752	1.8849	0	4.65661	NA	106.25	9.33134	0.0878	0	1.01205	NA
Asb4	-	31.328	57.2578	1.8277	90.4178	89.3775	0.9885	32.8369	43.0059	1.3097	6.73845	3.60494	0.535	2.70641	13.6193	5.0322	102.233	87.6161	0.857
Asb5	-	11.259	46.005	4.0861	61.9874	141.095	2.2762	309.545	223.853	0.7232	7.20389	12.5821	1.7466	0	2.88459	NA	11.1594	12.825	1.1493
Asb9	-	642.959	1007.06	1.5663	0	0	NA	0	0	NA	0	0	NA	24.4531	0.852773	0.0349	0.987436	2.48077	2.5123
Ascl3	-	16.0036	9.59756	0.5997	1.86428	0	0	3.26252	5.51568	1.6906	2.88295	2.55327	0.8856	0	0	NA	2.055	2.64023	1.2848
Asgr1	-	20.2779	50.6536	2.498	16.3125	6.69814	0.4106	12.1626	5.93362	0.4879	2.89684	2.55327	0.8814	0.746014	9.0301	12.1045	5.89015	4.80947	0.8165
Asgr2	-	16.4231	10.3403	0.6296	0	1.25725	NA	0.66662	0	0	0	0	NA	101.108	10.6856	0.1057	0.913149	0.551378	0.6038
Ash1l	-	1475.24	1651.32	1.1194	2396.54	2330.87	0.9726	2790.77	2897.46	1.0382	3082.72	2949.66	0.9568	599.713	509.556	0.8497	3945.35	4233.82	1.0731
Ash2l	-	960.455	1142.41	1.1894	404.55	401.912	0.9935	1507.47	1375.55	0.9125	4837.49	4618.31	0.9547	16008.9	8640.64	0.5397	974.314	926.233	0.9507
Asl	-	5712.61	7194.69	1.2594	154.27	131.975	0.8555	664.053	738.493	1.1121	636.714	562.691	0.8837	1594.85	2192.63	1.3748	374.967	366.957	0.9786
Aspa	-	1179.46	1273.87	1.08	33.091	18.9397	0.5724	32.0422	16.0569	0.5011	103.383	167.069	1.616	123.518	6.54686	0.053	0.824064	0.669163	0.812
Aspdh	-	939.677	257.918	0.2745	0.466071	0	0	0	0	NA	0	0	NA	1.89682	0.401358	0.2116	0.520615	0.730891	1.4039
Aspg	-	1054.65	1722.97	1.6337	1.86428	1.00304	0.538	42.0285	91.5222	2.1776	0.479333	0.506857	1.0574	67.1687	351.335	5.2306	7.24716	7.204	0.994
Asphd2	-	3.98406	4.73708	1.189	16.3125	11.7271	0.7189	31.1416	27.3205	0.8773	35.686	52.6484	1.4753	73.5903	499.063	6.7817	6.2088	4.9798	0.8021
Aspn	-	281.755	416.689	1.4789	482.85	747.081	1.5472	329.304	233.955	0.7105	4.32789	5.14449	1.1887	3.11121	2.95968	0.9513	2.05497	22.3078	10.8555
Asprv1	-	6.26962	44.4839	7.0951	0	0.989252	NA	2.86516	3.65821	1.2768	2.41056	3.58596	1.4876	30.4848	42.3901	1.3905	17.74	20.7254	1.1683
Astl	-	3.68996	7.48683	2.029	0.466071	0.254209	0.5454	0	0	NA	0	0.525837	NA	1.9604	2.4582	1.2539	0	0.220535	NA
Astn1	-	39.9275	24.9755	0.6255	2.33036	3.23576	1.3885	21.341	12.0117	0.5628	0	0	NA	2.80178	47.1573	16.8312	71.4907	54.707	0.7652
Asz1	-	0.682438	2.43813	3.5727	0.466071	0.240418	0.5158	0	0	NA	0	0	NA	19.4133	2.53329	0.1305	0.381542	0.24435	0.6404
Atcay	-	7.11904	10.532	1.4794	1.86428	1.4563	0.7812	1.53192	2.54887	1.6638	0.486279	1.52057	3.1269	18.4532	147.014	7.9669	19.9993	16.6215	0.8311
Atg4a	-	451.859	672.623	1.4886	80.6303	88.0219	1.0917	301.885	268.777	0.8903	461.855	373.797	0.8093	153.615	104.07	0.6775	330.812	355.958	1.076
Atg9b	-	14.2705	15.0355	1.0536	2.33036	3.71659	1.5949	56.3765	44.8634	0.7958	35.3109	75.4816	2.1376	494.532	286.351	0.579	12.4509	18.7149	1.5031
Atp10b	-	526.045	301.832	0.5738	26.1	19.4343	0.7446	26.9785	18.5335	0.687	0.965613	2.59122	2.6835	0	0.802715	NA	0	0.260632	NA
Atp13a4	-	98.5623	127.938	1.298	1.39821	1.93713	1.3854	0	2.89457	NA	5.31434	2.55327	0.4804	9.36542	11.2872	1.2052	0	0.593292	NA
Atp13a5	-	5.56406	6.78714	1.2198	0	3.4348	NA	1.53192	1.58401	1.034	6.27301	1.55853	0.2485	0	0	NA	0.168163	0.101157	0.6015
Atp1a2	-	1063.18	890	0.8371	20.5071	38.6834	1.8863	5.26238	7.92007	1.505	4.32789	4.13078	0.9545	274.456	77.58	0.2827	3.58439	25.1288	7.0106
Atp1a4	-	0.423033	3.53816	8.3638	0.466071	1.22967	2.6384	0	0.964856	NA	0.972559	0.525837	0.5407	20.0639	9.93293	0.4951	1.08636	0.59689	0.5494
Atp1b4	-	6.12299	25.6052	4.1818	0.466071	0.748835	1.6067	0	0	NA	0.486279	0	0	0.404795	0	0	1.2079	1.23259	1.0204
Atp2a1	-	46.8993	75.269	1.6049	72.241	198.952	2.754	0.66662	3.73046	5.5961	27.9541	28.9154	1.0344	12.1587	43.4431	3.573	17.2318	14.7585	0.8565
Atp2b4	-	702.347	583.562	0.8309	412.939	430.634	1.0429	1733.81	1925.68	1.1107	1276.18	3137.16	2.4582	2754.01	363.778	0.1321	1994.37	2062.23	1.034
Atp2c1	-	1606.1	2098.04	1.3063	1099.93	1151.26	1.0467	1950.49	2007.41	1.0292	1537.8	1521.49	0.9894	1664.59	1360.2	0.8171	4172.66	4031.23	0.9661
Atp4a	-	596.364	276.621	0.4638	0.466071	2.71355	5.8222	1.76589	0.6914	0.3915	0.486279	0.506857	1.0423	22.6199	93.0818	4.1151	133.139	97.4679	0.7321
Atp4b	-	1.84493	7.83821	4.2485	0	0.735044	NA	0	0.619157	NA	3.86245	6.75996	1.7502	0	2.48323	NA	1.97743	1.05501	0.5335
Atp5j2	-	8727.43	6120.18	0.7013	309.005	266.02	0.8609	828.101	800.811	0.967	3805.43	5368.07	1.4106	5120.91	4211.64	0.8224	1327.49	1279.18	0.9636
Atp6ap1	-	4934.24	4030.35	0.8168	1742.17	1806.18	1.0367	16339.9	16459.2	1.0073	2941.62	3120.58	1.0608	3809.98	1975.51	0.5185	4708.4	5067.21	1.0762
Atp6ap1l	-	6.70153	11.9749	1.7869	0	0	NA	0	0	NA	0.479333	0	0	0.746014	0.401358	0.538	0.111204	0.307375	2.7641
Atp6v0a4	-	3627.67	8406.94	2.3175	3.2625	2.99534	0.9181	12.2554	28.9922	2.3657	489.92	1297.8	2.649	18.0802	329.687	18.2347	7.35666	6.17612	0.8395
Atp6v0d2	-	1590.98	2004.43	1.2599	12.1178	7.59086	0.6264	174.74	332.823	1.9047	4.84196	12.3544	2.5515	0.809591	0.426386	0.5267	2.16983	7.56574	3.4868
Atp6v1b1	-	3480.2	3236.94	0.9301	0	0.494626	NA	0.66662	0.619157	0.9288	3.84856	6.23412	1.6199	20.6743	0.426386	0.0206	0	0.260632	NA
Atp6v1e2	-	4.30976	6.56062	1.5223	0	0	NA	0	0	NA	1.45189	2.06539	1.4225	1.1826	0	0	0.608262	0.238756	0.3925
Atp6v1f	-	5375.29	5265.63	0.9796	84.8249	89.7737	1.0583	1597.52	1548.93	0.9696	4056.77	4570.27	1.1266	3550.15	2461.35	0.6933	1995.27	1957.96	0.9813
Atp6v1g3	-	3642.23	4283.44	1.176	0	0	NA	0	0	NA	0	0.506857	NA	0	0	NA	0	0	NA
Atp8a2	-	43.1561	33.3587	0.773	4.19464	6.00447	1.4315	9.85814	10.2832	1.0431	2.39667	3.09808	1.2927	3.9208	60.9268	15.5394	178.758	165.345	0.925
Atp8b4	-	27.0884	24.3486	0.8989	65.2499	176.818	2.7099	234.922	291.846	1.2423	3.36228	0	0	0	2.48323	NA	0.239767	5.26491	21.9585
AU018091	-	13.7009	13.393	0.9775	0.932142	1.95092	2.0929	2.43251	10.3967	4.2741	4.35568	9.31323	2.1382	6043.37	3253.63	0.5384	0	0	NA
AU021092	-	647.626	597.453	0.9225	0.466071	2.2603	4.8497	2.43251	4.42185	1.8178	2316.18	2947.76	1.2727	0.777803	5.26771	6.7725	0.43062	3.73101	8.6643
AU022751	-	0.653152	0.1433	0.2194	0	0	NA	0	0	NA	0	0	NA	154.87	313.266	2.0228	1.27197	0.852209	0.67
Aurkc	-	1.71986	2.84396	1.6536	1.39821	1.96471	1.4052	0	0	NA	0	0	NA	2418.24	331.739	0.1372	0.892063	0.231504	0.2595
Aven	-	396.618	286.576	0.7225	58.2589	55.7411	0.9568	431.97	407.196	0.9426	277.228	293.342	1.0581	1630.21	1593.57	0.9775	223.318	243.472	1.0902
Avil	-	21.1076	32.6509	1.5469	13.9821	11.672	0.8348	212.835	54.8421	0.2577	28.5099	30.043	1.0538	28.66	34.2638	1.1955	98.3453	117.672	1.1965
Avpr1b	-	2.30266	3.46652	1.5054	0.932142	1.49767	1.6067	0.8653	0.3457	0.3995	0	1.01371	NA	1.11902	0.426386	0.381	86.2426	46.3925	0.5379
Avpr2	-	849.825	651.368	0.7665	1.86428	1.24346	0.667	9.15623	7.64661	0.8351	0.479333	1.03269	2.1544	3.04763	2.95968	0.9711	0.479699	1.07557	2.2422
AW146154	-	268.367	349.926	1.3039	17.7107	20.9733	1.1842	114.766	110.262	0.9608	133.602	100.716	0.7539	42.9296	33.5603	0.7818	170.11	148.61	0.8736
AW209491	-	436.09	302.597	0.6939	104.4	98.2651	0.9412	441.86	457.431	1.0352	501.973	366.815	0.7307	374.623	552.814	1.4757	537.305	487.756	0.9078
AW551984	-	21.4363	31.7775	1.4824	32.625	38.9316	1.1933	12.1848	6.69727	0.5496	1.44495	0.525837	0.3639	13.3498	67.3986	5.0487	45.9502	87.4907	1.904
Awat1	-	3.23087	14.1213	4.3708	0	0.254209	NA	0	0	NA	0	0	NA	0	0	NA	0	0	NA
Awat2	-	25.9873	11.2483	0.4328	0.932142	4.45164	4.7757	10.9574	13.9259	1.2709	3.39006	4.07384	1.2017	20.0639	21.095	1.0514	8.93083	8.40316	0.9409
Axl	-	1767.63	1689.2	0.9556	8949.5	7682.44	0.8584	26331.5	17830	0.6771	741.896	605.603	0.8163	155.522	1956.63	12.5811	32.7327	405.142	12.3773
AY358078	-	4.88965	6.9944	1.4305	0.466071	0.762626	1.6363	0	0.964856	NA	4.36262	2.55327	0.5853	6.06348	4.51505	0.7446	0.975228	0.879679	0.902
AY761184	-	0	1.00363	NA	0	0	NA	0	0	NA	0	0	NA	0	0	NA	0.960955	0.405974	0.4225
AY761185	-	0.486819	0.455727	0.9361	0	0	NA	0	0	NA	0	0	NA	0	0	NA	0	0	NA
Aym1	-	4.81639	8.98801	1.8661	0	0	NA	0	0	NA	0	0	NA	29.6434	0	0	0	0	NA
Azgp1	-	27.0332	77.9804	2.8846	0	0.748835	NA	0	0	NA	0	0	NA	0.404795	0	0	0	0	NA
B020004J07Rik	-	0.22616	0.303818	1.3434	0	0	NA	0	0	NA	0.972559	0	0	0	18.3605	NA	0	0.101157	NA
B230118H07Rik	-	1028.03	807.186	0.7852	80.1642	79.4831	0.9915	420.276	533.737	1.27	560.542	647.569	1.1553	124.061	156.092	1.2582	393.061	360.033	0.916
B230217C12Rik	-	25.9675	16.2968	0.6276	52.666	58.4762	1.1103	36.6955	48.3204	1.3168	19.8194	18.0816	0.9123	133.831	78.1592	0.584	188.947	153.82	0.8141
B3galt1	-	38.0913	26.2014	0.6879	74.5714	66.3548	0.8898	47.0922	39.3734	0.8361	77.6867	97.656	1.257	3.143	18.4356	5.8656	85.9241	145.665	1.6953
B3galt2	-	33.6225	16.3357	0.4859	49.4035	59.5266	1.2049	8.43209	4.89653	0.5807	0.479333	1.55853	3.2515	0.404795	3.83748	9.48	321.949	337.689	1.0489
B3galt5	-	651.21	124.327	0.1909	20.5071	16.906	0.8244	58.0888	80.9238	1.3931	0	2.06539	NA	3.51601	4.11369	1.17	567.102	507.686	0.8952
B3gat1	-	7.21367	5.20909	0.7221	0.466071	0.480835	1.0317	0	0	NA	0.486279	1.01371	2.0846	2.30162	21.7976	9.4705	40.3424	69.3507	1.7191
B3gnt4	-	8.98979	9.53107	1.0602	1.86428	1.4563	0.7812	14.0213	12.9199	0.9214	8.19034	11.9234	1.4558	5.34925	14.0466	2.6259	14.9361	21.8247	1.4612
B3gnt6	-	2.71331	4.23627	1.5613	0.466071	0	0	1.09927	2.00196	1.8212	3.86245	1.03269	0.2674	39.1042	4.56511	0.1167	6.14007	5.9744	0.973
B3gnt8	-	109.731	46.3323	0.4222	7.92321	9.03336	1.1401	25.2479	41.3599	1.6381	6.77318	11.4356	1.6884	30.3661	27.2905	0.8987	11.0361	10.9444	0.9917
B430306N03Rik	-	2.43159	6.251	2.5707	21.4393	54.0995	2.5234	6.19826	31.4068	5.067	0	0.506857	NA	22.1748	1.27916	0.0577	0.122122	7.15193	58.5638
Baalc	-	13.1492	5.55701	0.4226	39.616	29.3682	0.7413	74.9138	36.4944	0.4872	4.36262	8.33747	1.9111	1.9604	14.6482	7.472	1.00946	2.14652	2.1264
Baat	-	147.4	82.1079	0.557	0	1.22967	NA	0.66662	0.964856	1.4474	1.92428	0.525837	0.2733	0.404795	4.26386	10.5334	3.31973	5.96441	1.7967
Bach2	-	140.266	197.986	1.4115	223.714	192.685	0.8613	79.3814	51.4729	0.6484	259.604	407.003	1.5678	64.0574	278.423	4.3465	302.42	404.623	1.338
Baiap2l2	-	2207.26	2879.37	1.3045	1.39821	2.71355	1.9407	16.8511	11.3926	0.6761	0.479333	1.03269	2.1544	80.8194	103.568	1.2815	38.2242	57.9266	1.5154
Bak1	-	716.152	450.246	0.6287	1229.5	1091.94	0.8881	2608.53	2401.36	0.9206	1873.43	2167.61	1.157	6376.43	3744.75	0.5873	249.55	272.562	1.0922
Banf2	-	4.55999	7.68623	1.6856	0	0.254209	NA	0	0	NA	0	1.03269	NA	0	0	NA	0	0.130347	NA
Bank1	-	19.5105	7.84388	0.402	9.32142	41.9802	4.5036	5.29767	8.41025	1.5875	1.45189	0	0	0	0.401358	NA	1.23161	1.00659	0.8173
Batf	-	28.1857	13.2528	0.4702	5.59285	6.43014	1.1497	11.3548	39.3579	3.4662	3.38312	5.18245	1.5319	14.9923	10.5095	0.701	2.40297	6.3676	2.6499
Batf2	-	28.4613	10.4374	0.3667	1.39821	0.480835	0.3439	17.9857	0.964856	0.0536	0	5.72727	NA	16.5246	3.23589	0.1958	0.45758	1.90224	4.1572
BB287469	-	0	0.151909	NA	0	0	NA	0	0	NA	0	0.506857	NA	0	8.27744	NA	0	0	NA
Bbox1	-	45.9001	327.769	7.1409	2.33036	1.73809	0.7458	1.29795	1.65626	1.2761	0.965613	1.55853	1.614	0	0	NA	0	0	NA
Bbs1	-	390.87	307.559	0.7869	41.9464	47.8487	1.1407	152.128	227.531	1.4957	341.278	386.114	1.1314	532.223	274.583	0.5159	478.939	460.038	0.9605
BC016579	-	14.2437	23.8702	1.6758	0.932142	1.71051	1.835	0	1.31056	NA	1.93123	0	0	0	2.55832	NA	5.32657	21.1199	3.965
BC024139	-	0	1.22122	NA	0	0.240418	NA	0.8653	0	0	10.1355	6.64608	0.6557	6.4047	1.63046	0.2546	20.1011	19.7452	0.9823
BC028528	-	20.3376	18.5889	0.914	26.1	26.1324	1.0012	63.5812	31.3089	0.4924	0.958667	0.525837	0.5485	4.6986	4.16375	0.8862	1.03183	7.76977	7.5301
BC035044	-	9.14395	3.55821	0.3891	0.466071	0.254209	0.5454	5.49635	2.27541	0.414	2.40361	4.1118	1.7107	0.373007	0.802715	2.152	0.526217	0.734918	1.3966
BC048507	-	3.81357	2.31603	0.6073	1.39821	0.240418	0.1719	0.8653	0.6914	0.799	0.958667	0.506857	0.5287	0.777803	1.65549	2.1284	0.111204	0.101157	0.9096
BC048562	-	0	0.155219	NA	0	0	NA	0	0	NA	0	0	NA	0	0	NA	0	0	NA
BC048671	-	0	0.722022	NA	0.932142	0.240418	0.2579	0	0.619157	NA	0.965613	4.67559	4.8421	0	0	NA	0	0.130347	NA
BC048679	-	0.259405	0	0	0	0.240418	NA	0	0	NA	0.486279	0	0	29.4527	7.12342	0.2419	1.6025	2.26017	1.4104
BC049352	-	8.1676	12.4744	1.5273	0	1.24346	NA	0	0.3457	NA	0.486279	0	0	0	0.401358	NA	0	0.238756	NA
BC049730	-	0	0	NA	0	0.989252	NA	0	0	NA	0	0	NA	0	0	NA	0	0	NA
BC051019	-	3.40272	5.25211	1.5435	1.86428	4.21122	2.2589	8.25564	11.8672	1.4375	1.45189	4.61865	3.1811	28.3739	34.4649	1.2147	3.58862	2.96377	0.8259
BC051665	-	4.84693	11.7007	2.414	0	1.24346	NA	0	0	NA	0	1.01371	NA	0	0	NA	0	0	NA
BC053393	-	1.29287	0.893303	0.6909	0.932142	0	0	0	0	NA	0.486279	3.6429	7.4914	5.31746	0	0	0	0	NA
BC061212	-	0	0	NA	0	0	NA	0	0	NA	0.486279	0	0	0	0.802715	NA	0	0	NA
BC061237	-	0.289946	0.1433	0.4942	0	0.96167	NA	0	0	NA	0	0	NA	0.373007	0	0	0	0	NA
BC080695	-	0.289946	0	0	0	0.748835	NA	0	0	NA	3.88329	1.03269	0.2659	0	22.173	NA	0	0	NA
BC100530	-	0	18.2904	NA	1.86428	1.20209	0.6448	0	0	NA	0.479333	0	0	0	0	NA	0	0	NA
BC117090	-	0	0	NA	0	0.721253	NA	0	0	NA	0	0	NA	0	0	NA	0	0	NA
Bcas1	-	19.0391	9.36086	0.4917	3.2625	2.20513	0.6759	0	1.23831	NA	2.41751	0.525837	0.2175	103.702	107.13	1.0331	4.41522	3.88559	0.88
Bche	-	25.5855	29.1303	1.1386	7.45714	17.237	2.3115	43.8297	37.7584	0.8615	1.91733	2.08437	1.0871	11.9447	33.9116	2.8391	1.31818	2.06845	1.5692
Bckdhb	-	1727.48	2880.58	1.6675	36.8196	24.4771	0.6648	216.914	224.982	1.0372	636.04	577.574	0.9081	2313.89	1691.32	0.7309	236.905	221.44	0.9347
Bcl2a1a	-	10.4105	1.0627	0.1021	0	3.66143	NA	1.99986	1.58401	0.7921	0	0	NA	0	0	NA	0	18.9168	NA
Bcl2a1b	-	23.642	9.02613	0.3818	9.32142	44.481	4.7719	8.82945	35.8442	4.0596	0	0	NA	0.404795	0	0	0.501535	95.769	190.952
Bcl2a1c	-	0.456279	0	0	0	0	NA	0	0.3457	NA	0	0	NA	0	0	NA	0	0.145342	NA
Bcl2a1d	-	14.2626	1.82833	0.1282	0.932142	5.14531	5.5199	0.66662	1.85747	2.7864	0	0	NA	0	0	NA	0.527628	43.5118	82.4668
Bcl2l10	-	3.68193	1.28102	0.3479	0	0.240418	NA	0	0	NA	0.958667	1.52057	1.5861	3.85722	11.9647	3.1019	0.612739	0.80517	1.3141
Bcl2l14	-	85.1685	80.495	0.9451	0.466071	1.22967	2.6384	1.53192	1.0371	0.677	6.73151	29.9102	4.4433	659.882	117.864	0.1786	5.54044	4.05116	0.7312
Bcl2l15	-	18.6342	16.6886	0.8956	2.33036	0.989252	0.4245	28.9078	15.5667	0.5385	10.6148	14.4767	1.3638	3.04763	4.94143	1.6214	2.62738	3.12959	1.1911
Bcl2l2	-	1297.05	1294.33	0.9979	446.03	427.945	0.9595	2301.78	2138.46	0.929	669.58	784.918	1.1723	1060.47	412.338	0.3888	3000.08	3047.71	1.0159
Bcl9	-	385.007	414.866	1.0776	431.582	322.898	0.7482	860.1	888.165	1.0326	629.913	799.508	1.2692	1516.97	1678.74	1.1066	1247.51	1101.24	0.8827
Bco2	-	140.104	111.481	0.7957	2.79643	2.41797	0.8647	16.723	13.1778	0.788	31.3512	71.6489	2.2854	11.7624	10.8858	0.9255	45.3456	37.3195	0.823
Bdh1	-	3289.3	1997.48	0.6073	19.575	14.756	0.7538	633.101	284.633	0.4496	73.2824	60.7202	0.8286	2467.79	1403.28	0.5686	300.038	314.432	1.048
Bdh2	-	5232.7	4565.05	0.8724	17.7107	18.5002	1.0446	202.637	155.198	0.7659	65.7659	51.2417	0.7792	9.36542	198.759	21.2226	0.154249	0.538261	3.4896
Bdkrb1	-	8.19397	7.83091	0.9557	0.932142	4.74722	5.0928	63.4309	114.947	1.8122	0.486279	1.03269	2.1237	4.3256	1.68052	0.3885	5.06434	4.58102	0.9046
Best1	-	18.4659	36.8624	1.9962	9.78749	15.3808	1.5715	27.4112	26.5723	0.9694	4.32789	9.8011	2.2646	18.8813	46.1525	2.4443	0.566939	3.06168	5.4004
Best2	-	11.2835	13.014	1.1534	0	0	NA	0.8653	0.3457	0.3995	3.39701	1.52057	0.4476	3.85722	32.0568	8.3108	3.09752	1.57153	0.5073
Best3	-	22.5484	21.9386	0.973	8.38928	11.8572	1.4134	5.02841	21.7015	4.3158	1.45884	3.66188	2.5101	6.12705	5.81924	0.9498	159.45	126.385	0.7926
Bet1	-	1059.93	812.479	0.7665	206.936	217.791	1.0525	693.667	742.347	1.0702	983.056	996.796	1.014	420.196	290.133	0.6905	1202.61	1131.69	0.941
Bex6	-	8.68079	13.0651	1.5051	0.466071	1.4563	3.1246	0.43265	0	0	0	0.525837	NA	0	2.48323	NA	0.168163	0	0
Bfsp2	-	3.66463	4.10605	1.1205	0	0.240418	NA	1.96457	2.34766	1.195	0.965613	1.03269	1.0695	4.94446	5.41788	1.0957	0.135169	0	0
Bglap	-	0.456279	1.29364	2.8352	0.466071	0.508417	1.0909	0.8653	1.85747	2.1466	2.88989	2.06539	0.7147	0.746014	1.63046	2.1856	0.257291	0.238756	0.928
Bglap2	-	1.26503	0.606936	0.4798	0	0	NA	5.0637	7.02745	1.3878	1.91733	3.60494	1.8802	0.746014	1.20407	1.614	0	0.119378	NA
Bgn	-	7989.75	3320.92	0.4156	50345	43239.7	0.8589	148774	106671	0.717	2.876	0	0	5.8812	1396.85	237.511	427.492	182.962	0.428
Bhmt	-	144.95	839.603	5.7924	0	0	NA	0	0	NA	50.1146	120.597	2.4064	2337.7	21.3703	0.0091	0	0	NA
Birc2	-	1114.6	1526.74	1.3698	164.523	174.534	1.0608	591.448	646.141	1.0925	847.85	762.453	0.8993	1173.26	713.862	0.6084	1762.43	1558.36	0.8842
Birc7	-	0	0.447707	NA	0	0	NA	0.66662	0.3457	0.5186	10.1355	61.6636	6.0839	304.568	33.7364	0.1108	0	0	NA
Blk	-	8.69048	4.88829	0.5625	0	0.735044	NA	0	0	NA	0.486279	0.506857	1.0423	1.86504	0.401358	0.2152	0.154249	0	0
Blnk	-	652.061	755.881	1.1592	5.12678	26.365	5.1426	75.6863	110.179	1.4557	1.92428	0.506857	0.2634	129.257	42.5162	0.3289	67.8605	172.54	2.5426
Bmp10	-	1.03617	20.1389	19.4359	0	0.254209	NA	0	0	NA	0	0.525837	NA	0	0	NA	0	0	NA
Bmp15	-	26.3873	189.533	7.1827	0	0.240418	NA	0.8653	2.00196	2.3136	0	0.506857	NA	0	1.20407	NA	0	0	NA
Bmp5	-	7.27776	5.50954	0.757	55.4625	67.009	1.2082	277.446	406.107	1.4637	3706.21	5143.92	1.3879	0	0	NA	1.3922	12.233	8.7868
Bmpr1b	-	447.665	408.521	0.9126	359.341	345.636	0.9619	394.979	580.132	1.4688	0	0.506857	NA	0.373007	47.4067	127.093	239.933	185.609	0.7736
Bmx	-	72.3187	129.663	1.7929	0.466071	1.00304	2.1521	4.82973	1.31056	0.2714	0	0	NA	0	0.426386	NA	1.60856	1.82377	1.1338
Bnip1	-	426.142	260	0.6101	54.5303	49.3799	0.9055	308.083	317.567	1.0308	313.067	349.766	1.1172	600.423	768.253	1.2795	258.375	258.886	1.002
Bnip2	-	1731.57	1960.34	1.1321	1834.92	1738.57	0.9475	4223.78	4259.73	1.0085	2287.51	1867.19	0.8163	995.689	1020.11	1.0245	739.231	878.886	1.1889
Bnipl	-	21.5582	22.7891	1.0571	2.79643	1.51146	0.5405	2.63119	1.65626	0.6295	2.41056	4.61865	1.916	56.574	429.652	7.5945	7.22071	7.64108	1.0582
Bpi	-	0.653152	0.5381	0.8239	0.932142	0.721253	0.7738	0	0.619157	NA	3.38312	3.06012	0.9045	7.74624	4.51505	0.5829	1.78282	1.33559	0.7491
Bpifa1	-	0	0.762856	NA	0	0.240418	NA	0	0	NA	0	0	NA	0	0	NA	0	0	NA
Bpifa2	-	2.55936	1.95149	0.7625	0	0.240418	NA	0	0.619157	NA	0	0	NA	0	0	NA	0	0	NA
Bpifa3	-	0.259405	0	0	0	0	NA	0	0	NA	0	0	NA	0	0	NA	0	0	NA
Bpifa5	-	0	0.1433	NA	0	0.240418	NA	0	0	NA	0	0.525837	NA	0	0	NA	0	0	NA
Bpifa6	-	7.25213	12.1785	1.6793	0.466071	0.762626	1.6363	0	0.3457	NA	0	0.506857	NA	0	0.802715	NA	0	0.162033	NA
Bpifb1	-	1.2025	2.0933	1.7408	0	0	NA	0	1.92971	NA	0.479333	2.55327	5.3267	3.88901	3.31098	0.8514	1.33946	1.3851	1.0341
Bpifb2	-	9.89112	13.233	1.3379	0	0.989252	NA	0	0.3457	NA	0.486279	0.506857	1.0423	0	0.827744	NA	0	0.38001	NA
Bpifb3	-	9.22909	21.988	2.3825	0.466071	0.748835	1.6067	0	0.619157	NA	0	0.506857	NA	0.404795	0	0	0	0	NA
Bpifb4	-	1.81313	4.00801	2.2105	0.466071	1.4563	3.1246	0.8653	1.92971	2.2301	0	0.525837	NA	5.53998	25.4598	4.5957	0	0	NA
Bpifb5	-	13.2753	25.5071	1.9214	0.932142	0.240418	0.2579	0.43265	0	0	1.93123	1.05167	0.5446	17.1434	19.9409	1.1632	0.663108	0.202313	0.3051
Bpifb6	-	0	0	NA	0	0.748835	NA	0	0	NA	0	1.01371	NA	0	0	NA	0.154249	0.119378	0.7739
Bpifb9a	-	1.42741	1.7279	1.2105	0	0.240418	NA	0	0	NA	0.479333	0	0	0	1.27916	NA	0.73699	0.369041	0.5007
Bpifb9b	-	0.549351	1.43882	2.6191	0	0.240418	NA	0	0	NA	0.486279	0	0	0	0.852773	NA	0.297368	0.263189	0.8851
Bpifc	-	8.43879	12.3492	1.4634	0.466071	1.68292	3.6109	9.42549	17.2797	1.8333	0.965613	0.525837	0.5446	0	2.13193	NA	4.69253	5.80947	1.238
Brdt	-	54.5886	127.4	2.3338	6.05892	11.7547	1.9401	37.6667	53.2737	1.4143	114.373	121.687	1.0639	12.7861	55.9594	4.3766	240.616	205.972	0.856
Bri3	-	1795.92	2426.47	1.3511	63.3857	42.4689	0.67	613.067	526.642	0.859	1291.5	1253.38	0.9705	3161.95	1645.24	0.5203	321.845	331.666	1.0305
Brs3	-	0.653152	2.5281	3.8706	0.466071	0.240418	0.5158	0	0	NA	0.479333	0	0	0	0	NA	0	0.238756	NA
Brwd3	-	108.869	118.456	1.0881	378.45	384.269	1.0154	304.936	391.728	1.2846	596.679	536.063	0.8984	212.671	455.946	2.1439	443.127	428.775	0.9676
Bsnd	-	2308.35	2577.34	1.1165	0.466071	0	0	0	0	NA	0	0.525837	NA	14.2145	1.27916	0.09	2.4911	0.514445	0.2065
Bsph1	-	2.51789	3.33044	1.3227	0	1.00304	NA	0	0	NA	0	0	NA	0	0	NA	0	0	NA
Bst1	-	516.412	1366.81	2.6467	6.05892	7.7899	1.2857	8.75887	26.1956	2.9908	0	0.506857	NA	48.3022	35.3668	0.7322	0.122122	4.18106	34.2368
Bsx	-	9.88571	15.0408	1.5215	0	0	NA	0.66662	1.31056	1.966	0	0	NA	0	1.68052	NA	0.938623	1.23465	1.3154
Btbd16	-	17.3866	17.6844	1.0171	2.79643	1.68292	0.6018	2.43251	2.82233	1.1603	1.92428	1.52057	0.7902	1.89682	2.95968	1.5603	1.74617	3.87556	2.2195
Btbd17	-	11.3209	22.9593	2.028	0	0.480835	NA	0	0	NA	1.93123	1.03269	0.5347	20.1995	105.877	5.2416	289.84	263.876	0.9104
Btc	-	137.146	263.65	1.9224	100.671	61.4205	0.6101	61.431	74.4021	1.2111	132.164	145.661	1.1021	3.95259	1.65549	0.4188	32.6774	50.0724	1.5323
Btg4	-	1.55373	2.38234	1.5333	0	0.240418	NA	0.66662	1.58401	2.3762	0.965613	2.04641	2.1193	0	0	NA	0.497057	0.898047	1.8067
Btk	-	27.1454	24.2141	0.892	7.45714	38.0646	5.1045	15.0277	72.8854	4.8501	0.965613	2.06539	2.1389	28.7787	3.83748	0.1333	1.06732	10.6764	10.003
Btla	-	26.4858	26.5723	1.0033	1.39821	0.494626	0.3538	0.43265	0.964856	2.2301	0.479333	0.525837	1.097	0	12.3911	NA	3.67049	3.25034	0.8855
Btn1a1	-	1.98072	4.29297	2.1674	0	1.76567	NA	2.63119	3.31251	1.2589	12.5252	16.973	1.3551	19.3412	36.848	1.9052	0.590259	0.350882	0.5945
Btn2a2	-	1.55373	4.34558	2.7969	2.33036	0.254209	0.1091	5.89371	8.90044	1.5102	47.3706	60.6442	1.2802	48.7006	48.6617	0.9992	0.175246	0.262572	1.4983
Btnl2	-	9.71164	16.1749	1.6655	0	0.480835	NA	0	0.3457	NA	0.972559	1.53955	1.583	0	0.426386	NA	0.135169	0.101157	0.7484
Btnl6	-	0	0	NA	0.466071	0.254209	0.5454	0	0.619157	NA	0	0	NA	2.7382	0	0	0.599833	0.119378	0.199
Btnl9	-	86.2389	51.6427	0.5988	0.466071	0	0	3.69517	2.27541	0.6158	2.41751	0	0	0.746014	3.23589	4.3376	2.10863	55.4849	26.3132
C130026I21Rik	-	59.4429	102.949	1.7319	2.33036	8.75157	3.7555	0	0	NA	3.37617	31.2789	9.2646	0	15.4009	NA	0	1.00195	NA
C130050O18Rik	-	56.526	24.1191	0.4267	11.1857	26.4832	2.3676	11.1208	28.1098	2.5277	9.60751	8.71147	0.9067	5.50819	8.35253	1.5164	4.9791	11.3045	2.2704
C130079G13Rik	-	2.56206	2.77134	1.0817	0	0.494626	NA	1.33324	0.619157	0.4644	0	0.525837	NA	0	0	NA	0	0.145342	NA
C1qa	-	549.385	357.99	0.6516	16.7786	99.15	5.9093	126.725	828.314	6.5363	0	0	NA	0	0.827744	NA	211.582	462.798	2.1873
C1qb	-	517.162	309.062	0.5976	248.416	844.606	3.4	274.335	1313.3	4.7872	0	0.506857	NA	0	0	NA	3.21581	339.268	105.5
C1qc	-	468.618	270.272	0.5767	151.007	565.763	3.7466	228.502	1137.42	4.9777	0	0	NA	0	0.401358	NA	2.94931	232.405	78.7998
C1qtnf1	-	642.69	728.623	1.1337	128.636	164.245	1.2768	592.239	1024.43	1.7298	118.048	163.786	1.3875	3.23836	15.1005	4.663	9.61349	9.14626	0.9514
C1qtnf2	-	340.897	63.4324	0.1861	18.1768	15.0654	0.8288	323.787	208.637	0.6444	0	0	NA	0	11.8146	NA	0.154249	0.292318	1.8951
C1qtnf3	-	262.446	374.809	1.4281	848.715	866.244	1.0207	210.649	571.619	2.7136	0.486279	0	0	0.404795	3.71233	9.1709	3.89057	5.59546	1.4382
C1qtnf5	-	0	0	NA	0	0	NA	0	0	NA	0	0	NA	0	0	NA	0	0	NA
C1qtnf6	-	718.512	260.904	0.3631	364.468	328.977	0.9026	1241.94	1834.18	1.4769	37.1518	51.5967	1.3888	26.6042	95.9673	3.6072	95.6669	74.3201	0.7769
C1qtnf7	-	247.541	341.821	1.3809	9.32142	13.2386	1.4202	44.9864	16.6193	0.3694	0	0	NA	0	0.802715	NA	1.07974	0.861176	0.7976
C1qtnf9	-	60.6319	81.5815	1.3455	1.86428	0.480835	0.2579	0.8653	3.09578	3.5777	0.479333	2.06539	4.3089	1.1826	5.29273	4.4755	10.2865	13.4629	1.3088
C1ra	-	712.841	357.761	0.5019	20.9732	20.4176	0.9735	1336.91	1090.99	0.8161	361.737	406.881	1.1248	1.58739	5.49296	3.4604	21.7918	24.3851	1.119
C1rb	-	3.09663	3.47175	1.1211	0.932142	0.494626	0.5306	3.06384	3.09578	1.0104	8.69746	13.9888	1.6084	0.404795	2.8095	6.9405	0.135169	0.392856	2.9064
C1rl	-	492.816	189.422	0.3844	26.566	24.8141	0.9341	724.227	734.929	1.0148	29.9062	26.9829	0.9023	119.337	75.0476	0.6289	121.116	89.7829	0.7413
C2	-	966.038	803.15	0.8314	13.05	17.7316	1.3587	2137.16	872.81	0.4084	8.21813	5.68931	0.6923	278.178	125.315	0.4505	28.9585	57.2041	1.9754
C3	-	762.492	1417.36	1.8589	17.7107	54.6433	3.0853	375.077	1037.82	2.7669	77.3185	286.151	3.7009	0	28.1683	NA	141.264	245.913	1.7408
C330007P06Rik	-	684.363	605.401	0.8846	396.626	358.153	0.903	949.811	904.516	0.9523	1982.62	1620.08	0.8171	585.23	478.281	0.8173	851.648	842.567	0.9893
C330021F23Rik	-	420.608	670.352	1.5938	2.79643	3.7028	1.3241	0	0	NA	28.9614	30.848	1.0651	283.86	184.759	0.6509	20.7671	17.8572	0.8599
C3ar1	-	57.9028	79.5133	1.3732	182.234	584.456	3.2072	125.038	435.719	3.4847	62.6676	81.45	1.2997	0	1.63046	NA	3.29152	128.2	38.9486
C4b	-	85.7969	149.072	1.7375	2.79643	3.68901	1.3192	50.8226	102.187	2.0107	11.1428	15.5853	1.3987	21.6598	26.5128	1.2241	67.7934	40.8013	0.6018
C4bp	-	18.6101	27.8778	1.498	0	0.748835	NA	6.16297	28.9457	4.6967	0	0	NA	0.746014	0.426386	0.5716	11.8156	17.0407	1.4422
C530008M17Rik	-	22.1852	21.7226	0.9791	235.832	200.43	0.8499	211.149	123.946	0.587	73.1851	35.1116	0.4798	60.7004	387.356	6.3814	5.57367	9.71042	1.7422
C5ar1	-	36.6635	49.4107	1.3477	234.9	858.524	3.6549	156.353	516.219	3.3016	0	0.506857	NA	0	0.426386	NA	0.233326	29.5315	126.567
C6	-	10.0726	28.9285	2.872	0.466071	0.254209	0.5454	0	0	NA	25.5644	18.5316	0.7249	0.373007	0.426386	1.1431	2.12316	2.86343	1.3487
C7	-	104.984	235.01	2.2385	0.466071	0	0	10.8293	0.964856	0.0891	2.90378	1.53955	0.5302	4.16665	14.9745	3.5939	1.85986	2.18254	1.1735
C87414	-	4.40835	2.1313	0.4835	0	0.96167	NA	0.43265	0.619157	1.4311	0	0	NA	0	0	NA	0	0	NA
C87977	-	0.259405	4.25612	16.4072	0.466071	0	0	0	0	NA	0	0	NA	0	0	NA	0	0	NA
C8a	-	17.7719	63.3948	3.5671	0.466071	0.975461	2.0929	0	0	NA	0.479333	0	0	2.3652	2.05685	0.8696	0.303331	0.130347	0.4297
C8b	-	4.10903	15.9964	3.893	1.86428	1.68292	0.9027	0	0	NA	0	0	NA	7.40502	3.41109	0.4606	394.392	320.821	0.8135
C9	-	12.2976	31.267	2.5425	0	0.240418	NA	0.66662	0.619157	0.9288	0.479333	0.506857	1.0574	0	0	NA	0	0	NA
Cabp1	-	45.234	34.2918	0.7581	8.38928	5.70889	0.6805	21.4822	14.9063	0.6939	15.4498	14.3249	0.9272	1828.91	473.974	0.2592	905.95	858.37	0.9475
Cabp2	-	15.3141	7.33642	0.4791	0	0.254209	NA	0	0	NA	0	0	NA	2.76999	3.41109	1.2314	1.98627	3.13142	1.5765
Cabp4	-	6.02837	11.6223	1.9279	1.39821	1.48388	1.0613	1.76589	0.964856	0.5464	2.41751	7.75469	3.2077	162.453	30.3003	0.1865	10.6166	11.0848	1.0441
Cabp5	-	0	0.155219	NA	0	1.00304	NA	0	0.619157	NA	1.45884	3.58596	2.4581	0.777803	0	0	0.366366	0.260632	0.7114
Cacna1f	-	4.24742	9.96138	2.3453	0.466071	2.48692	5.3359	0	0.6914	NA	1.44495	0.525837	0.3639	0.404795	3.81245	9.4182	35.61	28.5245	0.801
Cacna2d4	-	6.20272	24.6813	3.9791	2.79643	3.53134	1.2628	0	0.3457	NA	71.3373	73.8092	1.0347	15.0877	2.88459	0.1912	177.99	130.035	0.7306
Cacng1	-	6.40742	6.24487	0.9746	16.3125	51.5161	3.1581	1.76589	0.6914	0.3915	0.972559	0	0	8.49225	1.65549	0.1949	0.520615	1.30452	2.5057
Cacng3	-	0	0.191374	NA	1.39821	1.01683	0.7272	0	0	NA	0	0.525837	NA	1.49203	0	0	9.11262	18.7956	2.0626
Cacng7	-	27.868	79.8424	2.865	166.387	102.738	0.6175	294.133	230.24	0.7828	214.693	142.886	0.6655	472.923	1416.76	2.9958	6.63194	9.87262	1.4886
Cacng8	-	8.77261	8.0154	0.9137	0.466071	0.240418	0.5158	3.49649	1.3828	0.3955	1.93123	1.52057	0.7874	40.7636	167.256	4.1031	0.168163	0.672389	3.9984
Calca	-	40.3713	18.6373	0.4616	0.466071	0.254209	0.5454	1.53192	8.42577	5.5001	0	0	NA	108.25	197.203	1.8217	24.09	26.5462	1.102
Calcb	-	3.42649	4.6136	1.3465	0	0	NA	0	0	NA	0	0	NA	0.746014	5.34279	7.1618	0.958275	1.12535	1.1744
Calcoco1	-	2476.5	4200.84	1.6963	193.886	191.88	0.9897	1973.66	2103.07	1.0656	1852.6	2748.89	1.4838	1563.87	2400.84	1.5352	1463.36	1530.78	1.0461
Calcoco2	-	1.62158	0.38748	0.239	0	0.254209	NA	0.8653	0	0	1.93817	0	0	4427.34	727.624	0.1643	1.66806	0.782081	0.4689
Calcrl	-	966.356	922.905	0.955	181.768	231.205	1.272	347.952	126.974	0.3649	2.89684	5.65135	1.9509	0	6.72207	NA	16.8249	297.959	17.7095
Cald1	-	3161.88	1998.3	0.632	39447.8	37949.2	0.962	47255.9	41714.4	0.8827	5528.95	5830.57	1.0546	2326.17	3543.77	1.5234	767.767	1024.8	1.3348
Calhm1	-	0.259405	1.07749	4.1537	0	0.240418	NA	0	0.6914	NA	0.486279	0	0	3.57958	0.426386	0.1191	1.09797	0.589638	0.537
Calhm2	-	96.0151	44.5916	0.4644	134.228	122.391	0.9118	541.646	508.042	0.938	0.479333	0	0	328.837	120.427	0.3662	17.7492	21.3172	1.201
Calm4	-	0.289946	0.147899	0.5101	0	0	NA	0.43265	0	0	0	0.525837	NA	0	0.401358	NA	0	0	NA
Calm5	-	0	0	NA	0	0	NA	0	0	NA	0.972559	0	0	0	0	NA	0	0	NA
Calml3	-	167.798	108.162	0.6446	0.466071	0	0	1.09927	1.31056	1.1922	0.486279	0	0	0.373007	0	0	0	0	NA
Calml4	-	4893.2	2298.51	0.4697	5.59285	9.80978	1.754	40.0639	64.5785	1.6119	10.1355	6.6271	0.6539	159.831	124.209	0.7771	10.0687	6.66935	0.6624
Calr3	-	72.5545	109.575	1.5102	3.72857	5.44089	1.4592	165.813	191.62	1.1556	159.708	144.824	0.9068	84.1765	48.7859	0.5796	97.1974	80.5459	0.8287
Calr4	-	6.49924	15.685	2.4134	1.39821	1.47009	1.0514	8.32622	10.6857	1.2834	4.82112	7.83061	1.6242	401.232	20.4925	0.0511	0	0.275689	NA
Caly	-	2.78406	11.6565	4.1869	0	0	NA	0	0	NA	0.486279	0	0	24.2857	17.9842	0.7405	35.4336	25.8783	0.7303
Camk1g	-	75.9646	40.8021	0.5371	4.19464	3.24955	0.7747	1.7306	1.0371	0.5993	10.6078	43.2403	4.0763	0.809591	6.57189	8.1175	171.474	139.746	0.815
Camk2a	-	59.1269	56.9947	0.9639	28.4303	41.5959	1.4631	520.601	300.412	0.577	31.8374	31.8617	1.0008	180.885	172.574	0.9541	2.49338	4.9819	1.9981
Camp	-	1.78259	17.2831	9.6955	0.932142	0.975461	1.0465	14.0918	3.85943	0.2739	0.486279	0	0	0	1.60543	NA	1.09689	2.70188	2.4632
Capg	-	1747.82	2493.91	1.4269	682.328	708.367	1.0382	7745.76	5917.78	0.764	256.075	365.669	1.428	710.647	2380.73	3.3501	72.0826	214.236	2.9721
Capn11	-	11.7403	14.9899	1.2768	0.466071	2.71355	5.8222	0	1.3828	NA	1.92428	3.60494	1.8734	26.1359	38.0002	1.454	31.4581	30.0669	0.9558
Capn12	-	19.771	25.2958	1.2794	5.12678	3.92943	0.7665	0.43265	0.964856	2.2301	3.36923	2.59122	0.7691	54.8976	50.4915	0.9197	13.5182	12.2704	0.9077
Capn13	-	70.1482	17.4121	0.2482	0	0.989252	NA	0	0	NA	0.958667	2.10335	2.194	0	0	NA	0.154249	0.249663	1.6186
Capn3	-	21.6815	16.5427	0.763	14.9143	21.6473	1.4514	6.63091	4.27737	0.6451	0.479333	0.506857	1.0574	150.902	256.154	1.6975	18.3621	13.4471	0.7323
Capn6	-	116.551	66.4194	0.5699	479.587	519.033	1.0822	45.5825	209.581	4.5978	445.926	942.614	2.1138	21.2783	48.2094	2.2657	12.0242	11.1547	0.9277
Capn8	-	14.1929	34.3834	2.4226	0	0.494626	NA	1.29795	0.964856	0.7434	0	0	NA	0.777803	1.2291	1.5802	31.0605	14.6055	0.4702
Capn9	-	1.77969	1.22195	0.6866	1.86428	0.240418	0.129	4.39708	3.24027	0.7369	7.23168	16.599	2.2953	2.30162	6.17054	2.681	47.9829	30.3509	0.6325
Capns2	-	1.23304	0.2866	0.2324	0.466071	0.240418	0.5158	3.26252	6.35157	1.9468	0	0.506857	NA	0.373007	0.426386	1.1431	0	0	NA
Caps2	-	47.5473	68.8527	1.4481	0.932142	0.480835	0.5158	10.0215	16.1034	1.6069	6.75234	14.0268	2.0773	45.8183	43.7685	0.9553	283.36	208.674	0.7364
Capsl	-	45.8994	26.3399	0.5739	0.466071	1.22967	2.6384	0.66662	0.619157	0.9288	1.45189	8.76841	6.0393	141.1	117.338	0.8316	751.034	783.541	1.0433
Capza3	-	0.22616	0.310438	1.3727	0	0	NA	0	0	NA	0	0	NA	0	0	NA	0	0	NA
Car1	-	1.3036	0.607636	0.4661	0	0	NA	20.5463	0.619157	0.0301	0	0	NA	0	0	NA	0	0	NA
Car12	-	5779.67	3409.48	0.5899	33.5571	32.261	0.9614	81.3199	220.886	2.7163	102.827	69.9385	0.6802	81.7224	129.099	1.5797	6.05598	1.88949	0.312
Car14	-	1219.23	1176.81	0.9652	2.79643	2.74113	0.9802	1.76589	0	0	9.67697	9.74416	1.0069	9.51591	96.4688	10.1376	5.98472	6.34503	1.0602
Car15	-	5591.35	4007.61	0.7168	6.05892	6.96614	1.1497	5.929	9.92202	1.6735	48.7114	57.286	1.176	19.4366	18.4106	0.9472	1626.83	1465.93	0.9011
Car3	-	1114.81	122.488	0.1099	10.2536	27.295	2.662	2777.62	557.965	0.2009	0	0	NA	4.73039	178.495	37.7337	0	0	NA
Car5a	-	60.74	16.4916	0.2715	0.466071	0.240418	0.5158	0	0	NA	2.41056	3.58596	1.4876	42.3023	7.92614	0.1874	0.122122	0	0
Car5b	-	2042.51	1273.84	0.6237	17.7107	22.8218	1.2886	446.062	525.274	1.1776	120.285	130.271	1.083	18.0166	30.6516	1.7013	8.57223	14.9895	1.7486
Car6	-	6.46319	14.25	2.2048	63.3857	45.9727	0.7253	66.6228	94.4939	1.4183	4.83501	3.6429	0.7534	40.7	10.033	0.2465	0.419702	1.26661	3.0179
Car9	-	80.6599	338.978	4.2026	14.9143	16.4054	1.1	81.2493	162.994	2.0061	9.64224	22.7382	2.3582	45.5322	41.01	0.9007	3.93879	7.84826	1.9926
Card11	-	21.6668	5.78785	0.2671	1.39821	3.71659	2.6581	0	0	NA	1.44495	1.05167	0.7278	10.8257	20.6435	1.9069	0.233326	8.97449	38.4633
Card14	-	65.8861	23.0963	0.3505	0.466071	2.71355	5.8222	15.5179	13.9414	0.8984	4.82806	4.13078	0.8556	34.27	34.9905	1.021	5.56524	5.36265	0.9636
Card6	-	174.288	145.885	0.837	69.4446	78.1234	1.125	228.689	206.392	0.9025	58.2911	43.0695	0.7389	56.7796	35.643	0.6277	207.213	198.728	0.9591
Card9	-	60.9367	43.0346	0.7062	0.932142	9.14369	9.8093	9.96401	35.803	3.5932	0.965613	2.08437	2.1586	91.3272	27.0894	0.2966	21.0446	20.8597	0.9912
Carns1	-	118.523	176.136	1.4861	20.9732	13.6229	0.6495	182.113	215.499	1.1833	40.5349	36.1063	0.8907	150.099	119.47	0.7959	68.9298	55.8126	0.8097
Casp1	-	29.0628	13.9209	0.479	18.1768	60.5968	3.3337	595.453	236.71	0.3975	21.7159	17.03	0.7842	0	0	NA	6.15533	22.7186	3.6909
Casp12	-	106.186	43.9772	0.4142	177.107	201.733	1.139	1219.74	988.383	0.8103	467.961	340.339	0.7273	0	8.3275	NA	0.733085	2.24462	3.0619
Casp14	-	0	1.44414	NA	54.0642	38.2577	0.7076	23.3762	26.4123	1.1299	0.479333	0.506857	1.0574	14.2781	4.91641	0.3443	0	0	NA
Casp4	-	86.771	99.385	1.1454	38.2178	55.8928	1.4625	728.269	442.843	0.6081	381.396	432.566	1.1342	0	0	NA	4.50986	40.5701	8.9959
Casq1	-	18.3718	42.2711	2.3009	31.2268	79.2763	2.5387	10.9221	10.4845	0.9599	5.29351	6.2531	1.1813	23.9932	49.2373	2.0521	30.8641	27.8724	0.9031
Casq2	-	27.2042	352.726	12.9659	90.8839	228.019	2.5089	10.3261	9.86529	0.9554	0.486279	1.01371	2.0846	4.94446	23.3771	4.7279	0.710896	7.26524	10.2198
Cass4	-	17.6888	11.8461	0.6697	6.99107	3.92943	0.5621	21.3188	26.0356	1.2213	53.6228	26.9829	0.5032	6.19063	98.4273	15.8994	1.0944	1.43265	1.3091
Catsper1	-	1.32612	1.96742	1.4836	0	0.494626	NA	0	0	NA	1.92428	1.03269	0.5367	0	0	NA	0	0	NA
Catsper3	-	6.99785	13.4846	1.927	0	0.240418	NA	17.3191	13.09	0.7558	0.965613	0.506857	0.5249	1.1826	2.08187	1.7604	6.50218	8.40406	1.2925
Catsper4	-	37.673	46.1514	1.2251	2.33036	0.254209	0.1091	0.66662	1.31056	1.966	0	0	NA	0.746014	2.53329	3.3958	98.0368	96.1349	0.9806
Catsperb	-	2.55269	3.22177	1.2621	0.932142	0.240418	0.2579	0	0	NA	1.45189	3.09808	2.1338	0.404795	0	0	0.63826	0.637269	0.9984
Catsperg1	-	36.9238	50.3206	1.3628	3.2625	4.67826	1.434	11.1914	17.3829	1.5532	18.3258	11.8096	0.6444	29.5163	71.7348	2.4303	15.5532	13.5907	0.8738
Catsperg2	-	5.52956	13.6284	2.4646	0.932142	1.7243	1.8498	0	0	NA	1.93817	3.0791	1.5887	16.5797	18.5107	1.1165	0.222409	0.143194	0.6438
Cav1	-	1925.36	1800.54	0.9352	3497.4	3144.91	0.8992	39746.4	32170.3	0.8094	9881.64	14510.3	1.4684	0.809591	419.984	518.76	19.5926	145.344	7.4183
Cav3	-	16.3223	65.9161	4.0384	18.1768	43.135	2.3731	35.1283	48.8004	1.3892	0.486279	0	0	0	0	NA	0	0.145342	NA
Cbfa2t3	-	452.156	570.195	1.2611	6.99107	11.3212	1.6194	1.53192	4.27737	2.7922	34.7204	69.8112	2.0107	17.8895	54.8555	3.0664	841.728	605.575	0.7194
Cbr2	-	328.837	173.797	0.5285	19.1089	12.2553	0.6413	364.413	1664.6	4.5679	5.3074	7.26682	1.3692	0	0.401358	NA	0.244244	0.281411	1.1522
Cc2d2a	-	551.605	671.569	1.2175	343.494	302.23	0.8799	648.483	598.171	0.9224	126.023	100.692	0.799	304.129	373.11	1.2268	562.612	489.933	0.8708
Ccdc110	-	9.93925	13.1228	1.3203	0.932142	1.22967	1.3192	0	1.0371	NA	0.965613	0.525837	0.5446	0	0.426386	NA	2.85118	2.11681	0.7424
Ccdc113	-	13.9208	27.7167	1.991	0	0.735044	NA	5.69503	2.0742	0.3642	0	0	NA	14.8418	30.7257	2.0702	110.835	97.9682	0.8839
Ccdc114	-	239.415	232.878	0.9727	12.5839	7.60465	0.6043	102.943	139.425	1.3544	40.5488	57.3999	1.4156	388.52	723.058	1.8611	111.485	78.8738	0.7075
Ccdc116	-	27.0575	34.2852	1.2671	33.091	28.7435	0.8686	25.4819	18.7657	0.7364	14.4634	6.21514	0.4297	25.9302	120.625	4.6519	33.4614	40.0287	1.1963
Ccdc120	-	238.33	435.154	1.8258	26.566	23.9825	0.9027	79.5893	122.888	1.544	768.26	830.481	1.081	864.813	1766.1	2.0422	399.555	417.673	1.0453
Ccdc121	-	2.91319	2.62597	0.9014	0	1.47009	NA	0	1.58401	NA	0	0	NA	0	0.802715	NA	0	0	NA
Ccdc136	-	145.836	190.394	1.3055	40.0821	33.9991	0.8482	376.782	354.295	0.9403	2096.64	2219.92	1.0588	767.197	1779.6	2.3196	298.517	256.56	0.8594
Ccdc141	-	827.969	1045.97	1.2633	88.0874	240.101	2.7257	51.7585	44.4299	0.8584	166.391	171.479	1.0306	352.357	39.2043	0.1113	74.3981	97.0917	1.305
Ccdc144b	-	2.59521	0.677958	0.2612	0	0.748835	NA	0	0.619157	NA	0.965613	1.03269	1.0695	0	0	NA	0	0.202313	NA
Ccdc150	-	5.7281	8.15219	1.4232	0.932142	4.42405	4.7461	1.53192	4.96877	3.2435	12.0736	18.6454	1.5443	2.76999	29.2964	10.5764	6.3305	5.1432	0.8124
Ccdc152	-	34.4364	70.0905	2.0354	3.2625	4.46543	1.3687	17.3896	15.1798	0.8729	0.479333	0.506857	1.0574	7.71445	0.827744	0.1073	20.8235	19.044	0.9145
Ccdc153	-	3.86576	1.20401	0.3115	0	0	NA	1.53192	2.54887	1.6638	0.486279	4.63763	9.537	0	1.70555	NA	0.631819	0.262572	0.4156
Ccdc154	-	12.7708	18.1788	1.4235	0	0.480835	NA	0.43265	0	0	6.2869	4.61865	0.7346	6.43649	4.26386	0.6625	1.4871	2.52513	1.698
Ccdc159	-	49.0575	27.7286	0.5652	7.92321	6.4853	0.8185	132.297	148.526	1.1227	135.137	154.638	1.1443	66.1768	68.8279	1.0401	241.648	193.825	0.8021
Ccdc160	-	232.271	219.544	0.9452	0.466071	0	0	7.19166	5.38671	0.749	0	0	NA	569.67	156.041	0.2739	60.7119	49.7731	0.8198
Ccdc162	-	66.5695	119.233	1.7911	9.32142	12.6337	1.3553	7.02827	3.58597	0.5102	4.82112	5.14449	1.0671	15.5476	15.551	1.0002	444.772	328.052	0.7376
Ccdc22	-	369.287	356.726	0.966	42.4125	41.0816	0.9686	436.239	466.114	1.0685	562.112	558.072	0.9928	675.412	1313.13	1.9442	252.64	272.028	1.0767
Ccdc24	-	26.6071	15.9012	0.5976	25.1678	15.56	0.6183	44.4257	56.6584	1.2754	16.8948	9.19935	0.5445	20.8735	65.9692	3.1604	90.9898	86.5486	0.9512
Ccdc27	-	45.7269	27.3366	0.5978	0	0.494626	NA	5.73032	3.73046	0.651	6.71761	8.80637	1.3109	1.1826	0.802715	0.6788	13.3637	15.5411	1.1629
Ccdc28b	-	522.96	563.741	1.078	18.1768	24.9304	1.3716	125.547	125.339	0.9983	246.03	402.13	1.6345	170.07	148.418	0.8727	272.537	239.908	0.8803
Ccdc32	-	625.661	590.608	0.944	85.291	84.0865	0.9859	592.15	489.312	0.8263	425.286	465.593	1.0948	368.204	335.014	0.9099	212.748	243.432	1.1442
Ccdc33	-	3.33737	5.3863	1.6139	0.932142	0.254209	0.2727	0	0.619157	NA	0.479333	1.03269	2.1544	22.3655	9.5566	0.4273	7.63979	7.10616	0.9302
Ccdc36	-	6.43119	13.0547	2.0299	6.05892	3.98459	0.6576	3.49649	2.54887	0.729	2.89684	6.722	2.3205	101.161	105.048	1.0384	2.38955	2.18211	0.9132
Ccdc39	-	241.085	259.871	1.0779	6.99107	7.85886	1.1241	56.4824	49.5432	0.8771	33.3657	34.5288	1.0349	45.636	24.2549	0.5315	148.903	155.762	1.0461
Ccdc42	-	8.47901	2.0822	0.2456	0.466071	0.494626	1.0613	0	0	NA	0.479333	1.05167	2.194	0.373007	3.66228	9.8182	0.154249	0	0
Ccdc54	-	0	0.2866	NA	0	0	NA	0	0	NA	0	0	NA	0	0	NA	0	0	NA
Ccdc58	-	638.3	561.779	0.8801	170.116	178.532	1.0495	428.836	492.068	1.1475	465.314	710.564	1.5271	1277.4	1149.89	0.9002	281.845	277.008	0.9828
Ccdc60	-	7.52227	5.32041	0.7073	1.86428	2.48692	1.334	0.8653	1.0371	1.1985	0	0	NA	16.5479	91.8527	5.5507	0.390571	3.48286	8.9174
Ccdc63	-	3.33487	6.51901	1.9548	1.39821	0.748835	0.5356	5.29767	2.0742	0.3915	0.958667	1.57751	1.6455	77.3755	24.355	0.3148	0.111204	0.96117	8.6433
Ccdc65	-	43.0896	25.0088	0.5804	10.2536	8.73181	0.8516	102.546	120.385	1.174	35.2206	53.6242	1.5225	21.2868	34.9163	1.6403	34.8857	28.5607	0.8187
Ccdc68	-	353.517	153.308	0.4337	24.2357	33.4829	1.3816	72.2917	200.355	2.7715	316.075	230.367	0.7288	81.8982	54.5783	0.6664	39.3509	36.6043	0.9302
Ccdc70	-	0.51881	0	0	0	0.240418	NA	0	0	NA	0	0	NA	0	0	NA	0	0	NA
Ccdc73	-	64.5234	79.0543	1.2252	12.5839	13.5815	1.0793	9.89343	9.24614	0.9346	59.8194	58.2998	0.9746	22.302	40.7588	1.8276	33.5282	30.9499	0.9231
Ccdc77	-	230.592	248.672	1.0784	128.636	120.669	0.9381	192.704	201.851	1.0475	1027.85	973.261	0.9469	938.886	619.795	0.6601	157.918	141.134	0.8937
Ccdc8	-	67.8144	69.6407	1.0269	10.7196	15.4575	1.442	207.52	197.379	0.9511	0	0.506857	NA	466.811	263.929	0.5654	70.2111	53.5635	0.7629
Ccdc80	-	666.523	782.163	1.1735	4155.96	2666.12	0.6415	37991	50318.5	1.3245	6.73151	9.82008	1.4588	1.1826	389.884	329.685	64.6709	24.3322	0.3762
Ccdc81	-	9.15477	14.2281	1.5542	13.5161	19.6136	1.4511	14.4539	9.99426	0.6915	4.34178	0.525837	0.1211	3.48422	3.38606	0.9718	2.60515	2.34384	0.8997
Ccdc83	-	3.13384	4.09248	1.3059	0	0.254209	NA	0	0	NA	44.3765	53.6811	1.2097	0.404795	2.93465	7.2497	0.595215	0.249725	0.4196
Ccdc88b	-	62.1409	28.7967	0.4634	5.59285	17.4144	3.1137	26.0074	51.6998	1.9879	28.9267	39.3183	1.3592	189.356	201.616	1.0647	38.7974	80.1584	2.0661
Ccdc89	-	14.1255	9.56536	0.6772	5.12678	7.46077	1.4553	19.3764	21.6758	1.1187	70.3578	90.3702	1.2844	14.3417	41.8386	2.9173	15.9535	15.5223	0.973
Ccdc9	-	684.67	854.481	1.248	65.2499	53.7212	0.8233	733.183	745.943	1.0174	765.696	664.928	0.8684	2109.61	2226.41	1.0554	1483.08	1621.87	1.0936
Ccdc93	-	617.698	527.007	0.8532	311.802	316.549	1.0152	1560.86	1415.81	0.9071	1797.51	1941.9	1.0803	1139.66	601.374	0.5277	802.079	880.802	1.0981
Ccdc97	-	703.745	563.442	0.8006	378.45	336.787	0.8899	1483.41	1466.8	0.9888	1191.96	1453.87	1.2197	2266.39	2498.36	1.1023	1045	1085.64	1.0389
Ccin	-	0.452319	0	0	1.39821	0.989252	0.7075	4.16311	8.82819	2.1206	2.88989	5.63237	1.949	28.588	19.3143	0.6756	0.633782	0.881619	1.391
Cckar	-	829.183	73.1602	0.0882	0	0.494626	NA	0	0.964856	NA	0	0.506857	NA	0.404795	0.852773	2.1067	2.15979	2.15374	0.9972
Ccl1	-	1.1308	0.310438	0.2745	0	0	NA	0	0	NA	0	2.08437	NA	0	0	NA	0	0	NA
Ccl11	-	19.2722	6.72651	0.349	13.5161	14.1787	1.049	659.145	28.1098	0.0426	0.486279	0	0	0	0	NA	1.41652	1.80959	1.2775
Ccl12	-	28.5309	5.66447	0.1985	20.5071	87.6219	4.2728	3.49649	17.7131	5.066	0.486279	0	0	0	0	NA	0	0.564163	NA
Ccl17	-	12.0454	9.20377	0.7641	48.4714	45.6614	0.942	0.43265	2.96681	6.8573	32.3932	40.6491	1.2549	0.404795	1.68052	4.1515	0.265453	0.536112	2.0196
Ccl19	-	13.3341	9.2668	0.695	0	0	NA	0	0	NA	0	0	NA	0	0	NA	0	0	NA
Ccl2	-	22.4407	12.2606	0.5464	706.098	849.781	1.2035	12970	5652.81	0.4358	39.5832	81.4689	2.0582	0	85.3354	NA	4.28384	18.5327	4.3262
Ccl20	-	0.452319	0	0	7.92321	15.9168	2.0089	34.6159	125.235	3.6178	13.5186	8.74943	0.6472	0	5.76918	NA	0.239767	0.249663	1.0413
Ccl21a	-	0	0	NA	0	0	NA	0	0	NA	0	0	NA	0	0	NA	0	0	NA
Ccl21b	-	0	0	NA	0	0	NA	0	0	NA	0	0	NA	0	0	NA	0	0	NA
Ccl22	-	14.7977	0.430955	0.0291	0.466071	0.735044	1.5771	0	0.3457	NA	0.479333	1.53955	3.2119	0	0.426386	NA	0.479699	5.73548	11.9564
Ccl24	-	6.17354	6.23734	1.0103	0	0.240418	NA	0	0	NA	0	0	NA	0	0	NA	0	0.231504	NA
Ccl25	-	128.426	108.656	0.8461	40.0821	41.7752	1.0422	45.8648	67.5143	1.472	171.817	181.881	1.0586	159.195	82.8235	0.5203	67.7715	64.3446	0.9494
Ccl26	-	0.259405	0.1433	0.5524	0	0.508417	NA	0	0	NA	0	0	NA	0	0	NA	0	0	NA
Ccl27b	-	0	0	NA	0	0	NA	0	0	NA	0	0	NA	0	0	NA	0	0	NA
Ccl3	-	10.2091	9.66257	0.9465	3.2625	26.3375	8.0728	7.02827	86.569	12.3172	0	0	NA	0	6.22059	NA	2.06075	178.43	86.5848
Ccl4	-	6.58459	3.66425	0.5565	4.19464	10.7852	2.5712	7.69489	63.4691	8.2482	0	0	NA	0	1.27916	NA	3.58601	219.462	61.1996
Ccl5	-	19.9732	6.19295	0.3101	0.932142	2.67218	2.8667	59.4312	70.7594	1.1906	4.80723	15.7885	3.2843	0	2.93465	NA	2.50142	132.638	53.025
Ccl6	-	157.798	67.9268	0.4305	22.8375	58.3857	2.5566	126.147	413.68	3.2793	0	0	NA	0.373007	0	0	0.497057	10.3949	20.913
Ccl7	-	11.5506	6.99552	0.6056	749.442	721.964	0.9633	14166.3	5914.84	0.4175	0	1.53955	NA	0	46.5816	NA	1.97374	10.0452	5.0894
Ccl8	-	5.69475	1.91798	0.3368	1.86428	1.4563	0.7812	6930.49	298.001	0.043	0	0.525837	NA	0	0	NA	0	0.361726	NA
Ccl9	-	55.7602	67.1955	1.2051	157.532	447.437	2.8403	100.864	365.319	3.6219	0.958667	1.03269	1.0772	0	0.802715	NA	0.777906	26.5819	34.1712
Ccm2	-	661.22	547.827	0.8285	434.844	390.276	0.8975	1226.15	1209.29	0.9862	1857.9	1726.44	0.9292	1359.66	2287.2	1.6822	532.722	574.415	1.0783
Ccnb1ip1	-	1.62554	3.47064	2.1351	0.466071	0.508417	1.0909	0	0	NA	0.958667	0	0	686.003	370.331	0.5398	0.265453	0.619047	2.332
Ccnb3	-	6.0216	28.9721	4.8114	0.932142	0.975461	1.0465	0.66662	1.23831	1.8576	0.486279	0	0	0	2.4582	NA	0.344531	0	0
Ccr1	-	13.6015	33.4288	2.4577	16.7786	69.6085	4.1487	45.7367	58.8252	1.2862	0	1.01371	NA	0	0	NA	0.244244	14.2517	58.3501
Ccr1l1	-	0.259405	0	0	0	0	NA	0	0	NA	0	0	NA	0	0	NA	0.154249	0	0
Ccr2	-	101.072	36.5248	0.3614	5.12678	16.5691	3.2319	0	2.62111	NA	0.486279	0	0	0	0	NA	0	0.452718	NA
Ccr3	-	1.55498	4.25117	2.7339	0.932142	1.49767	1.6067	8.36151	5.09774	0.6097	0.486279	2.08437	4.2864	0	0	NA	0.851596	0.119378	0.1402
Ccr4	-	11.6884	19.7681	1.6913	0.466071	0.989252	2.1225	1.09927	0	0	0.972559	1.05167	1.0813	19.1356	22.6754	1.185	0.672303	0.481166	0.7157
Ccr5	-	34.7841	10.5258	0.3026	39.616	204.691	5.1669	7.92886	60.3733	7.6144	0.479333	0.525837	1.097	0	0	NA	0.135169	16.474	121.877
Ccr6	-	2.78677	10.721	3.8471	0	1.00304	NA	0	0	NA	0	0	NA	0.404795	0.426386	1.0533	0	0.130347	NA
Ccr7	-	16.0997	10.2917	0.6393	0	0.494626	NA	14.7807	2.00196	0.1354	1.44495	5.22041	3.6129	12.3495	18.5867	1.5051	1.34547	4.8663	3.6168
Ccr8	-	0.975089	2.48597	2.5495	0	0.240418	NA	0	0	NA	0.479333	0	0	0.404795	6.17054	15.2436	0.135169	0	0
Ccr9	-	23.4431	27.5336	1.1745	2.33036	2.92638	1.2558	0.8653	0.3457	0.3995	2.88989	0	0	0	1.27916	NA	2.77017	2.90105	1.0472
Ccrl2	-	159.632	161.608	1.0124	4.19464	5.14531	1.2266	57.8195	113.858	1.9692	28.4265	40.4079	1.4215	0.373007	2.13193	5.7155	128.432	193.417	1.506
Cct8l1	-	3.40127	3.79673	1.1163	0.466071	0.254209	0.5454	0	0	NA	0	1.52057	NA	23.9211	10.5345	0.4404	0.374935	1.62478	4.3335
Cd101	-	12.2156	10.0076	0.8192	0	1.48388	NA	0	0	NA	1.44495	0.506857	0.3508	11.5081	2.85956	0.2485	0	0.273541	NA
Cd160	-	19.1019	14.55	0.7617	6.52499	5.66752	0.8686	7.06356	2.62111	0.3711	7.22473	13.9698	1.9336	4.60324	6.57189	1.4277	16.1287	15.0894	0.9356
Cd163	-	35.4679	127.706	3.6006	3.72857	4.93247	1.3229	1.33324	9.44735	7.086	0.479333	1.03269	2.1544	0.404795	3.38606	8.3649	0.379413	0.779166	2.0536
Cd163l1	-	33.8647	38.5707	1.139	0	0.480835	NA	0	0	NA	1.45189	0.506857	0.3491	30.9849	0.852773	0.0275	0	0	NA
Cd164l2	-	217.547	263.263	1.2101	0.466071	0.494626	1.0613	1.96457	2.20317	1.1215	4.83501	15.9403	3.2969	68.684	110.464	1.6083	57.6319	70.851	1.2294
Cd177	-	5.80647	21.1636	3.6448	0	0.240418	NA	2.16325	6.49605	3.0029	0	0.525837	NA	9.33363	3.31098	0.3547	0.175246	0.512235	2.9229
Cd180	-	43.8618	14.8726	0.3391	126.771	356.486	2.812	33.318	205.221	6.1595	0.486279	1.01371	2.0846	15.342	0	0	0.640389	36.8186	57.4941
Cd19	-	22.7228	16.6953	0.7347	1.39821	0.975461	0.6976	0	0	NA	0	0	NA	15.9608	5.49296	0.3442	0	0.145342	NA
Cd1d1	-	113.28	72.292	0.6382	24.7018	29.1278	1.1792	175.049	140.663	0.8036	435.394	474.02	1.0887	439.592	96.7692	0.2201	4.94853	21.278	4.2999
Cd2	-	12.1076	6.42207	0.5304	0	0	NA	0	0	NA	0	0.506857	NA	171.479	25.0576	0.1461	0.462175	1.30496	2.8235
Cd200	-	1090.86	1052.01	0.9644	52.2	69.6241	1.3338	27.3406	20.102	0.7352	1.94512	0.525837	0.2703	12.7861	11.0869	0.8671	919.747	1033.85	1.1241
Cd200r1	-	4.85921	5.81474	1.1966	7.45714	21.5981	2.8963	15.2264	82.7507	5.4347	0.479333	0	0	0	1.25413	NA	0.405506	8.13405	20.059
Cd200r2	-	0.579891	1.45279	2.5053	0	0.494626	NA	5.65974	4.13288	0.7302	0	0	NA	0.373007	6.24562	16.744	0.914364	1.0677	1.1677
Cd200r3	-	17.722	6.74946	0.3809	0	0.240418	NA	0.43265	0.619157	1.4311	0.486279	0	0	0	0.426386	NA	0	0.238756	NA
Cd200r4	-	0.486819	0.941509	1.934	4.66071	3.90185	0.8372	25.6453	76.6416	2.9885	0	0	NA	0	0	NA	0.154249	9.57564	62.0791
Cd207	-	0.259405	12.1526	46.8481	0.932142	5.09014	5.4607	3.3331	27.047	8.1147	0.479333	0	0	0.404795	1.25413	3.0982	0	0.82277	NA
Cd209a	-	49.3427	7.72193	0.1565	0.466071	0.762626	1.6363	0	0.3457	NA	0.479333	0	0	0	0	NA	0	0	NA
Cd209b	-	11.4914	12.1498	1.0573	0.466071	0	0	0	0	NA	0	0.525837	NA	0	0	NA	0	0	NA
Cd209c	-	3.95312	1.151	0.2912	0.466071	0	0	0	0	NA	1.438	0	0	0	0	NA	0.111204	0	0
Cd209d	-	3.11528	0.610946	0.1961	0	0	NA	0	0	NA	0.479333	0	0	0	0	NA	0	0	NA
Cd209e	-	0	0	NA	0.932142	0	0	0	0	NA	0	0.506857	NA	1.52382	0.852773	0.5596	0	0	NA
Cd209f	-	13.4111	11.4179	0.8514	1.39821	0.480835	0.3439	0	0	NA	0.486279	0	0	7.74624	0.852773	0.1101	0	0.143194	NA
Cd209g	-	5.84638	8.40568	1.4378	0	0.240418	NA	0	0	NA	0	0.506857	NA	0.746014	0	0	0	0	NA
Cd22	-	21.4966	16.7274	0.7781	3.2625	3.92943	1.2044	0.43265	9.02941	20.87	0.479333	1.03269	2.1544	51.0002	13.1438	0.2577	8.56652	9.86758	1.1519
Cd226	-	8.40691	2.22653	0.2648	0	0.975461	NA	0	0.619157	NA	0	0	NA	0	0	NA	0	0	NA
Cd247	-	20.343	15.0426	0.7394	0	1.25725	NA	0	1.31056	NA	2.41056	0	0	2.61105	4.96646	1.9021	4.23215	3.34618	0.7907
Cd27	-	12.2166	6.80577	0.5571	2.33036	0.975461	0.4186	1.96457	5.86138	2.9835	6.73845	6.19616	0.9195	27.0239	12.2401	0.4529	13.5101	11.516	0.8524
Cd274	-	108.839	77.2105	0.7094	19.1089	29.2027	1.5282	359.92	119.307	0.3315	310.497	198.936	0.6407	13.7779	65.5661	4.7588	535.963	651.291	1.2152
Cd276	-	104.42	97.1879	0.9307	486.112	359.597	0.7397	1914.82	1508.53	0.7878	1742.92	2384.18	1.3679	1626.17	4933.03	3.0335	446.232	402.358	0.9017
Cd28	-	14.49	16.2862	1.124	7.45714	15.7039	2.1059	54.9857	104.297	1.8968	75.7971	59.9532	0.791	0.777803	2.88459	3.7086	0.511571	0.469408	0.9176
Cd300a	-	69.8984	60.0041	0.8584	19.1089	56.1451	2.9382	22.9919	102.564	4.4609	0.965613	2.53429	2.6245	20.3734	23.1509	1.1363	12.3894	57.3554	4.6294
Cd300c	-	2.10308	3.78445	1.7995	1.86428	1.9785	1.0613	0.43265	0	0	0	0	NA	0.373007	0.426386	1.1431	0	0.286387	NA
Cd300e	-	1.23179	0.601637	0.4884	1.39821	5.93551	4.2451	2.63119	6.35157	2.414	0.958667	0	0	1.55561	3.66228	2.3542	1.13761	1.41262	1.2417
Cd300lb	-	5.29017	4.2776	0.8086	30.2946	73.6777	2.432	38.8718	116.748	3.0034	15.3873	25.7035	1.6704	3.07942	0	0	0.111204	6.54777	58.8805
Cd300ld	-	33.6102	30.5366	0.9086	47.0732	189.59	4.0276	37.5869	179.587	4.7779	0.486279	0	0	4.23023	0	0	0	9.03633	NA
Cd300lf	-	6.19751	15.9862	2.5795	7.45714	9.34273	1.2529	7.73018	49.5844	6.4144	0.486279	0	0	17.6352	6.79715	0.3854	5.18183	5.99504	1.1569
Cd300lg	-	1347.74	1149.45	0.8529	0	0.494626	NA	0.66662	1.23831	1.8576	4.82112	5.70829	1.184	0.373007	7.32455	19.6365	4.63307	96.8563	20.9054
Cd33	-	14.195	22.5785	1.5906	29.3625	90.8577	3.0943	9.49607	70.9557	7.4721	0	0	NA	0	1.68052	NA	0	7.89635	NA
Cd36	-	1020.47	1466.29	1.4369	32.1589	46.7491	1.4537	93.6759	262.146	2.7984	1.93123	2.04641	1.0596	0	2.95968	NA	27.4962	592.387	21.5443
Cd37	-	35.7169	28.923	0.8098	10.7196	16.0685	1.499	19.8927	49.4967	2.4882	2.88989	3.60494	1.2474	1152.47	188.374	0.1635	0.549704	3.28568	5.9772
Cd38	-	473.361	417.083	0.8811	48.4714	66.1912	1.3656	32.6383	26.1699	0.8018	0.486279	0.525837	1.0813	699.476	121.93	0.1743	1.02469	43.1908	42.1503
Cd3d	-	11.9081	4.58891	0.3854	0	0.480835	NA	0	0	NA	0.479333	0.525837	1.097	30.5802	0.827744	0.0271	0.357577	0	0
Cd3e	-	22.6381	28.3949	1.2543	1.39821	0.989252	0.7075	0	0	NA	1.93123	0.525837	0.2723	72.431	58.2183	0.8038	0.135169	0	0
Cd3g	-	19.2711	13.1796	0.6839	0	0	NA	0	0	NA	0.479333	2.57225	5.3663	5.34925	0.802715	0.1501	0	0.145342	NA
Cd4	-	33.9618	33.1842	0.9771	0.466071	1.20209	2.5792	0	1.7285	NA	5.32129	10.8148	2.0324	19.1356	6.74709	0.3526	0.541612	5.55538	10.2571
Cd40lg	-	1.13872	3.14458	2.7615	0	0.989252	NA	0	0	NA	0	0	NA	0	0	NA	0	0	NA
Cd44	-	119.981	100.927	0.8412	8278.35	6829.16	0.8249	29486.9	21162.9	0.7177	1770.48	1673.56	0.9453	3.17479	335.422	105.652	1110.5	1083.06	0.9753
Cd46	-	50.7613	96.2562	1.8963	1.86428	6.69814	3.5929	11.5887	11.8672	1.024	4.36262	10.3269	2.3671	0.373007	1.68052	4.5053	25.0371	23.7147	0.9472
Cd48	-	40.2259	20.3677	0.5063	18.6428	57.7255	3.0964	12.8292	67.2408	5.2412	0	0	NA	0	0	NA	0	16.0838	NA
Cd5	-	6.51258	5.54709	0.8517	1.86428	0.240418	0.129	0	0.3457	NA	2.89684	4.13078	1.426	0.809591	3.6873	4.5545	1.90319	1.81332	0.9528
Cd52	-	147.457	56.2506	0.3815	25.6339	123.255	4.8083	45.5864	147.685	3.2397	0	0	NA	4.94446	2.1069	0.4261	0.111204	17.0854	153.64
Cd53	-	134.855	74.9503	0.5558	94.6124	353.966	3.7412	142.384	354.696	2.4911	0	0.506857	NA	0	2.03182	NA	1.62191	95.9477	59.1571
Cd59a	-	2558.32	4049.65	1.5829	526.66	194.991	0.3702	926.362	882.98	0.9532	3.37617	7.22886	2.1411	258.228	89.7968	0.3477	114.667	99.3653	0.8666
Cd59b	-	139.173	67.8723	0.4877	8.38928	5.9631	0.7108	49.3613	59.3207	1.2018	0	1.52057	NA	58.7633	12.165	0.207	14.4324	13.6923	0.9487
Cd5l	-	14.5224	16.312	1.1232	0.466071	0.480835	1.0317	7.49621	3.93167	0.5245	0.486279	0.506857	1.0423	0	0.401358	NA	0	0.722414	NA
Cd6	-	5.21565	3.08252	0.591	0.466071	1.22967	2.6384	0	0	NA	0	1.01371	NA	28.3337	67.9751	2.3991	0.28645	0.786108	2.7443
Cd68	-	144.645	102.817	0.7108	156.6	368.418	2.3526	344.194	1107.79	3.2185	47.3428	50.621	1.0692	702.659	389.918	0.5549	85.7503	408.821	4.7676
Cd69	-	8.38178	8.9785	1.0712	0.466071	3.1668	6.7947	0	0.619157	NA	0	0	NA	0	0	NA	0.257291	29.8645	116.073
Cd7	-	7.09518	1.91058	0.2693	0	0.240418	NA	0	0.619157	NA	0.479333	0	0	13.2862	9.30541	0.7004	0	0.143194	NA
Cd72	-	102.371	19.062	0.1862	29.3625	122.266	4.164	41.7148	186.042	4.4599	13.0323	10.8338	0.8313	0	7.09839	NA	20.313	36.0881	1.7766
Cd74	-	2303.56	387.153	0.1681	18.1768	43.4582	2.3909	9.65946	12.5586	1.3001	114.012	147.954	1.2977	16.3339	217.625	13.3236	16.069	997.567	62.0803
Cd79a	-	37.171	20.2459	0.5447	0.466071	1.9785	4.2451	0	2.20317	NA	0.486279	0.525837	1.0813	13.9051	67.4727	4.8524	79.3125	37.592	0.474
Cd79b	-	65.339	54.0908	0.8278	0	0.96167	NA	0	0	NA	0	0	NA	126.869	49.5145	0.3903	9.62723	20.0116	2.0786
Cd80	-	5.6469	5.20689	0.9221	91.816	91.3583	0.995	948.456	1719.97	1.8134	10.1146	7.15294	0.7072	186.87	22.8506	0.1223	1.73766	2.84683	1.6383
Cd84	-	45.4437	52.2313	1.1494	59.6571	96.2296	1.613	95.3359	376.501	3.9492	0.486279	0.506857	1.0423	2.67463	1.25413	0.4689	0.392459	94.1942	240.01
Cd86	-	46.5782	92.5458	1.9869	9.32142	40.1042	4.3024	3.3331	14.9475	4.4846	0.479333	1.03269	2.1544	1.15081	1.27916	1.1115	1.76599	74.14	41.9822
Cd8a	-	133.223	42.4313	0.3185	0	0.494626	NA	0	0.3457	NA	0	0	NA	0.777803	4.96646	6.3852	1.29862	0.756793	0.5828
Cd8b1	-	12.1471	9.03808	0.7441	0.466071	0.254209	0.5454	0	0	NA	0	2.06539	NA	0.746014	0.827744	1.1096	0.366366	0.143194	0.3908
Cd93	-	1778.34	2066.84	1.1622	329.978	790.317	2.3951	86.445	370.149	4.2819	2.88989	5.14449	1.7802	0	1.25413	NA	55.2443	1419.75	25.6995
Cd96	-	5.53759	9.22296	1.6655	1.39821	0.748835	0.5356	0.8653	0	0	0.479333	0	0	0.404795	0.802715	1.983	12.5024	8.61946	0.6894
Cd99l2	-	775.238	661.435	0.8532	604.96	513.795	0.8493	2197.31	2508.2	1.1415	1466.86	1674.83	1.1418	470.251	264.129	0.5617	699.18	660.159	0.9442
Cda	-	3229.24	3167.29	0.9808	6.99107	7.70118	1.1016	81.81	173.644	2.1225	10.1494	15.4145	1.5188	1.15081	122.856	106.757	423.485	367.981	0.8689
Cdc14b	-	482.615	788.856	1.6345	339.3	324.142	0.9553	844.9	835.34	0.9887	669.343	546.555	0.8166	775.107	544.598	0.7026	804.422	726.472	0.9031
Cdc25c	-	42.0373	43.1136	1.0256	236.298	184.71	0.7817	114.352	106.919	0.935	1841.88	1349.61	0.7327	834.495	652.458	0.7819	2.57703	6.23909	2.421
Cdc42ep5	-	307.999	310.448	1.0079	64.7839	64.2876	0.9923	236.079	173.247	0.7338	3.87634	9.82008	2.5333	716.449	1519.49	2.1209	30.2008	28.0671	0.9294
Cdcp2	-	0.839296	1.24745	1.4863	0	0	NA	0	0.619157	NA	0.965613	0	0	4.19844	7.12342	1.6967	0.361889	0.510419	1.4104
Cdh10	-	8.86443	16.0065	1.8057	212.994	189.472	0.8896	36.1348	38.873	1.0758	0	1.05167	NA	0.404795	42.29	104.473	0.135169	0.955551	7.0693
Cdh12	-	1.2025	1.87839	1.5621	0	0.508417	NA	0	0	NA	0	0.525837	NA	0.373007	0.827744	2.2191	0.175246	0	0
Cdh15	-	1.22783	0	0	27.9643	25.8093	0.9229	1.33324	4.13288	3.0999	6.30774	3.62392	0.5745	8.71477	43.2188	4.9593	2.48314	1.53275	0.6173
Cdh16	-	27630.7	21245.2	0.7689	0	1.51146	NA	0.43265	0	0	0.479333	0.506857	1.0574	0.373007	0.426386	1.1431	0.820112	1.23899	1.5108
Cdh17	-	2.35863	2.15555	0.9139	20.9732	20.0117	0.9542	197.348	365.465	1.8519	9.65613	9.31323	0.9645	1.55561	1.20407	0.774	2.74158	4.20492	1.5338
Cdh18	-	5.49902	11.1125	2.0208	7.45714	4.67826	0.6274	498.39	474.869	0.9528	1.93123	2.02743	1.0498	1.15081	9.83281	8.5443	1.26534	0.286387	0.2263
Cdh19	-	12.6385	13.8486	1.0957	141.686	129.017	0.9106	186.124	169.726	0.9119	0	0	NA	0.404795	0	0	2.3992	1.66831	0.6954
Cdh26	-	9.72635	7.09939	0.7299	2.33036	3.4348	1.4739	40.2404	10.7012	0.2659	0	0	NA	2.33341	2.50826	1.0749	0.122122	0.387544	3.1734
Cdh5	-	2389.05	1876.29	0.7854	154.27	139.902	0.9069	59.8155	58.753	0.9822	0.486279	1.01371	2.0846	0	11.137	NA	38.2064	1360.24	35.6025
Cdh9	-	7.68038	8.78545	1.1439	0.466071	0	0	0	0.619157	NA	3.38312	0	0	0.404795	13.2439	32.7175	55.961	43.5018	0.7774
Cdhr2	-	875.343	922.066	1.0534	0.466071	1.22967	2.6384	1.29795	1.92971	1.4867	1.44495	0.525837	0.3639	9.33363	4.96646	0.5321	139.085	194.484	1.3983
Cdhr3	-	4.4239	4.57495	1.0341	0	5.18668	NA	0.43265	3.51373	8.1214	0.479333	3.68086	7.6791	0	0.426386	NA	0.28645	0.403887	1.41
Cdhr5	-	4533.78	2574.38	0.5678	0	0.735044	NA	0.43265	0.3457	0.799	0.972559	1.03269	1.0618	3.54779	5.09161	1.4351	0.945707	0.971894	1.0277
Cdk15	-	8.5626	10.7545	1.256	1.39821	2.2465	1.6067	65.7092	57.6955	0.878	0.486279	0	0	5.81762	5.11664	0.8795	26.7087	23.478	0.879
Cdkl4	-	23.9584	79.5498	3.3203	0.466071	1.73809	3.7292	7.02827	19.5294	2.7787	0.479333	2.06539	4.3089	168.989	33.0338	0.1955	13.9526	17.8152	1.2768
Cdkn1a	-	399.837	3629.44	9.0773	3891.23	3765.29	0.9676	17717.6	15226.1	0.8594	1135.73	1131.83	0.9966	8899.73	5177.17	0.5817	5240.07	6464.6	1.2337
Cdon	-	532.035	343.889	0.6464	970.826	921.664	0.9494	1304.29	1821.77	1.3968	4553.34	5061.85	1.1117	493.951	817.885	1.6558	1108.14	1009.4	0.9109
Cdr1	-	0	0	NA	0.466071	0.989252	2.1225	0	0	NA	0	0	NA	0	0	NA	0.239767	1.50797	6.2893
Cdrt4	-	3.827	1.24202	0.3245	0.466071	0.254209	0.5454	2.39722	2.62111	1.0934	0	0.525837	NA	3.17479	5.31776	1.675	0.916311	0.852308	0.9302
Cdsn	-	7.97951	4.50244	0.5643	11.6518	13.9934	1.201	528.848	2618.98	4.9522	205.974	174.189	0.8457	178.791	85.785	0.4798	44.9985	56.6875	1.2598
Cdx4	-	0.486819	0	0	0	0.508417	NA	0	0	NA	0.479333	0.525837	1.097	4.35738	48.3104	11.087	43.1486	24.0614	0.5576
Cdyl	-	211.025	251.216	1.1905	240.959	248.748	1.0323	359.069	338.794	0.9435	928.669	730.047	0.7861	1507.91	1556.06	1.0319	319.336	396.032	1.2402
Ceacam1	-	520.457	363.862	0.6991	10.7196	19.1939	1.7905	26.0074	27.0727	1.041	0.479333	4.16874	8.6969	600.328	177.986	0.2965	269.964	370.316	1.3717
Ceacam10	-	3.2961	5.88454	1.7853	0.932142	0	0	1.76589	2.54887	1.4434	0.479333	0	0	16.1431	6.34574	0.3931	4.54374	8.89207	1.957
Ceacam11	-	1.32757	4.64179	3.4965	0	0.494626	NA	0	0	NA	0.486279	0	0	0	0	NA	0	0.101157	NA
Ceacam12	-	0	0	NA	0.466071	0	0	0	0	NA	0	0	NA	0	0	NA	0	0.101157	NA
Ceacam13	-	6.11486	17.3713	2.8408	0.466071	0.240418	0.5158	0	0	NA	0	0	NA	0	0	NA	0	0	NA
Ceacam14	-	1.29703	0.77437	0.597	0	0.254209	NA	0	0	NA	0.486279	0	0	0	0	NA	0	0	NA
Ceacam15	-	0	0.1433	NA	0	0.480835	NA	0	0	NA	0	0.506857	NA	0	1.27916	NA	0.239767	0.145342	0.6062
Ceacam16	-	2.62044	2.62995	1.0036	0	1.00304	NA	0.43265	4.47858	10.3515	1.92428	0.525837	0.2733	134.304	81.042	0.6034	54.396	38.5373	0.7085
Ceacam18	-	0.516105	0.620877	1.203	0.466071	0.721253	1.5475	0	0	NA	0	0	NA	1.92861	2.95968	1.5346	0.484011	0.275689	0.5696
Ceacam19	-	10.5884	10.5795	0.9992	0.466071	0.989252	2.1225	0	3.09578	NA	0	1.05167	NA	5.57177	63.7363	11.4391	0.175246	0.119378	0.6812
Ceacam2	-	38.8924	7.05239	0.1813	0.466071	0.762626	1.6363	0	0.3457	NA	4.33484	4.18772	0.9661	5.07161	10.1582	2.003	2.06184	2.90337	1.4081
Ceacam20	-	2.97417	6.5536	2.2035	1.86428	0.254209	0.1364	0	0	NA	0.486279	1.05167	2.1627	76.1377	57.69	0.7577	0	0	NA
Ceacam3	-	0.806051	1.22453	1.5192	0	0.480835	NA	0	0	NA	0	0.506857	NA	0	0	NA	0.938146	0.642519	0.6849
Ceacam5	-	1.06816	1.31776	1.2337	0.932142	0.494626	0.5306	0	0	NA	0.486279	0	0	0	0	NA	0	0	NA
Ceacam9	-	6.12018	11.0326	1.8027	0	0.494626	NA	0	0	NA	0	0.506857	NA	5.47641	12.4412	2.2718	1.00671	1.16539	1.1576
Cebpe	-	1.62554	1.46739	0.9027	0.466071	0	0	0	0.619157	NA	0.486279	0	0	11.0397	31.7055	2.8719	1.07273	1.64963	1.5378
Cel	-	1.55904	0.441819	0.2834	0.466071	0	0	0	0	NA	2.41056	1.03269	0.4284	0.404795	0	0	998.674	143.546	0.1437
Cela1	-	2068.8	217.626	0.1052	18.1768	13.5402	0.7449	64.3184	115.793	1.8003	8.19729	19.0574	2.3248	18.5083	35.0906	1.8959	1400.75	571.497	0.408
Cela2a	-	0.196874	0.906744	4.6057	0	0	NA	0	0	NA	0	0	NA	124.631	29.7487	0.2387	1356.59	294.211	0.2169
Cela3b	-	1.29162	1.79627	1.3907	0	0.240418	NA	0	0	NA	0	0	NA	0	0.401358	NA	718.757	225.603	0.3139
Celf2	-	381.863	557.508	1.46	1247.21	1648.22	1.3215	799.877	798.557	0.9984	1848.41	1945.75	1.0527	51.477	322.134	6.2578	778.95	738.915	0.9486
Celf3	-	104.474	67.0952	0.6422	5.59285	5.70889	1.0207	2.16325	1.0371	0.4794	10.1216	9.74416	0.9627	12.4766	29.1453	2.336	5758.62	5079.4	0.8821
Cend1	-	25.3712	22.1841	0.8744	43.3446	29.6638	0.6844	37.8654	39.2032	1.0353	0	0.506857	NA	4.42096	137.886	31.189	3.84216	4.62377	1.2034
Cep135	-	193.83	177.645	0.9165	266.593	297.489	1.1159	258.285	261.869	1.0139	735.325	648.594	0.8821	361.746	374.106	1.0342	281.498	301.314	1.0704
Cep170	-	251.727	245.578	0.9756	2953.03	2718.32	0.9205	2971.78	3020.45	1.0164	2028.42	2012.84	0.9923	451.486	379.526	0.8406	2566.47	2904.33	1.1316
Cep97	-	399.638	432.506	1.0822	110.925	116.332	1.0487	259.817	334.094	1.2859	334.922	351.883	1.0506	530.784	416.204	0.7841	372.682	342.048	0.9178
Cer1	-	5.18531	10.0883	1.9455	1.39821	0.508417	0.3636	2.82987	0.3457	0.1222	0	0.506857	NA	0	0.827744	NA	0.466653	1.53262	3.2843
Ces1a	-	0	0	NA	0	1.24346	NA	18.8863	9.99426	0.5292	0.479333	1.05167	2.194	0	2.13193	NA	0.289418	0	0
Ces1b	-	1.52173	5.49362	3.6101	1.39821	0.254209	0.1818	0	0	NA	0.486279	0	0	0	0	NA	0.111204	0	0
Ces1c	-	50.9865	139.583	2.7377	0	0	NA	3.49649	1.31056	0.3748	0	0	NA	0	0	NA	0	0.130285	NA
Ces1d	-	3028.2	3170.57	1.047	0.466071	0.494626	1.0613	1.76589	0	0	0	2.08437	NA	0	0	NA	3.649	2.39267	0.6557
Ces1e	-	1123.89	1433.7	1.2757	0	0.989252	NA	0	0	NA	0.479333	1.55853	3.2515	0	0	NA	1.36008	0.689325	0.5068
Ces1f	-	383.404	90.295	0.2355	0.466071	0	0	0.66662	0	0	0	0.506857	NA	0	0	NA	0	0	NA
Ces1g	-	19.7263	16.134	0.8179	0.466071	6.0656	13.0143	13.4252	7.37315	0.5492	0	1.53955	NA	0	0.426386	NA	0.154249	0.119378	0.7739
Ces2a	-	9.25296	21.9322	2.3703	0.932142	0.254209	0.2727	0	0	NA	0.479333	0.525837	1.097	0	0	NA	0	0	NA
Ces2b	-	30.1353	3.2981	0.1094	0	0.254209	NA	0.43265	0	0	0	0.525837	NA	2.76999	0	0	0	0	NA
Ces2c	-	196.88	195.258	0.9918	0	0.254209	NA	0	0	NA	0	0.525837	NA	0	1.20407	NA	0	0.119378	NA
Ces2e	-	158.808	28.1526	0.1773	1.39821	2.94018	2.1028	66.1327	47.8094	0.7229	9.67697	10.3269	1.0672	1.15081	6.89817	5.9942	0.290284	1.51464	5.2178
Ces2f	-	3.09015	0.873962	0.2828	1.39821	0.254209	0.1818	3.49649	1.31056	0.3748	0.486279	2.08437	4.2864	0	1.68052	NA	0	0	NA
Ces2g	-	102.554	37.3633	0.3643	5.12678	19.8618	3.8741	92.3518	89.4737	0.9688	6.29385	12.8233	2.0374	3.143	0.401358	0.1277	0.71707	1.25671	1.7526
Ces3a	-	16.2035	38.9688	2.405	0.932142	0.494626	0.5306	0	0	NA	0.479333	0.506857	1.0574	0	0	NA	0	0	NA
Ces3b	-	1.71465	6.18951	3.6098	0	0.508417	NA	0	0	NA	0	0	NA	0	0	NA	0	0	NA
Ces4a	-	5.86755	7.55255	1.2872	0	0.721253	NA	0	0	NA	0.965613	0	0	0	1.2291	NA	0.289418	0.492135	1.7004
Ces5a	-	3.49172	9.8126	2.8102	0.466071	0.240418	0.5158	0	0	NA	0	0.506857	NA	0	0	NA	1.19888	0.525414	0.4383
Cetn1	-	0.259405	0	0	0	0	NA	0	0	NA	0	0	NA	0.404795	0	0	0	0	NA
Cfb	-	3803.97	2437.39	0.6407	43.3446	34.7342	0.8013	642.35	193.823	0.3017	147.794	129.835	0.8785	165.95	163.617	0.9859	125.275	157.124	1.2542
Cfc1	-	1.68807	5.47399	3.2428	0.932142	0.254209	0.2727	0	0.619157	NA	0	0	NA	2.30162	21.0199	9.1326	0.175246	0	0
Cfd	-	1322.2	77.008	0.0582	0	0.240418	NA	0	0.619157	NA	0.965613	0.506857	0.5249	0.404795	4.99149	12.3309	0.647862	2.20428	3.4024
Cfh	-	5322.37	8054.17	1.5133	34.9553	84.8785	2.4282	89.6945	500.037	5.5749	97.8256	176.984	1.8092	23.794	1.20407	0.0506	35.6844	62.7629	1.7588
Cfhr1	-	2.75497	7.99922	2.9036	0	0	NA	0	0	NA	0	0.525837	NA	0	0	NA	0	0.286387	NA
Cfhr2	-	25.8728	44.1991	1.7083	0	0.480835	NA	0	0	NA	0	0	NA	0	0	NA	0	0	NA
Cfi	-	137.882	98.9648	0.7177	0.466071	0.494626	1.0613	22.8154	24.2659	1.0636	0.486279	1.03269	2.1237	0.373007	5.36782	14.3907	131.355	113.138	0.8613
Cflar	-	2092.94	1910.55	0.9129	576.53	642.571	1.1145	2523.6	1731.43	0.6861	409.35	574.768	1.4041	116.359	287.999	2.4751	1387.72	1747.66	1.2594
Cfp	-	233.016	219.089	0.9402	40.0821	169.62	4.2318	106.466	307.97	2.8927	146.752	190.807	1.3002	902.344	186.993	0.2072	98.4879	120.349	1.222
Cga	-	0.259405	0.459037	1.7696	0	0	NA	0	0	NA	0	1.01371	NA	5.47641	2.43317	0.4443	0.135169	0.119378	0.8832
Chac2	-	413.263	257.54	0.6232	53.1321	59.6645	1.1229	224.503	176.987	0.7883	239.277	197.486	0.8253	49.239	54.7312	1.1115	112.818	114.779	1.0174
Chadl	-	114.036	78.3685	0.6872	3.72857	4.98764	1.3377	43.4676	36.6544	0.8433	19.8263	13.818	0.697	263.641	98.7518	0.3746	35.6671	33.4785	0.9386
Chd2	-	1401.52	2535.08	1.8088	844.055	870.3	1.0311	1965.67	1711.86	0.8709	3261.4	2991.77	0.9173	3249.24	2208.75	0.6798	3132.68	3542.52	1.1308
Chd8	-	2489.94	2795.31	1.1226	1176.83	1086.45	0.9232	2559.25	3032.59	1.185	4755.54	4382.56	0.9216	3968.02	6489.94	1.6356	2572.67	2528.6	0.9829
Chit1	-	4.43482	3.52705	0.7953	0	1.22967	NA	5.73032	1.31056	0.2287	1.45884	1.53955	1.0553	57.6676	15.8773	0.2753	0.333613	0.262572	0.7871
Chl1	-	48.1634	35.4394	0.7358	20.0411	31.195	1.5566	105.521	114.096	1.0813	53.1295	44.7039	0.8414	0.777803	4.61516	5.9336	34.8162	46.9084	1.3473
Chm	-	460.181	540.759	1.1751	573.267	695.273	1.2128	1283.89	1210.76	0.943	1264.56	961.676	0.7605	176.398	235.596	1.3356	861.346	892.583	1.0363
Chml	-	232.713	209.408	0.8999	271.253	306.04	1.1282	207.736	181.61	0.8742	485.71	471.892	0.9716	156.129	134.49	0.8614	192.352	206.859	1.0754
Chmp4c	-	141.365	148.438	1.05	0.466071	6.16214	13.2215	56.085	76.1359	1.3575	183.883	243.475	1.3241	1079.65	632.839	0.5862	373.239	368.827	0.9882
Chn2	-	469.275	306.097	0.6523	39.15	41.5072	1.0602	6.19826	9.72081	1.5683	14.9357	12.3354	0.8259	152.447	187.197	1.2279	7.4415	12.8034	1.7205
Chodl	-	1.1998	2.00349	1.6699	3.2625	3.15301	0.9664	2.16325	10.8457	5.0136	18.8399	4.09282	0.2172	0	1.27916	NA	0	0.796806	NA
Chrdl1	-	35.2718	28.5394	0.8091	7.92321	10.0718	1.2712	526.432	693.522	1.3174	76.603	101.071	1.3194	0.373007	8.40258	22.5266	0.168163	0.374635	2.2278
Chrm1	-	24.3972	31.1292	1.2759	0	0.721253	NA	4.16311	3.24027	0.7783	1.91733	1.01371	0.5287	1.89682	32.3812	17.0713	0.992226	3.10005	3.1243
Chrm2	-	0.653152	9.17812	14.052	0.466071	0.240418	0.5158	0	0.964856	NA	0.479333	0	0	0	0.852773	NA	0.503664	2.75495	5.4698
Chrm5	-	0.486819	0	0	0	0.254209	NA	0	0.6914	NA	0	0	NA	0.404795	0.426386	1.0533	0.154249	0	0
Chrna1	-	6.99679	7.34834	1.0502	238.162	521.043	2.1878	48.8005	14.2561	0.2921	0.479333	0.525837	1.097	7.24608	20.5184	2.8317	2.47469	2.46274	0.9952
Chrna10	-	1.97531	1.46553	0.7419	0	0.762626	NA	0	1.23831	NA	3.8694	2.02743	0.524	5.03982	7.801	1.5479	2.7609	2.06934	0.7495
Chrna2	-	3.69411	5.61151	1.519	1.86428	2.72734	1.4629	3.29781	4.34961	1.3189	1.45189	2.55327	1.7586	0	1.65549	NA	10.6613	12.5944	1.1813
Chrna6	-	2.42356	5.84163	2.4103	0.932142	0.508417	0.5454	0	0	NA	1.44495	0.506857	0.3508	0	0	NA	0	0	NA
Chrna9	-	1.65733	2.22365	1.3417	0.932142	0.254209	0.2727	0	0	NA	0.972559	0	0	10.2386	192.92	18.8424	0.973747	0.983853	1.0104
Chrnb3	-	5.68653	13.3342	2.3449	0.932142	0.975461	1.0465	0.43265	1.23831	2.8622	0.958667	0	0	0	0.426386	NA	0.845156	0.650452	0.7696
Chrnb4	-	12.2871	8.43585	0.6866	0	0.975461	NA	5.49635	2.62111	0.4769	11.0733	43.5629	3.9341	32.6677	78.4104	2.4002	24.6677	20.7792	0.8424
Chrnd	-	0.516105	0.151909	0.2943	42.8785	130.901	3.0528	0	0	NA	0.479333	0.506857	1.0574	167.226	11.2872	0.0675	0	0	NA
Chrne	-	8.16093	6.98171	0.8555	1.86428	3.75797	2.0158	0.8653	1.31056	1.5146	0.965613	0.506857	0.5249	9.77021	5.51799	0.5648	1.57097	1.87025	1.1905
Chrng	-	0	0.382881	NA	22.3714	56.2909	2.5162	0	0	NA	1.45189	0.506857	0.3491	3.48422	17.8841	5.1329	0.135169	0.145342	1.0753
Chst4	-	3.88162	10.0182	2.5809	0	0.508417	NA	0.43265	1.3828	3.1961	0	3.04114	NA	0	2.03182	NA	0	0	NA
Chst9	-	46.602	116.5	2.4999	0	0	NA	0	0	NA	0	0	NA	0	0	NA	6.88368	5.17876	0.7523
Cib3	-	3.56353	6.35602	1.7836	0.466071	0	0	0	0.964856	NA	0.479333	1.03269	2.1544	4.23023	1.68052	0.3973	481.492	383.391	0.7963
Cib4	-	0	0.479162	NA	0	0	NA	0	0	NA	0	0	NA	2.33341	0	0	0	0	NA
Cideb	-	293.954	122.396	0.4164	2.79643	2.96776	1.0613	4.16311	5.73241	1.377	6.26606	5.22041	0.8331	12.0718	13.8964	1.1511	1.20657	1.20755	1.0008
Cidec	-	248.572	30.1757	0.1214	1.39821	1.95092	1.3953	0	0.619157	NA	0	1.05167	NA	14.3735	10.9108	0.7591	2.28238	1.66806	0.7308
Ciita	-	71.0128	28.9384	0.4075	4.66071	4.22501	0.9065	2.63119	3.78718	1.4393	12.1014	34.0979	2.8177	117.779	4.61516	0.0392	8.92142	9.22596	1.0341
Cilp	-	48.7706	72.865	1.494	18.1768	46.3942	2.5524	5942.45	2204.91	0.371	0.965613	0	0	7.21429	4.18878	0.5806	226.677	69.4132	0.3062
Ckap5	-	825.78	776.39	0.9402	3022.94	2799.24	0.926	3078.5	3240.19	1.0525	6501	5797.36	0.8918	2506.89	3446.48	1.3748	1848.25	1840.22	0.9957
Ckm	-	14.0217	199.731	14.2444	2.79643	10.8956	3.8962	0	0.3457	NA	2.89684	0.525837	0.1815	44.5721	31.5294	0.7074	11.8022	9.45452	0.8011
Ckmt1	-	2655.77	1998.14	0.7524	0	1.96471	NA	14.0565	16.0156	1.1394	375.735	1380.73	3.6747	1283.08	659.935	0.5143	478.685	412.058	0.8608
Ckmt2	-	30.6916	736.953	24.0116	2.33036	3.47617	1.4917	0.43265	0.619157	1.4311	0	0.525837	NA	0.373007	1.70555	4.5724	1.10101	1.68918	1.5342
Clca1	-	5.72644	6.29437	1.0992	16.3125	60.8409	3.7297	238.688	402.713	1.6872	0.479333	0	0	0	9.13021	NA	0.999882	1.66026	1.6605
Clca2	-	37.9551	11.2981	0.2977	2.79643	2.95397	1.0563	1.53192	4.89653	3.1963	0	0.506857	NA	0.373007	2.93465	7.8675	0	0.510357	NA
Clcn1	-	6.29966	19.4629	3.0895	5.12678	6.20351	1.21	9.02813	4.82428	0.5344	27.5026	16.5611	0.6022	108.534	101.131	0.9318	5.02568	4.58963	0.9132
Clcn5	-	211.556	235.715	1.1142	322.987	473.103	1.4648	584.072	798.289	1.3668	590.059	637.522	1.0804	159.242	851.452	5.3469	455.703	514.303	1.1286
Clcnka	-	2701.19	6373.79	2.3596	0.932142	1.71051	1.835	0.43265	0	0	1.438	0.525837	0.3657	101.979	38.3024	0.3756	0	0	NA
Clcnkb	-	7074.26	14991.5	2.1192	0.466071	0.254209	0.5454	4.82973	3.03906	0.6292	1.93123	1.05167	0.5446	363.925	70.2063	0.1929	0	0	NA
Cldn1	-	581.489	879.156	1.5119	5.59285	5.89414	1.0539	40.5671	43.0006	1.06	7.23168	25.7604	3.5622	0	16.8561	NA	117.648	125.125	1.0635
Cldn10	-	4175.37	7084.52	1.6967	2.33036	0.989252	0.4245	3.96443	5.24223	1.3223	0.479333	1.52057	3.1723	1.15081	0.852773	0.741	0.222409	0.56819	2.5547
Cldn13	-	0.875352	0.151909	0.1735	0.466071	0.254209	0.5454	0	0	NA	0	0.525837	NA	0.373007	0	0	0.222409	0.76417	3.4359
Cldn14	-	4.85099	9.39559	1.9368	0	0	NA	0.43265	0.619157	1.4311	0	0	NA	62.0632	0.827744	0.0133	0	0.143194	NA
Cldn15	-	787.991	822.689	1.044	8.85535	9.14369	1.0326	21.822	10.8301	0.4963	62.7926	49.6452	0.7906	9.33363	17.5829	1.8838	8.94687	18.009	2.0129
Cldn16	-	343.461	280.221	0.8159	0	0.508417	NA	0	0	NA	0	0	NA	0	0	NA	0	0	NA
Cldn17	-	3.51685	4.39731	1.2504	0	0	NA	0	0	NA	0	0	NA	0	0	NA	0	0	NA
Cldn18	-	3.40668	3.87689	1.138	0.932142	0.735044	0.7886	0	0.619157	NA	1.44495	1.01371	0.7016	22.7068	1.20407	0.053	0.541824	0.657639	1.2137
Cldn19	-	1581.07	1818.58	1.1502	1.39821	1.20209	0.8597	0.8653	4.4941	5.1937	0.479333	0	0	172.971	12.0148	0.0695	5.95882	9.33023	1.5658
Cldn2	-	6100.97	9404.87	1.5415	5.12678	6.14835	1.1993	0	6.5683	NA	10.6287	8.78739	0.8268	0.404795	4.61516	11.4012	28.7402	20.0698	0.6983
Cldn20	-	3.11402	2.04056	0.6553	2.33036	1.20209	0.5158	9.42549	19.0082	2.0167	7.71101	3.13604	0.4067	11.4763	7.9762	0.695	0.593616	0.933205	1.5721
Cldn22	-	15.6487	18.2007	1.1631	4.19464	2.20513	0.5257	5.69503	7.37315	1.2947	6.73845	10.251	1.5213	0	3.71233	NA	0.122122	1.61546	13.2283
Cldn24	-	0.712979	0.151909	0.2131	0	0	NA	0.43265	0	0	0.958667	0	0	0	0	NA	0	0	NA
Cldn4	-	1253.67	1484.47	1.1841	0	0	NA	2.66648	1.85747	0.6966	3.38312	4.69457	1.3876	4651.76	9834.19	2.1141	17391.8	26037.1	1.4971
Cldn6	-	64.4425	42.7621	0.6636	0.466071	0	0	0	0	NA	1.45189	0.506857	0.3491	180.908	6739.39	37.2531	121.451	96.9038	0.7979
Cldn8	-	1963.27	4061.74	2.0689	0.466071	0	0	0	0	NA	0.486279	0	0	0	0.852773	NA	0.239767	0.633823	2.6435
Cldn9	-	6.29716	10.8226	1.7186	0	0.735044	NA	0.8653	0.6914	0.799	15.9569	15.9403	0.999	28.2785	117.114	4.1415	14.1822	21.6236	1.5247
Cldnd2	-	2.35978	3.87613	1.6426	1.39821	3.22197	2.3043	0.8653	1.23831	1.4311	0	0	NA	7.53217	3.38606	0.4495	0.290284	0.130285	0.4488
Clec10a	-	53.2183	22.245	0.418	0.466071	0.989252	2.1225	0.43265	1.23831	2.8622	0.479333	0.506857	1.0574	4.26202	9.53157	2.2364	0	0.305227	NA
Clec12a	-	38.2824	20.2103	0.5279	16.7786	41.4107	2.4681	53.3519	206.928	3.8786	0.486279	0	0	0.373007	0.802715	2.152	0	2.27367	NA
Clec12b	-	20.7872	50.5186	2.4303	0	0	NA	0	0	NA	0	0	NA	0	0	NA	3.98154	7.57946	1.9037
Clec18a	-	62.4948	40.1815	0.643	0	0.240418	NA	0	0.6914	NA	0	0	NA	7.03201	0.827744	0.1177	0.239767	0.424605	1.7709
Clec1a	-	190.856	203.244	1.0649	1.39821	3.7028	2.6482	146.468	14.1271	0.0965	1.44495	6.75996	4.6783	0	0	NA	0.244244	12.4903	51.1388
Clec1b	-	15.4719	43.6445	2.8209	0.466071	0.480835	1.0317	0	0	NA	0	0.506857	NA	0	0	NA	0.168163	1.3375	7.9536
Clec2d	-	891.078	980.717	1.1006	105.332	113.289	1.0755	733.851	406.118	0.5534	6.26606	6.2531	0.9979	0	0.827744	NA	7.99186	35.9846	4.5027
Clec2e	-	3.26818	12.634	3.8658	2.33036	0.721253	0.3095	9.98624	23.2598	2.3292	0	0	NA	0	0.426386	NA	0.276371	0.637477	2.3066
Clec2g	-	5.82076	5.91779	1.0167	0	0.240418	NA	1.09927	1.65626	1.5067	15.3803	10.8528	0.7056	0	0	NA	0	0	NA
Clec2h	-	594.114	927.224	1.5607	0	0	NA	367.891	565.128	1.5361	26.0368	15.4525	0.5935	0	0.401358	NA	0	0.101157	NA
Clec2i	-	10.7572	7.31826	0.6803	0	0	NA	0	0	NA	0.958667	1.05167	1.097	0.373007	0	0	0.336325	0.5571	1.6564
Clec3a	-	0.549351	3.97841	7.242	0	0.240418	NA	1.09927	32.5418	29.6031	0.479333	1.53955	3.2119	0	0	NA	0.962111	0.231504	0.2406
Clec3b	-	140.586	153.526	1.092	1.39821	0	0	10.8293	1.31056	0.121	5.3074	9.29425	1.7512	2.30162	3.76239	1.6347	1.99332	2.82611	1.4178
Clec4a1	-	47.2777	31.3448	0.663	2.33036	13.4574	5.7748	4.43237	21.7015	4.8961	0.486279	2.6102	5.3677	50.2393	0.802715	0.016	2.40735	6.18308	2.5684
Clec4a2	-	36.5487	18.9776	0.5192	15.3803	35.0693	2.2801	6.59562	20.6232	3.1268	0	0.506857	NA	0.809591	0.426386	0.5267	0	2.45015	NA
Clec4a3	-	36.5589	15.5576	0.4255	2.79643	12.9766	4.6404	1.76589	9.23062	5.2272	0.486279	0	0	1.92861	0	0	0.297368	3.86909	13.0111
Clec4a4	-	0	0.1433	NA	0	0.480835	NA	0	0	NA	0	0	NA	0	0.401358	NA	0.175246	0	0
Clec4b1	-	23.6765	13.0813	0.5525	0.466071	1.75188	3.7588	0	0	NA	0	0	NA	0	0.401358	NA	0	0	NA
Clec4b2	-	0	0.155219	NA	0	0.494626	NA	0	0	NA	0	0	NA	0	0	NA	0	0	NA
Clec4d	-	2.3678	23.4206	9.8913	37.2857	106.711	2.862	81.6414	360.449	4.415	0	1.55853	NA	0	0.401358	NA	1.95019	238.874	122.488
Clec4e	-	2.47035	10.4363	4.2246	9.78749	66.8692	6.8321	12.8292	88.0701	6.8648	0	1.03269	NA	0	0.426386	NA	1.05526	81.4694	77.2034
Clec4f	-	2.89183	8.24918	2.8526	1.39821	2.21892	1.587	0	0	NA	0.486279	1.01371	2.0846	0.746014	1.63046	2.1856	0	0	NA
Clec4g	-	1.88349	4.13105	2.1933	0.466071	0	0	0	0	NA	0	0.506857	NA	0	1.25413	NA	0	0.350882	NA
Clec4n	-	25.1483	23.7074	0.9427	47.5392	114.413	2.4067	20.9214	130.08	6.2176	0	0.525837	NA	0	0	NA	1.6092	105.021	65.2628
Clec5a	-	11.5928	11.9189	1.0281	50.3357	230.855	4.5863	23.5879	112.734	4.7793	0.972559	0.506857	0.5212	0	0	NA	0.623656	31.9926	51.2985
Clec7a	-	36.7089	24.9423	0.6795	6.52499	14.5294	2.2267	34.5937	117.139	3.3862	2.89684	14.3628	4.9581	0	0	NA	3.43789	336.271	97.8132
Clec9a	-	86.6074	79.8451	0.9219	0.466071	0.494626	1.0613	20.3476	8.33801	0.4098	0.486279	2.10335	4.3254	0	0	NA	1.16096	3.95099	3.4032
Clic1	-	3094.97	3136.21	1.0133	1713.28	1635.19	0.9544	7517.55	6546.96	0.8709	3797.07	4808.13	1.2663	3303.96	4807.67	1.4551	1923.07	2326.06	1.2096
Clic3	-	347.794	199.042	0.5723	1.39821	1.96471	1.4052	2.39722	8.28128	3.4545	497.659	1076	2.1621	5.1034	13.7954	2.7032	65.9356	69.8623	1.0596
Clip3	-	160.402	174.213	1.0861	1189.41	921.804	0.775	3143.14	3166.96	1.0076	0.958667	2.06539	2.1544	295.014	2441.38	8.2755	988.716	878.719	0.8887
Cln3	-	673.572	848.004	1.259	40.0821	67.5156	1.6844	250.162	258.164	1.032	14.9427	2.06539	0.1382	1206.72	837.09	0.6937	465.834	501.052	1.0756
Clnk	-	21.9311	15.4869	0.7062	0	1.00304	NA	0.43265	0.964856	2.2301	22.6954	48.5936	2.1411	10.5162	8.72885	0.83	1.19204	0.275689	0.2313
Clps	-	1.17196	1.94807	1.6622	0	0	NA	0	0	NA	0.486279	0	0	11.7306	17.0564	1.454	362.492	28.6152	0.0789
Clrn1	-	5.32216	6.20085	1.1651	0	0.721253	NA	0	0	NA	0	0.506857	NA	0	0	NA	0.884633	0.481228	0.544
Clrn2	-	0.549351	2.89561	5.271	0	0.508417	NA	0	0	NA	0.479333	0	0	0	0	NA	0	0	NA
Clrn3	-	1510.36	1864.49	1.2345	0	0.254209	NA	0.43265	0	0	0	0.506857	NA	0	0	NA	0.246373	0.162033	0.6577
Clstn3	-	64.7214	28.1123	0.4344	1.86428	0.480835	0.2579	1.09927	3.03906	2.7646	2.41056	3.62392	1.5034	837.439	1766.99	2.11	662.784	594.709	0.8973
Cma1	-	2.89068	5.74933	1.9889	0	0.735044	NA	88.4671	12.2697	0.1387	0.486279	2.10335	4.3254	0.373007	0	0	0	0	NA
Cma2	-	1.29162	1.12322	0.8696	5.59285	3.20817	0.5736	42.1696	26.2989	0.6236	0	0	NA	0	2.4582	NA	0	0.119378	NA
Cmah	-	643.611	170.418	0.2648	740.121	685.695	0.9265	90.0212	30.8187	0.3423	32.3029	20.6539	0.6394	1.1826	5.29273	4.4755	0.303331	0.403825	1.3313
Cmbl	-	2736.71	2492.67	0.9108	11.1857	11.9124	1.065	38.3686	66.8796	1.7431	165.592	164.483	0.9933	22.1515	6.54686	0.2955	402.532	320.289	0.7957
Cmklr1	-	139.919	55.4996	0.3967	171.98	201.879	1.1738	87.8358	14.7463	0.1679	0.479333	0.525837	1.097	1342.87	222.34	0.1656	3.07043	40.7027	13.2563
Cmtm2a	-	1.15978	1.23844	1.0678	0	0.748835	NA	0	0.619157	NA	0	0	NA	0	0	NA	0.763111	0.756918	0.9919
Cmtm2b	-	3.49579	3.5076	1.0034	0	0.240418	NA	0	0	NA	0	0	NA	0	0.401358	NA	0.350492	0.767824	2.1907
Cmtm5	-	8.41492	19.4495	2.3113	2.33036	2.45934	1.0553	2.86516	3.58597	1.2516	0	0.525837	NA	4.35738	5.84426	1.3412	0	0	NA
Cndp1	-	870.396	607.535	0.698	0	0.254209	NA	0	0	NA	0.486279	0.525837	1.0813	3.76186	2.93465	0.7801	0.376658	0.162033	0.4302
Cnfn	-	0	0	NA	0	0	NA	0	0.3457	NA	0.479333	0.506857	1.0574	0	0.827744	NA	0.874582	0.744356	0.8511
Cnga1	-	1.10547	2.32504	2.1032	0	0.721253	NA	1.29795	1.65626	1.2761	0.965613	1.05167	1.0891	0	0.426386	NA	0.511571	0.777635	1.5201
Cnga2	-	3.0688	7.89291	2.572	0	0	NA	0	0.3457	NA	2.88295	12.4682	4.3248	0	0.852773	NA	0	0	NA
Cnga3	-	11.8467	22.4462	1.8947	1.39821	0	0	8.29093	11.7228	1.4139	0.958667	2.02743	2.1148	139.716	176.456	1.263	7.50758	8.20194	1.0925
Cnga4	-	2.59396	7.16982	2.764	0	0.494626	NA	1.33324	0.3457	0.2593	2.42445	3.13604	1.2935	116.933	11.7895	0.1008	7.59099	5.98136	0.788
Cngb1	-	14.8157	34.1574	2.3055	0	1.73809	NA	13.9284	5.09774	0.366	162.112	126.439	0.7799	12.4131	70.6595	5.6924	1.64178	4.27365	2.6031
Cngb3	-	7.18834	15.4396	2.1479	1.39821	0.748835	0.5356	0.66662	0	0	2.40361	0.525837	0.2188	0.373007	0	0	1.94951	2.22436	1.141
Cnksr1	-	439.659	651.133	1.481	0.466071	1.69671	3.6405	63.2414	70.9504	1.1219	3.87634	2.55327	0.6587	14.4052	397.349	27.5837	705.154	773.709	1.0972
Cnn1	-	174.494	93.4439	0.5355	3220.08	2627.05	0.8158	3687.74	3619.26	0.9814	2.41056	6.27208	2.6019	2.76999	1324.93	478.317	5.14253	5.22292	1.0156
Cnpy1	-	9.86861	13.2688	1.3445	0	0	NA	0	0	NA	58.8399	50.7482	0.8625	651.53	308.018	0.4728	0	0	NA
Cnr2	-	37.9961	51.8922	1.3657	3.2625	12.5647	3.8513	6.16297	14.7618	2.3952	1.44495	2.55327	1.767	2.7382	3.83748	1.4015	0.867682	3.92823	4.5273
Cntd1	-	78.2288	195.302	2.4965	6.99107	8.35348	1.1949	15.5532	16.2013	1.0417	19.8124	16.4662	0.8311	141.662	54.6785	0.386	33.705	25.8572	0.7672
Cntf	-	4.57197	6.08636	1.3312	3.2625	4.01217	1.2298	1.53192	2.34766	1.5325	21.7089	27.8068	1.2809	4.26202	1.27916	0.3001	6.06669	4.95269	0.8164
Cntn1	-	58.6124	42.1273	0.7187	0.932142	2.21892	2.3805	7.19166	5.51568	0.767	0.486279	3.66188	7.5304	0.404795	7.22354	17.8449	1994.49	2148.04	1.077
Cntn3	-	13.631	16.4832	1.2092	0	1.20209	NA	0	0.619157	NA	0.965613	1.01371	1.0498	6.59543	18.3856	2.7876	45.0051	68.34	1.5185
Cntn4	-	5.93017	6.84437	1.1542	0.466071	0.748835	1.6067	0	0.619157	NA	0.479333	1.03269	2.1544	0	1.70555	NA	4.11169	2.09336	0.5091
Cntn6	-	12.0238	11.9898	0.9972	0	0.748835	NA	1.53192	0	0	0.965613	1.01371	1.0498	0	0	NA	0.244244	0	0
Cntnap1	-	167.446	80.3754	0.48	10.7196	9.11611	0.8504	145.312	148.846	1.0243	141.292	99.9492	0.7074	30.6755	29.7988	0.9714	71.8618	66.6191	0.927
Cntnap2	-	26.2856	24.8524	0.9455	0.932142	0.508417	0.5454	1.09927	0.3457	0.3145	0	1.53955	NA	150.741	144.101	0.9559	1484.81	1406.05	0.947
Cntnap3	-	9.2489	6.13977	0.6638	0.466071	1.20209	2.5792	1.09927	5.57241	5.0692	9.17679	8.76841	0.9555	4.53966	10.4344	2.2985	0	0.815704	NA
Cntnap4	-	4.7181	3.20285	0.6788	1.39821	0.748835	0.5356	0.8653	0.6914	0.799	0.486279	1.53955	3.166	0.373007	1.20407	3.228	0.57338	1.45275	2.5337
Cntnap5a	-	6.67244	12.0728	1.8094	1.39821	0.480835	0.3439	0	1.58401	NA	0.958667	0	0	0	0	NA	0.265453	1.21154	4.564
Cntnap5b	-	5.1135	7.31287	1.4301	1.39821	0.762626	0.5454	1.09927	0.3457	0.3145	0	0	NA	0	0.401358	NA	11.0955	18.2847	1.6479
Cntnap5c	-	5.8486	10.0788	1.7233	0	0.494626	NA	0	0	NA	0	0.506857	NA	0.373007	0.426386	1.1431	3.23128	5.25339	1.6258
Col10a1	-	4.24482	4.2462	1.0003	27.4982	30.9486	1.1255	427.608	1248.46	2.9196	1.45189	3.09808	2.1338	1.1826	12.1909	10.3086	1.87468	1.15227	0.6147
Col11a1	-	23.6649	29.086	1.2291	1697.43	2046.03	1.2054	1906.26	9159.69	4.8051	52.5043	77.5469	1.477	34.7235	244.61	7.0445	2.78873	4.79112	1.718
Col11a2	-	34.6258	47.1318	1.3612	4.66071	2.99534	0.6427	65.7575	83.7001	1.2729	260.688	261.049	1.0014	46.0493	87.891	1.9086	620.255	527.119	0.8498
Col14a1	-	2614.64	495.867	0.1896	308.073	394.959	1.282	366.643	228.093	0.6221	45.7937	97.656	2.1325	3.143	13.0937	4.166	106.866	109.737	1.0269
Col17a1	-	27.5624	42.1097	1.5278	3.72857	8.36727	2.2441	28.7797	37.9184	1.3175	5.33518	5.68931	1.0664	30.0164	66.9462	2.2303	2.04834	1.35062	0.6594
Col1a1	-	5676.5	1201.41	0.2116	44206.8	38768.1	0.877	212877	312496	1.468	100.195	152.313	1.5202	71.9944	15681.1	217.81	1465.77	332.802	0.227
Col1a2	-	12900.5	5169.23	0.4007	42539.7	39830.9	0.9363	137232	193138	1.4074	3.83467	7.1909	1.8752	5.13519	4217.52	821.298	994.663	279.458	0.281
Col20a1	-	94.4831	86.8663	0.9194	10.2536	7.16518	0.6988	40.3462	85.3874	2.1164	104.439	154.752	1.4817	246.928	108.231	0.4383	304.537	280.808	0.9221
Col22a1	-	15.2946	25.9225	1.6949	3.72857	2.67218	0.7167	5.49635	11.2326	2.0436	190.003	1440.88	7.5835	69.3029	181.2	2.6146	5.17632	6.75003	1.304
Col24a1	-	29.6106	14.1409	0.4776	24.7018	78.5606	3.1804	430.961	267.338	0.6203	2.89684	1.53955	0.5315	0.404795	6.24562	15.4291	1.43306	1.50835	1.0525
Col28a1	-	15.3947	17.724	1.1513	73.6392	63.8541	0.8671	410.164	246.781	0.6017	5.78673	1.01371	0.1752	1.1826	4.54008	3.8391	64.3776	41.472	0.6442
Col3a1	-	9442.15	3935.12	0.4168	25199.1	23437.7	0.9301	39964.1	45491.4	1.1383	3.35533	3.06012	0.912	0.809591	579.863	716.242	2124.2	433.051	0.2039
Col4a3	-	8185.67	7108.38	0.8684	3.72857	6.27247	1.6823	33.8656	36.7833	1.0862	5796.48	5713.34	0.9857	0	2.50826	NA	8.29872	15.6467	1.8854
Col4a4	-	3889.88	3623.51	0.9315	3.72857	2.2465	0.6025	10.0568	13.0488	1.2975	6622.64	7514.45	1.1347	0.404795	9.10518	22.4933	11.7815	16.6801	1.4158
Col4a5	-	2749.08	2937.76	1.0686	328.58	306.948	0.9342	4462.69	3240.25	0.7261	10861.6	8792.67	0.8095	10.1432	234.102	23.0797	51.6932	38.9703	0.7539
Col4a6	-	557.544	509.64	0.9141	10.2536	22.5892	2.2031	134.063	97.0946	0.7242	373.866	258.965	0.6927	0	72.4401	NA	0.695791	1.17172	1.684
Col5a2	-	1018.79	1569.35	1.5404	18316.1	15903.3	0.8683	210845	293721	1.3931	32.8586	15.0025	0.4566	34.1831	914.406	26.7503	503.759	201.073	0.3991
Col6a1	-	2531.22	1955.5	0.7726	1655.95	1935.92	1.1691	32252.8	30290.4	0.9392	2779.18	4047.77	1.4565	3.17479	320.245	100.871	243.409	113.241	0.4652
Col6a3	-	2093.24	428.331	0.2046	5697.25	5691.91	0.9991	25341.9	17902.9	0.7065	4.82112	6.21514	1.2891	1.9604	217.457	110.925	262.081	108.585	0.4143
Col6a4	-	23.5556	27.0371	1.1478	1.39821	3.86047	2.761	13.8226	3.51373	0.2542	1.91733	2.06539	1.0772	6.25421	132.589	21.2	13.7373	14.677	1.0684
Col6a5	-	81.74	26.3669	0.3226	3.72857	3.73038	1.0005	1.53192	1.0371	0.677	1.45189	2.59122	1.7847	3.88901	170.666	43.8842	3.31931	1.59107	0.4793
Col6a6	-	7.26567	11.4927	1.5818	4.19464	3.4348	0.8189	1.09927	0	0	1.93123	2.06539	1.0695	0.777803	23.0016	29.5726	2102.73	1434.2	0.6821
Col7a1	-	114.365	186.299	1.629	96.4767	123.903	1.2843	2285.56	612.843	0.2681	52.6085	73.3972	1.3952	82.0741	1135.14	13.8306	182.775	142.07	0.7773
Col8a1	-	138.899	163.396	1.1764	6004.86	4978.34	0.8291	19279.6	16883.3	0.8757	64.9045	59.4653	0.9162	0	151.704	NA	61.7866	24.7601	0.4007
Col9a1	-	15.1747	28.5053	1.8785	2.79643	2.79629	1	2.19854	4.06064	1.847	0	1.55853	NA	0	9.45648	NA	0	0.275627	NA
Colec10	-	2.46754	4.05073	1.6416	1.86428	1.4563	0.7812	6.09239	10.5567	1.7328	0.479333	0	0	0	0.401358	NA	0.289418	0.143194	0.4948
Colec11	-	61.397	44.1898	0.7197	0.466071	0.254209	0.5454	3.76575	6.0626	1.6099	1.44495	4.14976	2.8719	1.11902	3.336	2.9812	2.00596	3.00837	1.4997
Colq	-	15.207	28.1042	1.8481	3.72857	4.49301	1.205	37.1412	21.5158	0.5793	37.7214	69.1715	1.8337	0.809591	19.4395	24.0115	0.793948	1.73548	2.1859
Commd4	-	1235.52	1103.34	0.893	156.6	145.751	0.9307	1260.27	1168.66	0.9273	716.714	969.859	1.3532	2650.82	2068.46	0.7803	550.008	521.215	0.9476
Commd5	-	477.805	499.188	1.0448	71.3089	56.4899	0.7922	363.515	356.657	0.9811	696.429	773.482	1.1106	1023.34	1070.72	1.0463	169.546	173.708	1.0245
Coro2a	-	264.759	300.587	1.1353	15.8464	37.2606	2.3514	22.9788	53.5728	2.3314	620.785	1042.83	1.6799	14.437	522.504	36.1919	94.8902	126.569	1.3339
Coro7	-	731.409	460.326	0.6294	68.5124	120.902	1.7647	427.74	458.426	1.0717	628.058	654.411	1.042	1804.05	1674.34	0.9281	765.372	877.355	1.1463
Cort	-	4.05442	2.57377	0.6348	0	1.48388	NA	2.63119	0.3457	0.1314	3.38312	1.55853	0.4607	78.8824	43.9947	0.5577	1.77995	2.00728	1.1277
Cox4i2	-	56.3698	64.7492	1.1487	1.86428	1.9785	1.0613	7.6596	21.5881	2.8184	7.26641	8.26155	1.137	17.5398	72.4893	4.1328	1.73369	5.97948	3.449
Cox6a2	-	82.9542	856.568	10.3258	23.3036	33.6622	1.4445	16.8511	20.4787	1.2153	410.295	338.046	0.8239	357.066	2.95968	0.0083	211.139	178.996	0.8478
Cox6b2	-	386.496	337.491	0.8732	6.05892	8.67665	1.432	117.865	152.659	1.2952	1.93123	0	0	4352.23	1203.59	0.2765	4.90226	8.2634	1.6856
Cox7a1	-	729.856	657.702	0.9011	0	1.48388	NA	13.6239	14.7618	1.0835	27.9819	26.869	0.9602	979.076	345.263	0.3526	16.9959	23.6142	1.3894
Cox7b	-	9585.24	8224.62	0.8581	1044.47	1001.2	0.9586	2286.09	2353.53	1.0295	1878.38	2600.28	1.3843	2665.12	1750	0.6566	975.073	1012.65	1.0385
Cox7b2	-	0.806051	2.20517	2.7358	0	1.49767	NA	0.66662	0.619157	0.9288	0	0	NA	31.4851	7.02331	0.2231	0.387575	0.350819	0.9052
Cox8b	-	206.464	297.364	1.4403	3.72857	4.21122	1.1294	0	0.619157	NA	0	0	NA	21.0473	1.27916	0.0608	0.607783	0.549577	0.9042
Cox8c	-	0.259405	1.27831	4.9278	0.466071	0.240418	0.5158	0	0	NA	0	0.525837	NA	1.11902	5.76918	5.1556	0	0.145342	NA
Cp	-	1222.94	2724.21	2.2276	30.7607	59.1345	1.9224	394.188	998.036	2.5319	1206.26	1510.31	1.2521	0.777803	1.68052	2.1606	16.0147	28.5014	1.7797
Cpa1	-	1.36217	0.841086	0.6175	0	0	NA	8.05696	8.15231	1.0118	1.93123	0.506857	0.2625	0	3.21086	NA	1186.43	276.885	0.2334
Cpa2	-	9.99242	15.8237	1.5836	0.466071	1.21588	2.6088	3.29781	7.80661	2.3672	0	0	NA	11.7306	50.8937	4.3385	308.631	137.243	0.4447
Cpa3	-	4.632	13.6427	2.9453	0	0.735044	NA	0	0	NA	0	0	NA	0	0	NA	0	0	NA
Cpa4	-	13.5441	20.2879	1.4979	3.2625	3.67522	1.1265	114.333	220.865	1.9318	1.44495	0	0	0.777803	2.00679	2.5801	0.590738	2.15383	3.646
Cpa5	-	4.03566	5.74923	1.4246	0	0.254209	NA	0	0	NA	0.486279	0.506857	1.0423	0.777803	0	0	2.73503	6.52932	2.3873
Cpa6	-	1.26107	2.33669	1.8529	17.7107	48.1304	2.7176	505.131	351.074	0.695	0	0	NA	0.404795	1.60543	3.966	0.79167	0.68201	0.8615
Cpb1	-	5.87557	2.96246	0.5042	1.86428	1.92334	1.0317	0	0.3457	NA	0.958667	0.525837	0.5485	0	6.09545	NA	822.758	91.2717	0.1109
Cpb2	-	35.7257	32.1829	0.9008	0.932142	0.735044	0.7886	0	0.6914	NA	0.972559	1.53955	1.583	1.9604	10.1832	5.1945	71.0488	58.7262	0.8266
Cplx3	-	4.95499	0.757556	0.1529	1.39821	2.47313	1.7688	5.02841	0	0	0.965613	2.08437	2.1586	0	0.852773	NA	6.60758	8.09644	1.2253
Cplx4	-	3.81106	10.7056	2.8091	0	0	NA	1.09927	0.3457	0.3145	0.965613	0.506857	0.5249	0	0	NA	0.43062	0.900111	2.0903
Cpn1	-	3266.98	1490.47	0.4562	0	0.480835	NA	1.09927	0.964856	0.8777	0.479333	1.03269	2.1544	199.219	347.224	1.7429	1419.47	1329.7	0.9368
Cpn2	-	10.8637	22.7547	2.0946	0.466071	1.24346	2.668	0.8653	0	0	0.479333	2.08437	4.3485	18.6588	5.89432	0.3159	0.168163	0.38195	2.2713
Cpne4	-	132.512	15.1091	0.114	1.86428	1.71051	0.9175	14.4186	28.4143	1.9707	0	0.506857	NA	0.373007	4.18878	11.2298	405.775	323.246	0.7966
Cpne6	-	5.24619	4.58606	0.8742	0	1.47009	NA	0	0	NA	0	1.03269	NA	0	6.24562	NA	8.45065	11.1004	1.3136
Cpped1	-	1470.25	1320.33	0.898	507.551	479.922	0.9456	1992.57	1724.14	0.8653	802.57	1002.81	1.2495	957.532	969.646	1.0127	337.34	346.76	1.0279
Cps1	-	78.5076	225.898	2.8774	0.466071	1.24346	2.668	0.43265	2.62111	6.0583	1.438	3.09808	2.1544	41.8826	24.8824	0.5941	0.154249	0	0
Cpsf4l	-	169.355	163.42	0.965	4.66071	4.47922	0.9611	1.7306	4.69531	2.7131	9.16985	6.64608	0.7248	1314.19	550.029	0.4185	11.7056	13.1761	1.1256
Cpt1b	-	6.78668	6.96095	1.0257	0	0	NA	0.43265	1.0371	2.3971	4.35568	3.66188	0.8407	4.66682	3.28595	0.7041	3.7591	8.30084	2.2082
Cpt1c	-	128.37	168.764	1.3147	199.944	157.325	0.7868	2426.41	2989.13	1.2319	16.9086	8.31849	0.492	2484.33	3152.94	1.2691	210.112	176.113	0.8382
Cpvl	-	4.04494	3.21569	0.795	0	0	NA	0	0	NA	0	0	NA	83.3351	5.94438	0.0713	0.233326	0	0
Cpxcr1	-	0.289946	1.14301	3.9422	0	0	NA	0	0	NA	0	1.01371	NA	0	0	NA	0	0	NA
Cr1l	-	1122	1454.32	1.2962	563.946	522.335	0.9262	1273.86	1104.36	0.8669	631.136	615.727	0.9756	549.264	331.199	0.603	1207.03	1302.53	1.0791
Cr2	-	66.7458	44.61	0.6684	4.66071	4.93247	1.0583	3.3331	0.6914	0.2074	6.75929	11.8475	1.7528	2.30162	2.05685	0.8937	3.57818	1.75526	0.4905
Crabp2	-	65.8161	40.2756	0.6119	31.6928	26.6822	0.8419	1566.55	1140.32	0.7279	5.78673	14.9266	2.5795	80.8915	241.15	2.9812	3.40669	4.49565	1.3197
Crb1	-	6.72791	8.04506	1.1958	0	0.254209	NA	0	0	NA	2.42445	3.60494	1.4869	0	4.91641	NA	115.917	97.3152	0.8395
Crb2	-	191.03	201.959	1.0572	2.33036	17.4852	7.5032	7.42563	2.62111	0.353	158.618	127.509	0.8039	122.393	176.284	1.4403	2.9883	3.20579	1.0728
Creb3l3	-	7.72716	16.6302	2.1522	1.86428	0.989252	0.5306	1.53192	3.73046	2.4351	2.42445	8.26155	3.4076	13.7228	38.7779	2.8258	5.5287	5.06789	0.9167
Creb3l4	-	37.6612	54.1436	1.4377	4.66071	8.09927	1.7378	45.5955	44.6156	0.9785	8.72525	9.83906	1.1277	49.5335	101.259	2.0443	19.5999	21.9517	1.12
Creb5	-	9.92883	16.6966	1.6816	253.543	234.999	0.9269	47.0347	42.8871	0.9118	93.6922	83.4774	0.891	10.3891	33.6363	3.2377	10.4253	25.0982	2.4074
Crem	-	374.339	405.709	1.0838	64.3178	80.7601	1.2556	274.39	276.76	1.0086	260.681	199.646	0.7659	219.696	160.179	0.7291	1761.89	1542.38	0.8754
Crhr2	-	5.97812	13.9827	2.339	0.466071	0	0	1.29795	0.6914	0.5327	0	0	NA	100.4	15.4259	0.1536	1.92567	6.93742	3.6026
Crip3	-	24.5749	14.5462	0.5919	0	0.989252	NA	0	0	NA	0.486279	0.525837	1.0813	6.53185	12.0899	1.8509	7.66458	5.79182	0.7557
Crisp1	-	2.03784	1.40055	0.6873	0	0.508417	NA	0	0	NA	0	0	NA	21.3419	2.85956	0.134	0	0	NA
Crisp2	-	3.002	6.05601	2.0173	1.86428	0.254209	0.1364	7.49621	5.86138	0.7819	1.45189	0	0	0	0	NA	1.83329	1.78936	0.976
Crisp3	-	1.68681	1.53524	0.9101	0.932142	0.240418	0.2579	0	0	NA	0	0	NA	0	0	NA	0	0	NA
Crisp4	-	0	0	NA	0.466071	0	0	0	0	NA	0	0	NA	0	0	NA	0	0	NA
Crispld1	-	60.8554	49.6276	0.8155	3.72857	3.95701	1.0613	13.6814	26.2679	1.92	0.479333	0	0	23.0564	49.7647	2.1584	0	5.01604	NA
Crnn	-	0	0	NA	0	0	NA	0	0.619157	NA	0.479333	0	0	0.809591	0	0	0	0	NA
Crocc	-	1000.08	559.089	0.559	25.1678	18.2322	0.7244	250.802	262.277	1.0458	264.022	246.377	0.9332	2310.15	2840.46	1.2296	1271.71	1009.61	0.7939
Crp	-	6.54999	28.5154	4.3535	0	0	NA	0	0	NA	0	0	NA	0	0	NA	1.96615	0.92924	0.4726
Crtam	-	12.5678	32.1866	2.561	0.932142	0.240418	0.2579	0	1.58401	NA	0.486279	1.05167	2.1627	0.809591	0.401358	0.4958	0.687296	0.514383	0.7484
Crx	-	3.73257	5.63909	1.5108	0	0	NA	0	0.619157	NA	1.45189	1.52057	1.0473	1.58739	0	0	0.344531	0.443444	1.2871
Cryaa	-	0	0.295798	NA	0	0.480835	NA	0	0	NA	1.45189	0.506857	0.3491	4.91267	9.00507	1.833	0.931316	0	0
Cryab	-	8409.32	5488.56	0.6527	1290.08	1546.87	1.199	9795.14	9647.66	0.9849	1055.41	1303.26	1.2348	114.576	1097.77	9.5811	14.8558	39.0312	2.6273
Cryba1	-	1.78239	0.447118	0.2509	2.33036	2.74113	1.1763	0	0	NA	0	0.506857	NA	3.11121	6.34574	2.0396	1.25235	2.5579	2.0425
Cryba4	-	1.98478	3.55351	1.7904	1.39821	0.508417	0.3636	19.0497	15.4377	0.8104	0.486279	6.1582	12.6639	3.98438	3.31098	0.831	3.89066	2.30919	0.5935
Crybb1	-	6.00816	6.4091	1.0667	0.932142	0	0	5.26238	3.85943	0.7334	1.44495	1.53955	1.0655	0	2.48323	NA	17.833	10.5029	0.589
Crybb2	-	0.289946	0	0	0	0	NA	0	0	NA	0	0	NA	0	0	NA	0.504741	0.470198	0.9316
Crybb3	-	37.7457	61.9365	1.6409	1.86428	2.17755	1.168	9.02813	10.9591	1.2139	8.69746	12.3354	1.4183	16.3339	54.2798	3.3231	934.223	1000.44	1.0709
Crybg3	-	398.174	614.824	1.5441	464.207	505.876	1.0898	774.748	813.013	1.0494	471.177	493.343	1.047	88.6059	440.788	4.9747	753.776	959.229	1.2726
Cryga	-	19.7099	0.944819	0.0479	0	0.735044	NA	0	0	NA	1.93123	0	0	33.9775	12.7675	0.3758	0.424587	0.321691	0.7577
Crygb	-	0	0.155219	NA	0.466071	0	0	0	0	NA	0	0	NA	0.746014	0.827744	1.1096	0	0	NA
Crygc	-	0.289946	0.295209	1.0182	0	0	NA	0	0	NA	0	0	NA	14.7147	3.73736	0.254	0	0	NA
Crygd	-	0	0.382881	NA	0	0.254209	NA	0	0	NA	0	0	NA	81.1055	5.46794	0.0674	0	0	NA
Cryge	-	0	0.886216	NA	0	0.494626	NA	0	0	NA	0	0	NA	61.2323	7.04834	0.1151	0	0	NA
Crygf	-	3.26411	4.25135	1.3025	0	0	NA	0	0	NA	0	0	NA	0	0	NA	0	0	NA
Crygn	-	11.5994	13.4028	1.1555	0.932142	0.508417	0.5454	1.29795	2.62111	2.0194	0	2.57225	NA	12.3813	21.9477	1.7727	0.99452	1.15897	1.1654
Crygs	-	15.5594	17.4857	1.1238	0	0	NA	0.66662	4.00391	6.0063	0.958667	0	0	0.746014	3.31098	4.4382	0.425453	0.119378	0.2806
Csad	-	4539.47	2471.39	0.5444	68.5124	65.0778	0.9499	943.404	883.17	0.9362	468.67	578.702	1.2348	2174.28	1324.55	0.6092	614.436	492.976	0.8023
Csdc2	-	146.026	120.994	0.8286	57.7928	54.4107	0.9415	146.808	139.063	0.9472	1.93123	0	0	7.43681	119.774	16.1056	39.2312	37.3053	0.9509
Csf1r	-	1592.65	1188.23	0.7461	364.934	1170.75	3.2081	390.787	1257.78	3.2186	7.73185	31.3548	4.0553	0.404795	17.1314	42.3212	20.7302	312.396	15.0696
Csf2	-	1.94747	5.00988	2.5725	0.932142	0	0	0.66662	0	0	42.4522	68.4994	1.6136	0	0	NA	0	0	NA
Csf2rb	-	86.9113	108.368	1.2469	61.0553	150.926	2.472	38.8143	170.815	4.4008	0.479333	0.506857	1.0574	0	0.827744	NA	4.31472	133.754	30.9995
Csf2rb2	-	66.9906	77.635	1.1589	24.2357	57.5067	2.3728	20.3607	98.3688	4.8313	0.479333	1.53955	3.2119	0	0.852773	NA	1.55794	130.582	83.8172
Csf3	-	2.05253	3.05093	1.4864	1.39821	2.2465	1.6067	5.22709	6.35157	1.2151	4.36262	5.20143	1.1923	0	4.08866	NA	2.60046	1.75604	0.6753
Csf3r	-	32.3678	60.9405	1.8828	0.932142	2.68597	2.8815	2.63119	4.75204	1.806	0.486279	1.03269	2.1237	19.1908	5.31776	0.2771	0.111204	24.4655	220.005
Csl	-	12.2752	10.094	0.8223	7.45714	4.73343	0.6348	3.26252	3.65821	1.1213	4.84196	3.66188	0.7563	7.34144	3.63725	0.4954	0.603951	1.18481	1.9618
Csmd3	-	11.1881	16.8838	1.5091	0.932142	2.69976	2.8963	1.09927	3.16803	2.8819	1.45189	3.6429	2.5091	0.746014	0	0	1.59198	5.21123	3.2734
Csn1s1	-	1.5285	2.89896	1.8966	0	0.508417	NA	0.43265	0.619157	1.4311	0.486279	0	0	0	0	NA	0	0	NA
Csn1s2a	-	1.70913	3.38002	1.9776	0	0	NA	0	0	NA	0.479333	0	0	0	0	NA	0	0	NA
Csn1s2b	-	3.59678	4.29049	1.1929	0	0	NA	0	0	NA	0	0.525837	NA	0	0	NA	0	0	NA
Csn2	-	0	0.155219	NA	0	0.254209	NA	0	0	NA	0	0.506857	NA	0	0	NA	0	0	NA
Csn3	-	1.23304	0.155219	0.1259	2.79643	0.480835	0.1719	1.53192	3.44148	2.2465	0	1.01371	NA	0	15.7021	NA	39.5015	59.9143	1.5168
Csnk1g2	-	2691.01	2330.82	0.8662	681.396	542.209	0.7957	3729.47	3347.62	0.8976	1995.07	2228.95	1.1172	6365.09	11164.9	1.7541	2213.84	2087.21	0.9428
Csnka2ip	-	0	0	NA	0	2.50071	NA	0.8653	1.85747	2.1466	0	0	NA	0	0	NA	0.48614	0	0
Cspg4	-	688.649	684.149	0.9935	729.401	603.356	0.8272	2185.76	3081.83	1.41	2.41056	5.72727	2.3759	28.0963	208.15	7.4085	51.676	118.372	2.2907
Csrnp3	-	78.2178	34.942	0.4467	2.33036	5.37193	2.3052	2.86516	1.3828	0.4826	1.93817	3.11706	1.6082	48.1284	141.722	2.9447	0.558734	1.47328	2.6368
Csrp3	-	25.6756	587.17	22.8688	25.1678	53.8177	2.1384	0.43265	1.3828	3.1961	0.486279	0.506857	1.0423	0.809591	12.1909	15.0581	0	0	NA
Cst10	-	0.259405	0.303818	1.1712	0	0.254209	NA	0	0	NA	0.486279	0	0	0	0	NA	0	0	NA
Cst11	-	0.259405	0.151909	0.5856	1.39821	1.01683	0.7272	0	0.619157	NA	0	0	NA	0	0	NA	0	0	NA
Cst12	-	4.59574	1.70569	0.3711	0	0	NA	0	0	NA	0	0	NA	0	0	NA	0	0	NA
Cst13	-	0.51881	0	0	0	0	NA	0	0	NA	0	0	NA	0	0	NA	0	0	NA
Cst7	-	1.94206	2.24518	1.1561	2.79643	1.21588	0.4348	0	0	NA	0	0.525837	NA	0	0	NA	0.310415	5.41138	17.4328
Cst8	-	4.49359	0.462348	0.1029	0	0	NA	0	0	NA	0	0.525837	NA	0	0.802715	NA	0	0	NA
Cst9	-	0.196874	4.60193	23.375	0.466071	0	0	0	0	NA	0	0	NA	0	0.802715	NA	0	0	NA
Cstad	-	21.9164	20.777	0.948	7.92321	8.97223	1.1324	39.7946	27.2637	0.6851	3.39006	4.65661	1.3736	2.64284	1.20407	0.4556	6.88885	6.59528	0.9574
Cstl1	-	0.74497	0.382881	0.514	0.932142	0.240418	0.2579	1.53192	1.85747	1.2125	0.972559	0	0	0	0.426386	NA	1.00649	0.97439	0.9681
Ctag2	-	0	0	NA	0	1.52525	NA	0	0	NA	0	0	NA	0	0	NA	0	0	NA
Ctcfl	-	16.5218	18.7884	1.1372	0	0	NA	0.66662	0.6914	1.0372	1.45189	0.525837	0.3622	18.485	63.1347	3.4155	1.81087	1.56866	0.8662
Ctf1	-	168.288	190.67	1.133	14.4482	16.9414	1.1726	51.4762	78.8967	1.5327	57.4991	54.131	0.9414	126.703	136.479	1.0772	98.3848	73.138	0.7434
Ctf2	-	4.15696	7.24364	1.7425	0	0.989252	NA	0	0.3457	NA	0.479333	4.61865	9.6356	4.23023	10.5595	2.4962	3.96748	3.21308	0.8099
Cth	-	4373.52	3661.05	0.8371	391.034	312.499	0.7992	334.709	429.439	1.283	196.617	117.665	0.5984	3601.53	1289.35	0.358	48.3713	90.1085	1.8628
Ctla2a	-	382.475	697.492	1.8236	47.5392	209.33	4.4033	66.53	41.9688	0.6308	0.965613	3.6429	3.7726	0	12.8425	NA	9.92395	399.104	40.2163
Ctla2b	-	52.7926	83.2886	1.5777	28.8964	97.3232	3.368	20.9214	149.842	7.1621	0	0	NA	0	7.39964	NA	0.540675	15.6254	28.8998
Ctla4	-	3.42649	15.2677	4.4558	0.932142	0	0	0	0.619157	NA	0.486279	0	0	0.373007	0	0	0.111204	0.145342	1.307
Ctnnbip1	-	742.321	624.607	0.8414	199.478	152.262	0.7633	697.243	620.011	0.8892	660.542	962.966	1.4578	939.594	1614.8	1.7186	490.125	436.831	0.8913
Ctnnd1	-	3905.66	4093.7	1.0481	8298.86	6581.3	0.793	9795.04	11642	1.1886	7631.45	9047.75	1.1856	6471.2	8919.66	1.3784	6401.94	6589.06	1.0292
Ctps2	-	910.305	1472.28	1.6173	363.535	330.842	0.9101	1061.2	1117.1	1.0527	1499.28	1501.27	1.0013	893.507	762.529	0.8534	1217.43	1107.45	0.9097
Ctrb1	-	1.95154	3.22788	1.654	6.99107	10.0226	1.4336	0	1.23831	NA	0.486279	0.525837	1.0813	0.404795	2.48323	6.1345	3745.76	1904.79	0.5085
Ctrc	-	0.778215	0.614257	0.7893	0.466071	0.254209	0.5454	0	0	NA	0.486279	0	0	0.809591	2.03182	2.5097	3.54325	1.79547	0.5067
Ctrl	-	15.9018	11.2606	0.7081	3.2625	3.46238	1.0613	8.12754	3.65821	0.4501	3.37617	5.70829	1.6908	19.7545	31.7055	1.605	455.413	96.5387	0.212
Cts3	-	0.579891	0	0	0.466071	0	0	0	0	NA	0	0	NA	0	0	NA	0	0	NA
Cts6	-	0.259405	1.23182	4.7486	0	0.254209	NA	0	0	NA	0	0	NA	0	0	NA	0	0	NA
Cts7	-	0.51881	1.43481	2.7656	0	0.762626	NA	0	0	NA	0	1.05167	NA	0	0	NA	0	0	NA
Cts8	-	2.8493	3.66059	1.2847	0	0.240418	NA	0.8653	0	0	0	0	NA	0	0	NA	0	0	NA
Ctsc	-	427.899	985.945	2.3042	379.848	1070.27	2.8176	115.097	425.502	3.6969	5462.63	4240.29	0.7762	1377.74	387.386	0.2812	28.1218	251.71	8.9507
Ctse	-	198.087	49.8318	0.2516	1.86428	8.27856	4.4406	2.82987	0	0	1.92428	3.58596	1.8635	0	0	NA	2.1924	5.76499	2.6295
Ctsg	-	0.196874	0.610246	3.0997	0.466071	0.240418	0.5158	0	0.619157	NA	0	0	NA	1.92861	0.426386	0.2211	0	0	NA
Ctsj	-	0	0.610946	NA	0.466071	0.240418	0.5158	0	0	NA	0	0	NA	0	0	NA	0	0	NA
Ctsk	-	339.821	293.719	0.8643	361.671	295.834	0.818	13422.5	5279.49	0.3933	9.64224	12.4113	1.2872	11.1987	26.5137	2.3676	68.7679	55.1425	0.8019
Ctsll3	-	0.549351	0.905455	1.6482	0	0	NA	0	0	NA	0	0	NA	0	0	NA	0	0	NA
Ctsm	-	0.22616	0.151909	0.6717	0	0	NA	0	0	NA	0.486279	0	0	0.373007	0.852773	2.2862	0	0	NA
Ctso	-	608.88	825.058	1.355	78.766	118.86	1.509	1098.76	626.854	0.5705	361.931	329.372	0.91	1.55561	28.2935	18.1881	1905.01	1674.03	0.8788
Ctsq	-	0.549351	0.291199	0.5301	0	0.240418	NA	0	0.619157	NA	0	0	NA	0	0	NA	0	0	NA
Ctsr	-	0	0.591596	NA	0	0	NA	0	0	NA	0	0	NA	0	0	NA	0	0	NA
Ctss	-	381.965	199.908	0.5234	239.094	637.545	2.6665	708.531	1774.9	2.505	1.45884	8.84433	6.0626	0	2.88459	NA	10.5453	730.801	69.301
Ctsw	-	24.3326	5.58562	0.2296	3.72857	7.19277	1.9291	22.3828	15.4377	0.6897	29.4616	36.3151	1.2326	28.8974	91.5274	3.1673	16.3374	16.0707	0.9837
Ctu1	-	251.569	237.626	0.9446	55.9285	46.3372	0.8285	175.209	175.124	0.9995	156.332	188.685	1.2069	839.177	812.254	0.9679	242.881	214.621	0.8836
Ctxn3	-	9.88651	10.3607	1.048	3.72857	5.37193	1.4407	4.36179	15.1798	3.4802	0.479333	0	0	0	4.08866	NA	0.655784	0.830579	1.2665
Cubn	-	5594.57	2979.18	0.5325	88.5535	67.1115	0.7579	588.178	359.644	0.6115	26.9885	25.8553	0.958	2.76999	235.078	84.8661	4.62741	5.83893	1.2618
Cuedc2	-	2169.28	2165.9	0.9984	145.88	132.621	0.9091	1679.2	1653.99	0.985	4751.84	3664.48	0.7712	3783.15	4049	1.0703	601.506	591.553	0.9835
Cul4b	-	960.659	1636.27	1.7033	1450.88	1418.94	0.978	2387.67	2655.63	1.1122	3200.26	2684.63	0.8389	3341.33	5563.85	1.6652	1622.4	1595.07	0.9832
Cuzd1	-	11.6406	34.629	2.9749	1.39821	0.480835	0.3439	0	1.58401	NA	3.87634	1.01371	0.2615	0	4.61516	NA	29.5721	7.13966	0.2414
Cwf19l1	-	322.33	354.69	1.1004	180.369	177.535	0.9843	305.439	285.268	0.934	1114.48	886.097	0.7951	965.35	1138.86	1.1797	254.843	241.267	0.9467
Cwf19l2	-	743.887	970.234	1.3043	290.362	325.285	1.1203	512.438	546.161	1.0658	820.194	548.19	0.6684	272.75	454.339	1.6658	1100.38	1035.16	0.9407
Cx3cr1	-	113.652	47.8979	0.4214	40.5482	168.8	4.1629	6.82959	67.8861	9.94	0.479333	1.03269	2.1544	1.15081	0.827744	0.7193	0.257291	13.8192	53.7104
Cxcl1	-	28.3406	23.5082	0.8295	39.15	22.7114	0.5801	1300.51	687.36	0.5285	179.347	186.43	1.0395	0.373007	10.4594	28.0408	6.95124	43.7755	6.2975
Cxcl10	-	112.649	90.3754	0.8023	19.1089	31.8335	1.6659	358.773	93.8645	0.2616	80.9726	95.6096	1.1808	0	88.4184	NA	52.5918	360.186	6.8487
Cxcl11	-	22.3181	11.8734	0.532	0	0.748835	NA	4.86502	0.619157	0.1273	0.486279	0	0	1.9604	36.0435	18.3858	0.566655	2.63414	4.6486
Cxcl13	-	27.986	8.11497	0.29	0.932142	0.240418	0.2579	0	0	NA	0	0	NA	0	0	NA	12.4115	10.7701	0.8678
Cxcl15	-	0.289946	0.614257	2.1185	0	1.24346	NA	51.7102	165.931	3.2089	54.9983	31.0188	0.564	0	0	NA	0	0	NA
Cxcl17	-	4.87912	5.45673	1.1184	0	0	NA	3.06384	2.0742	0.677	0.486279	1.52057	3.1269	8.86526	3.83748	0.4329	0.841422	1.44895	1.722
Cxcl2	-	0.259405	4.48276	17.2809	2.79643	14.6319	5.2324	50.3233	70.7337	1.4056	0	0	NA	0	0	NA	5.36221	245.236	45.7341
Cxcl3	-	0.678479	0	0	15.8464	15.0102	0.9472	48.7522	142.814	2.9294	0	0	NA	0	0	NA	0.728254	26.1858	35.9569
Cxcl9	-	61.7129	30.759	0.4984	0.932142	4.19743	4.503	14.7585	2.54887	0.1727	0	1.52057	NA	0	0.802715	NA	1.85763	3.69273	1.9879
Cxcr1	-	0.259405	0	0	0	0	NA	1.7306	4.69531	2.7131	0.486279	0	0	0	0	NA	0	0	NA
Cxcr2	-	5.5601	23.4475	4.2171	6.99107	5.6951	0.8146	0	0	NA	0.479333	1.53955	3.2119	0.373007	0.401358	1.076	0	0.49945	NA
Cxcr3	-	11.1743	2.93335	0.2625	0.466071	0.240418	0.5158	0.43265	3.31251	7.6563	1.94512	1.03269	0.5309	4.19844	1.2291	0.2928	0	0	NA
Cxcr5	-	73.0075	68.0614	0.9323	10.7196	6.68435	0.6236	11.1561	14.2871	1.2807	13.5603	34.1738	2.5201	8.15103	7.82602	0.9601	6.07934	4.13848	0.6807
Cxcr6	-	11.8349	5.77641	0.4881	25.1678	27.6577	1.0989	123.105	19.8751	0.1614	4.35568	2.04641	0.4698	2.26983	12.241	5.3929	3.39064	0.738426	0.2178
Cyb5r2	-	11.2147	10.9357	0.9751	17.7107	9.37032	0.5291	18.0563	30.8497	1.7085	0.486279	1.05167	2.1627	196.979	19.4645	0.0988	11.6635	16.0271	1.3741
Cyb5rl	-	246.992	267.497	1.083	13.05	12.208	0.9355	181.084	183.189	1.0116	190.385	171.11	0.8988	118.561	125.595	1.0593	171.48	144.094	0.8403
Cybb	-	198.327	90.8389	0.458	148.677	535.055	3.5988	173.282	613.793	3.5422	1.45189	0.506857	0.3491	1.21439	19.9159	16.4	6.97508	554.33	79.4729
Cyct	-	3.71914	7.04515	1.8943	1.39821	0	0	0	0	NA	0.486279	0	0	204.871	32.2561	0.1574	0.785159	0	0
Cylc1	-	0.839296	5.4132	6.4497	0.466071	0.508417	1.0909	0	0	NA	0.486279	0	0	0	0	NA	0	0	NA
Cylc2	-	1.90746	4.81908	2.5264	0	0.240418	NA	0	0	NA	0	0	NA	0	0	NA	0	0	NA
Cym	-	9.50916	13.6365	1.434	2.33036	0.240418	0.1032	0	0	NA	1.44495	1.03269	0.7147	1.15081	0.426386	0.3705	1.51145	0.75782	0.5014
Cyp11a1	-	2.1429	3.42859	1.6	0	0	NA	1.53192	0.964856	0.6298	0.486279	0	0	22.6834	35.0164	1.5437	0.425453	0.260694	0.6127
Cyp11b1	-	0.549351	0.574123	1.0451	2.33036	5.50984	2.3644	4.43237	1.31056	0.2957	0	0.525837	NA	0	0	NA	0	0	NA
Cyp11b2	-	0	0.155219	NA	0.466071	0.480835	1.0317	0	0	NA	0	0	NA	0	0	NA	0	0	NA
Cyp17a1	-	4.7037	87.763	18.6583	0	0.508417	NA	0.43265	0.619157	1.4311	0.479333	1.55853	3.2515	0.746014	3.41109	4.5724	9.14933	5.32275	0.5818
Cyp19a1	-	4.72883	10.9634	2.3184	0	0.96167	NA	1.53192	0	0	0.965613	2.55327	2.6442	0.777803	0.426386	0.5482	0	0	NA
Cyp1a1	-	47.322	9.13283	0.193	6.99107	2.48692	0.3557	9.62417	8.12128	0.8438	1.45189	2.04641	1.4095	27.4223	25.2837	0.922	10.6465	1433.59	134.654
Cyp1a2	-	3.50777	16.6142	4.7364	0	0	NA	0	0	NA	0	2.04641	NA	3.88901	3.66228	0.9417	0	0.380072	NA
Cyp21a1	-	1.88098	11.2538	5.9829	0	0.748835	NA	0	0.6914	NA	0	0	NA	0	17.6839	NA	0.400622	0.637887	1.5922
Cyp26b1	-	98.3821	235.831	2.3971	31.2268	85.6844	2.7439	1165.16	652.304	0.5598	82.4175	43.899	0.5326	9.67485	33.3359	3.4456	35.7375	45.9899	1.2869
Cyp26c1	-	1.97801	2.39347	1.21	0	0	NA	3.06384	0	0	0.486279	0.525837	1.0813	20.8417	18.4616	0.8858	0.444534	0.679306	1.5281
Cyp2a12	-	7.16593	18.4954	2.581	2.33036	1.24346	0.5336	0	0	NA	0.486279	0	0	0.404795	0.426386	1.0533	0	0	NA
Cyp2a22	-	10.3594	14.2018	1.3709	0.932142	1.4563	1.5623	0	0	NA	0	0	NA	0	0	NA	0	0	NA
Cyp2a4	-	19.6341	55.3755	2.8204	2.79643	2.69976	0.9654	0	0	NA	0	0	NA	0.777803	1.2291	1.5802	0	0	NA
Cyp2ab1	-	3.43596	5.55954	1.618	0.466071	1.24346	2.668	2.39722	0.619157	0.2583	4.81417	3.58596	0.7449	45.636	4.21381	0.0923	1.32705	1.23808	0.933
Cyp2b10	-	1.98072	4.10484	2.0724	1.39821	1.7243	1.2332	0	0	NA	0.486279	1.52057	3.1269	0	0	NA	0.289418	0.260632	0.9005
Cyp2b13	-	1.76258	4.27163	2.4235	0.466071	0.735044	1.5771	0	0	NA	0.486279	0	0	0	0	NA	0	0	NA
Cyp2b19	-	5.53769	4.73324	0.8547	0.466071	0.735044	1.5771	0	0.3457	NA	0	0	NA	0.373007	1.60543	4.304	0	0	NA
Cyp2b23	-	15.088	20.5016	1.3588	1.39821	0.735044	0.5257	0	0	NA	0.479333	0	0	154.851	152.359	0.9839	0	0.380072	NA
Cyp2b9	-	12.9162	22.7218	1.7592	1.86428	1.49767	0.8033	0	0	NA	0.479333	0	0	0.373007	0	0	0	0	NA
Cyp2c29	-	10.501	46.3768	4.4164	2.33036	1.95092	0.8372	0	0.619157	NA	0	0	NA	0.404795	4.26386	10.5334	0	0	NA
Cyp2c37	-	5.87026	15.3192	2.6096	0	0.748835	NA	0	0.3457	NA	0.479333	0	0	0	0	NA	0	0	NA
Cyp2c38	-	2.14039	7.78126	3.6354	0.466071	0.240418	0.5158	0	0	NA	0.972559	0	0	0	0	NA	0	0	NA
Cyp2c39	-	4.86036	5.61499	1.1553	0	0.254209	NA	0	0	NA	0	0	NA	0	0.426386	NA	0	0	NA
Cyp2c40	-	6.32664	17.8823	2.8265	0.466071	0	0	0	0	NA	0	0	NA	0	0	NA	0	0	NA
Cyp2c50	-	9.90747	21.4428	2.1643	0	0	NA	0	0	NA	0	0	NA	0	0	NA	0	0	NA
Cyp2c54	-	3.6048	9.90271	2.7471	0	0	NA	0	0	NA	0	0	NA	0	0	NA	0	0	NA
Cyp2c55	-	10.5677	27.4608	2.5986	2.79643	1.75188	0.6265	0.66662	1.0371	1.5558	9.19069	14.8887	1.62	0.777803	7.49975	9.6422	2.57515	2.76267	1.0728
Cyp2c65	-	1.0987	0.993695	0.9044	1.39821	0.494626	0.3538	0.43265	0	0	0.486279	0	0	0	0.426386	NA	0.565817	1.98591	3.5098
Cyp2c66	-	3.04492	5.12224	1.6822	0	0.762626	NA	0	0	NA	0	0	NA	0	0.426386	NA	0	0	NA
Cyp2c67	-	1.94602	4.19737	2.1569	0	1.25725	NA	0	0.3457	NA	0.479333	0	0	0	0	NA	0	0	NA
Cyp2c68	-	9.37021	24.1521	2.5775	0	0	NA	0	0	NA	0	0	NA	0	0	NA	0	0	NA
Cyp2c69	-	33.764	43.1471	1.2779	0.932142	1.00304	1.0761	0	0	NA	0	0	NA	0.404795	5.76918	14.2521	0	0	NA
Cyp2c70	-	13.0865	39.069	2.9854	0.932142	0.762626	0.8181	0	0	NA	0	0.525837	NA	4.88088	0.802715	0.1645	0	0	NA
Cyp2d10	-	11.762	25.0067	2.1261	0	0.254209	NA	0	0	NA	0	0	NA	0	0.426386	NA	0.239767	0	0
Cyp2d11	-	13.4704	21.1533	1.5704	0	0.240418	NA	0	0	NA	0	0	NA	0	0	NA	0	0.130347	NA
Cyp2d12	-	134.689	222.264	1.6502	0.466071	0.254209	0.5454	0	0	NA	0	0	NA	0	0.852773	NA	0	0	NA
Cyp2d22	-	1027.38	6266.99	6.1	23.3036	38.5197	1.653	60.0233	59.4395	0.9903	13.4977	10.3459	0.7665	6.09527	40.4084	6.6295	77.722	91.3107	1.1748
Cyp2d26	-	7118.45	17465.4	2.4535	0	0.735044	NA	0	0.964856	NA	0.965613	0	0	0.777803	1.25413	1.6124	4.14979	5.29121	1.2751
Cyp2d34	-	0.653152	0.443697	0.6793	0	0	NA	0	0	NA	0	0	NA	0	0	NA	0	0	NA
Cyp2d40	-	0.846066	1.16454	1.3764	0	0	NA	0	0	NA	0.486279	0.506857	1.0423	0	0	NA	1.04216	1.0764	1.0329
Cyp2d9	-	25.5485	246.312	9.641	0.466071	0.975461	2.0929	0	0	NA	0	0	NA	0	0	NA	0	0.101157	NA
Cyp2e1	-	2009.18	5226.25	2.6012	0	0.748835	NA	0	0	NA	0	1.05167	NA	0	1.70555	NA	0.135169	0.392919	2.9069
Cyp2f2	-	89.2092	77.7073	0.8711	0.932142	0.494626	0.5306	319.99	40.3436	0.1261	0.972559	2.59122	2.6643	3.79365	2.05685	0.5422	0.239767	0.249663	1.0413
Cyp2g1	-	1.0987	0.465658	0.4238	1.86428	0.989252	0.5306	0	0	NA	0.479333	1.05167	2.194	0	0.426386	NA	0.111204	0.231504	2.0818
Cyp2j11	-	1721.38	663.676	0.3855	0	0.240418	NA	0	0	NA	0	0	NA	0	0.852773	NA	0	0	NA
Cyp2j12	-	5.14905	6.66124	1.2937	0.466071	0.735044	1.5771	0.8653	0.3457	0.3995	0	2.55327	NA	0	0	NA	0	0	NA
Cyp2j13	-	13.8397	8.91898	0.6444	0	0.240418	NA	0	0.6914	NA	0	0.525837	NA	0	76.5547	NA	0.308498	0.63834	2.0692
Cyp2j5	-	19415.6	8419.35	0.4336	0	0.480835	NA	0	0	NA	0	1.01371	NA	0	0	NA	0	0.391041	NA
Cyp2j6	-	1122.41	1635.94	1.4575	170.582	139.763	0.8193	996.081	848.58	0.8519	56.4501	59.1616	1.048	40.0643	74.8241	1.8676	320.102	292.045	0.9124
Cyp2j8	-	17.9616	27.8121	1.5484	0.466071	0	0	2.43251	0	0	0	0	NA	0	0	NA	0.720038	1.6372	2.2738
Cyp2j9	-	314.961	753.997	2.3939	25.6339	15.5325	0.6059	80.1892	22.6664	0.2827	38.6454	65.0218	1.6825	6.96843	27.9422	4.0098	3.98518	2.89615	0.7267
Cyp2t4	-	24.7591	42.406	1.7127	6.52499	4.47922	0.6865	4.66634	1.92971	0.4135	5.77978	18.1765	3.1448	18.7626	21.6215	1.1524	39.0818	32.579	0.8336
Cyp2w1	-	0	0	NA	0	0.254209	NA	0	0	NA	0.479333	0.525837	1.097	0.373007	2.00679	5.38	0.233326	0.488419	2.0933
Cyp3a11	-	71.4739	219.253	3.0676	0.466071	0	0	0	0	NA	0	0.506857	NA	0	0	NA	0	0	NA
Cyp3a13	-	19.586	21.9645	1.1214	0.466071	0.254209	0.5454	15.2264	14.5863	0.958	0	2.08437	NA	7.24608	4.69025	0.6473	77.7107	70.34	0.9052
Cyp3a16	-	0.653152	0.447707	0.6855	0.466071	0	0	0	0	NA	0	0	NA	0	0	NA	0	0	NA
Cyp3a25	-	4.00281	24.7166	6.1748	0	0.735044	NA	0	0	NA	0.486279	0	0	0	0	NA	0	0	NA
Cyp3a41a	-	0.806051	3.099	3.8447	0	0	NA	0	0	NA	0	0	NA	0.404795	0	0	0	0	NA
Cyp3a41b	-	0	0	NA	0	0	NA	0	0	NA	0	0	NA	0	0	NA	0	0	NA
Cyp3a44	-	0.806051	5.47964	6.7981	0	0	NA	0	0	NA	0	0	NA	0	0	NA	0	0	NA
Cyp3a57	-	2.55665	5.45498	2.1336	0	0	NA	0	0.3457	NA	0.486279	0.525837	1.0813	0	0.852773	NA	0.568785	0.975712	1.7154
Cyp3a59	-	1.39542	5.26325	3.7718	0	0.254209	NA	0	0	NA	0	0	NA	0	0	NA	0	0	NA
Cyp4a10	-	6800.01	22563.3	3.3181	0	0.254209	NA	0	0	NA	0	0	NA	0	0	NA	0	0.130285	NA
Cyp4a12a	-	8.79167	8.42547	0.9583	0	0.240418	NA	0.43265	0.964856	2.2301	0.958667	0	0	0	0	NA	0	0	NA
Cyp4a12b	-	36.9861	6.85556	0.1854	7.45714	5.4271	0.7278	18.4889	32.7018	1.7687	0	0	NA	6.286	4.81629	0.7662	0	0	NA
Cyp4a14	-	6744.92	39396.4	5.8409	0	0.748835	NA	0	0	NA	0.965613	0	0	0	0	NA	0	0	NA
Cyp4a31	-	4501.52	7061.76	1.5687	0	0.989252	NA	0	0	NA	0	0.506857	NA	0	0	NA	0	0.119378	NA
Cyp4a32	-	14.131	49.1903	3.481	0	0.735044	NA	0	0	NA	2.88989	1.55853	0.5393	0	0	NA	3.18816	3.2102	1.0069
Cyp4b1	-	660.692	2445.06	3.7008	0.466071	2.98155	6.3972	0.8653	1.58401	1.8306	114.415	209.409	1.8303	0	0	NA	8.68399	23.4778	2.7036
Cyp4f13	-	798.509	1214.45	1.5209	9.78749	22.0316	2.251	310.1	322.66	1.0405	214.512	251.451	1.1722	836.276	364.957	0.4364	401.31	385.191	0.9598
Cyp4f14	-	6.78147	19.0312	2.8064	0.932142	0.748835	0.8033	1.76589	3.1113	1.7619	0	2.06539	NA	19.977	5.79421	0.29	0.329495	0.376846	1.1437
Cyp4f15	-	51.678	9.77224	0.1891	0	1.44251	NA	0.43265	0	0	0	0	NA	1.55561	9.53157	6.1272	0.111204	0.38195	3.4347
Cyp4f16	-	332.67	408.703	1.2286	176.175	137.437	0.7801	480.245	486.283	1.0126	536.012	635.834	1.1862	974.498	525.07	0.5388	316.046	342.814	1.0847
Cyp4f17	-	138.029	339.225	2.4576	18.6428	16.1512	0.8663	280.743	376.481	1.341	5.77284	5.65135	0.979	411.265	213.483	0.5191	302.383	288.885	0.9554
Cyp4f18	-	31.5529	25.1452	0.7969	1.86428	5.17289	2.7747	2.19854	5.09774	2.3187	0	0	NA	0	0	NA	1.41097	17.9151	12.697
Cyp4f39	-	10.1015	7.50339	0.7428	0	0	NA	0	0.619157	NA	9.62834	6.68404	0.6942	231.951	78.5096	0.3385	557.227	515.705	0.9255
Cyp4f40	-	0.74497	0.382881	0.514	0.466071	0.748835	1.6067	0	0	NA	0.972559	0.525837	0.5407	13.9369	7.87608	0.5651	0.414536	0.782611	1.8879
Cyp4x1	-	1.73967	1.45405	0.8358	0.466071	0.480835	1.0317	0	0.619157	NA	0	0	NA	0	6.54686	NA	5.2033	3.08084	0.5921
Cyp7a1	-	4.94281	8.91844	1.8043	0	0.240418	NA	0	0.3457	NA	0	0.506857	NA	0	0	NA	0	0	NA
Cyp8b1	-	3.24982	5.60273	1.724	0	0	NA	0	0	NA	0	0.525837	NA	0	0.852773	NA	0.122122	2.43191	19.9138
Cypt1	-	0	0	NA	0	0	NA	0	0	NA	0	0	NA	0	0	NA	0	0	NA
Cypt12	-	0	0.147899	NA	0	0	NA	0	0	NA	0	0	NA	0	0	NA	0	0	NA
Cypt14	-	0	0	NA	0.466071	0.508417	1.0909	0	0	NA	0	0	NA	0	0	NA	0	0	NA
Cypt15	-	0	0	NA	0	0.508417	NA	0	0	NA	0	0	NA	0	0	NA	0	0	NA
Cypt3	-	0	0	NA	0	0	NA	0	0	NA	0.486279	0	0	0	5.71912	NA	0	0.101157	NA
Cypt4	-	0	0	NA	0	0	NA	0	0	NA	0	0	NA	0	0	NA	0	0	NA
Cysltr1	-	14.8203	7.31617	0.4937	12.1178	44.611	3.6814	6.75901	21.1289	3.126	0	0	NA	0	23.1768	NA	0	1.55136	NA
Cysltr2	-	5.67734	5.73889	1.0108	0	1.22967	NA	4.12782	1.85747	0.45	0.972559	0	0	7.40502	16.0033	2.1611	0.91676	28.3045	30.8745
Cyth1	-	1001.23	1214.28	1.2128	58.2589	76.0819	1.3059	322.736	463.658	1.4366	529.691	672.595	1.2698	378.9	222.239	0.5865	1798.24	1855.88	1.032
Cyth3	-	1059.66	1655.09	1.5619	1000.19	1059.47	1.0593	3478.87	2116.64	0.6084	973.359	1020.98	1.0489	346.131	567.102	1.6384	472.794	631.773	1.3363
Cyth4	-	190.695	76.1963	0.3996	44.7428	155.549	3.4765	51.6082	219.152	4.2465	0.486279	8.84433	18.1877	34.2636	58.7198	1.7138	12.8568	39.3897	3.0637
Cytip	-	494.824	913.91	1.8469	3.72857	23.3697	6.2677	3.53178	13.7814	3.9021	123.557	90.167	0.7298	0	0	NA	7.90264	22.8508	2.8915
Cytl1	-	36.0989	124.452	3.4475	0.466071	0.240418	0.5158	0	1.23831	NA	0	11.9045	NA	0	0.401358	NA	0	0	NA
Cyyr1	-	39.8159	62.1754	1.5616	3.72857	2.45934	0.6596	1.7306	3.31251	1.9141	0.486279	1.05167	2.1627	8.84192	107.106	12.1134	1.57587	76.254	48.3885
D130040H23Rik	-	17.2181	12.139	0.705	24.2357	29.1632	1.2033	27.738	34.1622	1.2316	4.83501	4.07384	0.8426	38.2544	19.0122	0.497	13.6589	10.8027	0.7909
D1Pas1	-	0	0.526048	NA	0.932142	2.17755	2.3361	1.33324	0.3457	0.2593	0.486279	1.01371	2.0846	1465.65	498.427	0.3401	1.04032	1.07822	1.0364
D2hgdh	-	642.429	549.257	0.855	44.2767	34.2041	0.7725	258.51	252.535	0.9769	207.579	206.279	0.9937	160.49	437.529	2.7262	320.297	260.724	0.814
D330045A20Rik	-	89.8216	80.9011	0.9007	31.6928	40.4628	1.2767	10.6529	9.73632	0.914	0	0.506857	NA	0	7.4497	NA	12.4504	9.06407	0.728
D5Ertd577e	-	0.808756	1.17447	1.4522	0.466071	0.240418	0.5158	0	0	NA	0	0	NA	0	0	NA	0	0	NA
D630023F18Rik	-	951.015	57.69	0.0607	1.86428	1.22967	0.6596	0.8653	0.3457	0.3995	4.34873	13.5009	3.1046	339.732	168.708	0.4966	64.7155	57.0358	0.8813
D630039A03Rik	-	394.211	479.772	1.217	2.33036	5.61235	2.4084	3.53178	7.64661	2.1651	14.9774	20.7298	1.3841	284.746	44.0206	0.1546	232.113	154.147	0.6641
D6Ertd527e	-	3.07942	5.74578	1.8659	2.79643	3.46238	1.2381	10.0921	17.3107	1.7153	46.2661	89.6166	1.937	4.97625	5.49296	1.1038	26.4182	32.8875	1.2449
D730048I06Rik	-	0.51881	0.147899	0.2851	0	0	NA	0	0	NA	0	0	NA	0	0	NA	0.239767	0	0
D7Ertd443e	-	46.9565	124.29	2.6469	1.39821	2.72734	1.9506	6.7943	6.49605	0.9561	0.486279	0	0	0	0.401358	NA	0.244244	0	0
D830030K20Rik	-	6.51393	5.38192	0.8262	0.932142	0.254209	0.2727	0	0	NA	0	0	NA	0	0.852773	NA	2.20578	1.14514	0.5192
Dab2	-	6534.11	4610.82	0.7057	1675.53	3168.01	1.8908	3484.71	6564.92	1.8839	178.062	214.218	1.2031	11.6352	363.279	31.2222	12.6638	186.207	14.704
Dao	-	6831.53	3703.41	0.5421	0	0.254209	NA	0	0.964856	NA	1.45189	0.506857	0.3491	5.41283	4.16375	0.7692	1.25229	2.28235	1.8225
Dapl1	-	18.9819	25.3945	1.3378	0.466071	0	0	1.09927	0	0	0	0	NA	0	0.426386	NA	111.678	80.1373	0.7176
Dapp1	-	168.906	186.593	1.1047	172.446	220.684	1.2797	210.995	246.085	1.1663	247.496	239.433	0.9674	242.206	193.619	0.7994	827.231	779.146	0.9419
Dbh	-	1.75185	5.4141	3.0905	2.33036	5.1591	2.2139	0	0	NA	0	1.03269	NA	0.404795	1.63046	4.0279	0	0	NA
Dbt	-	2447.13	3549.6	1.4505	285.702	261.273	0.9145	770.317	704.316	0.9143	940.097	770.682	0.8198	706.584	449.276	0.6358	294.259	332.464	1.1298
Dcc	-	16.0727	31.9532	1.988	3.72857	5.52363	1.4814	5.929	12.6876	2.1399	0.479333	2.57225	5.3663	0	15.0245	NA	0.233326	0.429581	1.8411
Dcdc2b	-	418.133	461.578	1.1039	96.0106	79.9166	0.8324	139.219	177.07	1.2719	219.319	277.402	1.2648	313.217	359.62	1.1481	130.337	127.737	0.9801
Dcdc2c	-	5.73185	9.8247	1.7141	0	0.762626	NA	0	0	NA	0	0	NA	0	1.2291	NA	0	0	NA
Dclk1	-	97.563	82.5512	0.8461	633.857	699.333	1.1033	2504.62	1601.09	0.6393	644.015	834.419	1.2957	1.1826	65.5679	55.4439	296.84	353.628	1.1913
Dclre1c	-	180.334	217.353	1.2053	151.939	179.465	1.1812	295.731	362.441	1.2256	406.78	330.665	0.8129	332.325	224.892	0.6767	264.403	246.305	0.9315
Dcn	-	2767.18	5788.29	2.0918	428.319	680.13	1.5879	9721.85	14194.1	1.46	14468	11328.6	0.783	0	10.9868	NA	44.5425	25.412	0.5705
Dcpp1	-	0	0.155219	NA	0	0.494626	NA	0	0	NA	0	0	NA	0	0	NA	0	0	NA
Dcpp2	-	0	0	NA	0	0	NA	0	0	NA	0	0	NA	0	0	NA	0	0	NA
Dcpp3	-	0	0.191374	NA	0.466071	0.508417	1.0909	0	0	NA	0.486279	0.525837	1.0813	0	0	NA	0	0.101157	NA
Dcst1	-	42.7325	37.8901	0.8867	1.86428	3.68901	1.9788	15.1558	11.795	0.7782	27.4748	36.2202	1.3183	6.84128	7.90111	1.1549	24.9596	17.0016	0.6812
Dct	-	4.85515	10.1314	2.0867	0	0	NA	2.86516	0.3457	0.1207	0.958667	2.10335	2.194	0	0.802715	NA	49.2419	47.5796	0.9662
Dctd	-	70.5127	44.6924	0.6338	191.089	199.912	1.0462	398.754	359.036	0.9004	358.152	306.97	0.8571	1769.43	1428.17	0.8071	11.8229	14.0384	1.1874
Dcun1d1	-	1050.38	1264.37	1.2037	245.153	315.351	1.2863	290.181	363.132	1.2514	640.625	624.603	0.975	197.791	302.591	1.5299	632.589	661.556	1.0458
Dcun1d4	-	761.176	747.303	0.9818	267.059	261.216	0.9781	806.942	759.457	0.9412	496.172	422.036	0.8506	435.62	490.681	1.1264	854.647	780.139	0.9128
Dcx	-	2.33601	11.9188	5.1022	13.9821	27.1001	1.9382	0	0	NA	1.45189	3.60494	2.4829	0	0.401358	NA	368.461	295.956	0.8032
Ddc	-	1563.56	1531.83	0.9797	6.52499	15.4989	2.3753	0.43265	0.3457	0.799	9.65613	6.23412	0.6456	1506.84	445.881	0.2959	9809.3	7179.66	0.7319
Ddi1	-	0.839296	0.310438	0.3699	0	1.47009	NA	0.43265	0	0	0	0	NA	0	0.426386	NA	0	0.162033	NA
Ddo	-	664.728	407.956	0.6137	0.466071	1.7243	3.6996	34.7662	44.4455	1.2784	1.93817	1.05167	0.5426	3.82544	0.426386	0.1115	352.68	294.917	0.8362
Ddr1	-	3464.71	2822.96	0.8148	347.689	304.765	0.8765	3693.06	3401.36	0.921	1757.21	1786.72	1.0168	1000.22	6361.13	6.3597	4181.61	3666.76	0.8769
Ddr2	-	601.56	380	0.6317	3135.73	3261.34	1.0401	19260.7	13265	0.6887	4287.09	2952.23	0.6886	683.631	115.182	0.1685	40.4713	91.62	2.2638
Ddt	-	2156.28	2849.07	1.3213	112.789	113.886	1.0097	649.273	736.264	1.134	335.019	597.322	1.783	1592.88	2257.65	1.4173	358.861	352.222	0.9815
Ddx47	-	1520.22	1575.21	1.0362	448.36	393.352	0.8773	1486.19	1468.41	0.988	2718.99	2563.75	0.9429	2798.47	3431.39	1.2262	1200.68	1160.81	0.9668
Ddx58	-	931.969	668.996	0.7178	320.191	380.727	1.1891	4466.93	2075.71	0.4647	1026.82	1338.07	1.3031	91.7976	669.295	7.291	986.549	1011.45	1.0252
Ddx60	-	114.775	95.091	0.8285	4.19464	12.3381	2.9414	349.794	51.8133	0.1481	48.7739	38.8494	0.7965	3.64316	43.5424	11.9518	271.188	277.495	1.0233
Decr2	-	1266.55	1962.08	1.5492	144.016	138.535	0.9619	771.349	815.955	1.0578	585.231	623.633	1.0656	854.517	742.063	0.8684	561.241	529.962	0.9443
Def6	-	202.363	182.533	0.902	58.2589	63.4422	1.089	1200.11	1286.05	1.0716	0.965613	2.55327	2.6442	2150.3	2295.2	1.0674	24.0395	34.5228	1.4361
Defa17	-	0	0	NA	0	0	NA	0	0	NA	0	0	NA	0	0	NA	0	0	NA
Defa20	-	0	0	NA	0.466071	0	0	0	0	NA	0	0	NA	0	0	NA	0	0	NA
Defa21	-	0	0	NA	0	0	NA	0	0	NA	0	0	NA	0	0	NA	0	0	NA
Defa22	-	0	0	NA	0	0.254209	NA	0	0	NA	0	0	NA	0	0	NA	0	0	NA
Defa23	-	0	0	NA	0	0	NA	0	0	NA	0	0	NA	0	0	NA	0	0	NA
Defa24	-	0	0	NA	0	0	NA	0	0	NA	0	0	NA	0	0	NA	0	0	NA
Defa25	-	0	0	NA	0	0	NA	0	0	NA	0	0	NA	0	0	NA	0	0	NA
Defa26	-	0	0	NA	0	0	NA	0	0	NA	0	0	NA	0	0	NA	0	0	NA
Defa3	-	0	0	NA	0	0	NA	0	0	NA	0	0	NA	0	0	NA	0	0	NA
Defa5	-	0	0	NA	0	0	NA	0	0	NA	0	0	NA	0	0.852773	NA	0	0	NA
Defb1	-	6957.19	9345.69	1.3433	0	0	NA	3.06384	0.964856	0.3149	0	0	NA	0	0	NA	2775.75	2964.47	1.068
Defb10	-	0	0	NA	0	0	NA	0	0	NA	0	0	NA	0	0	NA	0	0	NA
Defb11	-	24.016	16.4626	0.6855	0	0	NA	0	0	NA	0	0	NA	0	0	NA	0	0	NA
Defb12	-	0	0	NA	0	0.240418	NA	0	0	NA	0	0	NA	0	0	NA	0	0	NA
Defb13	-	1.26358	1.04876	0.83	0	0	NA	0	0	NA	0	0	NA	0	0	NA	0	0	NA
Defb14	-	1.06546	0.689877	0.6475	0.466071	0	0	0	0	NA	0	0.525837	NA	0	0	NA	1.15796	1.24306	1.0735
Defb15	-	1.65878	0.39149	0.236	0	0	NA	0	0	NA	0	0	NA	0	0	NA	0.175246	0.119378	0.6812
Defb18	-	0	0	NA	0	0.254209	NA	0	0	NA	0	0	NA	0	0	NA	0	0	NA
Defb19	-	49.065	12.005	0.2447	0	0	NA	0	0	NA	0	0	NA	0	0	NA	0	0	NA
Defb2	-	14.9919	15.9259	1.0623	0	0	NA	0	0	NA	0	0	NA	0	0	NA	0	0	NA
Defb20	-	3.2934	3.98238	1.2092	0	0.508417	NA	0	0	NA	0	0	NA	0	3.38606	NA	0	0	NA
Defb21	-	0	0	NA	0	0	NA	0	0	NA	0.486279	0	0	0	0	NA	0	0	NA
Defb22	-	0	0	NA	0.466071	0	0	0	0	NA	0	0	NA	0	0	NA	0	0	NA
Defb23	-	1.03617	0	0	0.932142	0	0	0	0	NA	0	0	NA	0.777803	1.25413	1.6124	0.48614	0.101157	0.2081
Defb25	-	1.84899	3.47385	1.8788	1.86428	1.21588	0.6522	6.75901	3.58597	0.5305	0	0	NA	0.373007	3.78742	10.1537	0	0	NA
Defb26	-	3.63013	1.03341	0.2847	0	0	NA	0	0	NA	0	0	NA	0	0	NA	0	0	NA
Defb28	-	4.51496	0.53479	0.1184	0	0	NA	0	0	NA	0	0	NA	0	0	NA	0	0	NA
Defb29	-	533.083	139.673	0.262	0	0.254209	NA	0	0	NA	0	0	NA	0	0	NA	0	0	NA
Defb3	-	0	0.155219	NA	0	0	NA	0	0	NA	0	0	NA	0	0	NA	0	0	NA
Defb30	-	8.17232	15.7191	1.9235	0	0	NA	0	0	NA	0	1.01371	NA	4.6986	5.46794	1.1637	0.239767	0	0
Defb34	-	1.48723	3.02961	2.0371	0	0.254209	NA	0	0	NA	0	0.506857	NA	0	0	NA	0	0	NA
Defb35	-	1.74915	5.17692	2.9597	0	0	NA	0	0	NA	0	0	NA	0	0	NA	0	0	NA
Defb36	-	0.423033	0.622461	1.4714	0	0.735044	NA	1.29795	0	0	0	0.525837	NA	0	1.25413	NA	0	0	NA
Defb37	-	0	0.295798	NA	0	0	NA	0	0	NA	0	0	NA	0	0	NA	0	0	NA
Defb38	-	0.259405	0	0	0	0.254209	NA	0	0	NA	0	0	NA	0	0.426386	NA	0	0	NA
Defb39	-	0.289946	0	0	0	0	NA	0	0	NA	0	0.506857	NA	0	0	NA	0	0	NA
Defb4	-	0.975089	0.151909	0.1558	0	0	NA	0	0	NA	0	0	NA	0	0	NA	0	0	NA
Defb40	-	0	0	NA	0	0	NA	0	0	NA	0	0	NA	0.746014	0	0	0	0	NA
Defb41	-	0.51881	1.72918	3.333	0	0	NA	0	0	NA	0	0	NA	0	0	NA	0	0	NA
Defb42	-	104.6	199.509	1.9074	0	0	NA	0	0	NA	0	0.506857	NA	58.2314	4.96646	0.0853	0	0	NA
Defb43	-	0.259405	0.310438	1.1967	0	0.508417	NA	0	1.3828	NA	0.965613	0	0	0	0	NA	0	0	NA
Defb45	-	0	0	NA	0	0.494626	NA	0.43265	0	0	0	1.53955	NA	0.809591	0	0	0	0.130347	NA
Defb46	-	0	0	NA	0	0	NA	0	0	NA	0	0	NA	0	0	NA	0	0	NA
Defb47	-	0	1.61099	NA	0	0	NA	0	0	NA	1.44495	0	0	0.373007	2.13193	5.7155	0.942191	0.754645	0.8009
Defb48	-	1.52048	4.14416	2.7256	0	0.735044	NA	0.43265	0.3457	0.799	0	0	NA	0	1.60543	NA	0.541824	0.595787	1.0996
Defb5	-	0	0	NA	0	0	NA	0	0	NA	0	0	NA	0	0	NA	0	0	NA
Defb50	-	1.03492	0.1433	0.1385	0	0	NA	0	0	NA	0	0	NA	0	0	NA	0	0	NA
Defb6	-	0	0	NA	0	0.254209	NA	0	0	NA	0	0	NA	0	0	NA	0	0	NA
Defb7	-	1.06816	0.147899	0.1385	0	0.96167	NA	0	0	NA	0	0	NA	0	0	NA	0	0	NA
Defb8	-	0	0	NA	0	0	NA	0	0	NA	0	0	NA	0	0	NA	0.222409	0.611575	2.7498
Defb9	-	0.850026	3.47466	4.0877	0	0.254209	NA	0	0	NA	0	0	NA	0	0	NA	0	0	NA
Dennd1b	-	337.426	563.339	1.6695	214.393	235.137	1.0968	159.849	176.156	1.102	1237.85	1196.42	0.9665	444.874	336.885	0.7573	652.9	642.922	0.9847
Dennd1c	-	238.667	206.025	0.8632	9.78749	19.249	1.9667	10.3614	30.633	2.9565	13.9701	16.5611	1.1855	31.5084	131.812	4.1834	363.724	415.545	1.1425
Dennd2c	-	98.7952	125.33	1.2686	56.8607	55.2051	0.9709	227.064	248.521	1.0945	184.863	235.828	1.2757	3405.56	1602.97	0.4707	155.675	302.917	1.9458
Depdc1a	-	23.6083	5.28318	0.2238	78.2999	86.7586	1.108	20.6391	24.8283	1.203	714.06	497.005	0.696	103.414	146.956	1.421	1.77582	1.9302	1.0869
Dera	-	1550.53	988.906	0.6378	259.136	276.53	1.0671	444.565	422.376	0.9501	949.899	937.591	0.987	2256.24	2093.05	0.9277	238.022	257.773	1.083
Dgat2l6	-	2.07254	2.64669	1.277	0	0.240418	NA	0	0	NA	0.486279	1.05167	2.1627	0	0.401358	NA	0	0.380072	NA
Dgcr6	-	1802.2	2228.11	1.2363	46.6071	45.3204	0.9724	625.31	562.543	0.8996	760.201	863.641	1.1361	1598.22	1598.4	1.0001	341.072	338.462	0.9923
Dgkb	-	44.8978	52.5655	1.1708	1.39821	1.73809	1.2431	1.09927	1.58401	1.441	0.479333	0	0	1.61918	15.4259	9.527	102.858	121.987	1.186
Dhrs2	-	2.17363	1.60767	0.7396	0.466071	0.254209	0.5454	0.43265	0	0	0.479333	1.03269	2.1544	0.373007	0	0	0.560622	0.143194	0.2554
Dhrs7b	-	718.844	506.086	0.704	124.441	114.464	0.9198	594.46	568.796	0.9568	1825.14	1137.01	0.623	1487.92	1401.2	0.9417	258.35	255.332	0.9883
Dhrs7c	-	5.61481	84.039	14.9674	1.39821	0.508417	0.3636	0	0	NA	0	0	NA	0.746014	0	0	0	0	NA
Dhrs9	-	0.937884	3.1621	3.3715	10.7196	10.5586	0.985	355.01	763.899	2.1518	50.6495	65.9975	1.303	0	8.95501	NA	22.7809	40.6833	1.7859
Dhx30	-	1331.07	1382.76	1.0388	278.71	239.708	0.8601	1878.33	1995.95	1.0626	3926.79	3153.06	0.803	6645.63	8211.25	1.2356	1712.01	1699.76	0.9928
Dhx58	-	138.468	87.9911	0.6355	9.78749	20.4511	2.0895	714.072	158.247	0.2216	296.332	322.84	1.0895	34.5645	73.7702	2.1343	77.5543	105.516	1.3605
Dio1	-	2569.55	94.1763	0.0367	0	0	NA	0.43265	0	0	0.479333	1.52057	3.1723	0	1.27916	NA	1363.5	1096.18	0.8039
Dio2	-	86.5941	26.1485	0.302	69.9107	46.3353	0.6628	171.429	133.666	0.7797	5.32129	7.32376	1.3763	0.404795	0.426386	1.0533	3.68127	1.17836	0.3201
Dkc1	-	650.734	510.771	0.7849	1586.97	1542.73	0.9721	840.887	804.587	0.9568	3894.25	2318.85	0.5955	4132.84	3367.75	0.8149	402.609	386.913	0.961
Dkk3	-	833.206	1143.58	1.3725	409.676	475.261	1.1601	13693.4	24896.2	1.8181	0.479333	0.525837	1.097	751.864	276.765	0.3681	13.219	23.3408	1.7657
Dkk4	-	6.92914	10.638	1.5353	0	0	NA	0	0	NA	0.486279	0.506857	1.0423	0	2.95968	NA	0.910319	0.650514	0.7146
Dkkl1	-	6.54447	2.97194	0.4541	0	0.762626	NA	7.02827	5.99035	0.8523	6.27996	5.08755	0.8101	124.029	49.8649	0.402	0.805556	0.651672	0.809
Dlg2	-	148.082	55.6931	0.3761	17.2446	24.0022	1.3919	65.5366	43.0728	0.6572	0.965613	0.525837	0.5446	0	4.23883	NA	86.4088	118.175	1.3676
Dlg4	-	232.546	153.804	0.6614	284.303	251.057	0.8831	1830.7	1540.74	0.8416	334.602	200.982	0.6007	19.0169	672.151	35.3449	1463.9	1300.03	0.8881
Dlgap1	-	124.051	87.1655	0.7027	18.6428	7.83127	0.4201	8.75887	10.8869	1.243	1.93123	7.20988	3.7333	200.323	127.822	0.6381	414.162	557.353	1.3457
Dlgap5	-	51.2615	16.5015	0.3219	961.038	783.379	0.8151	446.635	405.354	0.9076	2858.12	2962.3	1.0365	3119.59	3348.23	1.0733	12.4435	19.2508	1.5471
Dmap1	-	598.214	703.668	1.1763	124.907	94.8244	0.7592	512.822	521.034	1.016	576.401	594.78	1.0319	1722.06	1560.59	0.9062	300.706	300.756	1.0002
Dmbt1	-	3.13539	5.55174	1.7707	1.86428	1.24346	0.667	0	0	NA	1.45884	3.11706	2.1367	1.9604	0	0	273.14	135.402	0.4957
Dmd	-	416.246	746.892	1.7944	1074.76	1065.18	0.9911	370.918	279.83	0.7544	49.6561	20.0331	0.4034	1450.99	496.584	0.3422	92.7456	125.613	1.3544
Dmkn	-	20.4013	12.313	0.6035	0	1.00304	NA	7.76547	5.09774	0.6565	0.965613	9.85804	10.2091	3.79365	19.3644	5.1044	6.02933	3.75992	0.6236
Dmp1	-	15.5722	17.3547	1.1145	1.39821	3.1668	2.2649	0.8653	3.85943	4.4602	0.486279	1.55853	3.205	2.3652	1.25413	0.5302	0.43062	6.90658	16.0387
Dmpk	-	532.937	441.33	0.8281	72.7071	113.173	1.5566	5247.28	4324.05	0.8241	190.587	208.889	1.096	673.115	630.676	0.937	4495.69	3852.86	0.857
Dmrtb1	-	0.937884	1.45286	1.5491	0	0.240418	NA	1.09927	0.619157	0.5632	0.479333	1.03269	2.1544	73.5903	236.083	3.2081	0	0	NA
Dmrtc1a	-	20.0048	15.5454	0.7771	0	0.508417	NA	2.5959	5.58792	2.1526	0	0	NA	0	1.25413	NA	65.2753	52.1775	0.7993
Dmrtc1b	-	2.26525	4.01724	1.7734	0	0	NA	0	0	NA	0	0.506857	NA	8.99241	4.49002	0.4993	0	0	NA
Dmrtc1c1	-	0	0	NA	0	0	NA	0	0	NA	0	0	NA	0	0	NA	0	0	NA
Dmrtc2	-	1.00563	0.429899	0.4275	0.466071	0.254209	0.5454	0	0	NA	0	0	NA	77.8587	43.9446	0.5644	0.379413	0.220535	0.5813
Dnaic2	-	19.2058	15.3358	0.7985	4.19464	4.67826	1.1153	58.5175	44.5022	0.7605	2.88989	4.65661	1.6113	119.01	106.125	0.8917	93.4721	65.5969	0.7018
Dnajb13	-	13.9328	18.0619	1.2964	1.39821	1.47009	1.0514	0.43265	0.964856	2.2301	39.1455	43.7282	1.1171	239.309	33.9625	0.1419	75.0673	67.0404	0.8931
Dnajb5	-	289.28	326.33	1.1281	52.2	60.5572	1.1601	466.348	509.183	1.0919	227.579	204.511	0.8986	655.77	908.217	1.385	795.782	847.019	1.0644
Dnajb7	-	14.5975	6.92923	0.4747	3.72857	3.02292	0.8107	0.66662	0	0	1.93123	0.525837	0.2723	1.55561	10.9609	7.0461	12.3396	8.99222	0.7287
Dnajb8	-	0	0	NA	0	0.254209	NA	0	0.3457	NA	0.479333	1.05167	2.194	0	3.83748	NA	0.111204	0.130285	1.1716
Dnajc12	-	2308.4	1963.08	0.8504	27.4982	28.2548	1.0275	167.893	194.318	1.1574	211.177	218.912	1.0366	209.197	229.963	1.0993	1669.73	1501.72	0.8994
Dnajc4	-	790.689	917.404	1.1603	51.7339	58.695	1.1346	326.723	313.981	0.961	431.601	411.975	0.9545	980.362	350.087	0.3571	346.756	324.791	0.9367
Dnajc5b	-	1.61481	3.44897	2.1358	0	0.240418	NA	0	0.3457	NA	0	0	NA	2.70641	0.401358	0.1483	0	0.512914	NA
Dnajc5g	-	0.259405	0.741627	2.859	0	0.240418	NA	0	0	NA	0	0.506857	NA	233.055	0.827744	0.0036	0.659257	0	0
Dnajc6	-	260.503	169.079	0.649	1.86428	7.52972	4.0389	65.9079	36.2878	0.5506	0.479333	2.06539	4.3089	1831.61	701.609	0.3831	1058.55	1072.22	1.0129
Dnase1	-	4951.62	8839.11	1.7851	25.1678	11.4178	0.4537	32.6736	30.6019	0.9366	106.231	56.7222	0.534	44.1291	106.403	2.4112	49.5541	47.1074	0.9506
Dnase1l1	-	360.142	476.95	1.3243	48.9375	65.338	1.3351	502.667	531.672	1.0577	444.217	405.374	0.9126	67.9147	58.4444	0.8606	53.5156	87.284	1.631
Dnase1l2	-	236.977	538.247	2.2713	3.2625	6.20351	1.9015	21.2129	23.1876	1.0931	16.9086	19.2851	1.1405	16.1749	6.32071	0.3908	50.8517	52.4696	1.0318
Dnase1l3	-	18.8188	15.1902	0.8072	6.05892	7.91402	1.3062	4.36179	3.73046	0.8553	2.41751	10.7958	4.4657	0	3.336	NA	7.76975	39.203	5.0456
Dnase2b	-	1.64535	2.05652	1.2499	1.39821	0.240418	0.1719	0	0	NA	0	0	NA	0.373007	0	0	5.87581	5.9275	1.0088
Dnd1	-	40.4036	29.084	0.7198	8.38928	4.47922	0.5339	16.6524	16.0001	0.9608	20.7919	27.4708	1.3212	276.041	922.213	3.3409	45.619	55.4108	1.2146
Dnmbp	-	702.328	689.358	0.9815	228.375	184.283	0.8069	592.521	619.769	1.046	885.474	630.209	0.7117	1843.74	1112.61	0.6035	356.448	355.34	0.9969
Dnmt3l	-	24.6641	9.9466	0.4033	7.45714	5.20047	0.6974	91.2747	20.7934	0.2278	0.965613	1.03269	1.0695	36.296	6563.56	180.834	1.52562	1.40765	0.9227
Dntt	-	1.7506	1.92524	1.0998	0.466071	0	0	0	0.619157	NA	5.28656	10.8148	2.0457	0	0	NA	0	0	NA
Doc2g	-	187.329	359.509	1.9191	10.7196	8.38106	0.7818	58.0496	55.936	0.9636	64.2723	52.7433	0.8206	142.361	148.994	1.0466	104.607	93.5978	0.8948
Dock2	-	83.359	56.8331	0.6818	44.7428	152.487	3.4081	42.9552	227.603	5.2986	1.44495	0.506857	0.3508	51.9772	50.4423	0.9705	5.97827	58.0296	9.7068
Dock9	-	1571.34	1725.49	1.0981	115.586	127.584	1.1038	824.785	489.048	0.5929	921.736	956.06	1.0372	1211.5	1376.98	1.1366	1369.37	1259.22	0.9196
Dok2	-	128.702	273.022	2.1213	10.2536	56.3598	5.4966	14.0565	53.7997	3.8274	3.86245	5.67033	1.4681	50.4469	674.871	13.3778	18.0085	14.748	0.8189
Dok3	-	106.025	65.6467	0.6192	8.85535	15.7591	1.7796	18.2197	64.176	3.5224	12.5738	10.7769	0.8571	24.699	39.4555	1.5975	73.8241	93.7168	1.2695
Doxl2	-	0	0	NA	0	0.240418	NA	9.46078	2.00196	0.2116	0.486279	0	0	0	0	NA	0	0	NA
Dpep1	-	4170.46	2170.85	0.5205	65.2499	95.3328	1.461	329.057	33.6876	0.1024	0.486279	1.05167	2.1627	3.88901	2.53329	0.6514	5.61486	0.856665	0.1526
Dpep2	-	22.7296	40.7122	1.7912	14.4482	45.415	3.1433	28.3471	91.3932	3.2241	217.93	179.239	0.8225	3.76186	10.0581	2.6737	0.805556	5.61866	6.9749
Dpep3	-	3.98125	10.9459	2.7494	0	0	NA	1.33324	0.964856	0.7237	4.80723	5.67033	1.1795	160.66	42.2391	0.2629	0	0.162033	NA
Dpm2	-	608.644	625.754	1.0281	291.76	261.36	0.8958	1435.95	1339.35	0.9327	815.394	921.643	1.1303	781.562	690.022	0.8829	728.783	690.153	0.947
Dpp3	-	1153.05	908.917	0.7883	320.191	269.294	0.841	2590.24	2683.61	1.036	2215.99	2677.12	1.2081	7890.03	10187.5	1.2912	1222.56	1244.15	1.0177
Dpp7	-	1396.2	290.632	0.2082	48.4714	52.5053	1.0832	2042.45	1902.09	0.9313	280.806	300.52	1.0702	1226.44	709.933	0.5789	1200.74	1246.88	1.0384
Dppa1	-	2.97021	1.20195	0.4047	0	0	NA	0	0	NA	0	0	NA	4.29381	0	0	0	0	NA
Dppa2	-	11.814	22.4209	1.8978	0.932142	0.494626	0.5306	0	0	NA	0	0	NA	2135.75	3259.9	1.5263	1.152	0.900458	0.7816
Dppa3	-	6.21596	8.46918	1.3625	0	1.51146	NA	0	0.3457	NA	0	0	NA	231.465	480.008	2.0738	2.33482	2.72716	1.168
Dppa4	-	10.3038	10.7798	1.0462	0	0	NA	0	0	NA	0.486279	1.05167	2.1627	1806.54	3645.84	2.0181	0	0	NA
Dppa5a	-	26.868	1.58601	0.059	0	0	NA	0	0.3457	NA	0	0	NA	64636.8	40083.1	0.6201	0	0.143194	NA
Dpt	-	373.887	409.651	1.0957	1.39821	5.26943	3.7687	5978.95	487.76	0.0816	0.486279	1.52057	3.1269	0.404795	0	0	9.70139	4.3581	0.4492
Dpyd	-	542.377	2100.31	3.8724	5.59285	4.19743	0.7505	84.1053	50.317	0.5983	1.45189	0.506857	0.3491	0.746014	4.64019	6.22	116.105	97.5273	0.84
Dqx1	-	313.185	347.637	1.11	7.45714	3.98459	0.5343	21.7867	23.59	1.0828	331.164	302.75	0.9142	157.568	116.534	0.7396	65.8358	69.2066	1.0512
Drd3	-	2.65513	5.20279	1.9595	0.466071	0	0	0	0	NA	0	0.506857	NA	1.52382	2.08187	1.3662	0.530907	0.422665	0.7961
Drp2	-	11.8944	40.6015	3.4135	61.0553	60.3977	0.9892	225.894	162.38	0.7188	56.9712	58.2808	1.023	78.5263	39.3554	0.5012	4.10092	3.99375	0.9739
Dsc1	-	2.75352	5.50368	1.9988	0.466071	0.480835	1.0317	0.66662	0	0	0.479333	0.506857	1.0574	0	0.426386	NA	0	0.391041	NA
Dsc3	-	10.3752	14.7312	1.4198	1.86428	0.494626	0.2653	3.26252	3.93167	1.2051	0.972559	0.506857	0.5212	2.26983	6.24562	2.7516	0.344531	1.17002	3.396
Dsg1a	-	7.10475	7.77357	1.0941	0	0.480835	NA	1.33324	0	0	0	0	NA	0	0	NA	0	0	NA
Dsg1b	-	3.27484	9.99551	3.0522	0.466071	1.47009	3.1542	0	0	NA	0	0.506857	NA	0	1.27916	NA	0	0	NA
Dsg1c	-	5.25846	5.95094	1.1317	0.466071	0.975461	2.0929	0	0	NA	0.486279	0	0	0	0	NA	0.744987	0.676478	0.908
Dsg3	-	6.49258	13.3911	2.0625	0.466071	2.23271	4.7905	0	0.619157	NA	0	2.57225	NA	0.373007	0	0	0.559755	2.02217	3.6126
Dsg4	-	1.3554	2.75196	2.0304	1.39821	0.975461	0.6976	0	0	NA	0	1.03269	NA	0	0	NA	0	0.380072	NA
Dspp	-	0	1.41061	NA	0.932142	0	0	0	0	NA	0	0	NA	0	0	NA	0	0	NA
Dtna	-	151.061	214.258	1.4184	159.396	183.804	1.1531	404.386	410.849	1.016	6.7454	11.3027	1.6756	12.6907	232.696	18.336	35.5665	109.717	3.0848
Duox1	-	7.16061	5.72697	0.7998	5.12678	3.73038	0.7276	29.0712	11.5215	0.3963	164.439	270.135	1.6428	194.643	57.7678	0.2968	0.473093	1.62247	3.4295
Duoxa1	-	5.57499	4.9944	0.8959	1.39821	3.71659	2.6581	45.6178	13.4357	0.2945	24.1889	25.3864	1.0495	4.82576	21.7475	4.5065	0.419702	0.260694	0.6211
Dupd1	-	4.28754	8.93803	2.0847	0	1.20209	NA	0.43265	0	0	0	1.53955	NA	0	0	NA	0.644028	0.162033	0.2516
Dusp13	-	5.88881	6.22462	1.057	1.39821	4.96005	3.5474	2.86516	3.93167	1.3722	2.40361	3.6429	1.5156	63.6378	4.13872	0.065	8.96962	8.89035	0.9912
Dusp18	-	296.265	237.076	0.8002	256.805	250.78	0.9765	1042.72	862.702	0.8274	1061.73	900.788	0.8484	95.0826	128.604	1.3526	1319.52	913.82	0.6925
Dusp19	-	164.181	101.712	0.6195	105.332	93.985	0.8923	246.034	253.092	1.0287	286.419	292.239	1.0203	231.205	127.725	0.5524	275.932	235.369	0.853
Dusp21	-	0.452319	0.902034	1.9942	0	0	NA	0	0	NA	0	0	NA	0	0	NA	0	0	NA
Dusp27	-	3.78573	13.2477	3.4994	20.5071	35.489	1.7306	12.8514	74.4491	5.7931	0.486279	3.58596	7.3743	2440.43	1901.92	0.7793	1.45447	1.61676	1.1116
DXBay18	-	0	0	NA	0	0	NA	0	0	NA	0	0	NA	2.67463	0	0	0.111204	0	0
Dydc1	-	1.70913	3.37714	1.9759	0	0	NA	0.66662	0.964856	1.4474	0	0.506857	NA	0	0.426386	NA	0	0.130285	NA
Dydc2	-	1.32757	1.54113	1.1609	0	0	NA	13.0279	2.89457	0.2222	0	0	NA	0	2.90962	NA	0.66582	0.847269	1.2725
Dync2li1	-	843.97	704.338	0.8346	30.2946	29.0253	0.9581	574.417	587.444	1.0227	359.013	378.866	1.0553	284.307	207.083	0.7284	550.764	474.399	0.8613
Dynlrb2	-	14.7164	23.7157	1.6115	0	0.254209	NA	0.43265	2.00196	4.6272	0	0.506857	NA	0	0.401358	NA	18.2935	17.8436	0.9754
Dynlt1b	-	408.604	412.383	1.0092	18.6428	14.1037	0.7565	7.89357	7.51764	0.9524	11.0872	9.27527	0.8366	2050.54	738.772	0.3603	115.604	86.0175	0.7441
Dynlt3	-	2510.96	2101.33	0.8369	2083.8	1904.28	0.9138	4851.04	4946.51	1.0197	2902.92	2498.78	0.8608	223.679	85.6304	0.3828	2379.52	2425.49	1.0193
Dyrk4	-	5.85701	3.83456	0.6547	1.86428	0.494626	0.2653	0.8653	0.964856	1.1151	5.77284	9.68722	1.6781	21.0642	2.05685	0.0976	0.490574	0.130347	0.2657
Dytn	-	1.32486	1.81826	1.3724	0.466071	0	0	0	0	NA	0	0.506857	NA	0	0.852773	NA	0.111204	0.407914	3.6681
E030018B13Rik	-	4.19823	5.93535	1.4138	3.72857	3.20817	0.8604	0	0	NA	0	0.525837	NA	0	10.5846	NA	3.06404	2.38107	0.7771
E230025N22Rik	-	6.92478	9.79457	1.4144	0.932142	1.76567	1.8942	5.69503	13.0333	2.2885	4.81417	10.3839	2.1569	22.3571	14.6732	0.6563	2.89575	2.32617	0.8033
E330014E10Rik	-	0	0	NA	0	0	NA	0	0	NA	0	0	NA	0	0	NA	0	0	NA
E330017A01Rik	-	0	0	NA	0	0	NA	0	0	NA	1.45189	0.525837	0.3622	0.777803	0	0	0	0	NA
E330021D16Rik	-	24.8947	46.7364	1.8774	0	0	NA	0	0	NA	0.479333	0.506857	1.0574	4.29381	6.32071	1.4721	0	0	NA
E330034G19Rik	-	0.549351	0.989817	1.8018	1.39821	0.254209	0.1818	1.09927	0.619157	0.5632	0	0.525837	NA	0.404795	0	0	0	0	NA
Eaf2	-	302.847	194.253	0.6414	1.86428	1.9785	1.0613	29.8084	37.8049	1.2683	134.88	83.5533	0.6195	25.9769	22.3491	0.8603	58.1481	51.2423	0.8812
Ear1	-	1.03492	0	0	0	0.240418	NA	0	0	NA	0	0	NA	0	0	NA	0	0	NA
Ear10	-	0	0	NA	0	0	NA	0	0	NA	0	0	NA	0	0	NA	0	0	NA
Ear14	-	0	0	NA	0	0	NA	0	0	NA	0	0	NA	0	0	NA	0	0	NA
Ear2	-	0.196874	0	0	0	0	NA	0	0	NA	0	0	NA	0.404795	0	0	0	0	NA
Ear6	-	0	0	NA	0	0	NA	0	0	NA	0	0	NA	0	0	NA	0	0	NA
Ebi3	-	12.8879	9.34464	0.7251	6.05892	20.9044	3.4502	5.0637	37.9906	7.5025	2.91073	0	0	42.0331	27.8671	0.663	22.4901	21.5974	0.9603
Ech1	-	9296.57	10781	1.1597	149.609	170.961	1.1427	1301.64	1201.51	0.9231	1187.21	1209.72	1.019	3133.54	1468.08	0.4685	600.82	579.121	0.9639
Echdc3	-	801.123	593.305	0.7406	7.45714	6.71193	0.9001	97.1554	97.6672	1.0053	410.531	377.909	0.9205	0.373007	29.7988	79.888	74.2414	54.5497	0.7348
Eci3	-	1355.39	599.411	0.4422	1.86428	2.21892	1.1902	3.69517	1.65626	0.4482	0.486279	0	0	54.0329	2.1069	0.039	27.0672	19.0005	0.702
Ecm1	-	4928.83	5963.66	1.21	879.942	689.882	0.784	42995.8	29804.9	0.6932	255.491	358.497	1.4032	130.758	1056.3	8.0783	62.2151	147.1	2.3644
Ecm2	-	302.302	246.837	0.8165	74.1053	79.8831	1.078	39.362	63.1802	1.6051	7.73185	7.11498	0.9202	1.15081	8.87903	7.7155	8.26627	12.101	1.4639
Ecscr	-	385.88	256.699	0.6652	147.278	152.079	1.0326	554.771	273.03	0.4921	3.84856	3.66188	0.9515	5.8812	200.543	34.099	4.00382	109.327	27.3058
Ect2l	-	10.5285	21.1724	2.011	0.466071	0.989252	2.1225	0	3.16803	NA	0.486279	0	0	0.373007	2.55832	6.8586	4.5425	5.39855	1.1885
Eda2r	-	13.1895	15.0103	1.138	489.841	592.125	1.2088	1631.18	1726.47	1.0584	8.69052	5.68931	0.6547	960.137	844.309	0.8794	54.5389	51.1041	0.937
Edar	-	23.4821	65.1967	2.7764	1.39821	0.989252	0.7075	0	5.31447	NA	5.32824	9.8011	1.8395	0	3.71233	NA	0.512693	0.651735	1.2712
Eddm3b	-	33.466	35.2149	1.0523	0	0	NA	0.66662	0	0	0.958667	0.506857	0.5287	0	0	NA	11.3207	8.43086	0.7447
Edn2	-	1.23304	1.21678	0.9868	0.466071	0.508417	1.0909	4.82973	0.3457	0.0716	71.3581	189.888	2.6611	0.404795	9.95796	24.6	2.92943	3.16727	1.0812
Ednra	-	159.508	146.753	0.92	304.344	338.712	1.1129	422.563	440.013	1.0413	0.486279	1.03269	2.1237	2.70641	16.5799	6.1262	29.0516	82.8131	2.8506
Efcab1	-	5.7997	8.33805	1.4377	0	1.7243	NA	20.4757	30.3028	1.4799	0.479333	0	0	4.38917	2.50826	0.5715	1779.23	1503.18	0.8449
Efcab10	-	1.32612	2.42982	1.8323	0	0	NA	0	0.619157	NA	0	1.05167	NA	30.0249	7.47472	0.249	22.1273	18.294	0.8268
Efcab3	-	11.4306	4.17063	0.3649	0.466071	1.4563	3.1246	0	0.3457	NA	1.438	3.13604	2.1808	0	1.65549	NA	0.111204	0.452718	4.071
Efcab5	-	43.2365	69.4321	1.6059	17.7107	10.2019	0.576	16.8511	13.797	0.8188	41.042	39.6164	0.9653	4.26202	1.25413	0.2943	14.1923	20.0869	1.4153
Efcab6	-	15.277	14.8402	0.9714	0	1.4563	NA	11.9508	28.569	2.3905	1.45189	0.506857	0.3491	1.55561	20.7687	13.3509	1.68744	1.21253	0.7186
Efcab9	-	3.37343	2.16936	0.6431	5.12678	3.18059	0.6204	4.59576	14.1839	3.0863	8.71135	4.65661	0.5345	1.55561	4.59013	2.9507	13.2323	10.3833	0.7847
Efhb	-	1.13997	3.44917	3.0257	6.05892	2.95397	0.4875	7.89357	7.11521	0.9014	12.9976	6.13922	0.4723	59.7234	25.6341	0.4292	46.2269	30.4215	0.6581
Efhc2	-	17.459	35.128	2.012	0.466071	0.254209	0.5454	4.16311	3.24027	0.7783	0.479333	1.03269	2.1544	744.58	20.3173	0.0273	266.639	205.016	0.7689
Egf	-	21152.4	48644.1	2.2997	2.79643	9.62452	3.4417	23.8441	19.5294	0.819	82.5912	120.673	1.4611	18.9767	37.9001	1.9972	499.144	405.376	0.8121
Egfl6	-	523.474	663.329	1.2672	0.932142	1.76567	1.8942	20.1489	15.1385	0.7513	10.6078	5.67033	0.5345	76.6846	30.9269	0.4033	4.20432	3.19275	0.7594
Egfl8	-	157.259	125.461	0.7978	15.3803	12.3105	0.8004	50.1821	56.0441	1.1168	14.0326	16.4472	1.1721	27.5007	26.1365	0.9504	16.7516	15.1233	0.9028
Ehf	-	2582.86	3250.88	1.2586	1.86428	0.480835	0.2579	0.66662	0.619157	0.9288	0.479333	1.57751	3.2911	6.31779	2.05685	0.3256	381.896	502.838	1.3167
Ehhadh	-	3655.34	8242.33	2.2549	13.9821	13.8633	0.9915	161.073	159.398	0.9896	1.93123	2.6102	1.3516	282.092	96.1935	0.341	356.837	361.665	1.0135
Eif2ak2	-	614.31	478.457	0.7789	559.285	613.707	1.0973	2791.05	1712.88	0.6137	1411.17	1407.4	0.9973	669.614	502.701	0.7507	461.398	465.207	1.0083
Eif2d	-	795.401	799.074	1.0046	212.062	202.062	0.9528	1259.86	1046.48	0.8306	2568.88	2897.39	1.1279	4675.42	5043.89	1.0788	701.081	666.433	0.9506
Eif4e1b	-	1.87421	2.32904	1.2427	0.466071	0.240418	0.5158	0	0	NA	0.486279	1.52057	3.1269	55.1137	15.0245	0.2726	0	0	NA
Eif4ebp3	-	541.164	5825.83	10.7654	53.1321	44.3587	0.8349	172.934	161.441	0.9335	325.801	311.741	0.9568	233.703	202.042	0.8645	245.532	255.346	1.04
Elane	-	2.81605	5.5349	1.9655	0	0	NA	0.43265	0.3457	0.799	0.479333	1.55853	3.2515	0	0.426386	NA	0.122122	0.523266	4.2848
Elf2	-	1014.08	1320.15	1.3018	546.235	496.148	0.9083	1046.42	1149.57	1.0986	3411.37	2911.62	0.8535	1601.94	1208.11	0.7542	1582.43	1644.97	1.0395
Elf3	-	1241.31	743.365	0.5989	0.466071	0.494626	1.0613	0.8653	1.31056	1.5146	81.0837	174.607	2.1534	7241.16	2329.23	0.3217	897.678	874.158	0.9738
Elf5	-	533.44	348.406	0.6531	2.33036	0.240418	0.1032	0.43265	0.619157	1.4311	0.486279	1.01371	2.0846	1.1826	3.28595	2.7786	0	0	NA
Ell3	-	446.272	170.355	0.3817	35.8875	22.5951	0.6296	41.3174	43.1761	1.045	237.499	269.666	1.1354	470.028	505.975	1.0765	33.414	32.3924	0.9694
Elmo3	-	860.597	1016.3	1.1809	13.05	10.9369	0.8381	50.8932	72.5863	1.4262	151.671	146.808	0.9679	155.283	357.384	2.3015	1084.93	1028.22	0.9477
Elmod3	-	648.292	572.053	0.8824	40.0821	34.6592	0.8647	374.622	386.165	1.0308	774.005	756.192	0.977	408.217	370.328	0.9072	225.219	209.844	0.9317
Elof1	-	1301.45	1148.16	0.8822	178.039	168.963	0.949	997.455	1050.29	1.053	931.059	1469.14	1.5779	1541.64	1770.54	1.1485	980.98	909.365	0.927
Elovl3	-	1.16926	2.67593	2.2886	0.932142	0.240418	0.2579	4.82973	1.23831	0.2564	0.479333	1.53955	3.2119	0	7.34958	NA	0	0.437722	NA
Emcn	-	4453.04	3990.52	0.8961	64.3178	78.0309	1.2132	4.63105	2.34766	0.5069	0	1.03269	NA	0	0.802715	NA	14.9899	680.287	45.3831
Emilin1	-	1991	523.667	0.263	275.914	258.293	0.9361	6629.64	8147.7	1.229	74.8176	90.5221	1.2099	252.309	392.63	1.5561	1454.86	1145.54	0.7874
Eml2	-	963.512	1082.26	1.1232	25.6339	26.1187	1.0189	889.06	767.873	0.8637	95.2275	33.0082	0.3466	3137.02	1739.9	0.5546	734.542	723.287	0.9847
Emp1	-	1463.61	1552.24	1.0606	3969.53	4494.72	1.1323	44281.6	22328.8	0.5042	32133.7	19478.8	0.6062	208.818	904.542	4.3317	194.657	1013.15	5.2048
Emp3	-	381.138	232.159	0.6091	987.605	1004.99	1.0176	5262.27	4571.64	0.8688	2116.07	3162.86	1.4947	125.052	336.849	2.6937	29.4398	44.99	1.5282
Enam	-	1.88349	3.233	1.7165	1.39821	1.68292	1.2036	0	0	NA	0.479333	0.525837	1.097	0	0	NA	0.122122	0	0
Endou	-	160.456	306.78	1.9119	2.33036	2.69976	1.1585	16.8511	11.7795	0.699	3.36923	8.74943	2.5969	0.373007	4.08866	10.9614	2.58718	18.2466	7.0527
Eng	-	5805.34	3622.32	0.624	452.089	434.686	0.9615	4633.57	4921.3	1.0621	13.5047	16.3902	1.2137	4501.21	2203.6	0.4896	49.5858	1398.75	28.2086
Enox2	-	340.381	348.55	1.024	63.8517	77.5106	1.2139	362.649	346.281	0.9549	542.786	460.232	0.8479	257.76	288.529	1.1194	337.849	293.713	0.8694
Enpep	-	3314.78	2180.26	0.6577	16.3125	26.9167	1.6501	64.0008	82.2402	1.285	2.41751	4.09282	1.693	0	4.64019	NA	1275.44	1065.84	0.8357
Enpp2	-	3595.38	8208.28	2.283	13.9821	15.3886	1.1006	599.135	1032.18	1.7228	553.289	563.092	1.0177	2.80178	270.8	96.6529	3254.96	2776.62	0.853
Enpp3	-	666.879	803.767	1.2053	37.2857	55.0217	1.4757	59.2547	17.5841	0.2968	1.44495	1.53955	1.0655	182.661	1119.87	6.1309	13.1539	11.4315	0.8691
Enpp6	-	857.746	234.51	0.2734	9.32142	9.06094	0.9721	3.26252	5.51568	1.6906	0.479333	1.53955	3.2119	0.777803	2.95968	3.8052	0.233326	18.1572	77.819
Enpp7	-	0	0	NA	0.466071	0.240418	0.5158	0	0	NA	0	0.525837	NA	0	0	NA	0	0	NA
Enthd1	-	2.91986	10.9394	3.7466	0.466071	0.254209	0.5454	1.09927	0	0	0	0.506857	NA	13.1909	2.95968	0.2244	0	0.711263	NA
Entpd1	-	430.817	1211.83	2.8129	32.625	64.9716	1.9915	125.759	190.185	1.5123	0.486279	1.01371	2.0846	0.404795	7.42467	18.3418	10.2768	238.081	23.1668
Entpd8	-	339.037	136.665	0.4031	0	0	NA	0	0	NA	0.479333	2.04641	4.2693	0	0	NA	0.479533	0.836137	1.7436
Epgn	-	0.943098	1.2301	1.3043	4.19464	2.72734	0.6502	11.8933	14.2716	1.2	12.5808	7.15294	0.5686	0.404795	0.401358	0.9915	0.270338	0	0
Epn3	-	1910.75	2456.47	1.2856	0	1.00304	NA	30.1352	87.0077	2.8872	176.749	242.385	1.3714	5.81762	195.525	33.6092	6.84535	6.23998	0.9116
Epo	-	12.2096	7.0222	0.5751	0	0	NA	0	0	NA	0.486279	0	0	3.20658	11.4132	3.5593	0	0	NA
Eps8l1	-	354.194	331.167	0.935	4.66071	4.19743	0.9006	37.5961	47.4947	1.2633	2.90378	1.55853	0.5367	6.25421	25.1586	4.0227	109.941	90.2494	0.8209
Eps8l2	-	3289.05	5635.74	1.7135	11.1857	11.7961	1.0546	412.948	1182.2	2.8628	439.375	481.23	1.0953	792.586	856.261	1.0803	1848.64	1823.78	0.9866
Eps8l3	-	0.289946	0.459037	1.5832	0.466071	0.254209	0.5454	0	0	NA	0.486279	0	0	0	0	NA	0.154249	0.119378	0.7739
Epsti1	-	139.206	102.682	0.7376	2.79643	11.7469	4.2007	36.4746	19.5706	0.5366	14.4981	10.7579	0.742	0.404795	0	0	22.7219	34.1073	1.5011
Epx	-	3.33497	46.1509	13.8385	0.466071	0.254209	0.5454	0	0.964856	NA	0.958667	0	0	10.1432	23.7793	2.3444	1.17561	0.522126	0.4441
Epyc	-	5.16009	8.67	1.6802	0	0.762626	NA	5.02841	11.5783	2.3026	0	0	NA	0	0	NA	0	0	NA
Eras	-	0.778215	0.790401	1.0157	0	0	NA	0	0	NA	0	0	NA	244.654	940.016	3.8422	3.29671	2.56148	0.777
Ereg	-	4.24993	2.82674	0.6651	431.582	341.422	0.7911	4175.26	2825.1	0.6766	431.782	258.236	0.5981	0	17.6588	NA	12.1961	12.0706	0.9897
Erg	-	555.616	634.649	1.1422	9.32142	9.32894	1.0008	33.186	71.188	2.1451	0	1.55853	NA	0.777803	4.21381	5.4176	6.46912	257.988	39.88
Ermap	-	10.727	28.6563	2.6714	1.86428	9.28757	4.9818	3.73046	5.86138	1.5712	4.8489	3.6429	0.7513	0.746014	5.51799	7.3966	4.17147	4.56959	1.0954
Ermn	-	0.423033	0	0	0	0.494626	NA	0	0	NA	0	0	NA	0	0	NA	0	0	NA
Ern2	-	5.1998	5.2965	1.0186	0.466071	0.508417	1.0909	0	0	NA	0.965613	0.525837	0.5446	1.15081	2.13193	1.8525	1.46544	1.06049	0.7237
Erp27	-	14.0162	23.1097	1.6488	1.39821	2.74113	1.9605	72.9361	18.8069	0.2579	0	0.525837	NA	0	0	NA	6.30419	4.17586	0.6624
Erv3	-	0.259405	0.751525	2.8971	1.39821	8.86972	6.3436	54.7871	57.1588	1.0433	0.972559	1.01371	1.0423	16.016	7.9762	0.498	0.786068	0.143194	0.1822
Esm1	-	410.749	387.362	0.9431	63.3857	66.1498	1.0436	619.378	135.91	0.2194	0.972559	0.525837	0.5407	0	3.71233	NA	102.373	3819.03	37.3051
Esp24	-	0	0	NA	0	0	NA	0	0	NA	0	0	NA	0	2.05685	NA	0	0	NA
Esp3	-	0	0	NA	0	0.240418	NA	0	0	NA	0.965613	0	0	0	0	NA	0	0	NA
Esp38	-	0	0.1433	NA	0	0.480835	NA	0	0	NA	0	0.525837	NA	0	0	NA	0	0	NA
Espn	-	474.837	125.567	0.2644	1.39821	1.21588	0.8696	38.8365	44.5744	1.1477	38.1104	53.8899	1.414	568.065	1685.14	2.9665	0.627342	1.50689	2.402
Espnl	-	11.4759	29.0498	2.5314	0.932142	0.240418	0.2579	2.82987	2.20317	0.7785	5.30045	14.3818	2.7133	1.1826	19.3143	16.3321	177.795	120.07	0.6753
Esr1	-	487.693	138.461	0.2839	12.5839	30.4204	2.4174	42.333	40.3072	0.9521	63.7166	47.783	0.7499	0	1.27916	NA	8.28468	7.49159	0.9043
Esr2	-	7.93738	13.7269	1.7294	0.932142	0.721253	0.7738	10.8515	13.637	1.2567	7.73185	3.60494	0.4662	0	23.4772	NA	0.233326	0.281411	1.2061
Etv1	-	82.1288	65.8548	0.8018	28.4303	44.6662	1.5711	97.0273	96.8313	0.998	93.6019	159.39	1.7028	186.064	348.477	1.8729	996.917	876.922	0.8796
Etv2	-	0.259405	1.50838	5.8148	0.466071	0.254209	0.5454	0	0	NA	0	0	NA	28.5011	143.277	5.0271	0.479533	0.618828	1.2905
Evi2a	-	51.6355	31.6179	0.6123	57.3267	105.153	1.8343	1124.94	1207.17	1.0731	2.41056	2.55327	1.0592	0.404795	5.11664	12.6401	7.2455	19.2875	2.662
Evi2b	-	0	0.613557	NA	59.191	215.24	3.6364	69.1129	161.884	2.3423	0.965613	0	0	0	0.852773	NA	5.10454	19.0036	3.7229
Evi5	-	1998.78	2483.56	1.2425	959.174	948.222	0.9886	1408.5	1429.93	1.0152	2102.23	1611.39	0.7665	1007.52	905.048	0.8983	1111.05	1201.2	1.0811
Evl	-	341.163	260.489	0.7635	73.6392	66.2385	0.8995	438.049	505.994	1.1551	192.754	174.468	0.9051	1096.73	1689.2	1.5402	329.857	304.036	0.9217
Exoc3l	-	321.405	203.838	0.6342	12.1178	11.1084	0.9167	53.1493	46.3752	0.8725	131.796	117.746	0.8934	706.435	1045.39	1.4798	138.389	157.013	1.1346
Exoc4	-	522.083	350.681	0.6717	812.362	717.035	0.8827	5178.65	4580.66	0.8845	3339.51	3590.41	1.0751	3338.31	3004.51	0.9	1420.53	1388.35	0.9774
Exosc2	-	474.525	492.553	1.038	265.66	226.978	0.8544	602.177	583.641	0.9692	2200.74	1644.17	0.7471	2282.3	2685.32	1.1766	416.174	419.418	1.0078
Exph5	-	377.803	736.188	1.9486	3.72857	1.24346	0.3335	5.46106	5.16998	0.9467	265.634	386.417	1.4547	25.072	11.7136	0.4672	2363.52	2236.48	0.9463
Extl1	-	46.2264	117.569	2.5433	0	3.46238	NA	106.629	136.38	1.279	85.9534	79.9863	0.9306	1013.45	251.886	0.2485	37.1448	72.4519	1.9505
Eya2	-	150.814	103.797	0.6882	55.9285	48.7827	0.8722	43.5029	22.8574	0.5254	1209.29	1937.43	1.6021	6.34957	51.245	8.0706	31.5621	24.3762	0.7723
F10	-	24.6777	32.798	1.3291	0	0.480835	NA	0	1.23831	NA	0.958667	0	0	0.404795	0.827744	2.0448	7.09301	16.7986	2.3683
F11	-	2.2149	6.22633	2.8111	0.466071	1.24346	2.668	0	0	NA	0.479333	1.55853	3.2515	0	0	NA	4.71867	4.27636	0.9063
F12	-	13.2131	32.3006	2.4446	0.466071	0	0	0	0.3457	NA	0.486279	0.525837	1.0813	1.55561	3.336	2.1445	2.47543	1.37025	0.5535
F13a1	-	38.2635	117.501	3.0708	31.6928	53.4867	1.6877	14.6526	16.934	1.1557	3.8694	1.55853	0.4028	0	0	NA	1.96531	3.54148	1.802
F13b	-	1254.04	1802.26	1.4372	0	0.508417	NA	0	0	NA	0.479333	0.525837	1.097	0	0.827744	NA	0.135169	0	0
F2	-	33.7475	89.8248	2.6617	5.12678	4.97384	0.9702	1.76589	0.3457	0.1958	0	0.506857	NA	228.307	62.8066	0.2751	52.0856	63.0972	1.2114
F2rl2	-	1.45795	2.37429	1.6285	11.1857	13.1283	1.1737	19.8444	24.6116	1.2402	27.5443	42.2456	1.5337	2.67463	1.60543	0.6002	0.801945	0.324066	0.4041
F2rl3	-	41.3936	13.4611	0.3252	0.932142	0.494626	0.5306	0.66662	0.619157	0.9288	5.30045	9.78212	1.8455	1.11902	3.38606	3.0259	4.35501	18.6779	4.2888
F5	-	35.4009	40.0297	1.1308	13.05	7.36423	0.5643	327.519	1433.25	4.3761	16.9434	10.3839	0.6129	4.19844	78.1583	18.616	13.2972	72.6897	5.4665
F7	-	2.88932	7.3499	2.5438	3.72857	2.50071	0.6707	6.99298	2.96681	0.4243	0.479333	0.525837	1.097	2.80178	6.39579	2.2828	5.3204	8.7574	1.646
F8	-	212.395	168.229	0.7921	33.091	37.9207	1.146	121.843	134.141	1.1009	41.0003	36.0684	0.8797	8.37355	18.0843	2.1597	176.773	147.167	0.8325
F830016B08Rik	-	12.5429	10.8415	0.8644	1.39821	9.3979	6.7214	95.7293	9.37511	0.0979	0.958667	0	0	0	0	NA	0	1.30503	NA
F830045P16Rik	-	0.196874	0.303818	1.5432	0.932142	0	0	0	0.619157	NA	0.486279	0	0	0	0	NA	0.175246	0	0
F9	-	5.16781	10.8904	2.1074	0	1.95092	NA	0	0.964856	NA	0	1.05167	NA	0	1.20407	NA	0	0.405765	NA
Fabp1	-	50.14	40.1406	0.8006	0.466071	0	0	0	0	NA	0	0	NA	0	0	NA	0	0	NA
Fabp12	-	5.35821	4.66708	0.871	0	0	NA	0	0.3457	NA	0	0	NA	5.44462	1.27916	0.2349	0.549704	0.661421	1.2032
Fabp2	-	1.72131	2.55249	1.4829	0	0	NA	0	0.964856	NA	3.87634	1.53955	0.3972	0	0	NA	1.24952	0.483106	0.3866
Fabp4	-	5355.92	6516.69	1.2167	28.4303	57.9876	2.0396	448.381	965.452	2.1532	0	0	NA	0	2.08187	NA	10.3746	330.331	31.8404
Fabp6	-	1.61481	2.16168	1.3387	0	0	NA	0	0	NA	0	0	NA	0.777803	4.64019	5.9658	0	0.130285	NA
Fabp7	-	138.908	31.5343	0.227	73.6392	100.819	1.3691	29.3182	122.583	4.1811	0.486279	1.01371	2.0846	0	3.78742	NA	2.12201	2.92154	1.3768
Fabp9	-	0.549351	5.27376	9.6	0	0	NA	0	0	NA	0	0	NA	0.404795	0	0	0	0	NA
Faim2	-	23.7943	98.3674	4.1341	0	1.00304	NA	1.53192	2.96681	1.9367	6.26606	5.65135	0.9019	0.373007	51.3961	137.789	1.95445	4.12356	2.1098
Fam107a	-	576.677	1072.4	1.8596	1.86428	2.68597	1.4407	8.75887	14.7206	1.6807	0.958667	0.525837	0.5485	6.22242	28.0682	4.5108	6.24454	5.43706	0.8707
Fam111a	-	181.154	97.5874	0.5387	1497.02	1594.77	1.0653	1095.99	1037.02	0.9462	9770.27	9967.1	1.0201	236.632	295.269	1.2478	80.5747	109.607	1.3603
Fam122b	-	101.539	145.567	1.4336	82.0285	72.8599	0.8882	193.839	174.567	0.9006	660.493	574.755	0.8702	839.523	499.544	0.595	126.074	114.057	0.9047
Fam122c	-	0	1.52305	NA	0	0	NA	0.66662	0	0	0	0	NA	0	0	NA	0	0	NA
Fam124b	-	4.33779	5.31306	1.2248	0.466071	1.71051	3.6701	0	0.3457	NA	0.486279	0	0	10.8257	0.852773	0.0788	0	0.143194	NA
Fam129c	-	48.7905	34.296	0.7029	9.78749	10.799	1.1034	29.7156	34.2034	1.151	180.125	199.139	1.1056	357.501	143.903	0.4025	25.1399	23.4328	0.9321
Fam13a	-	1286.79	2026.19	1.5746	5.59285	6.93856	1.2406	22.5109	37.7637	1.6776	64.1056	63.0892	0.9841	34.3971	20.6185	0.5994	9.66362	5.94442	0.6151
Fam149a	-	1178.6	720.988	0.6117	612.417	476.487	0.778	1522.57	1262.82	0.8294	1174.91	1059	0.9013	13.5957	146.614	10.7839	349.117	308.196	0.8828
Fam151a	-	226.702	12.0748	0.0533	1.39821	0.254209	0.1818	0	0	NA	0	0	NA	2.02398	2.90962	1.4376	1016.62	795.584	0.7826
Fam151b	-	159.096	237.106	1.4903	7.45714	11.3764	1.5256	94.864	74.4283	0.7846	42.4453	46.4522	1.0944	22.3973	8.70383	0.3886	93.8194	83.3614	0.8885
Fam160a1	-	378.486	388.963	1.0277	81.0964	67.2692	0.8295	630.254	612.076	0.9712	335.978	480.311	1.4296	51.1591	132.865	2.5971	547.537	553.114	1.0102
Fam161a	-	182.78	191.802	1.0494	11.6518	16.7897	1.441	208.345	131.835	0.6328	81.1532	87.9688	1.084	331.804	99.5527	0.3	134.44	107.713	0.8012
Fam162b	-	1.48994	1.15034	0.7721	0	0	NA	0	0	NA	0	0	NA	0.404795	9.83281	24.2908	0.111204	0.130347	1.1721
Fam166a	-	5.52967	3.90517	0.7062	2.79643	4.01217	1.4348	0.43265	1.31056	3.0291	2.42445	2.6102	1.0766	5.50819	1.65549	0.3005	8.29216	8.74647	1.0548
Fam166b	-	37.8622	133.694	3.5311	0.932142	0.508417	0.5454	2.19854	2.34766	1.0678	1.45189	0	0	1.1826	8.35253	7.0629	13.4431	13.7626	1.0238
Fam167b	-	688.602	518.405	0.7528	0.932142	1.24346	1.334	0.66662	0.964856	1.4474	0	0.506857	NA	3.11121	1.2291	0.3951	0.64975	26.878	41.3666
Fam169a	-	44.1057	36.894	0.8365	16.3125	17.8479	1.0941	13.4605	12.9611	0.9629	86.3286	61.208	0.709	1780.59	2732.84	1.5348	626.512	601.377	0.9599
Fam169b	-	102.443	58.0521	0.5667	6.52499	6.36119	0.9749	155.682	142.418	0.9148	5.77978	5.12551	0.8868	613.027	113.027	0.1844	0.451617	0.273541	0.6057
Fam170a	-	0.51881	1.97587	3.8085	0	0.254209	NA	0	0	NA	0	0.506857	NA	0	0.852773	NA	0.168163	0.260694	1.5502
Fam170b	-	3.69662	0.906155	0.2451	0	0	NA	0	0	NA	0.958667	0.525837	0.5485	0	0.852773	NA	0	0.130347	NA
Fam178b	-	17.9061	20.0971	1.1224	7.45714	7.35044	0.9857	6.56033	6.62502	1.0099	14.9427	30.8669	2.0657	1930.03	393.026	0.2036	0.556788	0.798622	1.4343
Fam180a	-	43.6819	34.7863	0.7964	1.39821	2.44555	1.7491	37.9582	35.0805	0.9242	460.042	649.787	1.4125	0	2.13193	NA	0.308498	0.119378	0.387
Fam181a	-	0.839296	0.603626	0.7192	0	0	NA	0	0	NA	0	0	NA	11.4212	8.17732	0.716	0	0	NA
Fam183b	-	7.40503	8.41263	1.1361	0	0	NA	0	0	NA	0	0	NA	9.70664	29.949	3.0854	1238.17	974.231	0.7868
Fam186b	-	11.2281	14.2709	1.271	0.466071	0.494626	1.0613	9.3902	10.4122	1.1088	1.45189	0.506857	0.3491	7.93697	14.5481	1.833	1.99278	1.47332	0.7393
Fam187a	-	0	0	NA	0	0	NA	1.09927	0.3457	0.3145	0.486279	2.55327	5.2506	0.373007	0	0	0.135169	0.86677	6.4125
Fam187b	-	139.758	113.679	0.8134	0	0.254209	NA	0	0	NA	7.26641	4.63763	0.6382	5.69047	42.0898	7.3965	172.282	171.683	0.9965
Fam189b	-	139.776	108.569	0.7767	236.764	202.247	0.8542	1424.42	1106.49	0.7768	137.18	149.367	1.0888	499.326	989.941	1.9826	328.211	296.448	0.9032
Fam196b	-	10.921	15.47	1.4165	1.39821	5.20047	3.7194	0	1.7285	NA	1.93123	1.55853	0.807	2.76999	25.4589	9.191	1.32887	8.31294	6.2556
Fam198a	-	16.9696	15.2975	0.9015	2.79643	1.75188	0.6265	7.22695	4.89653	0.6775	0.486279	1.05167	2.1627	3.45243	1.63046	0.4723	3.32495	1.74293	0.5242
Fam198b	-	272.917	203.911	0.7472	4286.92	3708.46	0.8651	12833.1	9787.72	0.7627	627.211	475.613	0.7583	102.479	462.605	4.5141	9.39461	3.70472	0.3943
Fam19a1	-	23.2711	27.4544	1.1798	7.92321	4.94626	0.6243	17.4249	6.4083	0.3678	0.479333	12.9371	26.9899	0.373007	0.827744	2.2191	136.007	108.101	0.7948
Fam19a4	-	1.03492	0.686567	0.6634	0	1.69671	NA	0.8653	1.58401	1.8306	87.8638	199.05	2.2654	127.447	66.4957	0.5218	0.820325	0.969867	1.1823
Fam24a	-	0.289946	0.990406	3.4158	3.72857	0.989252	0.2653	0	0	NA	0	3.13604	NA	0	1.70555	NA	2.14306	2.07943	0.9703
Fam25c	-	109.477	50.0577	0.4572	0	0	NA	0	1.23831	NA	10.1007	52.6105	5.2086	1257.48	339.197	0.2697	0.548265	0.443444	0.8088
Fam3a	-	892.085	967.052	1.084	108.128	89.2653	0.8255	984.088	981.725	0.9976	569.267	536.659	0.9427	562.928	309.754	0.5503	842.116	795.077	0.9441
Fam3b	-	2.42637	2.07363	0.8546	0	1.25725	NA	0.8653	0	0	0	0	NA	58.3734	13.7954	0.2363	1.65026	1.14741	0.6953
Fam47e	-	2.11506	4.09254	1.935	0	0.494626	NA	0.43265	0	0	0.479333	0	0	0.373007	2.48323	6.6573	0.111204	0	0
Fam50b	-	0	0	NA	0	0.254209	NA	0	0	NA	0.972559	0.525837	0.5407	0	3.71233	NA	0.701942	0.429581	0.612
Fam57b	-	56.7625	31.533	0.5555	0.466071	1.71051	3.6701	5.1918	7.86334	1.5146	1.93817	8.22359	4.243	86.5671	249.177	2.8784	577.22	470.156	0.8145
Fam71a	-	1.84097	5.38915	2.9273	0.466071	0.989252	2.1225	1.09927	2.27541	2.0699	16.86	14.1596	0.8398	0	0	NA	4.15325	3.78741	0.9119
Fam71b	-	4.81157	6.07146	1.2618	0	0.721253	NA	0	0	NA	0	0	NA	0.373007	0	0	1.95979	2.32361	1.1856
Fam71d	-	17.6364	18.2275	1.0335	0.466071	0	0	0.66662	0	0	1.44495	2.53429	1.7539	0	0	NA	9.5582	11.2568	1.1777
Fam71e2	-	2.78551	2.19982	0.7897	0.932142	0.721253	0.7738	3.73046	1.65626	0.444	0.479333	1.05167	2.194	0.746014	8.37755	11.2298	4.5383	4.77668	1.0525
Fam71f1	-	1.32757	0.586408	0.4417	2.33036	2.23271	0.9581	10.0568	10.4689	1.041	83.404	38.2856	0.459	3.82544	7.85105	2.0523	0.154249	0.275689	1.7873
Fam71f2	-	4.8938	12.0505	2.4624	2.79643	2.50071	0.8943	9.06342	11.3048	1.2473	13.5047	17.03	1.261	4.94446	14.422	2.9168	11.0107	15.822	1.437
Fam83a	-	26.7625	7.87946	0.2944	0	0.240418	NA	7.69489	0.964856	0.1254	26.537	33.0272	1.2446	1.11902	6.22059	5.559	1.67831	0.77226	0.4601
Fam83b	-	22.4714	16.9596	0.7547	0.466071	0.748835	1.6067	0.43265	0.619157	1.4311	3.86245	2.62918	0.6807	11.1033	38.0253	3.4247	50.3768	56.6797	1.1251
Fam83c	-	7.92094	11.3407	1.4317	2.79643	1.22967	0.4397	9.22681	8.68371	0.9411	0	0.506857	NA	0	28.3185	NA	29.0331	27.5072	0.9474
Fam83e	-	10.405	19.3875	1.8633	3.72857	2.45934	0.6596	1.53192	3.31251	2.1623	3.37617	6.68404	1.9798	9.49257	19.8909	2.0954	4.11352	3.24435	0.7887
Fam92b	-	0.516105	3.36245	6.5151	0	0.721253	NA	0	0.3457	NA	1.91733	0.506857	0.2644	0.404795	0.426386	1.0533	106.13	79.5029	0.7491
Fancb	-	55.9605	84.2988	1.5064	137.957	116.533	0.8447	75.1438	98.9264	1.3165	724.362	580.255	0.8011	216.227	155.541	0.7193	16.2717	18.7826	1.1543
Fancg	-	174.131	175.391	1.0072	70.3767	69.1649	0.9828	261.372	286.094	1.0946	910.073	1039.04	1.1417	1117.52	648.629	0.5804	58.0212	46.6495	0.804
Fap	-	45.0042	54.0346	1.2007	130.966	177.375	1.3544	83.3106	371.557	4.4599	5.29351	0.525837	0.0993	0	0.426386	NA	16.4092	12.3093	0.7501
Far2	-	45.6837	84.7329	1.8548	11.1857	10.1329	0.9059	18.7229	26.6703	1.4245	97.4505	111.265	1.1418	25.9769	18.7619	0.7223	63.0501	52.4117	0.8313
Fas	-	266.316	740.48	2.7805	60.5892	55.1637	0.9105	696.188	938.67	1.3483	248.211	519.071	2.0912	5.81762	34.9914	6.0147	22.6214	28.1731	1.2454
Fasl	-	1.67859	0.881972	0.5254	0.466071	0	0	0.8653	0	0	0	2.62918	NA	0	1.25413	NA	0.583175	0.101157	0.1735
Fastkd2	-	490.01	340.469	0.6948	157.998	158.279	1.0018	483.495	498.656	1.0314	822.334	517.526	0.6293	831.988	758.152	0.9113	363.195	364.022	1.0023
Fat1	-	1855.62	1297.81	0.6994	14383.4	11181.7	0.7774	31596.6	38718.2	1.2254	2677.12	1990.05	0.7434	10289	19773.8	1.9218	1874.68	2358.82	1.2583
Fat2	-	88.1197	40.0845	0.4549	1.39821	1.4563	1.0415	3.06384	1.7285	0.5642	307.051	214.293	0.6979	170.566	153.205	0.8982	1.0894	2.70925	2.4869
Fat3	-	36.8115	33.7658	0.9173	61.0553	63.9369	1.0472	7.26224	65.729	9.0508	3.36228	3.62392	1.0778	0	27.7169	NA	5.58065	19.871	3.5607
Fbp2	-	790.905	228.741	0.2892	0.466071	0.254209	0.5454	0.43265	3.16803	7.3224	0.479333	0.506857	1.0574	229.562	85.5347	0.3726	63.8838	82.5054	1.2915
Fbrs	-	1129.83	1129.52	0.9997	490.307	430.518	0.8781	1750.83	1769.59	1.0107	885.96	947.981	1.07	1397.2	1289.61	0.923	1356.2	1363.05	1.005
Fbxl22	-	96.4321	141.036	1.4625	17.7107	16.9474	0.9569	19.2836	28.1564	1.4601	38.562	43.88	1.1379	21.4055	30.6015	1.4296	24.6521	38.9847	1.5814
Fbxo15	-	4.30995	12.0208	2.7891	1.39821	1.4563	1.0415	6.56033	7.31642	1.1153	5.78673	7.79265	1.3466	8128.93	3483.48	0.4285	1.60249	1.53329	0.9568
Fbxo16	-	51.0354	48.7722	0.9557	4.66071	3.15301	0.6765	23.9147	23.879	0.9985	64.7169	65.6425	1.0143	22.5881	78.1342	3.4591	221.149	213.236	0.9642
Fbxo17	-	45.3347	38.7348	0.8544	169.65	121.725	0.7175	441.943	465.139	1.0525	163.258	201.692	1.2354	221.451	436.925	1.973	176.515	145.048	0.8217
Fbxo24	-	49.4449	74.7335	1.5114	1.86428	1.24346	0.667	22.7095	26.4846	1.1662	32.2751	34.4909	1.0687	126.614	73.4931	0.5804	54.6857	45.8252	0.838
Fbxo40	-	46.2174	28.203	0.6102	4.19464	7.11002	1.695	0	2.62111	NA	0	1.57751	NA	1.92861	5.04155	2.6141	2.30023	1.76027	0.7653
Fbxo48	-	4.90589	3.32325	0.6774	26.566	33.0296	1.2433	29.5967	27.5062	0.9294	215.728	174.335	0.8081	52.9055	27.3397	0.5168	5.93864	5.57265	0.9384
Fbxw10	-	19.7591	32.6715	1.6535	6.52499	3.64764	0.559	80.5735	81.0222	1.0056	0	2.59122	NA	39.7315	26.8132	0.6749	9.99674	10.265	1.0268
Fbxw13	-	0.975089	3.02268	3.0999	0	0.494626	NA	0	0	NA	0.486279	0.506857	1.0423	0.809591	0	0	0	0	NA
Fbxw14	-	4.78063	8.86298	1.8539	1.39821	0.508417	0.3636	0	0	NA	0	0	NA	0	0	NA	0	0.119378	NA
Fbxw15	-	19.0209	2.52946	0.133	0	0.508417	NA	0	0.619157	NA	0	0	NA	0.404795	0	0	0.344531	2.62634	7.623
Fbxw16	-	0	0.96416	NA	0.466071	0.480835	1.0317	0	0	NA	0	0	NA	0	0	NA	0	0	NA
Fbxw18	-	3.10871	5.68765	1.8296	3.2625	0.989252	0.3032	0.66662	1.3828	2.0743	0.486279	0	0	0	0	NA	0.222409	0.275689	1.2396
Fbxw19	-	1.44973	1.20066	0.8282	1.39821	0.480835	0.3439	0	0	NA	0	0	NA	0	0	NA	0	0.365877	NA
Fbxw20	-	1.59104	2.41424	1.5174	0	0.494626	NA	0	0	NA	0	0	NA	0	0.426386	NA	0	0	NA
Fbxw21	-	4.54007	5.39679	1.1887	0	0.975461	NA	0	0	NA	0	0	NA	0	0.401358	NA	0.381542	0.834422	2.187
Fbxw22	-	2.33726	3.87477	1.6578	0.466071	0.748835	1.6067	0	0	NA	0.486279	0.506857	1.0423	0	0	NA	0	0	NA
Fbxw24	-	1.26503	1.50047	1.1861	0.932142	1.7243	1.8498	0	0.3457	NA	0	0	NA	0	0	NA	4.0258	7.02374	1.7447
Fbxw26	-	1.55227	2.16486	1.3946	1.39821	1.21588	0.8696	0.66662	0.6914	1.0372	0	0	NA	0	0.426386	NA	0.122122	0	0
Fbxw28	-	7.5676	12.4404	1.6439	0	0.494626	NA	0	0	NA	0	0	NA	0	0	NA	0	0.273541	NA
Fcamr	-	81.0229	107.103	1.3219	0	0	NA	43.6663	66.9159	1.5324	0.479333	0	0	0	0.802715	NA	2.31909	1.17264	0.5056
Fcer1a	-	0.549351	0.147899	0.2692	0.466071	0	0	0	0	NA	0	0	NA	0	0	NA	0	0	NA
Fcer1g	-	214.588	148.008	0.6897	219.519	690.31	3.1446	124.151	568.895	4.5823	2.91073	2.55327	0.8772	4.35738	5.69409	1.3068	32.0523	117.7	3.6721
Fcer2a	-	12.1846	6.16435	0.5059	6.99107	1.71051	0.2447	2.39722	0.3457	0.1442	1.45189	5.22041	3.5956	1.52382	9.23033	6.0574	11.5114	14.8519	1.2902
Fcgbp	-	302.484	197.735	0.6537	0.932142	1.47009	1.5771	0.8653	1.0371	1.1985	2.41751	6.17718	2.5552	25.2945	172.623	6.8245	10.3202	11.0068	1.0665
Fcgr1	-	60.0655	24.5171	0.4082	15.3803	52.1192	3.3887	11.8933	46.4731	3.9075	0	0	NA	0	0.827744	NA	1.14303	18.5189	16.2016
Fcgr2b	-	444.585	119.29	0.2683	16.3125	73.4157	4.5006	54.9191	167.328	3.0468	0.958667	0	0	211.388	10.8107	0.0511	0.478577	45.0388	94.1099
Fcgr3	-	150.567	147.298	0.9783	66.6482	146.53	2.1986	83.372	438.391	5.2583	0.486279	1.01371	2.0846	3.11121	8.98004	2.8863	0.663734	38.3543	57.7856
Fcgr4	-	70.9589	24.5942	0.3466	1.39821	8.56632	6.1266	22.7932	45.565	1.9991	20.7155	37.0631	1.7891	0	2.4582	NA	0.122122	10.9608	89.7527
[truncated: 16,255 more rows]
