# Supplementary material for: Misexpression of genes lacking CpG islands drives degenerative changes during aging
Source: Sci Adv. 2021 Dec 15;7(51):eabj9111. doi: 10.1126/sciadv.abj9111 (PMC8673774; doi:10.1126/sciadv.abj9111)
Supplement: Supplementary file 2 — Tables S1 to S12 [file sciadv.abj9111_tables_s1_to_s12.zip › sciadv.abj9111_table_s5.xlsx]

## Sheet: 5A
A list of Hi-C datasets examined in this study.
Repository	Accession	tissue/cell	Cell line name	cell type	Tissue/cell type
4DN	4DNFI3G5K887	tissue	N/A	whole	brain
4DN	4DNFI5QIELTT	tissue	N/A	whole	brain
4DN	4DNFI9EXOVDG	tissue	N/A	whole	brain
4DN	4DNFIF2KE62Q	tissue	N/A	whole	brain
4DN	4DNFIFWQS5CQ	tissue	N/A	whole	brain
4DN	4DNFII47CZIN	tissue	N/A	whole	brain
4DN	4DNFIS9VYAEQ	tissue	N/A	whole	brain
4DN	4DNFIV9NOEW9	tissue	N/A	whole	brain
4DN	4DNFIWT3C79T	tissue	N/A	whole	brain
4DN	4DNFIX7YTRJ1	tissue	N/A	whole	brain
GEO	GSM2375122	cell	N/A	ES	ES
GEO	GSM2375123	cell	N/A	ES	ES
GEO	GSM2411255	cell	N/A	ICM	embryo
GEO	GSM2411256	cell	N/A	ICM	embryo
GEO	GSM2411259	cell	N/A	Ectoderm	embryo
GEO	GSM2418375	cell	DN2	thymocyte	thymocyte
GEO	GSM2496428	cell	AML12	hepatocyte	hepatocyte
GEO	GSM2496429	cell	AML12	hepatocyte	hepatocyte
GEO	GSM2515982	cell	3T3-L1	preadipocyte	preadipocyte
GEO	GSM2515983	cell	3T3-L1	preadipocyte	preadipocyte
GEO	GSM2515984	cell	3T3-L1	preadipocyte	preadipocyte
GEO	GSM2515985	cell	3T3-L1	preadipocyte	preadipocyte
GEO	GSM2515986	cell	3T3-L1	preadipocyte	preadipocyte
GEO	GSM2515987	cell	3T3-L1	preadipocyte	preadipocyte
GEO	GSM2535450	cell	N/A	B cells	B.cells
GEO	GSM2535451	cell	N/A	B cells	B.cells
GEO	GSM2535462	cell	N/A	ICM	embryo
GEO	GSM2535463	cell	N/A	ICM	embryo
GEO	GSM2602196	cell	N/A	MEF	MEF
GEO	GSM2602197	cell	N/A	MEF	MEF
GEO	GSM2602198	cell	N/A	MEF	MEF
GEO	GSM2602199	cell	N/A	MEF	MEF
GEO	GSM2602200	cell	N/A	MEF	MEF
GEO	GSM2602201	cell	N/A	MEF	MEF
GEO	GSM2602202	cell	N/A	MEF	MEF
GEO	GSM2602203	cell	N/A	MEF	MEF
GEO	GSM2602211	cell	N/A	MEF	MEF
GEO	GSM2602212	cell	N/A	MEF	MEF
GEO	GSM2602213	cell	N/A	MEF	MEF
GEO	GSM2602214	cell	N/A	MEF	MEF
GEO	GSM2634253	cell	N/A	B cells	B.cells
GEO	GSM2634254	cell	N/A	B cells	B.cells
GEO	GSM2634257	cell	N/A	CD4+ T cells	CD4.T.cells
GEO	GSM2634258	cell	N/A	CD4+ T cells	CD4.T.cells
GEO	GSM2634259	cell	N/A	Granulocyte	granulocyte
GEO	GSM2634260	cell	N/A	Granulocyte	granulocyte
GEO	GSM2634261	cell	N/A	B cells	B.cells
GEO	GSM2634262	cell	N/A	B cells	B.cells
GEO	GSM2634263	cell	N/A	hematopoeitic stem cell	hematopoeitic.stem.cell
GEO	GSM2634264	cell	N/A	hematopoeitic stem cell	hematopoeitic.stem.cell
GEO	GSM2634265	cell	N/A	MEF	MEF
GEO	GSM2634266	cell	N/A	MEF	MEF
GEO	GSM2634272	cell	N/A	pro-B cell	B.cells
GEO	GSM2634273	cell	N/A	pro-B cell	B.cells
GEO	GSM2634274	cell	N/A	pro-B cell	B.cells
GEO	GSM2644945	cell	N/A	ES	ES
GEO	GSM2644946	cell	N/A	ES	ES
GEO	GSM2649353	cell	N/A	MEF	MEF
GEO	GSM2649354	cell	N/A	MEF	MEF
GEO	GSM2649355	cell	N/A	MEF	MEF
GEO	GSM2649356	cell	N/A	MEF	MEF
GEO	GSM2649357	cell	N/A	MEF	MEF
GEO	GSM2649358	cell	N/A	MEF	MEF
GEO	GSM2700110	cell	N/A	zygote	embryo
GEO	GSM2713716	tissue	N/A	limbs	embryonic.limb
GEO	GSM2713717	tissue	N/A	limbs	embryonic.limb
GEO	GSM2753056	cell	N/A	epiblast-derived stem cells	EpiSC
GEO	GSM2753057	cell	N/A	epiblast-derived stem cells	EpiSC
GEO	GSM2753058	cell	N/A	ES	ES
GEO	GSM2753059	cell	N/A	ES	ES
GEO	GSM2753060	cell	N/A	ES	ES
GEO	GSM2753061	cell	N/A	ES	ES
GEO	GSM2753062	cell	N/A	ES	ES
GEO	GSM2790399	tissue	N/A	whole	liver
GEO	GSM2790400	tissue	N/A	whole	liver
GEO	GSM2790401	tissue	N/A	whole	liver
GEO	GSM2790402	tissue	N/A	whole	liver
GEO	GSM2790403	tissue	N/A	whole	liver
GEO	GSM2790404	tissue	N/A	whole	liver
GEO	GSM2790405	tissue	N/A	whole	liver
GEO	GSM2797829	cell	C2C12	muscle cells	muscle
GEO	GSM2797830	cell	C2C12	muscle cells	muscle
GEO	GSM2808301	cell	N/A	ES	ES
GEO	GSM2808302	cell	N/A	ES	ES
GEO	GSM2828700	cell	N/A	Naïve CD4+ T cells	CD4.T.cells
GEO	GSM2828701	cell	N/A	Naïve CD4+ T cells	CD4.T.cells
GEO	GSM2828702	cell	N/A	B cells	B.cells
GEO	GSM2828703	cell	N/A	B cells	B.cells
GEO	GSM2828704	cell	N/A	Naïve CD8+ T cells	CD8.T.cells
GEO	GSM2828705	cell	N/A	Naïve CD8+ T cells	CD8.T.cells
GEO	GSM2940113	cell	N/A	pachytene spermatocyte	spermatocyte
GEO	GSM2940114	cell	N/A	pachytene spermatocyte	spermatocyte
GEO	GSM2940115	cell	N/A	pachytene spermatocyte	spermatocyte
GEO	GSM2945749	cell	N/A	ES	ES
GEO	GSM2945750	cell	N/A	ES	ES
GEO	GSM2948285	cell	N/A	Pre-B cell	B.cells
GEO	GSM2948286	cell	N/A	Pre-B cell	B.cells
GEO	GSM2974676	cell	N/A	Macrophage	macrophages
GEO	GSM2974866	cell	N/A	Macrophage	macrophages
GEO	GSM3020629	tissue	N/A	whole	thymus
GEO	GSM3020630	tissue	N/A	whole	thymus
GEO	GSM3020633	tissue	N/A	Rods	retina.rods
GEO	GSM3020634	tissue	N/A	Rods	retina.rods
GEO	GSM3020635	tissue	N/A	Neurons	retina.neuron
GEO	GSM3020636	tissue	N/A	Neurons	retina.neuron
GEO	GSM3036556	cell	N/A	ES	ES
GEO	GSM3036557	cell	N/A	ES	ES
GEO	GSM3036558	cell	N/A	ES	ES
GEO	GSM3038020	cell	N/A	neural stem cell	neural.stem.cell
GEO	GSM3038021	cell	N/A	neural stem cell	neural.stem.cell
GEO	GSM3038022	cell	N/A	neural stem cell	neural.stem.cell
GEO	GSM3127755	cell	N/A	ES	ES
GEO	GSM3127759	cell	N/A	ES	ES
GEO	GSM3127766	cell	N/A	ES	ES
GEO	GSM3127771	cell	N/A	MEF	MEF
GEO	GSM3127772	cell	N/A	MEF	MEF
GEO	GSM3127773	cell	N/A	MEF	MEF
GEO	GSM3127774	cell	N/A	MEF	MEF
GEO	GSM3127775	cell	N/A	EpiSC	EpiSC
GEO	GSM3127776	cell	N/A	EpiSC	EpiSC
GEO	GSM3131740	cell	N/A	B cells	B.cells
GEO	GSM3131741	cell	N/A	B cells	B.cells
GEO	GSM3131742	cell	N/A	B cells	B.cells
GEO	GSM3131743	cell	N/A	B cells	B.cells
GEO	GSM3131744	cell	N/A	B cells	B.cells
GEO	GSM3131745	cell	N/A	B cells	B.cells
GEO	GSM3131746	cell	N/A	B cells	B.cells
GEO	GSM3131747	cell	N/A	B cells	B.cells
GEO	GSM3131781	cell	ES-E14TG2a	ES	ES
GEO	GSM3131782	cell	ES-E14TG2a	ES	ES
GEO	GSM3131783	cell	ES-E14TG2a	ES	ES
GEO	GSM3131784	cell	ES-E14TG2a	ES	ES
GEO	GSM3131785	cell	ES-E14TG2a	ES	ES
GEO	GSM3131786	cell	ES-E14TG2a	ES	ES
GEO	GSM3131787	cell	ES-E14TG2a	ES	ES
GEO	GSM3131788	cell	ES-E14TG2a	ES	ES
GEO	GSM3131789	cell	ES-E14TG2a	ES	ES
GEO	GSM3131790	cell	ES-E14TG2a	ES	ES
GEO	GSM3131791	cell	ES-E14TG2a	ES	ES
GEO	GSM3131792	cell	ES-E14TG2a	ES	ES
GEO	GSM3181429	cell	N/A	macrophages	macrophages
GEO	GSM3181430	cell	N/A	macrophages	macrophages
GEO	GSM3190943	cell	N/A	pachytene spermatocyte	spermatocyte
GEO	GSM3195463	cell	N/A	Neural stem cells	neural.stem.cell
GEO	GSM3195464	cell	N/A	Neural stem cells	neural.stem.cell
GEO	GSM3243023	cell	NMuMG	mammary epithelial cells	mammary.epithelial.cells
GEO	GSM3243024	cell	NMuMG	mammary epithelial cells	mammary.epithelial.cells
GEO	GSM3243025	cell	NMuMG	mammary epithelial cells	mammary.epithelial.cells
GEO	GSM3261965	tissue	G4	Limb Bud	embryonic.limb
GEO	GSM3261966	tissue	G4	Limb Bud	embryonic.limb
GEO	GSM3261967	tissue	G4	Limb Bud	embryonic.limb
GEO	GSM3262884	cell	N/A	sperm	sperm
GEO	GSM3262885	cell	N/A	sperm	sperm
GEO	GSM3262944	cell	N/A	ES	ES
GEO	GSM3262945	cell	N/A	ES	ES
GEO	GSM3262946	cell	N/A	ES	ES
GEO	GSM3262947	cell	N/A	ES	ES
GEO	GSM3262948	cell	N/A	ES	ES
GEO	GSM3262952	cell	N/A	ES	ES
GEO	GSM3262953	cell	N/A	ES	ES
GEO	GSM3380973	cell	N/A	ES	ES
GEO	GSM3384085	cell	N/A	Pachytene spermatocytes	spermatocyte
GEO	GSM3384086	cell	N/A	Pachytene spermatocytes	spermatocyte
GEO	GSM3384088	cell	N/A	Round spermatids	spermatids
GEO	GSM3384089	cell	N/A	Round spermatids	spermatids
GEO	GSM3425847	cell	N/A	MEF	MEF
GEO	GSM3425848	cell	N/A	MEF	MEF
GEO	GSM3476500	cell	N/A	spermatocyte	spermatocyte
GEO	GSM3476501	cell	N/A	spermatocyte	spermatocyte
GEO	GSM3476502	cell	N/A	spermatocyte	spermatocyte
GEO	GSM3476503	cell	N/A	spermatocyte	spermatocyte
GEO	GSM3476504	cell	N/A	spermatocyte	spermatocyte
GEO	GSM3517940	cell	N/A	MEF	MEF
GEO	GSM3517946	cell	N/A	ES	ES
GEO	GSM3530985	cell	N/A	ES	ES
GEO	GSM3543584	cell	N/A	ES	ES
GEO	GSM3543585	cell	N/A	ES	ES
GEO	GSM3587145	tissue	N/A	whole	uterus
GEO	GSM3631225	cell	N/A	ES	ES
GEO	GSM3631226	cell	N/A	ES	ES
GEO	GSM3659858	tissue	N/A	whole	brain.cerebellum
GEO	GSM3659859	tissue	N/A	whole	brain.cerebellum
GEO	GSM3659860	tissue	N/A	whole	brain.cerebellum
GEO	GSM3840080	cell	N/A	Spermatogonia	Spermatogonia
GEO	GSM3840081	cell	N/A	Leptonema/Zygonema	leptonema
GEO	GSM3840082	cell	N/A	Pachynema/Diplonema	pachynema
GEO	GSM3840083	cell	N/A	Round Spermatids	spermatids
GEO	GSM3840084	cell	N/A	Sperm	sperm
GEO	GSM3840085	cell	N/A	Fibroblasts	fibroblasts
GEO	GSM3945717	cell	N/A	iNKT (Invariant natural killer T)	NK.T.cell
GEO	GSM3945718	cell	N/A	iNKT (Invariant natural killer T)	NK.T.cell

## Sheet: 5B
Chromatin status determined in this study (50 kb windows).
chr	start	end	Determined chromatin structure	Chromatin structure of each cell type tested
				Preadipocytes	Whole brain	Cerebellum	Embryo	Embryonic limb	EpiSCs	ESCs	MEFs	Fibroblasts	Sperms	Spermatids	HSCs	B cells	CD4+ T cells	CD8+ T cells	Granulocytes	Macrophages	NK T cells	Thymus	Thymocytes	Liver	Hepatocytes	Mammary epithelial cells	Muscle	Neural SCs	Retina neurons	Retina rods	Uterus
chr1	1	50000	Eu-Het	ND	ND	ND	ND	ND	ND	ND	ND	ND	ND	ND	ND	ND	ND	ND	ND	ND	ND	ND	ND	ND	ND	ND	ND	ND	ND	ND	ND
chr1	50001	100000	Eu-Het	ND	ND	ND	ND	ND	ND	ND	ND	ND	ND	ND	ND	ND	ND	ND	ND	ND	ND	ND	ND	ND	ND	ND	ND	ND	ND	ND	ND
chr1	100001	150000	Eu-Het	ND	ND	ND	ND	ND	ND	ND	ND	ND	ND	ND	ND	ND	ND	ND	ND	ND	ND	ND	ND	ND	ND	ND	ND	ND	ND	ND	ND
chr1	150001	200000	Eu-Het	ND	ND	ND	ND	ND	ND	ND	ND	ND	ND	ND	ND	ND	ND	ND	ND	ND	ND	ND	ND	ND	ND	ND	ND	ND	ND	ND	ND
chr1	200001	250000	Eu-Het	ND	ND	ND	ND	ND	ND	ND	ND	ND	ND	ND	ND	ND	ND	ND	ND	ND	ND	ND	ND	ND	ND	ND	ND	ND	ND	ND	ND
chr1	250001	300000	Eu-Het	ND	ND	ND	ND	ND	ND	ND	ND	ND	ND	ND	ND	ND	ND	ND	ND	ND	ND	ND	ND	ND	ND	ND	ND	ND	ND	ND	ND
chr1	300001	350000	Eu-Het	ND	ND	ND	ND	ND	ND	ND	ND	ND	ND	ND	ND	ND	ND	ND	ND	ND	ND	ND	ND	ND	ND	ND	ND	ND	ND	ND	ND
chr1	350001	400000	Eu-Het	ND	ND	ND	ND	ND	ND	ND	ND	ND	ND	ND	ND	ND	ND	ND	ND	ND	ND	ND	ND	ND	ND	ND	ND	ND	ND	ND	ND
chr1	400001	450000	Eu-Het	ND	ND	ND	ND	ND	ND	ND	ND	ND	ND	ND	ND	ND	ND	ND	ND	ND	ND	ND	ND	ND	ND	ND	ND	ND	ND	ND	ND
chr1	450001	500000	Eu-Het	ND	ND	ND	ND	ND	ND	ND	ND	ND	ND	ND	ND	ND	ND	ND	ND	ND	ND	ND	ND	ND	ND	ND	ND	ND	ND	ND	ND
chr1	500001	550000	Eu-Het	ND	ND	ND	ND	ND	ND	ND	ND	ND	ND	ND	ND	ND	ND	ND	ND	ND	ND	ND	ND	ND	ND	ND	ND	ND	ND	ND	ND
chr1	550001	600000	Eu-Het	ND	ND	ND	ND	ND	ND	ND	ND	ND	ND	ND	ND	ND	ND	ND	ND	ND	ND	ND	ND	ND	ND	ND	ND	ND	ND	ND	ND
chr1	600001	650000	Eu-Het	ND	ND	ND	ND	ND	ND	ND	ND	ND	ND	ND	ND	ND	ND	ND	ND	ND	ND	ND	ND	ND	ND	ND	ND	ND	ND	ND	ND
chr1	650001	700000	Eu-Het	ND	ND	ND	ND	ND	ND	ND	ND	ND	ND	ND	ND	ND	ND	ND	ND	ND	ND	ND	ND	ND	ND	ND	ND	ND	ND	ND	ND
chr1	700001	750000	Eu-Het	ND	ND	ND	ND	ND	ND	ND	ND	ND	ND	ND	ND	ND	ND	ND	ND	ND	ND	ND	ND	ND	ND	ND	ND	ND	ND	ND	ND
chr1	750001	800000	Eu-Het	ND	ND	ND	ND	ND	ND	ND	ND	ND	ND	ND	ND	ND	ND	ND	ND	ND	ND	ND	ND	ND	ND	ND	ND	ND	ND	ND	ND
chr1	800001	850000	Eu-Het	ND	ND	ND	ND	ND	ND	ND	ND	ND	ND	ND	ND	ND	ND	ND	ND	ND	ND	ND	ND	ND	ND	ND	ND	ND	ND	ND	ND
chr1	850001	900000	Eu-Het	ND	ND	ND	ND	ND	ND	ND	ND	ND	ND	ND	ND	ND	ND	ND	ND	ND	ND	ND	ND	ND	ND	ND	ND	ND	ND	ND	ND
chr1	900001	950000	Eu-Het	ND	ND	ND	ND	ND	ND	ND	ND	ND	ND	ND	ND	ND	ND	ND	ND	ND	ND	ND	ND	ND	ND	ND	ND	ND	ND	ND	ND
chr1	950001	1000000	Eu-Het	ND	ND	ND	ND	ND	ND	ND	ND	ND	ND	ND	ND	ND	ND	ND	ND	ND	ND	ND	ND	ND	ND	ND	ND	ND	ND	ND	ND
chr1	1000001	1050000	Eu-Het	ND	ND	ND	ND	ND	ND	ND	ND	ND	ND	ND	ND	ND	ND	ND	ND	ND	ND	ND	ND	ND	ND	ND	ND	ND	ND	ND	ND
chr1	1050001	1100000	Eu-Het	ND	ND	ND	ND	ND	ND	ND	ND	ND	ND	ND	ND	ND	ND	ND	ND	ND	ND	ND	ND	ND	ND	ND	ND	ND	ND	ND	ND
chr1	1100001	1150000	Eu-Het	ND	ND	ND	ND	ND	ND	ND	ND	ND	ND	ND	ND	ND	ND	ND	ND	ND	ND	ND	ND	ND	ND	ND	ND	ND	ND	ND	ND
chr1	1150001	1200000	Eu-Het	ND	ND	ND	ND	ND	ND	ND	ND	ND	ND	ND	ND	ND	ND	ND	ND	ND	ND	ND	ND	ND	ND	ND	ND	ND	ND	ND	ND
chr1	1200001	1250000	Eu-Het	ND	ND	ND	ND	ND	ND	ND	ND	ND	ND	ND	ND	ND	ND	ND	ND	ND	ND	ND	ND	ND	ND	ND	ND	ND	ND	ND	ND
chr1	1250001	1300000	Eu-Het	ND	ND	ND	ND	ND	ND	ND	ND	ND	ND	ND	ND	ND	ND	ND	ND	ND	ND	ND	ND	ND	ND	ND	ND	ND	ND	ND	ND
chr1	1300001	1350000	Eu-Het	ND	ND	ND	ND	ND	ND	ND	ND	ND	ND	ND	ND	ND	ND	ND	ND	ND	ND	ND	ND	ND	ND	ND	ND	ND	ND	ND	ND
chr1	1350001	1400000	Eu-Het	ND	ND	ND	ND	ND	ND	ND	ND	ND	ND	ND	ND	ND	ND	ND	ND	ND	ND	ND	ND	ND	ND	ND	ND	ND	ND	ND	ND
chr1	1400001	1450000	Eu-Het	ND	ND	ND	ND	ND	ND	ND	ND	ND	ND	ND	ND	ND	ND	ND	ND	ND	ND	ND	ND	ND	ND	ND	ND	ND	ND	ND	ND
chr1	1450001	1500000	Eu-Het	ND	ND	ND	ND	ND	ND	ND	ND	ND	ND	ND	ND	ND	ND	ND	ND	ND	ND	ND	ND	ND	ND	ND	ND	ND	ND	ND	ND
chr1	1500001	1550000	Eu-Het	ND	ND	ND	ND	ND	ND	ND	ND	ND	ND	ND	ND	ND	ND	ND	ND	ND	ND	ND	ND	ND	ND	ND	ND	ND	ND	ND	ND
chr1	1550001	1600000	Eu-Het	ND	ND	ND	ND	ND	ND	ND	ND	ND	ND	ND	ND	ND	ND	ND	ND	ND	ND	ND	ND	ND	ND	ND	ND	ND	ND	ND	ND
chr1	1600001	1650000	Eu-Het	ND	ND	ND	ND	ND	ND	ND	ND	ND	ND	ND	ND	ND	ND	ND	ND	ND	ND	ND	ND	ND	ND	ND	ND	ND	ND	ND	ND
chr1	1650001	1700000	Eu-Het	ND	ND	ND	ND	ND	ND	ND	ND	ND	ND	ND	ND	ND	ND	ND	ND	ND	ND	ND	ND	ND	ND	ND	ND	ND	ND	ND	ND
chr1	1700001	1750000	Eu-Het	ND	ND	ND	ND	ND	ND	ND	ND	ND	ND	ND	ND	ND	ND	ND	ND	ND	ND	ND	ND	ND	ND	ND	ND	ND	ND	ND	ND
chr1	1750001	1800000	Eu-Het	ND	ND	ND	ND	ND	ND	ND	ND	ND	ND	ND	ND	ND	ND	ND	ND	ND	ND	ND	ND	ND	ND	ND	ND	ND	ND	ND	ND
chr1	1800001	1850000	Eu-Het	ND	ND	ND	ND	ND	ND	ND	ND	ND	ND	ND	ND	ND	ND	ND	ND	ND	ND	ND	ND	ND	ND	ND	ND	ND	ND	ND	ND
chr1	1850001	1900000	Eu-Het	ND	ND	ND	ND	ND	ND	ND	ND	ND	ND	ND	ND	ND	ND	ND	ND	ND	ND	ND	ND	ND	ND	ND	ND	ND	ND	ND	ND
chr1	1900001	1950000	Eu-Het	ND	ND	ND	ND	ND	ND	ND	ND	ND	ND	ND	ND	ND	ND	ND	ND	ND	ND	ND	ND	ND	ND	ND	ND	ND	ND	ND	ND
chr1	1950001	2000000	Eu-Het	ND	ND	ND	ND	ND	ND	ND	ND	ND	ND	ND	ND	ND	ND	ND	ND	ND	ND	ND	ND	ND	ND	ND	ND	ND	ND	ND	ND
chr1	2000001	2050000	Eu-Het	ND	ND	ND	ND	ND	ND	ND	ND	ND	ND	ND	ND	ND	ND	ND	ND	ND	ND	ND	ND	ND	ND	ND	ND	ND	ND	ND	ND
chr1	2050001	2100000	Eu-Het	ND	ND	ND	ND	ND	ND	ND	ND	ND	ND	ND	ND	ND	ND	ND	ND	ND	ND	ND	ND	ND	ND	ND	ND	ND	ND	ND	ND
chr1	2100001	2150000	Eu-Het	ND	ND	ND	ND	ND	ND	ND	ND	ND	ND	ND	ND	ND	ND	ND	ND	ND	ND	ND	ND	ND	ND	ND	ND	ND	ND	ND	ND
chr1	2150001	2200000	Eu-Het	ND	ND	ND	ND	ND	ND	ND	ND	ND	ND	ND	ND	ND	ND	ND	ND	ND	ND	ND	ND	ND	ND	ND	ND	ND	ND	ND	ND
chr1	2200001	2250000	Eu-Het	ND	ND	ND	ND	ND	ND	ND	ND	ND	ND	ND	ND	ND	ND	ND	ND	ND	ND	ND	ND	ND	ND	ND	ND	ND	ND	ND	ND
chr1	2250001	2300000	Eu-Het	ND	ND	ND	ND	ND	ND	ND	ND	ND	ND	ND	ND	ND	ND	ND	ND	ND	ND	ND	ND	ND	ND	ND	ND	ND	ND	ND	ND
chr1	2300001	2350000	Eu-Het	ND	ND	ND	ND	ND	ND	ND	ND	ND	ND	ND	ND	ND	ND	ND	ND	ND	ND	ND	ND	ND	ND	ND	ND	ND	ND	ND	ND
chr1	2350001	2400000	Eu-Het	ND	ND	ND	ND	ND	ND	ND	ND	ND	ND	ND	ND	ND	ND	ND	ND	ND	ND	ND	ND	ND	ND	ND	ND	ND	ND	ND	ND
chr1	2400001	2450000	Eu-Het	ND	ND	ND	ND	ND	ND	ND	ND	ND	ND	ND	ND	ND	ND	ND	ND	ND	ND	ND	ND	ND	ND	ND	ND	ND	ND	ND	ND
chr1	2450001	2500000	Eu-Het	ND	ND	ND	ND	ND	ND	ND	ND	ND	ND	ND	ND	ND	ND	ND	ND	ND	ND	ND	ND	ND	ND	ND	ND	ND	ND	ND	ND
chr1	2500001	2550000	Eu-Het	ND	ND	ND	ND	ND	ND	ND	ND	ND	ND	ND	ND	ND	ND	ND	ND	ND	ND	ND	ND	ND	ND	ND	ND	ND	ND	ND	ND
chr1	2550001	2600000	Eu-Het	ND	ND	ND	ND	ND	ND	ND	ND	ND	ND	ND	ND	ND	ND	ND	ND	ND	ND	ND	ND	ND	ND	ND	ND	ND	ND	ND	ND
chr1	2600001	2650000	Eu-Het	ND	ND	ND	ND	ND	ND	ND	ND	ND	ND	ND	ND	ND	ND	ND	ND	ND	ND	ND	ND	ND	ND	ND	ND	ND	ND	ND	ND
chr1	2650001	2700000	Eu-Het	ND	ND	ND	ND	ND	ND	ND	ND	ND	ND	ND	ND	ND	ND	ND	ND	ND	ND	ND	ND	ND	ND	ND	ND	ND	ND	ND	ND
chr1	2700001	2750000	Eu-Het	ND	ND	ND	ND	ND	ND	ND	ND	ND	ND	ND	ND	ND	ND	ND	ND	ND	ND	ND	ND	ND	ND	ND	ND	ND	ND	ND	ND
chr1	2750001	2800000	Eu-Het	ND	ND	ND	ND	ND	ND	ND	ND	ND	ND	ND	ND	ND	ND	ND	ND	ND	ND	ND	ND	ND	ND	ND	ND	ND	ND	ND	ND
chr1	2800001	2850000	Eu-Het	ND	ND	ND	ND	ND	ND	ND	ND	ND	ND	ND	ND	ND	ND	ND	ND	ND	ND	ND	ND	ND	ND	ND	ND	ND	ND	ND	ND
chr1	2850001	2900000	Eu-Het	ND	ND	ND	ND	ND	ND	ND	ND	ND	ND	ND	ND	ND	ND	ND	ND	ND	ND	ND	ND	ND	ND	ND	ND	ND	ND	ND	ND
chr1	2900001	2950000	Eu-Het	ND	ND	ND	ND	ND	ND	ND	ND	ND	ND	ND	ND	ND	ND	ND	ND	ND	ND	ND	ND	ND	ND	ND	ND	ND	ND	ND	ND
chr1	2950001	3000000	Eu-Het	Het	Het	Het	Het	Het	ND	ND	Het	Het	Het	Eu	Het	Het	Het	Het	Het	Het	Het	Het	Het	Het	Het	Eu	Eu	Het	Het	Het	ND
chr1	3000001	3050000	Eu-Het	Het	Het	Het	Het	Het	Het	Het	Het	Het	Het	Eu	Het	Het	Het	Het	Het	Het	Het	Het	Het	Het	Eu	Eu	Het	Het	Het	Het	Het
chr1	3050001	3100000	Eu-Het	Het	Het	Het	Het	Het	Het	Het	Het	Het	Het	Eu	Het	Het	Het	Het	Het	Het	Het	Het	Het	Het	Eu	Eu	Het	Het	Het	Het	Het
chr1	3100001	3150000	Eu-Het	Het	Het	Het	Het	Het	Het	Het	Het	Het	Het	Eu	Het	Het	Het	Het	Het	Het	Het	Het	Het	Eu	Eu	Eu	Eu	Het	Eu	Het	Het
chr1	3150001	3200000	Eu-Het	Het	Het	Het	Het	Het	Het	Het	Het	Het	Het	Eu	Het	Het	Het	Het	Het	Het	Het	Het	Het	Het	Eu	Eu	Eu	Het	Het	Het	Het
chr1	3200001	3250000	Eu-Het	Het	Het	Het	Het	Het	Het	Het	Het	Het	Het	Eu	Het	Het	Het	Het	Het	Het	Het	Het	Het	Het	Eu	Eu	Eu	Het	Het	Het	Het
chr1	3250001	3300000	Eu-Het	Het	Het	Het	Het	Het	Eu	Het	Het	Het	Het	Eu	Het	Het	Het	Het	Het	Het	Het	Het	Het	Het	Eu	Eu	Het	Het	Het	Het	Het
chr1	3300001	3350000	Eu-Het	Het	Het	Het	Het	Het	Eu	Het	Het	Het	Het	Eu	Het	Het	Het	Het	Het	Het	Het	Het	Het	Het	Eu	Eu	Het	Het	Het	Het	Het
chr1	3350001	3400000	Eu-Het	Het	Eu	Het	Het	Het	Eu	Het	Het	Het	Het	Eu	Het	Het	Het	Het	Het	Het	Het	Het	Het	Eu	Eu	Eu	Het	Het	Het	Het	Het
chr1	3400001	3450000	Eu-Het	Het	Eu	Het	Het	Het	Eu	Het	Het	Het	Het	Eu	Het	Het	Het	Het	Het	Het	Het	Het	Het	Eu	Eu	Eu	Het	Het	Het	Het	Het
chr1	3450001	3500000	Eu-Het	Het	Het	Het	Het	Het	Het	Het	Eu	Het	Het	Eu	Het	Het	Het	Het	Het	Het	Het	Het	Het	Het	Eu	Eu	Het	Het	Het	Het	Het
chr1	3500001	3550000	Eu-Het	Het	Eu	Het	Het	Het	Eu	Het	Eu	Het	Het	Eu	Het	Het	Het	Het	Het	Het	Het	Het	Het	Eu	Eu	Eu	Het	Het	Het	Het	Het
chr1	3550001	3600000	Eu-Het	Het	Eu	Het	Het	Het	Eu	Het	Eu	Het	Het	Eu	Het	Het	Het	Het	Het	Het	Het	Het	Het	Eu	Eu	Eu	Het	Het	Het	Het	Het
chr1	3600001	3650000	Eu-Het	Het	Het	Het	Het	Het	Eu	Het	Eu	Het	Het	Eu	Het	Het	Het	Het	Het	Het	Het	Het	Het	Eu	Het	Het	Het	Het	Het	Het	Het
chr1	3650001	3700000	Eu-Het	Het	Het	Het	Het	Het	Eu	Het	Het	Het	Het	Eu	Het	Het	Het	Het	Het	Het	Het	Het	Het	Eu	Het	Het	Het	Het	Het	Het	Het
chr1	3700001	3750000	Eu-Het	Het	Het	Het	Het	Het	Eu	Het	Het	Het	Het	Eu	Het	Het	Het	Het	Het	Het	Het	Het	Het	Eu	Het	Het	Het	Het	Het	Het	Het
chr1	3750001	3800000	Eu-Het	Het	Het	Het	Het	Het	Eu	Het	Het	Het	Het	Eu	Het	Het	Het	Het	Het	Het	Het	Het	Het	Eu	Het	Het	Het	Het	Het	Het	Het
chr1	3800001	3850000	Eu-Het	Het	Het	Het	Het	Het	Eu	Het	Het	Het	Het	Eu	Het	Het	Het	Het	Het	Het	Het	Het	Het	Eu	Het	Het	Het	Het	Het	Het	Het
chr1	3850001	3900000	Eu-Het	Het	Het	Het	Het	Het	Eu	Het	Eu	Het	Het	Eu	Het	Het	Het	Het	Het	Het	Het	Het	Het	Eu	Het	Het	Het	Het	Het	Het	Het
chr1	3900001	3950000	Eu-Het	Het	Het	Het	Het	Het	Eu	Het	Eu	Het	Het	Eu	Het	Het	Het	Het	Het	Het	Het	Het	Het	Eu	Het	Het	Het	Het	Het	Het	Het
chr1	3950001	4000000	Eu-Het	Het	Het	Het	Het	Het	Eu	Het	Eu	Het	Het	Eu	Het	Het	Het	Het	Het	Het	Het	Het	Het	Eu	Het	Het	Het	Het	Het	Eu	Het
chr1	4000001	4050000	Eu-Het	Het	Het	Het	Het	Het	Eu	Het	Eu	Het	Het	Eu	Het	Het	Het	Het	Het	Het	Het	Het	Het	Het	Het	Het	Het	Het	Het	Eu	Het
chr1	4050001	4100000	Eu-Het	Het	Het	Het	Het	Het	Het	Het	Eu	Het	Het	Eu	Het	Het	Het	Het	Het	Het	Het	Het	Het	Het	Het	Het	Het	Het	Het	Eu	Het
chr1	4100001	4150000	Eu-Het	Het	Het	Het	Het	Het	Eu	Het	Het	Het	Het	Eu	Het	Het	Het	Het	Het	Het	Het	Het	Het	Het	Het	Het	Het	Het	Het	Eu	Het
chr1	4150001	4200000	Eu-Het	Het	Het	Het	Het	Het	Eu	Het	Het	Het	Het	Eu	Het	Het	Het	Het	Het	Het	Het	Het	Het	Het	Het	Het	Het	Het	Het	Eu	Het
chr1	4200001	4250000	Eu-Het	Het	Het	Het	Het	Het	Eu	Het	Het	Het	Het	Eu	Het	Het	Het	Het	Het	Het	Het	Het	Het	Het	Het	Het	Eu	Het	Het	Eu	Het
chr1	4250001	4300000	Eu-Het	Het	Het	Het	Het	Het	Eu	Het	Het	Het	Het	Eu	Het	Het	Het	Het	Het	Het	Het	Het	Het	Eu	Het	Het	Eu	Het	Het	Eu	Het
chr1	4300001	4350000	Eu-Het	Het	Het	Het	Het	Het	Het	Het	Het	Het	Het	Eu	Het	Het	Het	Het	Het	Het	Het	Het	Het	Het	Het	Het	Het	Het	Het	Eu	Het
chr1	4350001	4400000	Eu-Het	Het	Het	Het	Het	Het	Het	Het	Het	Het	Het	Eu	Het	Het	Het	Het	Het	Het	Het	Het	Het	Het	Het	Het	Het	Het	Het	Eu	Het
chr1	4400001	4450000	Eu-Het	Het	Het	Het	Het	Het	Het	Het	Het	Het	Het	Eu	Eu	Het	Het	Het	Het	Het	Het	Het	Het	Het	Het	Het	Het	Het	Het	Eu	Het
chr1	4450001	4500000	Eu-Het	Het	Het	Het	Eu	Het	Het	Eu	Het	Het	Het	Eu	Eu	Het	Het	Het	Het	Het	Eu	Het	Het	Eu	Het	Eu	Het	Het	Het	Eu	Het
chr1	4500001	4550000	Eu-Het	Het	Het	Het	Eu	Het	Het	Eu	Het	Het	Het	Eu	Eu	Het	Het	Het	Het	Het	Eu	Het	Het	Eu	Het	Eu	Het	Het	Het	Eu	Het
chr1	4550001	4600000	Eu-Het	Het	Het	Het	Eu	Het	Eu	Eu	Het	Het	Het	Eu	Eu	Eu	Het	Het	Het	Het	Eu	Het	Het	Eu	Het	Eu	Het	Het	Het	Eu	Het
chr1	4600001	4650000	Eu-Het	Het	Het	Het	Eu	Het	Het	Eu	Het	Het	Het	Eu	Eu	Eu	Het	Het	Het	Het	Eu	Het	Het	Eu	Het	Eu	Het	Het	Het	Eu	Het
chr1	4650001	4700000	Eu-Het	Het	Eu	Het	Eu	Het	Het	Eu	Het	Het	Het	Eu	Eu	Eu	Het	Het	Eu	Het	Eu	Het	Het	Eu	Het	Eu	Het	Het	Het	Eu	Het
chr1	4700001	4750000	Eu-Het	Het	Eu	Het	Eu	Het	Het	Eu	Het	Het	Het	Eu	Eu	Eu	Eu	Eu	Eu	Eu	Eu	Eu	Eu	Het	Het	Eu	Het	Het	Het	Eu	Eu
chr1	4750001	4800000	Eu-Het	Eu	Eu	Eu	Eu	Het	Eu	Eu	Het	Het	Eu	Eu	Eu	Eu	Eu	Eu	Eu	Eu	Eu	Eu	Eu	Eu	Eu	Eu	Het	Eu	Het	Eu	Eu
chr1	4800001	4850000	cEu	Eu	Eu	Eu	Eu	Het	Eu	Eu	Eu	Eu	Eu	Eu	Eu	Eu	Eu	Eu	Eu	Eu	Eu	Eu	Eu	Eu	Eu	Eu	Eu	Eu	Eu	Eu	Eu
chr1	4850001	4900000	Eu-Het	Eu	Eu	Eu	Eu	Het	Eu	Eu	Eu	Eu	Eu	Eu	Eu	Eu	Eu	Eu	Eu	Eu	Eu	Eu	Eu	Het	Eu	Eu	Eu	Eu	Eu	Eu	Eu
chr1	4900001	4950000	Eu-Het	Eu	Eu	Het	Eu	Het	Eu	Eu	Eu	Eu	Het	Eu	Het	Eu	Eu	Eu	Eu	Eu	Eu	Eu	Het	Het	Het	Eu	Eu	Eu	Het	Eu	Eu
chr1	4950001	5000000	Eu-Het	Eu	Eu	Het	Eu	Het	Eu	Eu	Het	Eu	Het	Eu	Het	Eu	Het	Het	Het	Het	Eu	Het	Het	Het	Het	Eu	Het	Eu	Het	Eu	Het
chr1	5000001	5050000	Eu-Het	Eu	Eu	Het	Eu	Het	Eu	Eu	Het	Eu	Het	Eu	Het	Eu	Eu	Eu	Eu	Het	Eu	Eu	Het	Het	Het	Eu	Het	Eu	Eu	Eu	Het
chr1	5050001	5100000	Eu-Het	Eu	Eu	Eu	Eu	Het	Eu	Eu	Het	Het	Het	Eu	Het	Eu	Eu	Eu	Eu	Eu	Eu	Eu	Eu	Eu	Het	Eu	Het	Eu	Eu	Eu	Eu
chr1	5100001	5150000	Eu-Het	Eu	Eu	Het	Eu	Het	Eu	Eu	Het	Eu	Het	Eu	Het	Eu	Eu	Eu	Eu	Eu	Eu	Eu	Eu	Het	Het	Eu	Eu	Het	Het	Eu	Eu
chr1	5150001	5200000	Eu-Het	Eu	Het	Het	Het	Het	Eu	Eu	Het	Eu	Het	Eu	Het	Eu	Het	Het	Het	Het	Eu	Het	Het	Het	Het	Het	Het	Het	Het	Eu	Het
chr1	5200001	5250000	Eu-Het	Het	Het	Het	Het	Het	Eu	Eu	Het	Het	Het	Eu	Het	Het	Het	Het	Het	Het	Het	Het	Het	Het	Het	Het	Het	Het	Het	Eu	Het
chr1	5250001	5300000	Eu-Het	Het	Het	Het	Het	Het	Eu	Het	Het	Het	Het	Eu	Het	Het	Het	Het	Het	Het	Het	Het	Het	Het	Het	Het	Het	Het	Het	Het	Het
chr1	5300001	5350000	Eu-Het	Het	Het	Het	Het	Het	Eu	Het	Het	Het	Het	Eu	Het	Het	Het	Het	Het	Het	Het	Het	Het	Het	Het	Het	Het	Het	Het	Het	Het
chr1	5350001	5400000	Eu-Het	Het	Het	Het	Het	Het	Eu	Het	Het	Het	Het	Eu	Het	Het	Het	Het	Het	Het	Het	Het	Het	Het	Het	Het	Het	Het	Het	Het	Het
chr1	5400001	5450000	Eu-Het	Het	Het	Het	Het	Het	Eu	Het	Het	Het	Het	Eu	Het	Het	Het	Het	Het	Het	Het	Het	Het	Het	Het	Het	Eu	Het	Het	Het	Het
chr1	5450001	5500000	Eu-Het	Het	Het	Het	Het	Het	Eu	Het	Het	Het	Het	Eu	Het	Het	Het	Het	Het	Het	Het	Het	Het	Het	Het	Het	Eu	Het	Het	Het	Het
chr1	5500001	5550000	cHet	Het	Het	Het	Het	Het	Het	Het	Het	Het	Het	Eu	Het	Het	Het	Het	Het	Het	Het	Het	Het	Het	Het	Het	Eu	Het	Het	Het	Het
chr1	5550001	5600000	cHet	Het	Het	Het	Het	Het	Het	Het	Het	Het	Het	Eu	Het	Het	Het	Het	Het	Het	Het	Het	Het	Het	Het	Het	Het	Het	Het	Het	Het
chr1	5600001	5650000	cHet	Het	Het	Het	Het	Het	Het	Het	Het	Het	Het	Eu	Het	Het	Het	Het	Het	Het	Het	Het	Het	Het	Het	Het	Het	Het	Het	Het	Het
chr1	5650001	5700000	cHet	Het	Het	Het	Het	Het	Het	Het	Het	Het	Het	Eu	Het	Het	Het	Het	Het	Het	Het	Het	Het	Het	Het	Het	Het	Het	Het	Het	Het
chr1	5700001	5750000	Eu-Het	Het	Het	Het	Het	Het	Eu	Het	Het	Het	Het	Eu	Het	Het	Het	Het	Het	Het	Het	Het	Het	Het	Het	Het	Het	Het	Het	Het	Het
chr1	5750001	5800000	cHet	Het	Het	Het	Het	Het	Het	Het	Het	Het	Het	Eu	Het	Het	Het	Het	Het	Het	Het	Het	Het	Het	Het	Het	Eu	Het	Het	Het	Het
chr1	5800001	5850000	Eu-Het	Het	Het	Het	Het	Het	Eu	Het	Het	Het	Het	Eu	Het	Het	Het	Het	Het	Het	Het	Het	Het	Het	Het	Het	Het	Het	Het	Het	Het
chr1	5850001	5900000	Eu-Het	Het	Het	Het	Het	Het	Het	Het	Het	Het	Het	Eu	Het	Het	Het	Het	Het	Het	Het	Het	Het	Eu	Het	Het	Het	Het	Het	Het	Het
chr1	5900001	5950000	Eu-Het	Het	Het	Het	Het	Het	Het	Het	Het	Het	Het	Eu	Het	Het	Het	Het	Het	Het	Het	Het	Het	Eu	Het	Het	Eu	Het	Het	Het	Het
chr1	5950001	6000000	cHet	Het	Het	Het	Het	Het	Het	Het	Het	Het	Het	Eu	Het	Het	Het	Het	Het	Het	Het	Het	Het	Het	Het	Het	Eu	Het	Het	Het	Het
chr1	6000001	6050000	cHet	Het	Het	Het	Het	Het	Het	Het	Het	Het	Het	Eu	Het	Het	Het	Het	Het	Het	Het	Het	Het	Het	Het	Het	Het	Het	Het	Het	Het
chr1	6050001	6100000	Eu-Het	Het	Het	Het	Het	Het	Het	Het	Het	Het	Het	Eu	Het	Het	Het	Het	Het	Het	Het	Het	Het	Het	Het	Eu	Het	Het	Het	Het	Het
chr1	6100001	6150000	Eu-Het	Het	Het	Het	Het	Het	Het	Het	Het	Het	Het	Eu	Het	Het	Het	Het	Eu	Het	Het	Het	Het	Eu	Het	Eu	Het	Het	Het	Het	Het
chr1	6150001	6200000	Eu-Het	Het	Het	Het	Het	Het	Het	Het	Eu	Eu	Eu	Eu	Het	Eu	Eu	Eu	Eu	Eu	Eu	Eu	Eu	Het	Het	Eu	Het	Het	Het	Eu	Eu
chr1	6200001	6250000	Eu-Het	Eu	Eu	Eu	Eu	Het	Eu	Eu	Eu	Eu	Eu	Eu	Eu	Eu	Eu	Eu	Eu	Eu	Eu	Eu	Eu	Het	Het	Eu	Eu	Eu	Het	Eu	Eu
chr1	6250001	6300000	Eu-Het	Eu	Eu	Eu	Het	Het	Eu	Eu	Eu	Eu	Eu	Eu	Het	Eu	Eu	Eu	Eu	Eu	Eu	Eu	Eu	Het	Het	Eu	Eu	Het	Eu	Eu	Eu
chr1	6300001	6350000	Eu-Het	Het	Eu	Het	Het	Het	Eu	Het	Eu	Eu	Eu	Eu	Het	Eu	Het	Eu	Eu	Het	Eu	Eu	Het	Het	Het	Het	Eu	Het	Eu	Het	Het
chr1	6350001	6400000	Eu-Het	Het	Het	Het	Het	Het	Het	Het	Het	Eu	Het	Eu	Het	Eu	Het	Eu	Eu	Het	Eu	Eu	Eu	Het	Het	Het	Eu	Het	Het	Het	Het
chr1	6400001	6450000	Eu-Het	Het	Eu	Eu	Het	Het	Het	Het	Het	Eu	Het	Eu	Het	Eu	Eu	Eu	Eu	Eu	Eu	Eu	Eu	Het	Het	Het	Eu	Het	Eu	Het	Het
chr1	6450001	6500000	Eu-Het	Het	Eu	Eu	Het	Het	Het	Het	Het	Het	Het	Eu	Het	Het	Het	Eu	Eu	Eu	Eu	Eu	Eu	Het	Het	Het	Eu	Het	Het	Het	Het
chr1	6500001	6550000	Eu-Het	Het	Eu	Eu	Het	Het	Het	Het	Het	Het	Het	Eu	Het	Het	Het	Het	Eu	Eu	Het	Het	Het	Het	Het	Het	Eu	Het	Het	Het	Het
chr1	6550001	6600000	Eu-Het	Het	Eu	Het	Het	Het	Het	Het	Het	Het	Het	Eu	Het	Het	Het	Het	Het	Eu	Het	Het	Het	Het	Het	Eu	Eu	Het	Het	Het	Het
chr1	6600001	6650000	Eu-Het	Het	Eu	Eu	Het	Het	Het	Het	Het	Het	Het	Eu	Het	Het	Het	Het	Het	Eu	Het	Het	Het	Het	Het	Eu	Eu	Het	Het	Het	Het
chr1	6650001	6700000	Eu-Het	Het	Eu	Eu	Het	Het	Eu	Het	Het	Het	Het	Eu	Het	Het	Het	Het	Het	Eu	Het	Het	Het	Eu	Het	Eu	Eu	Het	Het	Het	Het
chr1	6700001	6750000	Eu-Het	Het	Eu	Eu	Het	Het	Het	Het	Het	Het	Het	Eu	Het	Eu	Het	Het	Het	Het	Het	Het	Het	Eu	Het	Het	Eu	Het	Eu	Het	Het
chr1	6750001	6800000	Eu-Het	Het	Eu	Eu	Het	Het	Het	Het	Het	Het	Het	Eu	Het	Eu	Het	Het	Het	Het	Het	Het	Het	Het	Het	Het	Eu	Het	Eu	Het	Het
chr1	6800001	6850000	Eu-Het	Het	Eu	Eu	Het	Het	Eu	Het	Het	Het	Het	Eu	Het	Eu	Het	Het	Het	Het	Het	Het	Het	Het	Het	Het	Eu	Het	Het	Het	Het
chr1	6850001	6900000	Eu-Het	Het	Eu	Eu	Het	Het	Eu	Het	Het	Het	Het	Eu	Het	Eu	Het	Het	Het	Het	Het	Het	Het	Het	Het	Het	Het	Het	Het	Het	Het
chr1	6900001	6950000	Eu-Het	Het	Eu	Het	Het	Het	Eu	Het	Het	Het	Het	Eu	Het	Eu	Het	Het	Het	Het	Het	Het	Het	Het	Het	Het	Het	Het	Het	Het	Het
chr1	6950001	7000000	Eu-Het	Het	Eu	Het	Het	Het	Eu	Het	Het	Het	Het	Eu	Het	Eu	Het	Het	Eu	Het	Eu	Het	Het	Eu	Het	Het	Het	Het	Het	Het	Het
chr1	7000001	7050000	Eu-Het	Het	Eu	Het	Eu	Het	Eu	Eu	Het	Het	Het	Eu	Het	Eu	Eu	Eu	Eu	Eu	Eu	Eu	Eu	Het	Het	Het	Het	Het	Eu	Het	Eu
chr1	7050001	7100000	Eu-Het	Eu	Eu	Eu	Eu	Het	Het	Eu	Het	Eu	Eu	Eu	Het	Eu	Eu	Eu	Eu	Eu	Eu	Eu	Eu	Het	Het	Het	Het	Het	Eu	Eu	Eu
chr1	7100001	7150000	Eu-Het	Eu	Eu	Eu	Eu	Het	Eu	Eu	Het	Eu	Eu	Eu	Het	Eu	Eu	Eu	Eu	Eu	Eu	Eu	Eu	Het	Het	Het	Eu	Het	Eu	Eu	Eu
chr1	7150001	7200000	Eu-Het	Het	Eu	Het	Eu	Het	Eu	Eu	Het	Het	Het	Eu	Het	Eu	Eu	Eu	Eu	Het	Eu	Eu	Eu	Het	Het	Het	Eu	Het	Het	Het	Eu
chr1	7200001	7250000	Eu-Het	Het	Het	Het	Eu	Het	Eu	Eu	Het	Het	Het	Eu	Het	Eu	Het	Het	Eu	Het	Eu	Het	Het	Het	Het	Het	Het	Het	Het	Het	Het
chr1	7250001	7300000	Eu-Het	Het	Het	Het	Eu	Het	Eu	Eu	Het	Het	Het	Eu	Het	Het	Het	Het	Het	Het	Het	Het	Het	Het	Het	Het	Het	Het	Het	Het	Het
chr1	7300001	7350000	Eu-Het	Het	Het	Het	Eu	Het	Eu	Eu	Het	Het	Het	Eu	Het	Eu	Het	Het	Eu	Het	Het	Het	Het	Het	Het	Het	Het	Het	Het	Het	Het
chr1	7350001	7400000	Eu-Het	Het	Het	Het	Het	Het	Eu	Eu	Het	Het	Het	Eu	Het	Eu	Eu	Eu	Eu	Het	Eu	Eu	Het	Het	Het	Het	Het	Het	Het	Het	Het
chr1	7400001	7450000	Eu-Het	Het	Het	Het	Het	Het	Eu	Eu	Het	Het	Het	Eu	Het	Eu	Eu	Eu	Eu	Het	Eu	Eu	Eu	Het	Het	Het	Het	Het	Het	Het	Het
chr1	7450001	7500000	Eu-Het	Het	Het	Het	Het	Het	Eu	Eu	Het	Het	Het	Het	Het	Het	Het	Het	Het	Het	Eu	Het	Eu	Het	Het	Het	Eu	Het	Het	Het	Het
chr1	7500001	7550000	Eu-Het	Het	Het	Het	Het	Het	Eu	Eu	Het	Het	Het	Het	Het	Het	Het	Het	Het	Het	Het	Het	Het	Het	Het	Het	Eu	Het	Het	Het	Het
chr1	7550001	7600000	Eu-Het	Het	Het	Het	Het	Het	Eu	Het	Het	Het	Het	Eu	Het	Het	Het	Het	Het	Het	Het	Het	Het	Het	Het	Het	Eu	Het	Het	Het	Het
chr1	7600001	7650000	Eu-Het	Het	Het	Het	Het	Het	Eu	Het	Het	Het	Het	Eu	Het	Het	Het	Het	Het	Het	Het	Het	Het	Het	Het	Het	Het	Het	Het	Het	Het
chr1	7650001	7700000	Eu-Het	Het	Het	Het	Het	Het	Eu	Het	Het	Het	Het	Eu	Het	Het	Het	Het	Het	Het	Het	Het	Het	Eu	Het	Het	Het	Het	Het	Het	Het
chr1	7700001	7750000	Eu-Het	Het	Het	Het	Het	Het	Eu	Het	Het	Het	Het	Eu	Het	Het	Het	Het	Het	Het	Het	Het	Het	Eu	Het	Het	Het	Het	Het	Het	Het
chr1	7750001	7800000	Eu-Het	Het	Het	Het	Het	Het	Eu	Het	Het	Het	Het	Eu	Het	Het	Het	Het	Het	Het	Het	Het	Het	Het	Het	Het	Het	Het	Het	Het	Het
chr1	7800001	7850000	Eu-Het	Het	Het	Het	Het	Het	Eu	Het	Het	Het	Het	Eu	Het	Het	Het	Het	Het	Het	Het	Het	Het	Het	Het	Het	Eu	Het	Het	Het	Het
chr1	7850001	7900000	Eu-Het	Het	Het	Het	Het	Het	Eu	Het	Het	Het	Het	Eu	Het	Het	Het	Het	Het	Het	Het	Het	Het	Het	Het	Het	Eu	Het	Het	Het	Het
chr1	7900001	7950000	Eu-Het	Het	Het	Het	Het	Het	Eu	Het	Het	Het	Het	Eu	Het	Het	Het	Het	Het	Het	Het	Het	Het	Het	Het	Het	Eu	Het	Het	Het	Het
chr1	7950001	8000000	cHet	Het	Het	Het	Het	Het	Het	Het	Het	Het	Het	Eu	Het	Het	Het	Het	Het	Het	Het	Het	Het	Het	Het	Het	Eu	Het	Het	Het	Het
chr1	8000001	8050000	cHet	Het	Het	Het	Het	Het	Het	Het	Het	Het	Het	Eu	Het	Het	Het	Het	Het	Het	Het	Het	Het	Het	Het	Het	Het	Het	Het	Het	Het
chr1	8050001	8100000	cHet	Het	Het	Het	Het	Het	Het	Het	Het	Het	Het	Eu	Het	Het	Het	Het	Het	Het	Het	Het	Het	Het	Het	Het	Eu	Het	Het	Het	Het
chr1	8100001	8150000	Eu-Het	Het	Het	Het	Het	Het	Eu	Het	Het	Het	Het	Eu	Het	Het	Het	Het	Het	Het	Het	Het	Het	Het	Het	Het	Eu	Het	Het	Het	Het
chr1	8150001	8200000	Eu-Het	Het	Het	Het	Het	Het	Eu	Het	Het	Het	Het	Eu	Het	Het	Het	Het	Het	Het	Het	Het	Het	Het	Het	Het	ND	Het	ND	Het	Het
chr1	8200001	8250000	Eu-Het	Het	Het	Het	Het	Het	Eu	Het	Het	Het	Het	Eu	Het	Het	Het	Het	Het	Het	Het	Het	Het	Het	Het	Het	Eu	Het	Het	Het	Het
chr1	8250001	8300000	Eu-Het	Het	Het	Het	Het	Het	Eu	Het	Het	Het	Het	Eu	Het	Het	Het	Het	Het	Het	Het	Het	Het	Het	Het	Het	Eu	Het	Het	Het	Het
chr1	8300001	8350000	cHet	Het	Het	Het	Het	Het	Het	Het	Het	Het	Het	Eu	Het	Het	Het	Het	Het	Het	Het	Het	Het	Het	Het	Het	Eu	Het	Het	Het	Het
chr1	8350001	8400000	Eu-Het	Het	Het	Het	Het	Het	Eu	Het	Het	Het	Het	Eu	Het	Het	Het	Het	Het	Het	Het	Het	Het	Het	Het	Het	Eu	Het	Het	Het	Het
chr1	8400001	8450000	Eu-Het	Het	Het	Het	Het	Het	Eu	Het	Het	Het	Het	Eu	Het	Het	Het	Het	Het	Het	Het	Het	Het	Het	Het	Het	Eu	Het	Het	Het	Het
chr1	8450001	8500000	Eu-Het	Het	Het	Het	Het	Het	Eu	Het	Het	Het	Het	Eu	Het	Het	Het	Het	Het	Het	Het	Het	Het	Het	Het	Het	Het	Het	Het	Het	Het
chr1	8500001	8550000	Eu-Het	Het	Het	Het	Het	Het	Eu	Eu	Het	Het	Het	Eu	Het	Het	Het	Het	Het	Het	Het	Het	Het	Het	Het	Het	Eu	Het	Het	Het	Het
chr1	8550001	8600000	Eu-Het	Het	Het	Het	Het	Het	Eu	Eu	Het	Het	Het	Eu	Het	Het	Het	Het	Het	Het	Het	Het	Het	Het	Het	Het	Eu	Het	Het	Het	Het
chr1	8600001	8650000	Eu-Het	Het	Het	Het	Het	Het	Het	Eu	Het	Het	Het	Eu	Het	Het	Het	Het	Het	Het	Het	Het	Het	Het	Het	Het	Eu	Het	Eu	Het	Het
chr1	8650001	8700000	Eu-Het	Het	Het	Het	Het	Het	Eu	Het	Het	Het	Het	Eu	Het	Het	Het	Het	Het	Het	Het	Het	Het	Het	Het	Het	Eu	Het	Het	Het	Het
chr1	8700001	8750000	Eu-Het	Het	Het	Het	Het	Het	Eu	Het	Het	Het	Het	Eu	Het	Het	Het	Het	Het	Het	Het	Het	Het	Het	Het	Het	Eu	Het	Het	Het	Het
chr1	8750001	8800000	Eu-Het	Het	Het	Het	Het	Het	Eu	Het	Het	Het	Het	Eu	Het	Het	Het	Het	Het	Het	Het	Het	Het	Het	Het	Het	Het	Het	Het	Het	Het
chr1	8800001	8850000	Eu-Het	Het	Het	Het	Het	Het	Eu	Het	Het	Het	Het	Eu	Het	Het	Het	Het	Het	Het	Het	Het	Het	Het	Het	Het	Eu	Het	Het	Het	Het
chr1	8850001	8900000	Eu-Het	Het	Het	Het	Het	Het	Eu	Het	Het	Het	Het	Eu	Het	Het	Het	Het	Het	Het	Het	Het	Het	Eu	Het	Het	Het	Het	Het	Het	Het
chr1	8900001	8950000	Eu-Het	Het	Het	Het	Het	Het	Eu	Het	Het	Het	Het	Eu	Het	Het	Het	Het	Het	Het	Het	Het	Het	Eu	Het	Het	Het	Het	Het	Het	Het
chr1	8950001	9000000	Eu-Het	Het	Het	Het	Het	Het	Eu	Het	Het	Het	Het	Eu	Het	Het	Het	Het	Het	Het	Het	Het	Het	Eu	Het	Het	Eu	Het	Het	Het	Het
chr1	9000001	9050000	Eu-Het	Het	Het	Het	Het	Het	Eu	Het	Het	Het	Het	Eu	Het	Het	Het	Het	Het	Het	Het	Het	Het	Het	Het	Het	Eu	Het	Het	Het	Het
chr1	9050001	9100000	Eu-Het	Het	Het	Het	Het	Het	Eu	Het	Het	Het	Het	Eu	Het	Het	Het	Het	Het	Het	Het	Het	Het	Het	Het	Het	Eu	Het	Het	Het	Het
chr1	9100001	9150000	Eu-Het	Het	Het	Het	Het	Het	Eu	Het	Het	Het	Het	Eu	Het	Het	Het	Het	Het	Het	Het	Het	Het	Het	Het	Het	Het	Het	Het	Het	Het
chr1	9150001	9200000	Eu-Het	Het	Het	Het	Het	Het	Eu	Het	Het	Het	Het	Eu	Het	Het	Het	Het	Het	Het	Het	Het	Het	Het	Het	Het	Het	Het	Het	Het	Het
chr1	9200001	9250000	cHet	Het	Het	Het	Het	Het	Het	Het	Het	Het	Het	Eu	Het	Het	Het	Het	Het	Het	Het	Het	Het	Het	Het	Het	Eu	Het	Het	Het	Het
chr1	9250001	9300000	Eu-Het	Het	Het	Het	Het	Het	Eu	Het	Het	Het	Het	Eu	Het	Het	Het	Het	Het	Het	Het	Het	Het	Eu	Het	Het	Het	Het	Het	Het	Het
chr1	9300001	9350000	Eu-Het	Het	Het	Het	Het	Het	Eu	Het	Het	Het	Het	Eu	Het	Het	Het	Het	Het	Het	Het	Het	Het	Het	Het	Het	Het	Het	Het	Het	Het
chr1	9350001	9400000	Eu-Het	Het	Het	Het	Het	Het	Eu	Het	Het	Het	Het	Eu	Het	Het	Het	Het	Het	Het	Het	Het	Het	Het	Het	Het	Het	Het	Het	Het	Het
chr1	9400001	9450000	Eu-Het	Het	Het	Het	Het	Het	Eu	Het	Het	Het	Het	Eu	Het	Het	Het	Het	Het	Het	Het	Het	Het	Het	Het	Het	Het	Het	Het	Het	Het
chr1	9450001	9500000	Eu-Het	Het	Het	Het	Het	Het	Eu	Het	Het	Het	Het	Eu	Het	Het	Het	Het	Eu	Het	Eu	Het	Het	Het	Het	Het	Het	Het	Het	Eu	Het
chr1	9500001	9550000	Eu-Het	Eu	Eu	Het	Eu	Het	Eu	Eu	Het	Het	Eu	Eu	Het	Eu	Eu	Eu	Eu	Eu	Eu	Eu	Eu	Het	Het	Eu	Het	Eu	Het	Eu	Eu
chr1	9550001	9600000	Eu-Het	Eu	Eu	Eu	Eu	Het	Eu	Eu	Eu	Eu	Eu	Eu	Het	Eu	Eu	Eu	Eu	Eu	Eu	Eu	Eu	Het	Eu	Eu	Eu	Eu	Het	Eu	Eu
chr1	9600001	9650000	Eu-Het	Eu	Eu	Eu	Eu	Het	Eu	Eu	Eu	Eu	Eu	Eu	Het	Eu	Eu	Eu	Eu	Eu	Eu	Eu	Het	Het	Eu	Eu	Eu	Eu	Het	Eu	Eu
chr1	9650001	9700000	cEu	Eu	Eu	Eu	Eu	Eu	Eu	Eu	Eu	Eu	Eu	Eu	Eu	Eu	Eu	Eu	Eu	Eu	Eu	Eu	Eu	Eu	Eu	Eu	Eu	Eu	Eu	Eu	Eu
chr1	9700001	9750000	cEu	Eu	Eu	Eu	Eu	Eu	Eu	Eu	Eu	Eu	Eu	Eu	Eu	Eu	Eu	Eu	Eu	Eu	Eu	Eu	Eu	Eu	Eu	Eu	Eu	Eu	Eu	Eu	Eu
chr1	9750001	9800000	cEu	Eu	Eu	Eu	Eu	Eu	Eu	Eu	Eu	Eu	Eu	Eu	Eu	Eu	Eu	Eu	Eu	Eu	Eu	Eu	Eu	Eu	Eu	Eu	Het	Eu	Eu	Eu	Eu
chr1	9800001	9850000	cEu	Eu	Eu	Het	Eu	Eu	Eu	Eu	Eu	Eu	Eu	Eu	Eu	Eu	Eu	Eu	Eu	Eu	Eu	Eu	Eu	Eu	Eu	Eu	Het	Eu	Eu	Eu	Eu
chr1	9850001	9900000	Eu-Het	Eu	Eu	Het	Eu	Eu	Eu	Eu	Eu	Eu	Eu	Eu	Eu	Eu	Eu	Eu	Eu	Eu	Eu	Eu	Eu	Eu	Eu	Eu	Het	Eu	Het	Eu	Eu
chr1	9900001	9950000	cEu	Eu	Eu	Eu	Eu	Eu	Eu	Eu	Eu	Eu	Eu	Eu	Eu	Eu	Eu	Eu	Eu	Eu	Eu	Eu	Eu	Eu	Eu	Eu	Het	Eu	Het	Eu	Eu
chr1	9950001	10000000	cEu	Eu	Eu	Eu	Eu	Eu	Eu	Eu	Eu	Eu	Eu	Eu	Eu	Eu	Eu	Eu	Eu	Eu	Eu	Eu	Eu	Eu	Eu	Eu	Het	Eu	Het	Eu	Eu
chr1	10000001	10050000	cEu	Eu	Eu	Eu	Eu	Eu	Eu	Eu	Eu	Eu	Eu	Eu	Eu	Eu	Eu	Eu	Eu	Eu	Eu	Eu	Eu	Eu	Eu	Eu	Het	Eu	Het	Eu	Eu
chr1	10050001	10100000	cEu	Eu	Eu	Eu	Eu	Eu	Eu	Eu	Eu	Eu	Eu	Eu	Eu	Eu	Eu	Eu	Eu	Eu	Eu	Eu	Eu	Eu	Eu	Eu	Het	Eu	Het	Eu	Eu
chr1	10100001	10150000	Eu-Het	Eu	Eu	Eu	Eu	Eu	Eu	Eu	Eu	Eu	Eu	Eu	Eu	Eu	Eu	Eu	Eu	Eu	Eu	Eu	Eu	Het	Eu	Eu	Eu	Eu	Het	Eu	Eu
chr1	10150001	10200000	Eu-Het	Eu	Eu	Eu	Eu	Eu	Eu	Eu	Eu	Eu	Eu	Eu	Eu	Eu	Eu	Eu	Eu	Eu	Eu	Eu	Eu	Het	Eu	Eu	Eu	Eu	Het	Eu	Eu
chr1	10200001	10250000	Eu-Het	Eu	Eu	Eu	Eu	Eu	Eu	Eu	Eu	Eu	Eu	Eu	Eu	Eu	Eu	Eu	Eu	Eu	Eu	Eu	Eu	Het	Eu	Eu	Het	Eu	Het	Eu	Eu
chr1	10250001	10300000	Eu-Het	Het	Het	Het	Eu	Eu	Eu	Het	Eu	Het	Het	Eu	Eu	Eu	Eu	Eu	Eu	Eu	Eu	Eu	Eu	Het	Eu	Eu	Het	Het	Het	Eu	Eu
chr1	10300001	10350000	Eu-Het	Het	Het	Het	Het	Het	Eu	Het	Eu	Het	Het	Eu	Het	Eu	Eu	Eu	Eu	Eu	Eu	Eu	Eu	Het	Eu	Eu	Eu	Het	Het	Eu	Het
chr1	10350001	10400000	Eu-Het	Het	Het	Het	Het	Het	Eu	Het	Het	Het	Het	Eu	Het	Het	Het	Het	Eu	Het	Eu	Het	Eu	Het	Eu	Eu	Eu	Het	Het	Eu	Het
chr1	10400001	10450000	Eu-Het	Het	Het	Het	Het	Het	Eu	Het	Het	Het	Het	Het	Het	Het	Het	Het	Eu	Het	Het	Het	Het	Het	Eu	Eu	Eu	Het	Het	Eu	Het
chr1	10450001	10500000	Eu-Het	Het	Het	Het	Het	Het	Eu	Het	Eu	Het	Het	Eu	Het	Het	Het	Het	Eu	Het	Het	Het	Het	Het	Eu	Eu	Het	Het	Het	Het	Het
chr1	10500001	10550000	Eu-Het	Het	Het	Het	Het	Het	Eu	Het	Eu	Het	Het	Eu	Het	Het	Het	Het	Het	Het	Het	Het	Het	Het	Eu	Het	Het	Het	Het	Het	Het
chr1	10550001	10600000	Eu-Het	Het	Het	Het	Het	Het	Eu	Het	Eu	Het	Het	Eu	Het	Het	Het	Het	Het	Het	Het	Het	Het	Het	Eu	Eu	Het	Het	Het	Het	Het
chr1	10600001	10650000	Eu-Het	Het	Het	Het	Het	Het	Eu	Het	Eu	Het	Het	Eu	Het	Het	Het	Het	Het	Het	Het	Het	Het	Het	Eu	Het	Eu	Het	Het	Het	Het
chr1	10650001	10700000	Eu-Het	Het	Het	Het	Het	Het	Eu	Het	Eu	Het	Het	Het	Het	Het	Het	Het	Het	Het	Het	Het	Het	Het	Eu	Het	Het	Het	Het	Het	Het
chr1	10700001	10750000	Eu-Het	Het	Het	Het	Het	Het	Eu	Het	Eu	Het	Het	Het	Het	Het	Het	Het	Het	Het	Het	Het	Het	Het	Eu	Het	Het	Het	Eu	Het	Het
chr1	10750001	10800000	Eu-Het	Het	Het	Het	Eu	Het	Eu	Het	Het	Het	Het	Eu	Het	Het	Het	Het	Het	Het	Het	Het	Het	Het	Eu	Het	Het	Het	Het	Het	Het
chr1	10800001	10850000	Eu-Het	Het	Het	Het	Eu	Het	Eu	Eu	Eu	Het	Het	Eu	Het	Het	Het	Het	Het	Het	Het	Het	Het	Het	Eu	Eu	Het	Het	Het	Het	Het
chr1	10850001	10900000	Eu-Het	Het	Het	Het	Eu	Het	Eu	Eu	Eu	Het	Het	Eu	Het	Het	Het	Het	Het	Het	Het	Het	Het	Het	Eu	Eu	Het	Het	Het	Het	Het
chr1	10900001	10950000	Eu-Het	Het	Het	Het	Eu	Het	Eu	Eu	Eu	Het	Het	Het	Het	Het	Het	Het	Het	Het	Het	Het	Het	Het	Eu	Eu	Eu	Het	Het	Het	Het
chr1	10950001	11000000	Eu-Het	Het	Het	Het	Eu	Het	Eu	Eu	Eu	Het	Het	Eu	Het	Het	Het	Het	Het	Het	Het	Het	Het	Het	Eu	Eu	Het	Het	Het	Het	Eu
chr1	11000001	11050000	Eu-Het	Het	Het	Het	Eu	Het	Eu	Eu	Eu	Het	Het	Eu	Het	Het	Het	Het	Het	Het	Het	Het	Het	Het	Eu	Eu	Het	Het	Het	Het	Eu
chr1	11050001	11100000	Eu-Het	Het	Het	Het	Eu	Het	Eu	Eu	Eu	Het	Het	Eu	Het	Het	Het	Het	Het	Het	Het	Het	Het	Het	Eu	Het	Het	Het	Het	Het	Het
chr1	11100001	11150000	Eu-Het	Het	Het	Het	Eu	Het	Eu	Eu	Eu	Het	Het	Het	Het	Het	Het	Het	Het	Het	Het	Het	Het	Het	Eu	Het	Eu	Het	Het	Het	Het
chr1	11150001	11200000	Eu-Het	Het	Het	Het	Eu	Het	Eu	Eu	Het	Het	Het	Het	Het	Het	Het	Het	Het	Het	Het	Het	Het	Het	Eu	Het	Eu	Het	Het	Het	Het
chr1	11200001	11250000	Eu-Het	Het	Het	Het	Eu	Het	Eu	Eu	Eu	Het	Het	Eu	Het	Het	Het	Het	Het	Het	Het	Het	Het	Het	Het	Het	Het	Het	Het	Het	Het
chr1	11250001	11300000	Eu-Het	Het	Het	Het	Eu	Het	Eu	Eu	Het	Het	Het	Eu	Het	Het	Het	Het	Het	Het	Het	Het	Het	Het	Het	Het	Het	Het	Het	Het	Het
chr1	11300001	11350000	Eu-Het	Het	Het	Het	Eu	Het	Eu	Eu	Het	Het	Het	Eu	Het	Het	Het	Het	Het	Het	Het	Het	Het	Het	Het	Het	Het	Het	Het	Het	Het
chr1	11350001	11400000	Eu-Het	Het	Het	Het	Eu	Het	Eu	Eu	Het	Het	Het	Eu	Het	Het	Het	Het	Het	Het	Het	Het	Het	Het	Het	Het	Het	Het	Het	Het	Het
chr1	11400001	11450000	Eu-Het	Het	Het	Het	Eu	Het	Eu	Eu	Het	Het	Het	Eu	Het	Het	Het	Het	Het	Het	Het	Het	Het	Het	Het	Het	Het	Het	Het	Het	Het
chr1	11450001	11500000	Eu-Het	Het	Het	Het	Eu	Het	Eu	Eu	Het	Het	Het	Eu	Het	Het	Het	Het	Het	Het	Het	Het	Het	Het	Het	Het	Het	Het	Het	Het	Het
chr1	11500001	11550000	Eu-Het	Het	Het	Het	Eu	Het	Eu	Eu	Het	Het	Het	Het	Het	Het	Het	Het	Het	Het	Het	Het	Het	Het	Het	Het	Het	Het	Het	Het	Het
chr1	11550001	11600000	Eu-Het	Het	Het	Het	Eu	Het	Eu	Eu	Het	Het	Het	Eu	Het	Het	Het	Het	Het	Het	Het	Het	Het	Het	Het	Het	Het	Het	Het	Het	Het
chr1	11600001	11650000	Eu-Het	Het	Het	Het	Eu	Het	Eu	Eu	Het	Eu	Het	Eu	Het	Het	Het	Het	Het	Het	Het	Het	Het	Het	Het	Het	Het	Het	Het	Het	Het
chr1	11650001	11700000	Eu-Het	Het	Het	Het	Eu	Het	Eu	Het	Het	Eu	Het	Eu	Het	Het	Het	Het	Het	Het	Het	Het	Het	Het	Het	Het	Het	Het	Het	Het	Het
chr1	11700001	11750000	Eu-Het	Het	Het	Het	Het	Het	Eu	Het	Eu	Eu	Het	Eu	Het	Het	Het	Het	Het	Het	Het	Het	Het	Het	Het	Het	Eu	Het	Het	Het	Het
chr1	11750001	11800000	Eu-Het	Het	Het	Het	Het	Het	Eu	Het	Het	Eu	Het	Eu	Het	Het	Het	Het	Het	Het	Het	Het	Het	Het	Het	Het	Eu	Het	Het	Het	Het
chr1	11800001	11850000	Eu-Het	Het	Het	Het	Het	Het	Eu	Het	Het	Eu	Het	Het	Het	Het	Het	Het	Het	Het	Het	Het	Het	Eu	Het	Het	Eu	Het	Het	Het	Het
chr1	11850001	11900000	Eu-Het	Het	Het	Het	Het	Het	Eu	Het	Het	Eu	Het	Het	Het	Het	Het	Het	Het	Het	Het	Het	Het	Het	Het	Het	Het	Het	Het	Het	Het
chr1	11900001	11950000	Eu-Het	Het	Het	Het	Het	Het	Eu	Het	Het	Eu	Het	Eu	Het	Het	Het	Het	Het	Het	Het	Het	Het	Het	Het	Het	Het	Het	Het	Het	Het
chr1	11950001	12000000	Eu-Het	Het	Het	Het	Het	Het	Eu	Het	Het	Eu	Het	Eu	Het	Het	Het	Het	Het	Het	Het	Het	Het	Het	Het	Het	Het	Het	Het	Het	Eu
chr1	12000001	12050000	Eu-Het	Het	Het	Het	Het	Het	Eu	Het	Het	Eu	Het	Het	Het	Het	Het	Het	Het	Het	Het	Het	Het	Het	Het	Het	Het	Het	Het	Het	Eu
chr1	12050001	12100000	Eu-Het	Het	Het	Het	Het	Het	Eu	Het	Het	Eu	Het	Het	Het	Het	Het	Het	Het	Het	Het	Het	Het	Het	Het	Het	Eu	Het	Het	Het	Het
chr1	12100001	12150000	Eu-Het	Het	Het	Het	Het	Het	Eu	Het	Het	Eu	Het	Eu	Het	Het	Het	Het	Het	Het	Het	Het	Het	Eu	Het	Het	Eu	Het	Het	Het	Het
chr1	12150001	12200000	Eu-Het	Het	Het	Het	Het	Het	Eu	Het	Eu	Eu	Het	Het	Het	Het	Het	Het	Het	Het	Het	Het	Het	Het	Het	Het	Eu	Het	Het	Het	Het
chr1	12200001	12250000	Eu-Het	Het	Het	Het	Het	Het	Eu	Het	Eu	Eu	Het	Het	Het	Het	Het	Het	Het	Het	Het	Het	Het	Het	Het	Het	Eu	Het	Het	Het	Het
chr1	12250001	12300000	Eu-Het	Het	Het	Het	Het	Het	Eu	Het	Het	Het	Het	Eu	Het	Het	Het	Het	Het	Het	Het	Het	Het	Het	Het	Het	Eu	Het	Het	Het	Het
chr1	12300001	12350000	Eu-Het	Het	Het	Het	Het	Het	Eu	Het	Het	Eu	Het	Het	Het	Het	Het	Het	Het	Het	Het	Het	Het	Het	Het	Het	Eu	Het	Het	Het	Het
chr1	12350001	12400000	Eu-Het	Het	Het	Het	Het	Het	Eu	Het	Het	Eu	Het	Het	Het	Het	Het	Het	Het	Het	Het	Het	Het	Het	Het	Het	Eu	Het	Het	Het	Eu
chr1	12400001	12450000	Eu-Het	Het	Het	Het	Het	Het	Eu	Het	Het	Eu	Het	Eu	Het	Het	Het	Het	Het	Het	Het	Het	Het	Het	Het	Het	Eu	Het	Het	Het	Eu
chr1	12450001	12500000	Eu-Het	Het	Het	Het	Het	Eu	Eu	Het	Eu	Eu	Het	Eu	Het	Het	Het	Het	Het	Het	Het	Het	Het	Het	Het	Het	Het	Het	Het	Het	Eu
chr1	12500001	12550000	Eu-Het	Het	Het	Het	Het	Het	Eu	Het	Eu	Eu	Het	Eu	Het	Het	Het	Het	Het	Het	Het	Het	Het	Het	Het	Het	Eu	Het	Het	Het	Eu
chr1	12550001	12600000	Eu-Het	Het	Het	Het	Eu	Het	Eu	Eu	Eu	Eu	Het	Eu	Het	Het	Het	Het	Het	Het	Het	Het	Het	Het	Het	Het	Eu	Het	Het	Het	Eu
chr1	12600001	12650000	Eu-Het	Het	Het	Het	Eu	Eu	Eu	Eu	Eu	Eu	Het	Eu	Het	Het	Het	Het	Het	Het	Het	Het	Het	Het	Het	Het	Eu	Het	Het	Het	Eu
chr1	12650001	12700000	Eu-Het	Het	Het	Het	Eu	Eu	Eu	Eu	Het	Eu	Het	Eu	Het	Het	Het	Het	Het	Het	Het	Het	Het	Het	Het	Het	Het	Het	Het	Het	Eu
chr1	12700001	12750000	Eu-Het	Het	Het	Het	Eu	Eu	Eu	Eu	Eu	Eu	Het	Eu	Het	Het	Het	Het	Het	Het	Het	Het	Het	Het	Het	Het	Eu	Het	Eu	Het	Eu
chr1	12750001	12800000	Eu-Het	Het	Het	Het	Eu	Eu	Eu	Eu	Eu	Eu	Eu	Eu	Het	Het	Het	Het	Het	Het	Het	Het	Het	Het	Het	Het	Het	Het	Eu	Het	Eu
chr1	12800001	12850000	Eu-Het	Het	Het	Het	Eu	Eu	Eu	Eu	Eu	Eu	Eu	Eu	Het	Eu	Het	Het	Het	Het	Het	Het	Het	Het	Het	Het	Het	Het	Eu	Het	Eu
chr1	12850001	12900000	Eu-Het	Het	Het	Het	Eu	Het	Eu	Eu	Eu	Eu	Eu	Eu	Het	Eu	Eu	Eu	Het	Het	Eu	Eu	Het	Het	Het	Het	Het	Het	Eu	Het	Eu
chr1	12900001	12950000	Eu-Het	Het	Het	Het	Eu	Eu	Eu	Eu	Eu	Eu	Eu	Eu	Het	Eu	Eu	Eu	Het	Het	Eu	Eu	Het	Het	Het	Het	Het	Het	Eu	Eu	Eu
chr1	12950001	13000000	Eu-Het	Het	Het	Het	Eu	Eu	Eu	Eu	Eu	Eu	Eu	Eu	Eu	Eu	Eu	Eu	Het	Eu	Eu	Eu	Het	Het	Het	Het	Het	Het	Eu	Eu	Eu
chr1	13000001	13050000	Eu-Het	Het	Het	Het	Eu	Eu	Eu	Eu	Eu	Eu	Eu	Eu	Eu	Eu	Eu	Eu	Eu	Eu	Eu	Eu	Eu	Het	Het	Het	Het	Het	Het	Eu	Eu
chr1	13050001	13100000	Eu-Het	Het	Eu	Het	Eu	Eu	Eu	Eu	Het	Eu	Eu	Eu	Eu	Eu	Eu	Eu	Eu	Eu	Eu	Eu	Eu	Het	Het	Het	Het	Het	Het	Eu	Eu
chr1	13100001	13150000	Eu-Het	Eu	Eu	Eu	Eu	Eu	Eu	Eu	Eu	Eu	Eu	Eu	Eu	Eu	Eu	Eu	Eu	Eu	Eu	Eu	Eu	Het	Het	Eu	Eu	Eu	Het	Eu	Eu
chr1	13150001	13200000	cEu	Eu	Eu	Eu	Eu	Eu	Eu	Eu	Eu	Eu	Eu	Eu	Eu	Eu	Eu	Eu	Eu	Eu	Eu	Eu	Eu	Eu	Eu	Eu	Eu	Eu	Eu	Eu	Eu
chr1	13200001	13250000	cEu	Eu	Eu	Eu	Eu	Eu	Eu	Eu	Eu	Eu	Eu	Eu	Eu	Eu	Eu	Eu	Eu	Eu	Eu	Eu	Eu	Eu	Eu	Eu	Eu	Eu	Eu	Eu	Eu
chr1	13250001	13300000	cEu	Eu	Eu	Eu	Eu	Eu	Eu	Eu	Eu	Eu	Eu	Eu	Eu	Eu	Eu	Eu	Eu	Eu	Eu	Eu	Eu	Eu	Eu	Eu	Eu	Eu	Eu	Eu	Eu
chr1	13300001	13350000	cEu	Eu	Eu	Eu	Eu	Eu	Eu	Eu	Eu	Eu	Eu	Eu	Eu	Eu	Eu	Eu	Eu	Eu	Eu	Eu	Eu	Eu	Eu	Eu	Eu	Eu	Eu	Eu	Eu
chr1	13350001	13400000	cEu	Eu	Eu	Eu	Eu	Eu	Eu	Eu	Eu	Eu	Eu	Eu	Eu	Eu	Eu	Eu	Eu	Eu	Eu	Eu	Eu	Eu	Eu	Eu	Eu	Eu	Eu	Eu	Eu
chr1	13400001	13450000	Eu-Het	Eu	Eu	Het	Eu	Eu	Eu	Eu	Eu	Eu	Eu	Eu	Eu	Eu	Eu	Eu	Eu	Eu	Eu	Eu	Eu	Eu	Eu	Eu	Eu	Het	Het	Eu	Eu
chr1	13450001	13500000	Eu-Het	Het	Eu	Het	Eu	Eu	Eu	Eu	Eu	Eu	Eu	Eu	Eu	Eu	Eu	Eu	Eu	Eu	Eu	Eu	Eu	Eu	Eu	Eu	Eu	Het	Het	Eu	Eu
chr1	13500001	13550000	Eu-Het	Het	Eu	Het	Eu	Eu	Eu	Eu	Eu	Eu	Eu	Eu	Eu	Eu	Eu	Eu	Eu	Eu	Eu	Eu	Eu	Eu	Eu	Eu	Eu	Het	Het	Eu	Eu
chr1	13550001	13600000	cEu	Eu	Eu	Eu	Eu	Eu	Eu	Eu	Eu	Eu	Eu	Eu	Eu	Eu	Eu	Eu	Eu	Eu	Eu	Eu	Eu	Eu	Eu	Eu	Eu	Eu	Eu	Eu	Eu
chr1	13600001	13650000	Eu-Het	Eu	Eu	Het	Eu	Eu	Eu	Eu	Eu	Eu	Eu	Eu	Eu	Eu	Eu	Eu	Eu	Eu	Eu	Eu	Eu	Het	Eu	Eu	Eu	Eu	Eu	Eu	Eu
chr1	13650001	13700000	Eu-Het	Het	Eu	Het	Eu	Eu	Eu	Eu	Het	Eu	Eu	Eu	Eu	Eu	Eu	Eu	Eu	Eu	Eu	Eu	Eu	Het	Eu	Eu	Eu	Eu	Eu	Eu	Eu
chr1	13700001	13750000	Eu-Het	Het	Het	Het	Eu	Eu	Eu	Eu	Het	Het	Het	Eu	Eu	Eu	Eu	Eu	Eu	Eu	Eu	Eu	Eu	Het	Eu	Eu	Het	Het	Het	Eu	Het
chr1	13750001	13800000	Eu-Het	Het	Het	Het	Eu	Eu	Eu	Eu	Het	Het	Het	Eu	Eu	Eu	Eu	Eu	Eu	Eu	Eu	Eu	Het	Het	Het	Het	Het	Het	Het	Eu	Het
chr1	13800001	13850000	Eu-Het	Het	Het	Het	Eu	Eu	Eu	Het	Eu	Het	Het	Eu	Eu	Eu	Het	Het	Eu	Eu	Eu	Het	Het	Het	Het	Het	Eu	Eu	Het	Het	Het
chr1	13850001	13900000	Eu-Het	Het	Het	Het	Het	Eu	Eu	Het	Eu	Het	Het	Eu	Eu	Eu	Het	Het	Eu	Eu	Het	Het	Het	Het	Het	Het	Eu	Eu	Het	Het	Het
chr1	13900001	13950000	Eu-Het	Het	Het	Het	Het	Eu	Eu	Het	Eu	Het	Het	Eu	Eu	Eu	Het	Het	Eu	Eu	Het	Het	Het	Het	Het	Het	Eu	Eu	Het	Het	Het
chr1	13950001	14000000	Eu-Het	Het	Het	Het	Het	Eu	Eu	Het	Eu	Het	Het	Eu	Eu	Eu	Het	Het	Eu	Eu	Het	Het	Het	Eu	Het	Het	Eu	Eu	Het	Het	Het
chr1	14000001	14050000	Eu-Het	Het	Het	Het	Het	Eu	Het	Het	Eu	Het	Het	Eu	Eu	Eu	Het	Het	Eu	Eu	Het	Het	Het	Eu	Het	Het	Eu	Eu	Het	Het	Het
chr1	14050001	14100000	Eu-Het	Het	Het	Het	Het	Eu	Het	Het	Het	Het	Het	Eu	Eu	Eu	Het	Het	Eu	Het	Het	Het	Het	Het	Het	Het	Eu	Eu	Het	Het	Het
chr1	14100001	14150000	Eu-Het	Eu	Het	Het	Eu	Eu	Eu	Eu	Eu	Het	Het	Het	Eu	Eu	Het	Het	Eu	Eu	Het	Eu	Het	Het	Het	Het	Eu	Eu	Eu	Het	Het
chr1	14150001	14200000	Eu-Het	Eu	Het	Het	Eu	Eu	Eu	Eu	Eu	Het	Het	Eu	Eu	Eu	Het	Het	Eu	Eu	Het	Eu	Het	Het	Het	Het	Eu	Eu	Het	Het	Het
chr1	14200001	14250000	Eu-Het	Eu	Het	Het	Eu	Eu	Eu	Eu	Eu	Het	Het	Eu	Eu	Eu	Het	Het	Eu	Eu	Het	Eu	Het	Het	Het	Het	Eu	Eu	Het	Het	Het
chr1	14250001	14300000	Eu-Het	Eu	Het	Het	Eu	Eu	Eu	Eu	Eu	Het	Het	Eu	Eu	Eu	Het	Het	Eu	Eu	Het	Eu	Eu	Het	Het	Het	Eu	Eu	Het	Het	Het
chr1	14300001	14350000	Eu-Het	Eu	Het	Het	Eu	Eu	Eu	Eu	Eu	Het	Het	Eu	Eu	Eu	Het	Het	Eu	Eu	Het	Het	Eu	Het	Het	Het	Eu	Eu	Het	Het	Het
chr1	14350001	14400000	Eu-Het	Eu	Het	Het	Eu	Eu	Eu	Eu	Eu	Het	Het	Eu	Eu	Eu	Het	Het	Eu	Eu	Het	Het	Het	Het	Het	Het	Eu	Het	Het	Het	Het
chr1	14400001	14450000	Eu-Het	Eu	Het	Het	Eu	Eu	Eu	Het	Het	Het	Het	Eu	Eu	Eu	Het	Het	Het	Eu	Het	Het	Het	Het	Het	Het	Eu	Het	Het	Het	Het
chr1	14450001	14500000	Eu-Het	Eu	Het	Het	Eu	Eu	Eu	Eu	Het	Het	Het	Eu	Eu	Eu	Het	Het	Het	Eu	Het	Het	Het	Het	Het	Eu	Eu	Het	Het	Het	Het
chr1	14500001	14550000	Eu-Het	Eu	Het	Het	Eu	Eu	Eu	Eu	Eu	Het	Het	Eu	Eu	Eu	Het	Het	Het	Eu	Het	Het	Eu	Het	Het	Het	Eu	Eu	Het	Het	Het
chr1	14550001	14600000	Eu-Het	Eu	Het	Het	Eu	Eu	Eu	Eu	Het	Het	Het	Het	Eu	Eu	Het	Het	Het	Eu	Het	Het	Eu	Het	Het	Het	Eu	Het	Het	Het	Het
chr1	14600001	14650000	Eu-Het	Eu	Het	Het	Eu	Eu	Eu	Eu	Het	Het	Het	Het	Eu	Eu	Het	Het	Het	Eu	Het	Het	Eu	Het	Het	Het	Eu	Het	Het	Het	Het
chr1	14650001	14700000	Eu-Het	Het	Het	Het	Eu	Eu	Eu	Het	Eu	Het	Het	Het	Eu	Eu	Het	Het	Het	Het	Het	Het	Eu	Het	Het	Het	Eu	Het	Het	Het	Het
chr1	14700001	14750000	Eu-Het	Het	Het	Het	Eu	Eu	Eu	Het	Het	Het	Het	Het	Eu	Eu	Het	Het	Het	Het	Het	Het	Eu	Het	Het	Het	Het	Het	Het	Het	Het
chr1	14750001	14800000	Eu-Het	Het	Het	Het	Eu	Eu	Eu	Het	Het	Het	Het	Het	Het	Eu	Het	Het	Het	Het	Het	Het	Eu	Eu	Het	Het	Het	Het	Het	Het	Eu
chr1	14800001	14850000	Eu-Het	Het	Het	Het	Het	Het	Eu	Het	Het	Het	Het	Het	Het	Eu	Het	Het	Het	Het	Het	Het	Eu	Het	Het	Het	Eu	Het	Het	Het	Het
chr1	14850001	14900000	Eu-Het	Het	Het	Het	Het	Het	Het	Het	Het	Het	Het	Het	Het	Eu	Het	Het	Het	Het	Het	Het	Eu	Het	Het	Het	Het	Het	Het	Het	Het
chr1	14900001	14950000	Eu-Het	Het	Het	Het	Het	Het	Het	Het	Het	Het	Het	Het	Het	Eu	Het	Het	Het	Het	Het	Het	Eu	Het	Het	Het	Het	Het	Het	Het	Het
chr1	14950001	15000000	Eu-Het	Het	Het	Het	Het	Het	Het	Het	Het	Het	Het	Het	Het	Eu	Het	Het	Het	Het	Het	Het	Eu	Het	Het	Eu	Eu	Het	Het	Het	Het
chr1	15000001	15050000	Eu-Het	Het	Het	Het	Het	Het	Het	Het	Het	Het	Het	Het	Het	Eu	Het	Het	Het	Het	Het	Het	Het	Het	Het	Eu	Het	Het	Het	Het	Het
chr1	15050001	15100000	Eu-Het	Het	Het	Het	Het	Het	Het	Het	Het	Het	Het	Het	Het	Het	Het	Het	Het	Het	Het	Het	Het	Het	Eu	Eu	Het	Het	Het	Het	Het
chr1	15100001	15150000	Eu-Het	Het	Het	Het	Het	Het	Het	Het	Het	Het	Het	Het	Het	Het	Het	Het	Het	Het	Het	Het	Het	Het	Eu	Eu	Het	Het	Het	Het	Het
chr1	15150001	15200000	cHet	Het	Het	Het	Het	Het	Het	Het	Het	Het	Het	Het	Het	Het	Het	Het	Het	Het	Het	Het	Het	Het	Het	Eu	Het	Het	Het	Het	Het
chr1	15200001	15250000	cHet	Het	Het	Het	Het	Het	Het	Het	Het	Het	Het	Het	Het	Het	Het	Het	Het	Het	Het	Het	Het	Het	Het	Eu	Het	Het	Het	Het	Het
chr1	15250001	15300000	cHet	Het	Het	Het	Het	Het	Het	Het	Het	Het	Het	Het	Het	Het	Het	Het	Het	Het	Het	Het	Het	Het	Het	Eu	Het	Het	Het	Het	Het
chr1	15300001	15350000	cHet	Het	Het	Het	Het	Het	Het	Het	Het	Het	Het	Het	Het	Het	Het	Het	Het	Het	Het	Het	Het	Het	Het	Eu	Het	Het	Het	Het	Het
chr1	15350001	15400000	cHet	Het	Het	Het	Het	Het	Het	Het	Het	Het	Het	Het	Het	Het	Het	Het	Het	Het	Het	Het	Het	Eu	Het	Het	Het	Het	Het	Het	Het
chr1	15400001	15450000	cHet	Het	Het	Het	Het	Het	Het	Het	Het	Het	Het	Het	Het	Het	Het	Het	Het	Het	Het	Het	Het	Eu	Het	Het	Het	Het	Het	Het	Het
chr1	15450001	15500000	cHet	Het	Het	Het	Het	Het	Eu	Het	Het	Het	Het	Het	Het	Het	Het	Het	Het	Het	Het	Het	Het	Het	Het	Het	Het	Het	Het	Het	Het
chr1	15500001	15550000	Eu-Het	Het	Het	Het	Het	Het	Eu	Het	Het	Het	Het	Eu	Het	Het	Het	Het	Het	Het	Het	Het	Het	Het	Het	Het	Het	Het	Het	Het	Het
chr1	15550001	15600000	Eu-Het	Het	Het	Het	Het	Het	Eu	Het	Het	Het	Het	Het	Het	Het	Het	Het	Het	Het	Het	Het	Het	Het	Het	Het	Het	Het	Eu	Eu	Het
chr1	15600001	15650000	Eu-Het	Het	Eu	Het	Eu	Het	Eu	Eu	Het	Het	Het	Het	Het	Het	Het	Het	Het	Het	Het	Het	Het	Het	Het	Het	Het	Het	Eu	Eu	Het
chr1	15650001	15700000	Eu-Het	Het	Eu	Het	Eu	Het	Eu	Eu	Het	Het	Het	Het	Het	Eu	Het	Het	Het	Het	Het	Het	Het	Het	Het	Het	Het	Het	Het	Eu	Het
chr1	15700001	15750000	Eu-Het	Het	Het	Het	Eu	Het	Eu	Eu	Het	Het	Het	Het	Het	Eu	Het	Het	Eu	Het	Eu	Het	Het	Het	Het	Het	Het	Het	Eu	Eu	Het
chr1	15750001	15800000	Eu-Het	Het	Eu	Het	Eu	Het	Eu	Eu	Eu	Eu	Het	Eu	Het	Eu	Eu	Eu	Eu	Eu	Eu	Eu	Eu	Het	Het	Eu	Eu	Het	Eu	Eu	Eu
chr1	15800001	15850000	Eu-Het	Eu	Eu	Eu	Eu	Het	Eu	Eu	Eu	Eu	Het	Eu	Eu	Eu	Eu	Eu	Eu	Eu	Eu	Eu	Eu	Het	Eu	Eu	Eu	Het	Eu	Eu	Eu
chr1	15850001	15900000	Eu-Het	Het	Eu	Het	Eu	Eu	Eu	Eu	Eu	Eu	Het	Eu	Het	Eu	Eu	Eu	Eu	Eu	Eu	Eu	Eu	Het	Eu	Eu	Eu	Het	Eu	Eu	Eu
chr1	15900001	15950000	Eu-Het	Het	Eu	Het	Eu	Het	Eu	Eu	Eu	Eu	Het	Eu	Het	Eu	Het	Eu	Het	Het	Eu	Eu	Eu	Het	Eu	Het	Eu	Het	Eu	Eu	Eu
chr1	15950001	16000000	Eu-Het	Het	Eu	Het	Het	Het	Eu	Eu	Het	Eu	Het	Eu	Het	Eu	Het	Het	Het	Het	Eu	Eu	Het	Het	Eu	Het	Eu	Het	Het	Eu	Het
chr1	16000001	16050000	Eu-Het	Het	Eu	Het	Het	Het	Eu	Eu	Het	Eu	Het	Eu	Het	Eu	Eu	Eu	Eu	Het	Eu	Eu	Het	Het	Eu	Eu	Eu	Het	Eu	Eu	Het
chr1	16050001	16100000	Eu-Het	Eu	Eu	Eu	Eu	Eu	Eu	Eu	Het	Eu	Eu	Eu	Het	Eu	Eu	Eu	Eu	Eu	Eu	Eu	Eu	Het	Eu	Eu	Eu	Het	Eu	Eu	Eu
chr1	16100001	16150000	Eu-Het	Eu	Eu	Eu	Eu	Eu	Eu	Eu	Eu	Eu	Eu	Eu	Het	Eu	Eu	Eu	Eu	Eu	Eu	Eu	Eu	Het	Eu	Eu	Eu	Eu	Het	Eu	Eu
chr1	16150001	16200000	Eu-Het	Eu	Het	Het	Het	Eu	Eu	Eu	Eu	Eu	Eu	Eu	Het	Eu	Eu	Eu	Eu	Eu	Eu	Eu	Eu	Het	Eu	Eu	Eu	Het	Het	Eu	Eu
chr1	16200001	16250000	Eu-Het	Eu	Het	Het	Het	Eu	Eu	Het	Eu	Eu	Eu	Eu	Het	Eu	Eu	Eu	Eu	Eu	Eu	Eu	Eu	Het	Eu	Eu	Eu	Het	Eu	Eu	Eu
chr1	16250001	16300000	Eu-Het	Eu	Het	Het	Het	Eu	Eu	Het	Het	Eu	Eu	Eu	Het	Eu	Eu	Eu	Eu	Eu	Eu	Eu	Eu	Het	Het	Eu	Het	Het	Eu	Eu	Eu
chr1	16300001	16350000	Eu-Het	Eu	Het	Het	Het	Eu	Eu	Het	Eu	Eu	Het	Het	Het	Eu	Eu	Eu	Eu	Eu	Eu	Eu	Het	Het	Eu	Eu	Eu	Het	Eu	Eu	Eu
chr1	16350001	16400000	Eu-Het	Eu	Eu	Het	Het	Het	Eu	Het	Eu	Eu	Het	Eu	Het	Eu	Het	Eu	Het	Eu	Eu	Eu	Het	Het	Eu	Eu	Het	Het	Eu	Eu	Eu
chr1	16400001	16450000	Eu-Het	Eu	Eu	Eu	Het	Het	Eu	Het	Het	Eu	Het	Eu	Het	Eu	Eu	Eu	Eu	Eu	Eu	Eu	Het	Het	Het	Eu	Het	Het	Eu	Eu	Eu
chr1	16450001	16500000	Eu-Het	Eu	Eu	Eu	Het	Het	Eu	Het	Eu	Eu	Eu	Eu	Eu	Eu	Eu	Eu	Eu	Eu	Eu	Eu	Eu	Het	Het	Eu	Het	Het	Eu	Eu	Eu
chr1	16500001	16550000	cEu	Eu	Eu	Eu	Eu	Eu	Eu	Eu	Eu	Eu	Eu	Eu	Eu	Eu	Eu	Eu	Eu	Eu	Eu	Eu	Eu	Het	Eu	Eu	Eu	Eu	Eu	Eu	Eu
chr1	16550001	16600000	cEu	Eu	Eu	Eu	Eu	Eu	Eu	Eu	Eu	Eu	Eu	Eu	Eu	Eu	Eu	Eu	Eu	Eu	Eu	Eu	Eu	Het	Eu	Eu	Eu	Eu	Eu	Eu	Eu
chr1	16600001	16650000	Eu-Het	Eu	Eu	Eu	Eu	Eu	ND	Eu	Eu	Eu	Eu	Eu	Eu	Eu	Eu	Eu	Eu	Eu	Eu	Eu	Eu	Het	Eu	Eu	Eu	Eu	Eu	Eu	Eu
chr1	16650001	16700000	Eu-Het	Eu	Eu	Eu	Eu	Het	Eu	Eu	Eu	Eu	Eu	Eu	Eu	Eu	Eu	Eu	Eu	Eu	Eu	Eu	Eu	Het	Eu	Eu	Eu	Eu	Eu	Eu	Eu
chr1	16700001	16750000	Eu-Het	Het	Eu	Eu	Het	Het	Eu	Het	Het	Eu	Eu	Eu	Eu	Eu	Eu	Eu	Eu	Eu	Eu	Eu	Eu	Het	Eu	Eu	Eu	Het	Het	Eu	Eu
chr1	16750001	16800000	Eu-Het	Het	Eu	Eu	Het	Het	Eu	Het	Het	Eu	Het	Het	Het	Eu	Eu	Eu	Eu	Eu	Eu	Het	Het	Het	Het	Eu	Eu	Het	Het	Eu	Het
chr1	16800001	16850000	Eu-Het	Het	Eu	Eu	Het	Het	Eu	Eu	Het	Eu	Het	Het	Het	Eu	Het	Het	Het	Eu	Eu	Het	Het	Het	Het	Eu	Het	Het	Het	Eu	Het
chr1	16850001	16900000	Eu-Het	Het	Eu	Het	Het	Het	Eu	Het	Het	Eu	Het	Het	Het	Het	Het	Het	Het	Het	Het	Het	Het	Het	Het	Het	Het	Het	Het	Het	Het
chr1	16900001	16950000	Eu-Het	Het	Eu	Eu	Het	Het	Eu	Het	Het	Eu	Het	Het	Het	Het	Het	Het	Het	Het	Het	Het	Het	Het	Het	Het	Het	Het	Het	Het	Het
chr1	16950001	17000000	Eu-Het	Het	Eu	Eu	Het	Het	Eu	Het	Het	Eu	Het	Het	Het	Het	Het	Het	Het	Het	Het	Het	Het	Het	Het	Het	Het	Het	Eu	Het	Het
chr1	17000001	17050000	Eu-Het	Het	Eu	Eu	Het	Het	Eu	Het	Het	Eu	Het	Het	Het	Het	Het	Het	Het	Het	Het	Het	Het	Het	Het	Het	Eu	Het	Eu	Het	Het
chr1	17050001	17100000	Eu-Het	Het	Eu	Eu	Het	Het	Eu	Het	Het	Eu	Het	Het	Het	Het	Het	Het	Het	Het	Het	Het	Het	Het	Het	Eu	Eu	Het	Het	Het	Eu
chr1	17100001	17150000	Eu-Het	Het	Eu	Eu	Het	Het	Eu	Het	Het	Eu	Het	Het	Het	Het	Het	Het	Het	Het	Het	Het	Het	Het	Het	Eu	Eu	Het	Het	Het	Het
chr1	17150001	17200000	Eu-Het	Het	Het	Het	Het	Het	Eu	Het	Het	Het	Het	Het	Het	Het	Het	Het	Het	Het	Het	Het	Het	Het	Het	Eu	Het	Het	Het	Het	Het
chr1	17200001	17250000	Eu-Het	Het	Het	Het	Eu	Het	Eu	Eu	Het	Het	Het	Het	Het	Het	Het	Het	Het	Het	Het	Het	Het	Het	Het	Eu	Het	Het	Het	Het	Het
chr1	17250001	17300000	Eu-Het	Het	Het	Het	Eu	Het	Eu	Eu	Het	Het	Het	Het	Het	Het	Het	Het	Het	Het	Het	Het	Het	Het	Het	Eu	Eu	Het	Het	Het	Het
chr1	17300001	17350000	Eu-Het	Het	Het	Het	Het	Het	Eu	Het	Het	Het	Het	Het	Het	Het	Het	Het	Het	Het	Het	Het	Het	Het	Het	Eu	Eu	Het	Het	Het	Het
chr1	17350001	17400000	Eu-Het	Het	Het	Het	Het	Het	Eu	Het	Het	Eu	Het	Het	Het	Het	Het	Het	Het	Het	Het	Het	Het	Het	Het	Eu	Eu	Het	Het	Het	Het
chr1	17400001	17450000	Eu-Het	Het	Het	Het	Het	Het	Eu	Het	Het	Eu	Het	Het	Het	Het	Het	Het	Het	Het	Het	Het	Het	Het	Het	Eu	Eu	Het	Het	Het	Het
chr1	17450001	17500000	Eu-Het	Het	Het	Het	Het	Het	Eu	Het	Eu	Het	Het	Het	Het	Het	Het	Het	Het	Het	Het	Het	Het	Het	Het	Eu	Eu	Het	Het	Het	Eu
chr1	17500001	17550000	Eu-Het	Het	Het	Het	Het	Het	Eu	Het	Eu	Eu	Het	Het	Het	Het	Het	Het	Het	Het	Het	Het	Het	Het	Het	Eu	Eu	Het	Het	Het	Eu
chr1	17550001	17600000	Eu-Het	Het	Het	Het	Het	Het	Eu	Het	Eu	Het	Het	Het	Het	Het	Het	Het	Het	Eu	Het	Het	Het	Het	Het	Eu	Het	Het	Het	Het	Eu
chr1	17600001	17650000	Eu-Het	Het	Het	Het	Het	Het	Eu	Het	Het	Het	Het	Het	Het	Het	Het	Het	Het	Het	Het	Het	Het	Het	Het	Eu	Het	Het	Het	Het	Eu
chr1	17650001	17700000	cHet	Het	Het	Het	Het	Het	Eu	Het	Het	Het	Het	Het	Het	Het	Het	Het	Het	Het	Het	Het	Het	Het	Het	Het	Het	Het	Het	Het	Het
chr1	17700001	17750000	cHet	Het	Het	Het	Het	Het	Eu	Het	Het	Het	Het	Het	Het	Het	Het	Het	Het	Het	Het	Het	Het	Het	Het	Het	Eu	Het	Het	Het	Het
chr1	17750001	17800000	cHet	Het	Het	Het	Het	Het	Eu	Het	Het	Het	Het	Het	Het	Het	Het	Het	Het	Het	Het	Het	Het	Het	Het	Het	Eu	Het	Het	Het	Het
chr1	17800001	17850000	cHet	Het	Het	Het	Het	Het	Eu	Het	Het	Het	Het	Het	Het	Het	Het	Het	Het	Het	Het	Het	Het	Het	Het	Het	Het	Het	Het	Het	Het
chr1	17850001	17900000	cHet	Het	Het	Het	Het	Het	Eu	Het	Het	Het	Het	Het	Het	Het	Het	Het	Het	Het	Het	Het	Het	Het	Het	Het	Het	Het	Het	Het	Het
chr1	17900001	17950000	cHet	Het	Het	Het	Het	Het	Eu	Het	Het	Het	Het	Het	Het	Het	Het	Het	Het	Het	Het	Het	Het	Het	Het	Het	Het	Het	Het	Het	Het
chr1	17950001	18000000	cHet	Het	Het	Het	Het	Het	Eu	Het	Het	Het	Het	Het	Het	Het	Het	Het	Het	Het	Het	Het	Het	Het	Het	Het	Het	Het	Het	Het	Het
chr1	18000001	18050000	cHet	Het	Het	Het	Het	Het	Eu	Het	Het	Het	Het	Het	Het	Het	Het	Het	Het	Het	Het	Het	Het	Het	Het	Het	Het	Het	Het	Het	Het
chr1	18050001	18100000	cHet	Het	Het	Het	Het	Het	Eu	Het	Het	Het	Het	Het	Het	Het	Het	Het	Het	Het	Het	Het	Het	Het	Het	Het	Het	Het	Het	Het	Het
chr1	18100001	18150000	cHet	Het	Het	Het	Het	Het	Eu	Het	Het	Het	Het	Het	Het	Het	Het	Het	Het	Het	Het	Het	Het	Het	Het	Het	Het	Het	Het	Het	Het
chr1	18150001	18200000	cHet	Het	Het	Het	Het	Het	Eu	Het	Het	Het	Het	Het	Het	Het	Het	Het	Het	Het	Het	Het	Het	Het	Het	Het	Het	Het	Het	Het	Het
chr1	18200001	18250000	cHet	Het	Het	Het	Het	Het	Het	Het	Het	Het	Het	Het	Het	Het	Het	Het	Het	Het	Het	Het	Het	Het	Het	Het	Het	Het	Het	Het	Het
chr1	18250001	18300000	cHet	Het	Het	Het	Het	Het	Het	Het	Het	Het	Het	Het	Het	Het	Het	Het	Het	Het	Het	Het	Het	Het	Het	Het	Het	Het	Het	Het	Het
chr1	18300001	18350000	cHet	Het	Het	Het	Het	Het	Het	Het	Het	Het	Het	Het	Het	Het	Het	Het	Het	Het	Het	Het	Het	Het	Het	Het	Het	Het	Het	Het	Het
chr1	18350001	18400000	cHet	Het	Het	Het	Het	Het	Het	Het	Het	Het	Het	Het	Het	Het	Het	Het	Het	Het	Het	Het	Het	Het	Het	Het	Het	Het	Het	Het	Het
chr1	18400001	18450000	cHet	Het	Het	Het	Het	Het	Het	Het	Het	Het	Het	Het	Het	Het	Het	Het	Het	Het	Het	Het	Het	Het	Het	Het	Eu	Het	Het	Het	Het
chr1	18450001	18500000	cHet	Het	Het	Het	Het	Het	Het	Het	Het	Het	Het	Het	Het	Het	Het	Het	Het	Het	Het	Het	Het	Het	Het	Het	Eu	Het	Het	Het	Het
chr1	18500001	18550000	cHet	Het	Het	Het	Het	Het	Het	Het	Het	Het	Het	Het	Het	Het	Het	Het	Het	Het	Het	Het	Het	Het	Het	Het	Het	Het	Eu	Het	Het
chr1	18550001	18600000	cHet	Het	Het	Het	Het	Het	Het	Het	Het	Het	Het	Het	Het	Het	Het	Het	Het	Het	Het	Het	Het	Het	Het	Het	Het	Het	Het	Het	Het
chr1	18600001	18650000	cHet	Het	Het	Het	Het	Het	Het	Het	Het	Het	Het	Het	Het	Het	Het	Het	Het	Het	Het	Het	Het	Het	Het	Het	Het	Het	Het	Het	Het
chr1	18650001	18700000	cHet	Het	Het	Het	Het	Het	Het	Het	Het	Het	Het	Het	Het	Het	Het	Het	Het	Het	Het	Het	Het	Het	Het	Het	Het	Het	Het	Het	Het
chr1	18700001	18750000	cHet	Het	Het	Het	Het	Het	Het	Het	Het	Het	Het	Het	Het	Het	Het	Het	Het	Het	Het	Het	Het	Het	Het	Het	Het	Het	Het	Het	Het
chr1	18750001	18800000	cHet	Het	Het	Het	Het	Het	Het	Het	Het	Het	Het	Het	Het	Het	Het	Het	Het	Het	Het	Het	Het	Het	Het	Het	Het	Het	Het	Het	Het
chr1	18800001	18850000	cHet	Het	Het	Het	Het	Het	Het	Het	Het	Het	Het	Het	Het	Het	Het	Het	Het	Het	Het	Het	Het	Het	Het	Het	Het	Het	Het	Het	Het
chr1	18850001	18900000	cHet	Het	Het	Het	Het	Het	Het	Het	Het	Het	Het	Het	Het	Het	Het	Het	Het	Het	Het	Het	Het	Het	Het	Het	Het	Het	Het	Het	Het
chr1	18900001	18950000	cHet	Het	Het	Het	Het	Het	Het	Het	Het	Het	Het	Het	Het	Het	Het	Het	Het	Het	Het	Het	Het	Het	Het	Het	Het	Het	Het	Het	Het
chr1	18950001	19000000	cHet	Het	Het	Het	Het	Het	Het	Het	Het	Het	Het	Het	Het	Het	Het	Het	Het	Het	Het	Het	Het	Het	Het	Het	Het	Het	Het	Het	Het
chr1	19000001	19050000	cHet	Het	Het	Het	Het	Het	Het	Het	Het	Het	Het	Het	Het	Het	Het	Het	Het	Het	Het	Het	Het	Het	Het	Het	Het	Het	Het	Het	Het
chr1	19050001	19100000	cHet	Het	Het	Het	Het	Het	Het	Het	Het	Het	Het	Het	Het	Het	Het	Het	Het	Het	Het	Het	Het	Het	Het	Het	Het	Het	Het	Het	Het
chr1	19100001	19150000	cHet	Het	Het	Het	Het	Het	Het	Het	Het	Het	Het	Het	Het	Het	Het	Het	Het	Het	Het	Het	Het	Het	Het	Het	Het	Het	Het	Het	Het
chr1	19150001	19200000	cHet	Het	Het	Het	Het	Het	Het	Het	Het	Het	Het	Het	Het	Het	Het	Het	Het	Het	Het	Het	Het	Het	Het	Het	Het	Het	Het	Het	Het
chr1	19200001	19250000	Eu-Het	Het	Het	Het	Het	Het	Het	Het	Het	Het	Eu	Het	Het	Het	Het	Het	Het	Het	Het	Het	Het	Het	Het	Het	Het	Het	Eu	Het	Het
chr1	19250001	19300000	cHet	Het	Het	Het	Het	Het	Het	Het	Het	Het	Het	Het	Het	Het	Het	Het	Het	Het	Het	Het	Het	Het	Het	Het	Eu	Het	Het	Het	Het
chr1	19300001	19350000	cHet	Het	Het	Het	Het	Het	Het	Het	Het	Het	Het	Het	Het	Het	Het	Het	Het	Het	Het	Het	Het	Het	Het	Het	Het	Het	Het	Het	Het
chr1	19350001	19400000	cHet	Het	Het	Het	Het	Het	Het	Het	Het	Het	Het	Het	Het	Het	Het	Het	Het	Het	Het	Het	Het	Het	Het	Het	Het	Het	Het	Het	Het
chr1	19400001	19450000	cHet	Het	Het	Het	Het	Het	Het	Het	Het	Het	Het	Het	Het	Het	Het	Het	Het	Het	Het	Het	Het	Het	Het	Het	Het	Het	Het	Het	Het
chr1	19450001	19500000	cHet	Het	Het	Het	Het	Het	Het	Het	Het	Het	Het	Het	Het	Het	Het	Het	Het	Het	Het	Het	Het	Het	Het	Het	Het	Het	Het	Het	Het
chr1	19500001	19550000	cHet	Het	Het	Het	Het	Het	Het	Het	Het	Het	Het	Het	Het	Het	Het	Het	Het	Het	Het	Het	Het	Het	Het	Het	Het	Het	Het	Het	Het
chr1	19550001	19600000	cHet	Het	Het	Het	Het	Het	Het	Het	Het	Het	Het	Het	Het	Het	Het	Het	Het	Het	Het	Het	Het	Het	Het	Het	Het	Het	Het	Het	Het
chr1	19600001	19650000	cHet	Het	Het	Het	Het	Het	Het	Het	Het	Het	Het	Het	Het	Het	Het	Het	Het	Het	Het	Het	Het	Het	Het	Het	Het	Het	Het	Het	Het
chr1	19650001	19700000	cHet	Het	Het	Het	Het	Het	Het	Het	Het	Het	Het	Het	Het	Het	Het	Het	Het	Het	Het	Het	Het	Het	Het	Het	Het	Het	Het	Het	Het
chr1	19700001	19750000	cHet	Het	Het	Het	Het	Het	Het	Het	Het	Het	Het	Het	Het	Het	Het	Het	Het	Het	Het	Het	Het	Het	Het	Het	Het	Het	Het	Het	Het
chr1	19750001	19800000	cHet	Het	Het	Het	Het	Het	Het	Het	Het	Het	Het	Het	Het	Het	Het	Het	Het	Het	Het	Het	Het	Het	Het	Het	Eu	Het	Het	Het	Het
chr1	19800001	19850000	cHet	Het	Het	Het	Het	Het	Het	Het	Het	Het	Het	Het	Het	Het	Het	Het	Het	Het	Het	Het	Het	Het	Het	Het	Het	Het	Het	Het	Het
chr1	19850001	19900000	cHet	Het	Het	Het	Het	Het	Het	Het	Het	Het	Het	Het	Het	Het	Het	Het	Het	Het	Het	Het	Het	Het	Het	Het	Het	Het	Het	Het	Het
chr1	19900001	19950000	cHet	Het	Het	Het	Het	Het	Het	Het	Het	Het	Het	Het	Het	Het	Het	Het	Het	Het	Het	Het	Het	Het	Het	Het	Het	Het	Het	Het	Het
chr1	19950001	20000000	cHet	Het	Het	Het	Het	Het	Het	Het	Het	Het	Het	Het	Het	Het	Het	Het	Het	Het	Het	Het	Het	Het	Het	Het	Het	Het	Het	Het	Het
chr1	20000001	20050000	cHet	Het	Het	Het	Het	Het	Het	Het	Het	Het	Het	Het	Het	Het	Het	Het	Het	Het	Het	Het	Het	Het	Eu	Het	Het	Het	Het	Het	Het
chr1	20050001	20100000	Eu-Het	Het	Het	Het	Het	Het	Het	Het	Eu	Het	Het	Het	Het	Het	Het	Het	Het	Het	Het	Het	Het	Het	Eu	Het	Het	Het	Het	Het	Het
chr1	20100001	20150000	cHet	Het	Het	Het	Het	Het	Het	Het	Het	Het	Het	Het	Het	Het	Het	Het	Het	Het	Het	Het	Het	Het	Eu	Het	Eu	Het	Het	Het	Het
chr1	20150001	20200000	cHet	Het	Het	Het	Het	Het	Het	Het	Het	Het	Het	Het	Het	Het	Het	Het	Het	Het	Het	Het	Het	Het	Eu	Het	Het	Het	Het	Het	Het
chr1	20200001	20250000	cHet	Het	Het	Het	Het	Het	Het	Het	Het	Het	Het	Het	Het	Het	Het	Het	Het	Het	Het	Het	Het	Het	Eu	Het	Het	Het	Het	Het	Het
chr1	20250001	20300000	Eu-Het	Het	Het	Het	Het	Het	Het	Het	Het	Het	Eu	Het	Het	Het	Het	Het	Het	Het	Het	Het	Het	Het	Eu	Eu	Het	Het	Het	Het	Het
chr1	20300001	20350000	Eu-Het	Het	Het	Het	Het	Het	Het	Het	Het	Het	Eu	Het	Het	Het	Het	Het	Het	Het	Het	Het	Het	Het	Eu	Eu	Het	Het	Het	Het	Het
chr1	20350001	20400000	Eu-Het	Het	Het	Het	Het	Het	Het	Het	Het	Het	Eu	Het	Het	Het	Het	Het	Het	Het	Het	Het	Het	Het	Eu	Eu	Het	Het	Het	Het	Het
chr1	20400001	20450000	Eu-Het	Het	Het	Het	Het	Het	Het	Het	Het	Het	Eu	Het	Het	Het	Het	Het	Het	Het	Het	Het	Het	Het	Eu	Eu	Het	Het	Het	Het	Het
chr1	20450001	20500000	Eu-Het	Het	Het	Het	Het	Het	Het	Het	Het	Het	Eu	Het	Het	Het	Het	Het	Het	Het	Het	Het	Het	Het	Eu	Eu	Het	Het	Het	Het	Het
chr1	20500001	20550000	Eu-Het	Het	Het	Het	Het	Het	Het	Het	Het	Het	Eu	Het	Het	Het	Het	Het	Het	Het	Het	Het	Het	Het	Eu	Eu	Het	Het	Het	Het	Het
chr1	20550001	20600000	Eu-Het	Het	Het	Het	Het	Het	Het	Het	Het	Het	Eu	Het	Het	Het	Het	Het	Het	Het	Het	Het	Het	Het	Eu	Eu	Eu	Het	Het	Het	Het
chr1	20600001	20650000	Eu-Het	Het	Het	Het	Het	Het	Het	Het	Het	Eu	Eu	Het	Het	Het	Het	Het	Het	Het	Eu	Het	Het	Het	Eu	Eu	Eu	Het	Het	Het	Het
chr1	20650001	20700000	Eu-Het	Het	Het	Het	Eu	Het	Het	Het	Het	Eu	Eu	Het	Het	Het	Het	Het	Het	Het	Eu	Het	Het	Het	Eu	Eu	Eu	Het	Het	Het	Het
chr1	20700001	20750000	Eu-Het	Het	Het	Het	Eu	Het	Het	Eu	Het	Eu	Eu	Eu	Het	Eu	Eu	Eu	Eu	Het	Eu	Het	Eu	Het	Eu	Eu	Het	Het	Het	Het	Het
chr1	20750001	20800000	Eu-Het	Het	Eu	Het	Eu	Het	Het	Eu	Eu	Eu	Eu	Het	Eu	Eu	Eu	Eu	Eu	Eu	Eu	Eu	Eu	Het	Eu	Eu	Eu	Het	Het	Eu	Eu
chr1	20800001	20850000	Eu-Het	Het	Eu	Eu	Eu	Eu	Eu	Eu	Eu	Eu	Eu	Eu	Eu	Eu	Eu	Eu	Eu	Eu	Eu	Eu	Eu	Het	Eu	Eu	Eu	Eu	Het	Eu	Eu
chr1	20850001	20900000	Eu-Het	Het	Eu	Eu	Eu	Eu	Eu	Eu	Eu	Eu	Eu	Eu	Eu	Eu	Eu	Eu	Eu	Eu	Eu	Eu	Eu	Het	Eu	Eu	Eu	Eu	Eu	Eu	Eu
chr1	20900001	20950000	Eu-Het	Eu	Eu	Eu	Eu	Eu	Het	Eu	Eu	Eu	Eu	Eu	Eu	Eu	Eu	Eu	Eu	Eu	Eu	Eu	Eu	Het	Eu	Eu	Eu	Eu	Het	Eu	Eu
chr1	20950001	21000000	Eu-Het	Eu	Eu	Eu	Eu	Het	Het	Eu	Eu	Eu	Eu	Eu	Eu	Eu	Eu	Eu	Eu	Eu	Eu	Eu	Eu	Het	Eu	Eu	Eu	Eu	Het	Eu	Eu
chr1	21000001	21050000	cEu	Eu	Eu	Eu	Eu	Eu	Eu	Eu	Eu	Eu	Eu	Eu	Eu	Eu	Eu	Eu	Eu	Eu	Eu	Eu	Eu	Het	Eu	Eu	Eu	Eu	Eu	Eu	Eu
chr1	21050001	21100000	Eu-Het	Eu	Eu	Eu	Eu	Het	Eu	Eu	Eu	Eu	Eu	Eu	Eu	Eu	Eu	Eu	Eu	Eu	Eu	Eu	Eu	Het	Eu	Eu	Eu	Eu	Eu	Eu	Eu
chr1	21100001	21150000	Eu-Het	Eu	Eu	Het	Eu	Het	Eu	Eu	Eu	Eu	Eu	Eu	Eu	Eu	Eu	Eu	Eu	Eu	Eu	Eu	Eu	Het	Eu	Eu	Eu	Het	Eu	Eu	Eu
chr1	21150001	21200000	Eu-Het	Het	Eu	Het	Eu	Het	Het	Eu	Het	Eu	Eu	Eu	Eu	Eu	Eu	Eu	Eu	Eu	Eu	Eu	Eu	Het	Eu	Eu	Het	Het	Het	Eu	Eu
chr1	21200001	21250000	Eu-Het	Het	Eu	Het	Eu	Het	Het	Eu	Het	Eu	Eu	Het	Eu	Eu	Eu	Eu	Eu	Eu	Eu	Eu	Eu	Het	Eu	Het	Het	Het	Het	Eu	Eu
chr1	21250001	21300000	Eu-Het	Het	Het	Het	Eu	Het	Het	Eu	Het	Het	Eu	Het	Eu	Eu	Eu	Eu	Eu	Het	Eu	Eu	Eu	Het	Eu	Het	Het	Het	Het	Eu	Eu
chr1	21300001	21350000	Eu-Het	Het	Het	Het	Eu	Het	Het	Het	Het	Het	Eu	Het	Eu	Eu	Eu	Eu	Eu	Het	Eu	Eu	Eu	Het	Eu	Het	Eu	Het	Het	Eu	Eu
chr1	21350001	21400000	Eu-Het	Het	Het	Het	Het	Het	Het	Het	Het	Het	Eu	Het	Het	Eu	Eu	Eu	Het	Het	Eu	Eu	Eu	Het	Eu	Het	Eu	Het	Het	Het	Eu
chr1	21400001	21450000	Eu-Het	Het	Het	Het	Het	Het	Het	Het	Het	Het	Het	Het	Het	Eu	Eu	Eu	Het	Het	Eu	Eu	Eu	Het	Eu	Het	Het	Het	Het	Het	Eu
chr1	21450001	21500000	Eu-Het	Het	Het	Het	Het	Het	Het	Het	Eu	Het	Het	Het	Het	Eu	Eu	Eu	Het	Het	Eu	Eu	Eu	Het	Eu	Het	Het	Eu	Het	Het	Het
chr1	21500001	21550000	Eu-Het	Het	Het	Het	Het	Het	Het	Het	Eu	Het	Het	Het	Eu	Eu	Eu	Eu	Het	Het	Eu	Eu	Eu	Het	Eu	Het	Het	Eu	Het	Het	Het
chr1	21550001	21600000	Eu-Het	Het	Het	Het	Het	Het	Het	Het	Het	Het	Het	Het	Het	Eu	Eu	Eu	Het	Het	Eu	Eu	Eu	Het	Eu	Het	Het	Eu	Het	Het	Het
chr1	21600001	21650000	Eu-Het	Het	Het	Het	Het	Het	Het	Het	Eu	Het	Het	Het	Het	Eu	Eu	Eu	Het	Het	Eu	Eu	Eu	Het	Eu	Het	Het	Eu	Het	Het	Het
chr1	21650001	21700000	Eu-Het	Het	Het	Het	Het	Het	Het	Het	Eu	Het	Het	Het	Het	Eu	Eu	Eu	Het	Het	Eu	Eu	Eu	Het	Eu	Het	Het	Eu	Het	Het	Het
chr1	21700001	21750000	Eu-Het	Het	Het	Het	Het	Het	Het	Het	Eu	Het	Het	Het	Het	Eu	Eu	Eu	Het	Het	Eu	Eu	Eu	Het	Eu	Het	Het	Eu	Het	Het	Het
chr1	21750001	21800000	Eu-Het	Het	Het	Het	Het	Het	Het	Het	Eu	Het	Het	Het	Het	Eu	Eu	Eu	Het	Het	Eu	Eu	Eu	Het	Eu	Het	Het	Eu	Het	Het	Het
chr1	21800001	21850000	Eu-Het	Het	Het	Het	Het	Het	Het	Het	Eu	Het	Het	Het	Het	Eu	Eu	Eu	Het	Het	Eu	Eu	Eu	Het	Eu	Het	Het	Eu	Het	Het	Het
chr1	21850001	21900000	Eu-Het	Het	Het	Het	Het	Het	Het	Het	Eu	Het	Het	Het	Eu	Eu	Eu	Eu	Het	Het	Eu	Eu	Eu	Het	Eu	Het	Het	Eu	Het	Het	Het
chr1	21900001	21950000	Eu-Het	Het	Het	Het	Het	Het	Het	Het	Eu	Het	Het	Het	Eu	Eu	Eu	Eu	Het	Het	Eu	Eu	Eu	Het	Eu	Het	Het	Eu	Het	Het	Het
chr1	21950001	22000000	Eu-Het	Het	Het	Het	Het	Het	Het	Het	Het	Het	Het	Het	Het	Eu	Eu	Eu	Het	Het	Eu	Eu	Eu	Het	Eu	Het	Het	Het	Het	Het	Het
chr1	22000001	22050000	Eu-Het	Het	Het	Het	Het	Het	Het	Het	Het	Het	Het	Het	Het	Eu	Het	Het	Het	Het	Eu	Eu	Het	Het	Het	Het	Het	Het	Het	Het	Het
chr1	22050001	22100000	cHet	Het	Het	Het	Het	Het	Het	Het	Het	Het	Het	Het	Het	Het	Het	Het	Het	Het	Eu	Het	Het	Het	Het	Het	Het	Het	Het	Het	Het
chr1	22100001	22150000	cHet	Het	Het	Het	Het	Het	Het	Het	Het	Het	Het	Het	Het	Het	Het	Het	Het	Het	Eu	Het	Het	Het	Het	Het	Het	Het	Het	Het	Het
chr1	22150001	22200000	cHet	Het	Het	Het	Het	Het	Het	Het	Het	Het	Het	Het	Het	Het	Het	Het	Het	Het	Eu	Het	Het	Het	Het	Het	Het	Het	Het	Het	Het
chr1	22200001	22250000	Eu-Het	Het	Het	Het	Het	Het	Het	Het	Het	Het	Het	Het	Het	Het	Het	Het	Het	Het	Eu	Het	Het	Eu	Het	Het	Het	Het	Het	Het	Het
chr1	22250001	22300000	Eu-Het	Het	Eu	Eu	Het	Het	Het	Het	Het	Het	Het	Het	Het	Het	Het	Het	Het	Het	Eu	Het	Het	Het	Het	Het	Het	Het	Het	Het	Het
chr1	22300001	22350000	Eu-Het	Het	Eu	Eu	Het	Het	Het	Het	Het	Het	Het	Het	Het	Het	Het	Het	Het	Het	Eu	Het	Het	Het	Het	Het	Het	Het	Het	Het	Het
chr1	22350001	22400000	Eu-Het	Het	Eu	Eu	Eu	Het	Het	Het	Het	Het	Het	Het	Het	Het	Het	Het	Het	Het	Het	Het	Het	Het	Het	Het	Het	Het	Het	Het	Het
chr1	22400001	22450000	Eu-Het	Het	Eu	Eu	Eu	Het	Het	Eu	Het	Het	Het	Het	Het	Het	Het	Het	Het	Het	Het	Het	Het	Eu	Eu	Het	Eu	Het	Eu	Het	Het
chr1	22450001	22500000	Eu-Het	Het	Eu	Eu	Eu	Het	Het	Het	Het	Het	Het	Het	Het	Het	Het	Het	Het	Het	Het	Het	Het	Het	Eu	Het	Eu	Het	Eu	Het	Het
chr1	22500001	22550000	Eu-Het	Het	Eu	Eu	Het	Het	Het	Het	Het	Het	Het	Het	Het	Het	Het	Het	Het	Het	Het	Het	Het	Het	Het	Het	Het	Het	Het	Het	Het
chr1	22550001	22600000	Eu-Het	Het	Eu	Eu	Het	Het	Het	Het	Het	Het	Het	Het	Het	Het	Het	Het	Het	Het	Het	Het	Het	Het	Eu	Het	Het	Het	Het	Het	Het
chr1	22600001	22650000	Eu-Het	Het	Eu	Eu	Het	Het	Het	Het	Het	Het	Het	Het	Het	Het	Het	Het	Het	Het	Het	Het	Het	Het	Eu	Het	Het	Eu	Eu	Het	Het
chr1	22650001	22700000	Eu-Het	Het	Eu	Eu	Het	Het	Het	Het	Het	Het	Het	Het	Het	Het	Het	Het	Het	Het	Het	Het	Het	Het	Het	Het	Het	Eu	Eu	Het	Het
chr1	22700001	22750000	Eu-Het	Het	Eu	Eu	Het	Het	Het	Het	Het	Het	Het	Het	Het	Het	Het	Het	Het	Het	Het	Het	Het	Het	Het	Het	Het	Het	Eu	Het	Het
chr1	22750001	22800000	Eu-Het	Het	Eu	Eu	Het	Het	Het	Het	Het	Het	Het	Het	Het	Het	Het	Het	Het	Het	Het	Het	Het	Het	Het	Het	Het	Eu	Eu	Het	Het
chr1	22800001	22850000	Eu-Het	Het	Eu	Eu	Het	Het	Het	Het	Het	Het	Het	Het	Het	Het	Het	Het	Het	Het	Het	Het	Het	Het	Het	Het	Eu	Het	Eu	Het	Het
chr1	22850001	22900000	Eu-Het	Het	Eu	Eu	Het	Het	Het	Het	Het	Het	Het	Het	Het	Het	Het	Het	Het	Het	Het	Het	Het	Het	Het	Het	Eu	Het	Eu	Het	Het
chr1	22900001	22950000	Eu-Het	Het	Eu	Eu	Het	Het	Het	Het	Het	Het	Het	Het	Het	Het	Het	Het	Het	Het	Het	Het	Het	Het	Het	Het	Het	Het	Eu	Het	Het
chr1	22950001	23000000	Eu-Het	Het	Eu	Eu	Het	Het	Het	Het	Het	Het	Het	Het	Het	Het	Het	Het	Het	Het	Het	Het	Het	Het	Het	Het	Het	Het	Het	Het	Het
chr1	23000001	23050000	Eu-Het	Het	Eu	Eu	Het	Het	Het	Het	Het	Het	Het	Het	Het	Het	Het	Het	Het	Het	Het	Het	Het	Het	Eu	Het	Het	Het	Het	Het	Het
chr1	23050001	23100000	Eu-Het	Het	Eu	Eu	Het	Het	Het	Het	Het	Het	Het	Het	Het	Het	Het	Het	Het	Het	Het	Het	Het	Het	Eu	Het	Het	Het	Het	Het	Het
chr1	23100001	23150000	Eu-Het	Het	Eu	Eu	Het	Het	Het	Het	Het	Het	Het	Het	Het	Het	Het	Het	Het	Het	Het	Het	Het	Het	Eu	Eu	Het	Het	Eu	Eu	Het
chr1	23150001	23200000	Eu-Het	Eu	Eu	Eu	Het	Het	Het	Het	Eu	Eu	Eu	Het	Het	Het	Het	Het	Het	Het	Het	Het	Het	Het	Eu	Eu	Eu	Eu	Eu	Eu	Het
chr1	23200001	23250000	Eu-Het	Eu	Eu	Eu	Het	Het	Het	Het	Eu	Eu	Eu	Het	Het	Het	Het	Het	Het	Het	Het	Het	Het	Het	Eu	Eu	Eu	Eu	Eu	Eu	Eu
chr1	23250001	23300000	Eu-Het	Eu	Eu	Eu	Het	Het	Het	Het	Eu	Eu	Eu	Het	Het	Het	Het	Het	Eu	Eu	Het	Het	Het	Het	Eu	Eu	Eu	Eu	Het	Eu	Eu
chr1	23300001	23350000	Eu-Het	Eu	Eu	Eu	Het	Het	Het	Het	Het	Het	Eu	Het	Het	Eu	Het	Het	Eu	Eu	Het	Eu	Het	Het	Eu	Eu	Eu	Eu	Het	Eu	Eu
chr1	23350001	23400000	Eu-Het	Het	Eu	Eu	Het	Het	Het	Het	Het	Het	Eu	Het	Eu	Eu	Het	Het	Eu	Eu	Het	Eu	Eu	Het	Eu	Het	Eu	Eu	Eu	Eu	Eu
chr1	23400001	23450000	Eu-Het	Het	Eu	Eu	Het	Het	Het	Het	Het	Het	Het	Het	Eu	Eu	Het	Het	Eu	Eu	Het	Het	Eu	Het	Het	Het	Het	Het	Eu	Eu	Eu
chr1	23450001	23500000	Eu-Het	Het	Eu	Eu	Het	Het	Het	Het	Het	Het	Het	Het	Eu	Eu	Het	Het	Eu	Eu	Het	Het	Het	Het	Het	Het	Het	Het	Eu	Eu	Het
chr1	23500001	23550000	Eu-Het	Het	Eu	Eu	Het	Het	Het	Het	Het	Het	Het	Het	Het	Het	Het	Het	Eu	Het	Het	Het	Het	Het	Het	Het	Het	Het	Het	Eu	Het
chr1	23550001	23600000	Eu-Het	Het	Eu	Eu	Het	Het	Het	Het	Het	Het	Het	Het	Het	Het	Het	Het	Eu	Het	Het	Het	Het	Het	Het	Het	Het	Het	Het	Eu	Het
chr1	23600001	23650000	Eu-Het	Het	Eu	Eu	Het	Het	Het	Het	Het	Het	Het	Het	Het	Het	Het	Het	Het	Het	Het	Het	Het	Het	Het	Het	Het	Het	Het	Eu	Het
chr1	23650001	23700000	Eu-Het	Het	Eu	Eu	Het	Het	Het	Het	Het	Het	Het	Het	Het	Eu	Het	Het	Het	Het	Het	Het	Het	Het	Het	Het	Het	Het	Eu	Eu	Het
chr1	23700001	23750000	Eu-Het	Het	Eu	Eu	Het	Het	Het	Het	Het	Het	Het	Het	Het	Eu	Het	Het	Het	Het	Het	Het	Het	Het	Het	Het	Het	Eu	Eu	Eu	Het
chr1	23750001	23800000	Eu-Het	Het	Eu	Eu	Het	Het	Het	Het	Het	Het	Het	Eu	Het	Eu	Het	Het	Eu	Het	Eu	Het	Het	Het	Het	Het	Het	Eu	Eu	Eu	Het
chr1	23800001	23850000	Eu-Het	Eu	Eu	Eu	Eu	Het	Het	Het	Het	Eu	Het	Eu	Het	Eu	Eu	Eu	Eu	Het	Eu	Eu	Het	Het	Het	Eu	Het	Eu	Eu	Eu	Eu
chr1	23850001	23900000	Eu-Het	Eu	Eu	Eu	Eu	Eu	Eu	Eu	Het	Eu	Eu	Eu	Het	Eu	Eu	Eu	Eu	Eu	Eu	Eu	Eu	Het	Eu	Eu	Het	Eu	Eu	Eu	Eu
chr1	23900001	23950000	Eu-Het	Eu	Eu	Eu	Eu	Eu	Eu	Eu	Eu	Eu	Eu	Eu	Het	Eu	Eu	Eu	Eu	Eu	Eu	Eu	Eu	Het	Eu	Eu	Eu	Eu	Eu	Eu	Eu
chr1	23950001	24000000	Eu-Het	Eu	Eu	Eu	Eu	Eu	Eu	Eu	Eu	Eu	Eu	Eu	Het	Eu	Eu	Eu	Eu	Eu	Eu	Eu	Eu	Het	Eu	Eu	Eu	Eu	Eu	Eu	Eu
chr1	24000001	24050000	Eu-Het	Eu	Eu	Eu	Eu	Eu	Eu	Eu	Eu	Eu	Eu	Eu	Het	Eu	Eu	Eu	Eu	Eu	Eu	Eu	Eu	Het	Eu	Eu	Eu	Eu	Eu	Eu	Eu
chr1	24050001	24100000	Eu-Het	Eu	Eu	Eu	Eu	Eu	Eu	Eu	Eu	Eu	Eu	Eu	Het	Eu	Eu	Eu	Eu	Eu	Eu	Eu	Het	Het	Eu	Eu	Eu	Eu	Eu	Eu	Eu
chr1	24100001	24150000	Eu-Het	Eu	Eu	Eu	Het	Eu	Eu	Eu	Eu	Eu	Het	Eu	Het	Eu	Het	Het	Het	Het	Het	Het	Het	Het	Eu	Eu	Het	Eu	Eu	Eu	Eu
chr1	24150001	24200000	Eu-Het	Het	Eu	Eu	Het	Eu	Het	Het	Het	Eu	Het	Eu	Het	Het	Het	Het	Het	Het	Het	Het	Het	Het	Het	Eu	Het	Eu	Eu	Eu	Het
chr1	24200001	24250000	Eu-Het	Het	Eu	Eu	Het	Eu	Het	Het	Het	Het	Het	Het	Het	Het	Het	Het	Het	Het	Het	Het	Het	Het	Het	Het	Het	Eu	Eu	Eu	Het
chr1	24250001	24300000	Eu-Het	Het	Eu	Eu	Het	Eu	Het	Het	Het	Het	Het	Het	Het	Het	Het	Het	Het	Het	Het	Het	Het	Het	Het	Het	Het	Eu	Eu	Eu	Het
chr1	24300001	24350000	Eu-Het	Het	Eu	Eu	Het	Het	Het	Het	Het	Het	Het	Eu	Het	Het	Het	Het	Het	Het	Het	Het	Het	Het	Het	Het	Het	Het	Het	Eu	Het
chr1	24350001	24400000	Eu-Het	Het	Het	Eu	Het	Het	Het	Het	Het	Het	Het	Het	Het	Het	Het	Het	Het	Het	Het	Het	Het	Het	Het	Het	Het	Het	Het	Eu	Het
chr1	24400001	24450000	Eu-Het	Het	Het	Eu	Het	Het	Het	Het	Het	Het	Het	Het	Het	Het	Het	Het	Het	Het	Het	Het	Het	Het	Het	Het	Het	Het	Het	Eu	Het
chr1	24450001	24500000	Eu-Het	Het	Het	Eu	Het	Het	Het	Het	Het	Het	Het	Het	Het	Het	Het	Het	Het	Het	Het	Het	Het	Het	Het	Het	Eu	Het	Het	Eu	Het
chr1	24500001	24550000	Eu-Het	Het	Het	Eu	Het	Het	Het	Het	Het	Het	Het	Het	Het	Het	Het	Het	Het	Het	Het	Het	Het	Het	Het	Het	Het	Het	Het	Eu	Het
chr1	24550001	24600000	Eu-Het	Het	Eu	Eu	Het	Het	Het	Het	Het	Eu	Het	Het	Het	Het	Het	Het	Het	Het	Het	Het	Het	Het	Het	Het	Eu	Eu	Het	Eu	Het
chr1	24600001	24650000	Eu-Het	Het	Eu	Eu	Het	Het	Het	Het	Het	Eu	Het	Het	Het	Eu	Het	Het	Eu	Het	Het	Het	Het	Het	Het	Het	Eu	Eu	Eu	Eu	Het
chr1	24650001	24700000	Eu-Het	Het	Eu	Eu	Het	Het	Het	Het	Het	Het	Het	Het	Het	Eu	Eu	Eu	Eu	Eu	Eu	Eu	Het	Het	Het	Het	Eu	Eu	Eu	Eu	Eu
chr1	24700001	24750000	Eu-Het	Eu	Eu	Eu	Het	Het	Het	Het	Eu	Eu	Eu	Eu	Het	Eu	Eu	Eu	Eu	Eu	Eu	Eu	Eu	Het	Het	Het	Eu	Eu	Eu	Eu	Eu
chr1	24750001	24800000	Eu-Het	Eu	Eu	Eu	Het	Het	Het	Het	Het	Eu	Het	Het	Het	Eu	Eu	Eu	Eu	Eu	Eu	Eu	Het	Het	Het	Het	Het	Eu	Eu	Eu	Eu
chr1	24800001	24850000	Eu-Het	Het	Eu	Eu	Het	Het	Het	Het	Het	Eu	Het	Het	Het	Eu	Het	Het	Eu	Eu	Eu	Het	Het	Het	Het	Het	Het	Het	Eu	Eu	Het
chr1	24850001	24900000	Eu-Het	Het	Het	Eu	Het	Het	Het	Het	Het	Het	Het	Het	Het	Het	Het	Het	Het	Het	Het	Het	Het	Het	Het	Het	Het	Het	Het	Eu	Het
chr1	24900001	24950000	Eu-Het	Het	Het	Eu	Het	Het	Het	Het	Het	Het	Het	Het	Het	Het	Het	Het	Het	Het	Het	Het	Het	Het	Het	Het	Het	Het	Het	Eu	Het
chr1	24950001	25000000	Eu-Het	Het	Het	Eu	Het	Het	Het	Het	Het	Het	Het	Het	Het	Het	Het	Het	Het	Het	Het	Het	Het	Het	Het	Het	Het	Eu	Het	Eu	Het
chr1	25000001	25050000	Eu-Het	Het	Het	Eu	Het	Het	Het	Het	Het	Het	Het	Het	Het	Het	Het	Het	Het	Het	Het	Het	Het	Het	Het	Het	Het	Eu	Het	Eu	Het
chr1	25050001	25100000	Eu-Het	Het	Eu	Eu	Het	Het	Het	Het	Het	Het	Het	Het	Het	Het	Het	Het	Het	Het	Het	Het	Het	Het	Het	Het	Het	Eu	Het	Eu	Het
chr1	25100001	25150000	Eu-Het	Het	Eu	Eu	Het	Het	Het	Het	Het	Het	Het	Het	Het	Het	Het	Het	Het	Het	Het	Het	Het	Het	Het	Het	Het	Eu	Het	Eu	Het
chr1	25150001	25200000	Eu-Het	Het	Eu	Eu	Het	Het	Het	Het	Het	Het	Het	Het	Het	Het	Het	Het	Het	Het	Het	Het	Het	Het	Het	Het	Het	Eu	Eu	Het	Het
chr1	25200001	25250000	Eu-Het	Het	Eu	Eu	Het	Het	Het	Het	Het	Het	Het	Het	Het	Het	Het	Het	Het	Het	Het	Het	Het	Het	Het	Het	Het	Eu	Eu	Het	Het
chr1	25250001	25300000	Eu-Het	Het	Eu	Eu	Het	Het	Het	Het	Het	Het	Het	Het	Het	Het	Het	Het	Het	Het	Het	Het	Het	Het	Het	Het	Het	Eu	Eu	Het	Het
chr1	25300001	25350000	Eu-Het	Het	Eu	Eu	Het	Het	Het	Het	Het	Het	Het	Het	Het	Het	Het	Het	Het	Het	Het	Het	Het	Het	Het	Het	Eu	Eu	Het	Eu	Het
chr1	25350001	25400000	Eu-Het	Het	Eu	Eu	Het	Het	Het	Het	Het	Het	Het	Het	Het	Het	Het	Het	Het	Het	Het	Het	Het	Het	Het	Het	Het	Eu	Het	Het	Het
chr1	25400001	25450000	Eu-Het	Het	Het	Eu	Het	Het	Het	Het	Het	Het	Het	Het	Het	Het	Het	Het	Het	Het	Het	Het	Het	Het	Het	Het	Het	Eu	Het	Het	Het
chr1	25450001	25500000	Eu-Het	Het	Eu	Eu	Het	Het	Het	Het	Het	Het	Het	Het	Het	Het	Het	Het	Het	Het	Het	Het	Het	Het	Het	Het	Het	Eu	Het	Het	Het
chr1	25500001	25550000	Eu-Het	Het	Het	Eu	Het	Het	Het	Het	Het	Het	Het	Het	Het	Het	Het	Het	Het	Het	Het	Het	Het	Het	Het	Het	Het	Eu	Het	Het	Het
chr1	25550001	25600000	Eu-Het	Het	Het	Eu	Het	Het	Het	Het	Het	Het	Het	Het	Het	Het	Het	Het	Het	Het	Het	Het	Het	Het	Het	Het	Het	Eu	Het	Eu	Het
chr1	25600001	25650000	Eu-Het	Het	Eu	Eu	Het	Het	Het	Het	Het	Het	Het	Het	Het	Het	Het	Het	Het	Het	Het	Het	Het	Het	Het	Het	Het	Eu	Het	Het	Het
chr1	25650001	25700000	Eu-Het	Het	Eu	Eu	Het	Het	Het	Het	Het	Het	Het	Het	Het	Het	Het	Het	Het	Het	Het	Het	Het	Het	Het	Het	Het	Eu	Het	Het	Het
chr1	25700001	25750000	Eu-Het	Het	Eu	Eu	Het	Het	Het	Het	Het	Het	Het	Het	Het	Het	Het	Het	Het	Het	Het	Het	Het	Het	Het	Het	Het	Eu	Eu	Het	Het
chr1	25750001	25800000	Eu-Het	Het	Eu	Eu	Het	Het	Het	Het	Het	Het	Het	Het	Het	Het	Het	Het	Het	Het	Het	Het	Het	Het	Het	Het	Het	Eu	Het	Het	Het
chr1	25800001	25850000	Eu-Het	Het	Eu	Eu	Het	Het	Het	Het	Het	Het	Het	Het	Het	Het	Het	Het	Het	Het	Het	Het	Het	Het	Het	Het	Het	Eu	Het	Het	Het
chr1	25850001	25900000	Eu-Het	Het	Eu	Eu	Het	Het	Het	Het	Het	Het	Het	Het	Het	Het	Het	Het	Het	Het	Het	Het	Het	Het	Het	Het	Het	Eu	Het	Het	Het
chr1	25900001	25950000	cHet	Het	Het	Het	Het	Het	Het	Het	Het	Het	Het	Het	Het	Het	Het	Het	Het	Het	Het	Het	Het	Het	Het	Het	Het	Eu	Het	Het	Het
chr1	25950001	26000000	cHet	Het	Het	Het	Het	Het	Het	Het	Het	Het	Het	Het	Het	Het	Het	Het	Het	Het	Het	Het	Het	Het	Het	Het	Het	Eu	Het	Het	Het
chr1	26000001	26050000	cHet	Het	Het	Het	Het	Het	Het	Het	Het	Het	Het	Het	Het	Het	Het	Het	Het	Het	Het	Het	Het	Het	Het	Het	Het	Het	Het	Het	Het
chr1	26050001	26100000	cHet	Het	Het	Het	Het	Het	Het	Het	Het	Het	Het	Het	Het	Het	Het	Het	Het	Het	Het	Het	Het	Het	Het	Het	Het	Het	Het	Het	Het
chr1	26100001	26150000	cHet	Het	Het	Het	Het	Het	Het	Het	Het	Het	Het	Het	Het	Het	Het	Het	Het	Het	Het	Het	Het	Het	Het	Het	Het	Het	Het	Het	Het
chr1	26150001	26200000	cHet	Het	Het	Het	Het	Het	Het	Het	Het	Het	Het	Het	Het	Het	Het	Het	Het	Het	Het	Het	Het	Het	Het	Het	Het	Het	Het	Het	Het
chr1	26200001	26250000	cHet	Het	Het	Het	Het	Het	Het	Het	Het	Het	Het	Het	Het	Het	Het	Het	Het	Het	Het	Het	Het	Het	Het	Het	Eu	Het	Het	Het	Het
chr1	26250001	26300000	cHet	Het	Het	Het	Het	Het	Het	Het	Het	Het	Het	Het	Het	Het	Het	Het	Het	Het	Het	Het	Het	Het	Het	Het	Eu	Het	Het	Het	Het
chr1	26300001	26350000	cHet	Het	Het	Het	Het	Het	Het	Het	Het	Het	Het	Het	Het	Het	Het	Het	Het	Het	Het	Het	Het	Het	Het	Het	Het	Het	Het	Het	Het
chr1	26350001	26400000	cHet	Het	Het	Het	Het	Het	Het	Het	Het	Het	Het	Het	Het	Het	Het	Het	Het	Het	Het	Het	Het	Het	Het	Het	Eu	Het	Het	Het	Het
chr1	26400001	26450000	cHet	Het	Het	Het	Het	Het	Het	Het	Het	Het	Het	Het	Het	Het	Het	Het	Het	Het	Het	Het	Het	Het	Het	Het	Het	Het	Het	Het	Het
chr1	26450001	26500000	cHet	Het	Het	Het	Het	Het	Het	Het	Het	Het	Het	Het	Het	Het	Het	Het	Het	Het	Het	Het	Het	Het	Het	Het	Het	Het	Het	Het	Het
chr1	26500001	26550000	cHet	Het	Het	Het	Het	Het	Het	Het	Het	Het	Het	Het	Het	Het	Het	Het	Het	Het	Het	Het	Het	Het	Het	Het	Het	Het	Het	Het	Het
chr1	26550001	26600000	cHet	Het	Het	Het	Het	Het	Het	Het	Het	Het	Het	Het	Het	Het	Het	Het	Het	Het	Het	Het	Het	Het	Het	Het	Het	Het	Het	Het	Het
chr1	26600001	26650000	cHet	Het	Het	Het	Het	Het	Het	Het	Het	Het	Het	Het	Het	Het	Het	Het	Het	Het	Het	Het	Het	Het	Het	Het	Het	Het	Het	Het	Het
chr1	26650001	26700000	cHet	Het	Het	Het	Het	Het	Het	Het	Het	Het	Het	Het	Het	Het	Het	Het	Het	Het	Het	Het	Het	Het	Het	Het	Het	Het	Het	Het	Het
chr1	26700001	26750000	cHet	Het	Het	Het	Het	Het	Het	Het	Het	Het	Het	Het	Het	Het	Het	Het	Het	Het	Het	Het	Het	Het	Het	Het	Het	Het	Het	Het	Het
chr1	26750001	26800000	cHet	Het	Het	Het	Het	Het	Het	Het	Het	Het	Het	Het	Het	Het	Het	Het	Het	Het	Het	Het	Het	Het	Het	Het	Het	Het	Het	Het	Het
chr1	26800001	26850000	cHet	Het	Het	Het	Het	Het	Het	Het	Het	Het	Het	Het	Het	Het	Het	Het	Het	Het	Het	Het	Het	Het	Het	Het	Het	Het	Het	Het	Het
chr1	26850001	26900000	cHet	Het	Het	Het	Het	Het	Het	Het	Het	Het	Het	Het	Het	Het	Het	Het	Het	Het	Het	Het	Het	Het	Het	Het	Het	Het	Het	Het	Het
chr1	26900001	26950000	cHet	Het	Het	Het	Het	Het	Het	Het	Het	Het	Het	Het	Het	Het	Het	Het	Het	Het	Het	Het	Het	Het	Het	Het	Het	Het	Het	Het	Het
chr1	26950001	27000000	cHet	Het	Het	Het	Het	Het	Het	Het	Het	Het	Het	Het	Het	Het	Het	Het	Het	Het	Het	Het	Het	Het	Het	Het	Het	Het	Het	Het	Het
chr1	27000001	27050000	cHet	Het	Het	Het	Het	Het	Het	Het	Het	Het	Het	Het	Het	Het	Het	Het	Het	Het	Het	Het	Het	Het	Het	Het	Het	Het	Het	Het	Het
chr1	27050001	27100000	cHet	Het	Het	Het	Het	Het	Het	Het	Het	Het	Het	Het	Het	Het	Het	Het	Het	Het	Het	Het	Het	Het	Het	Het	Het	Het	Het	Het	Het
chr1	27100001	27150000	cHet	Het	Het	Het	Het	Het	Het	Het	Het	Het	Het	Het	Het	Het	Het	Het	Het	Het	Het	Het	Het	Het	Het	Het	Het	Het	Het	Het	Het
chr1	27150001	27200000	cHet	Het	Het	Het	Het	Het	Het	Het	Het	Het	Het	Het	Het	Het	Het	Het	Het	Het	Het	Het	Het	Het	Het	Het	Het	Het	Het	Het	Het
chr1	27200001	27250000	cHet	Het	Het	Het	Het	Het	Het	Het	Het	Het	Het	Het	Het	Het	Het	Het	Het	Het	Het	Het	Het	Het	Het	Het	Het	Het	Het	Het	Het
chr1	27250001	27300000	cHet	Het	Het	Het	Het	Het	Het	Het	Het	Het	Het	Het	Het	Het	Het	Het	Het	Het	Het	Het	Het	Het	Het	Het	Het	Het	Het	Het	Het
chr1	27300001	27350000	cHet	Het	Het	Het	Het	Het	Het	Het	Het	Het	Het	Het	Het	Het	Het	Het	Het	Het	Het	Het	Het	Het	Het	Het	Het	Het	Het	Het	Het
chr1	27350001	27400000	cHet	Het	Het	Het	Het	Het	Het	Het	Het	Het	Het	Het	Het	Het	Het	Het	Het	Het	Het	Het	Het	Het	Het	Het	Het	Het	Het	Het	Het
chr1	27400001	27450000	cHet	Het	Het	Het	Het	Het	Het	Het	Het	Het	Het	Het	Het	Het	Het	Het	Het	Het	Het	Het	Het	Het	Het	Het	Het	Het	Het	Het	Het
chr1	27450001	27500000	cHet	Het	Het	Het	Het	Het	Het	Het	Het	Het	Het	Het	Het	Het	Het	Het	Het	Het	Het	Het	Het	Het	Het	Het	Het	Het	Het	Het	Het
chr1	27500001	27550000	cHet	Het	Het	Het	Het	Het	Het	Het	Het	Het	Het	Het	Het	Het	Het	Het	Het	Het	Het	Het	Het	Het	Het	Het	Het	Het	Het	Het	Het
chr1	27550001	27600000	cHet	Het	Het	Het	Het	Het	Het	Het	Het	Het	Het	Het	Het	Het	Het	Het	Het	Het	Het	Het	Het	Het	Het	Het	Het	Het	Het	Het	Het
chr1	27600001	27650000	cHet	Het	Het	Het	Het	Het	Het	Het	Het	Het	Het	Het	Het	Het	Het	Het	Het	Het	Het	Het	Het	Het	Het	Het	Het	Het	Het	Het	Het
chr1	27650001	27700000	cHet	Het	Het	Het	Het	Het	Het	Het	Het	Het	Het	Het	Het	Het	Het	Het	Het	Het	Het	Het	Het	Het	Het	Het	Het	Het	Het	Het	Het
chr1	27700001	27750000	cHet	Het	Het	Het	Het	Het	Het	Het	Het	Het	Het	Het	Het	Het	Het	Het	Het	Het	Het	Het	Het	Het	Het	Het	Het	Het	Het	Het	Het
chr1	27750001	27800000	cHet	Het	Het	Het	Het	Het	Het	Het	Het	Het	Het	Het	Het	Het	Het	Het	Het	Het	Het	Het	Het	Het	Het	Het	Het	Het	Het	Het	Het
chr1	27800001	27850000	cHet	Het	Het	Het	Het	Het	Het	Het	Het	Het	Het	Het	Het	Het	Het	Het	Het	Het	Het	Het	Het	Het	Het	Het	Het	Het	Het	Het	Het
chr1	27850001	27900000	cHet	Het	Het	Het	Het	Het	Het	Het	Het	Het	Het	Het	Het	Het	Het	Het	Het	Het	Het	Het	Het	Het	Het	Het	Het	Het	Het	Het	Het
chr1	27900001	27950000	cHet	Het	Het	Het	Het	Het	Het	Het	Het	Het	Het	Het	Het	Het	Het	Het	Het	Het	Het	Het	Het	Het	Het	Het	Het	Het	Het	Het	Het
chr1	27950001	28000000	cHet	Het	Het	Het	Het	Het	Het	Het	Het	Het	Het	Het	Het	Het	Het	Het	Het	Het	Het	Het	Het	Het	Het	Het	Het	Het	Het	Het	Het
chr1	28000001	28050000	cHet	Het	Het	Het	Het	Het	Het	Het	Het	Het	Het	Het	Het	Het	Het	Het	Het	Het	Het	Het	Het	Het	Het	Het	Het	Het	Het	Het	Het
chr1	28050001	28100000	cHet	Het	Het	Het	Het	Het	Het	Het	Het	Het	Het	Het	Het	Het	Het	Het	Het	Het	Het	Het	Het	Het	Het	Het	Het	Het	Het	Het	Het
chr1	28100001	28150000	cHet	Het	Het	Het	Het	Het	Het	Het	Het	Het	Het	Het	Het	Het	Het	Het	Het	Het	Het	Het	Het	Het	Het	Het	Het	Het	Het	Het	Het
chr1	28150001	28200000	cHet	Het	Het	Het	Het	Het	Het	Het	Het	Het	Het	Het	Het	Het	Het	Het	Het	Het	Het	Het	Het	Het	Het	Het	Het	Het	Het	Het	Het
chr1	28200001	28250000	cHet	Het	Het	Het	Het	Het	Het	Het	Het	Het	Het	Het	Het	Het	Het	Het	Het	Het	Het	Het	Het	Het	Het	Het	Het	Het	Het	Het	Het
chr1	28250001	28300000	cHet	Het	Het	Het	Het	Het	Het	Het	Het	Het	Het	Het	Het	Het	Het	Het	Het	Het	Het	Het	Het	Het	Het	Het	Het	Het	Het	Het	Het
chr1	28300001	28350000	cHet	Het	Het	Het	Het	Het	Het	Het	Het	Het	Het	Het	Het	Het	Het	Het	Het	Het	Het	Het	Het	Het	Het	Het	Eu	Het	Het	Het	Het
chr1	28350001	28400000	cHet	Het	Het	Het	Het	Het	Het	Het	Het	Het	Het	Het	Het	Het	Het	Het	Het	Het	Het	Het	Het	Het	Het	Het	Eu	Het	Het	Het	Het
chr1	28400001	28450000	cHet	Het	Het	Het	Het	Het	Het	Het	Het	Het	Het	Het	Het	Het	Het	Het	Het	Het	Het	Het	Het	Het	Het	Het	Het	Het	Het	Het	Het
chr1	28450001	28500000	cHet	Het	Het	Het	Het	Het	Het	Het	Het	Het	Het	Het	Het	Het	Het	Het	Het	Het	Het	Het	Het	Het	Het	Het	Het	Het	Het	Het	Het
chr1	28500001	28550000	cHet	Het	Het	Het	Het	Het	Het	Het	Het	Het	Het	Het	Het	Het	Het	Het	Het	Het	Het	Het	Het	Het	Het	Het	Het	Het	Het	Het	Het
chr1	28550001	28600000	cHet	Het	Het	Het	Het	Het	Het	Het	Het	Het	Het	Het	Het	Het	Het	Het	Het	Het	Het	Het	Het	Het	Het	Het	Het	Het	Het	Het	Het
chr1	28600001	28650000	cHet	Het	Het	Het	Het	Het	Het	Het	Het	Het	Het	Het	Het	Het	Het	Het	Het	Het	Het	Het	Het	Het	Het	Het	Het	Het	Het	Het	Het
chr1	28650001	28700000	cHet	Het	Het	Het	Het	Het	Het	Het	Het	Het	Het	Het	Het	Het	Het	Het	Het	Het	Het	Het	Het	Het	Het	Het	Het	Het	Het	Het	Het
chr1	28700001	28750000	cHet	Het	Het	Het	Het	Het	Het	Het	Het	Het	Het	Het	Het	Het	Het	Het	Het	Het	Het	Het	Het	Het	Het	Het	Eu	Het	Het	Het	Het
chr1	28750001	28800000	cHet	Het	Het	Het	Het	Het	Het	Het	Het	Het	Het	Het	Het	Het	Het	Het	Het	Het	Het	Het	Het	Het	Het	Het	Het	Het	Het	Het	Het
chr1	28800001	28850000	cHet	Het	Het	Het	Het	Het	Het	Het	Het	Het	Het	Eu	Het	Het	Het	Het	Het	Het	Het	Het	Het	Het	Het	Het	Het	Het	Het	Het	Het
chr1	28850001	28900000	cHet	Het	Het	Het	Het	Het	Het	Het	Het	Het	Het	Eu	Het	Het	Het	Het	Het	Het	Het	Het	Het	Het	Het	Het	Het	Het	Het	Het	Het
chr1	28900001	28950000	cHet	Het	Het	Het	Het	Het	Het	Het	Het	Het	Het	Eu	Het	Het	Het	Het	Het	Het	Het	Het	Het	Het	Het	Het	Eu	Het	Het	Het	Het
chr1	28950001	29000000	cHet	Het	Het	Het	Het	Het	Het	Het	Het	Het	Het	Het	Het	Het	Het	Het	Het	Het	Het	Het	Het	Het	Het	Het	Eu	Het	Het	Het	Het
chr1	29000001	29050000	cHet	Het	Het	Het	Het	Het	Het	Het	Het	Het	Het	Het	Het	Het	Het	Het	Het	Het	Het	Het	Het	Het	Het	Het	Het	Het	Het	Het	Het
chr1	29050001	29100000	cHet	Het	Het	Het	Het	Het	Het	Het	Het	Het	Het	Het	Het	Het	Het	Het	Het	Het	Het	Het	Het	Het	Het	Het	Het	Het	Het	Het	Het
chr1	29100001	29150000	cHet	Het	Het	Het	Het	Het	Het	Het	Het	Het	Het	Het	Het	Het	Het	Het	Het	Het	Het	Het	Het	Het	Het	Het	Het	Het	Het	Het	Het
chr1	29150001	29200000	cHet	Het	Het	Het	Het	Het	Het	Het	Het	Het	Het	Het	Het	Het	Het	Het	Het	Het	Het	Het	Het	Het	Het	Het	Het	Het	Het	Het	Het
chr1	29200001	29250000	cHet	Het	Het	Het	Het	Het	Het	Het	Het	Het	Het	Het	Het	Het	Het	Het	Het	Het	Het	Het	Het	Het	Het	Het	Het	Het	Het	Het	Het
chr1	29250001	29300000	cHet	Het	Het	Het	Het	Het	Het	Het	Het	Het	Het	Het	Het	Het	Het	Het	Het	Het	Het	Het	Het	Het	Het	Het	Het	Het	Het	Het	Het
chr1	29300001	29350000	cHet	Het	Het	Het	Het	Het	Het	Het	Het	Het	Het	Het	Het	Het	Het	Het	Het	Het	Het	Het	Het	Het	Het	Het	Het	Het	Het	Het	Het
chr1	29350001	29400000	cHet	Het	Het	Het	Het	Het	Het	Het	Het	Het	Het	Het	Het	Het	Het	Het	Het	Het	Het	Het	Het	Het	Het	Het	Het	Het	Het	Het	Het
chr1	29400001	29450000	cHet	Het	Het	Het	Het	Het	Het	Het	Het	Het	Het	Het	Het	Het	Het	Het	Het	Het	Het	Het	Het	Het	Het	Het	Het	Het	Het	Het	Het
chr1	29450001	29500000	cHet	Het	Het	Het	Het	Het	Het	Het	Het	Het	Het	Het	Het	Het	Het	Het	Het	Het	Het	Het	Het	Het	Het	Het	Het	Het	Het	Het	Het
chr1	29500001	29550000	cHet	Het	Het	Het	Het	Het	Het	Het	Het	Het	Het	Het	Het	Het	Het	Het	Het	Het	Het	Het	Het	Het	Het	Het	Het	Het	Het	Het	Het
chr1	29550001	29600000	cHet	Het	Het	Het	Het	Het	Het	Het	Het	Het	Het	Het	Het	Het	Het	Het	Het	Het	Het	Het	Het	Het	Het	Het	Het	Het	Het	Het	Het
chr1	29600001	29650000	cHet	Het	Het	Het	Het	Het	Het	Het	Het	Het	Het	Het	Het	Het	Het	Het	Het	Het	Het	Het	Het	Het	Het	Het	Het	Het	Het	Het	Het
chr1	29650001	29700000	cHet	Het	Het	Het	Het	Het	Het	Het	Het	Het	Het	Het	Het	Het	Het	Het	Het	Het	Het	Het	Het	Het	Het	Het	Eu	Het	Het	Het	Het
chr1	29700001	29750000	cHet	Het	Het	Het	Het	Het	Het	Het	Het	Het	Het	Het	Het	Het	Het	Het	Het	Het	Het	Het	Het	Het	Het	Het	Het	Het	Het	Het	Het
chr1	29750001	29800000	cHet	Het	Het	Het	Het	Het	Het	Het	Het	Het	Het	Het	Het	Het	Het	Het	Het	Het	Het	Het	Het	Het	Het	Het	Het	Het	Het	Het	Het
chr1	29800001	29850000	cHet	Het	Het	Het	Het	Het	Het	Het	Het	Het	Het	Het	Het	Het	Het	Het	Het	Het	Het	Het	Het	Het	Het	Het	Het	Het	Het	Het	Het
chr1	29850001	29900000	cHet	Het	Het	Het	Het	Het	Het	Het	Het	Het	Het	Het	Het	Het	Het	Het	Het	Het	Het	Het	Het	Het	Het	Het	Het	Het	Het	Het	Het
chr1	29900001	29950000	cHet	Het	Het	Het	Het	Het	Het	Het	Het	Het	Het	Het	Het	Het	Het	Het	Het	Het	Het	Het	Het	Het	Het	Het	Het	Het	Het	Het	Het
chr1	29950001	30000000	cHet	Het	Het	Het	Het	Het	Het	Het	Het	Het	Het	Het	Het	Het	Het	Het	Het	Het	Het	Het	Het	Het	Het	Het	Het	Het	Het	Het	Het
chr1	30000001	30050000	cHet	Het	Het	Het	Het	Het	Het	Het	Het	Het	Het	Het	Het	Het	Het	Het	Het	Het	Het	Het	Het	Het	Het	Het	Het	Het	Het	Het	Het
chr1	30050001	30100000	cHet	Het	Het	Het	Het	Het	Het	Het	Het	Het	Het	Het	Het	Het	Het	Het	Het	Het	Het	Het	Het	Het	Het	Het	Het	Het	Het	Het	Het
chr1	30100001	30150000	cHet	Het	Het	Het	Het	Het	Het	Het	Het	Het	Het	Het	Het	Het	Het	Het	Het	Het	Het	Het	Het	Het	Het	Het	Het	Het	Het	Het	Het
chr1	30150001	30200000	cHet	Het	Het	Het	Het	Het	Het	Het	Het	Het	Het	Het	Het	Het	Het	Het	Het	Het	Het	Het	Het	Het	Het	Het	Het	Het	Het	Het	Het
chr1	30200001	30250000	cHet	Het	Het	Het	Het	Het	Het	Het	Het	Het	Het	Het	Het	Het	Het	Het	Het	Het	Het	Het	Het	Het	Het	Het	Het	Het	Het	Het	Het
chr1	30250001	30300000	cHet	Het	Het	Het	Het	Het	Het	Het	Het	Het	Het	Het	Het	Het	Het	Het	Het	Het	Het	Het	Het	Het	Het	Het	Het	Het	Het	Het	Het
chr1	30300001	30350000	cHet	Het	Het	Het	Het	Het	Het	Het	Het	Het	Het	Het	Het	Het	Het	Het	Het	Het	Het	Het	Het	Het	Het	Het	Het	Het	Het	Het	Het
chr1	30350001	30400000	cHet	Het	Het	Het	Het	Het	Het	Het	Het	Het	Het	Het	Het	Het	Het	Het	Het	Het	Het	Het	Het	Het	Het	Het	Het	Het	Het	Het	Het
chr1	30400001	30450000	cHet	Het	Het	Het	Het	Het	Het	Het	Het	Het	Het	Het	Het	Het	Het	Het	Het	Het	Het	Het	Het	Het	Het	Het	Het	Het	Het	Het	Het
chr1	30450001	30500000	cHet	Het	Het	Het	Het	Het	Het	Het	Het	Het	Het	Het	Het	Het	Het	Het	Het	Het	Het	Het	Het	Het	Het	Het	Het	Het	Het	Het	Het
chr1	30500001	30550000	cHet	Het	Het	Het	Het	Het	Het	Het	Het	Het	Het	Het	Het	Het	Het	Het	Het	Het	Het	Het	Het	Het	Het	Het	Het	Het	Het	Het	Het
chr1	30550001	30600000	cHet	Het	Het	Het	Het	Het	Het	Het	Het	Het	Het	Het	Het	Het	Het	Het	Het	Het	Het	Het	Het	Het	Het	Het	Het	Het	Het	Het	Het
chr1	30600001	30650000	cHet	Het	Het	Het	Het	Het	Het	Het	Het	Het	Het	Het	Het	Het	Het	Het	Het	Het	Het	Het	Het	Het	Het	Het	Het	Het	Het	Het	Het
chr1	30650001	30700000	cHet	Het	Het	Het	Het	Het	Het	Het	Het	Het	Het	Het	Het	Het	Het	Het	Het	Het	Het	Het	Het	Het	Het	Het	Het	Het	Het	Het	Eu
chr1	30700001	30750000	Eu-Het	Het	Het	Het	Het	Het	Het	Het	Het	Het	Het	Het	Het	Het	Het	Het	Eu	Het	Het	Het	Het	Het	Het	Het	Het	Het	Het	Het	Eu
chr1	30750001	30800000	Eu-Het	Het	Het	Het	Het	Het	Het	Het	Het	Het	Het	Het	Het	Het	Het	Het	Eu	Het	Het	Het	Het	Het	Het	Eu	Het	Het	Het	Het	Het
chr1	30800001	30850000	Eu-Het	Eu	Eu	Het	Eu	Het	Het	Eu	Het	Het	Het	Het	Het	Eu	Eu	Eu	Eu	Het	Eu	Eu	Eu	Het	Eu	Eu	Het	Het	Het	Eu	Eu
chr1	30850001	30900000	Eu-Het	Eu	Eu	Eu	Eu	Het	Het	Eu	Eu	Eu	Eu	Eu	Eu	Eu	Eu	Eu	Eu	Eu	Eu	Eu	Eu	Het	Eu	Eu	Het	Het	Eu	Eu	Eu
chr1	30900001	30950000	Eu-Het	Eu	Eu	Eu	Eu	Het	Het	Eu	Eu	Eu	Eu	Eu	Eu	Eu	Eu	Eu	Eu	Eu	Eu	Eu	Eu	Het	Eu	Eu	Eu	Het	Eu	Eu	Eu
chr1	30950001	31000000	Eu-Het	Eu	Eu	Eu	Eu	Het	Het	Eu	Het	Eu	Eu	Eu	Eu	Eu	Eu	Eu	Eu	Eu	Eu	Eu	Eu	Het	Eu	Eu	Eu	Het	Eu	Eu	Eu
chr1	31000001	31050000	Eu-Het	Eu	Eu	Het	Het	Het	Het	Eu	Het	Eu	Eu	Eu	Het	Eu	Eu	Eu	Eu	Eu	Eu	Eu	Het	Het	Eu	Eu	Eu	Het	Eu	Eu	Eu
chr1	31050001	31100000	Eu-Het	Eu	Het	Het	Het	Het	Het	Het	Het	Eu	Het	Eu	Het	Het	Het	Het	Eu	Eu	Eu	Het	Het	Het	Eu	Eu	Eu	Het	Het	Eu	Eu
chr1	31100001	31150000	Eu-Het	Eu	Het	Het	Het	Het	Het	Het	Het	Eu	Het	Eu	Het	Het	Het	Het	Eu	Eu	Het	Het	Het	Het	Eu	Eu	Eu	Het	Het	Het	Eu
chr1	31150001	31200000	Eu-Het	Eu	Het	Het	Het	Het	Het	Het	Het	Eu	Het	Eu	Het	Het	Het	Het	Eu	Het	Het	Het	Het	Het	Eu	Eu	Het	Het	Het	Het	Eu
chr1	31200001	31250000	Eu-Het	Het	Het	Het	Het	Het	Het	Het	Het	Het	Het	Eu	Het	Het	Het	Het	Eu	Het	Het	Het	Het	Het	Het	Eu	Het	Het	Het	Het	Het
chr1	31250001	31300000	Eu-Het	Het	Het	Het	Het	Het	Het	Het	Het	Het	Het	Eu	Het	Het	Het	Het	Eu	Het	Het	Het	Het	Het	Het	Eu	Het	Het	Het	Het	Het
chr1	31300001	31350000	cHet	Het	Het	Het	Het	Het	Het	Het	Het	Het	Het	Het	Het	Het	Het	Het	Het	Het	Het	Het	Het	Het	Het	Het	Het	Het	Het	Het	Het
chr1	31350001	31400000	cHet	Het	Het	Het	Het	Het	Het	Het	Het	Het	Het	Het	Het	Het	Het	Het	Het	Het	Het	Het	Het	Het	Het	Het	Het	Het	Het	Het	Het
chr1	31400001	31450000	cHet	Het	Het	Het	Het	Het	Het	Het	Het	Het	Het	Het	Het	Het	Het	Het	Het	Het	Het	Het	Het	Het	Het	Het	Het	Het	Het	Het	Het
chr1	31450001	31500000	cHet	Het	Het	Het	Het	Het	Het	Het	Het	Het	Het	Het	Het	Het	Het	Het	Het	Het	Het	Het	Het	Het	Het	Het	Het	Het	Het	Het	Het
chr1	31500001	31550000	cHet	Het	Het	Het	Het	Het	Het	Het	Het	Het	Het	Het	Het	Het	Het	Het	Het	Het	Het	Het	Het	Het	Het	Het	Het	Het	Het	Het	Het
chr1	31550001	31600000	cHet	Het	Het	Het	Het	Het	Het	Het	Het	Het	Het	Het	Het	Het	Het	Het	Het	Het	Het	Het	Het	Het	Het	Het	Het	Het	Het	Het	Het
chr1	31600001	31650000	cHet	Het	Het	Het	Het	Het	Het	Het	Het	Het	Het	Het	Het	Het	Het	Het	Het	Het	Het	Het	Het	Het	Het	Het	Eu	Het	Het	Het	Het
chr1	31650001	31700000	cHet	Het	Het	Het	Het	Het	Het	Het	Het	Het	Het	Het	Het	Het	Het	Het	Het	Het	Het	Het	Het	Het	Het	Het	Eu	Het	Het	Het	Het
chr1	31700001	31750000	cHet	Het	Het	Het	Het	Het	Het	Het	Het	Het	Het	Het	Het	Het	Het	Het	Het	Het	Het	Het	Het	Het	Het	Het	Eu	Het	Het	Het	Het
chr1	31750001	31800000	cHet	Het	Het	Het	Het	Het	Het	Het	Het	Het	Het	Het	Het	Het	Het	Het	Het	Het	Het	Het	Het	Het	Het	Het	Het	Het	Het	Het	Het
chr1	31800001	31850000	cHet	Het	Het	Het	Het	Het	Het	Het	Het	Het	Het	Het	Het	Het	Het	Het	Het	Het	Het	Het	Het	Het	Het	Het	Het	Het	Het	Het	Het
chr1	31850001	31900000	cHet	Het	Het	Het	Het	Het	Het	Het	Het	Het	Het	Het	Het	Het	Het	Het	Het	Het	Het	Het	Het	Het	Het	Het	Het	Het	Het	Het	Het
chr1	31900001	31950000	cHet	Het	Het	Het	Het	Het	Het	Het	Het	Het	Het	Het	Het	Het	Het	Het	Het	Het	Het	Het	Het	Het	Het	Het	Het	Het	Het	Het	Het
chr1	31950001	32000000	cHet	Het	Het	Het	Het	Het	Het	Het	Het	Het	Het	Het	Het	Het	Het	Het	Het	Het	Het	Het	Het	Het	Het	Het	Het	Het	Het	Het	Het
chr1	32000001	32050000	cHet	Het	Het	Het	Het	Het	Het	Het	Het	Het	Het	Het	Het	Het	Het	Het	Het	Het	Het	Het	Het	Het	Het	Het	Het	Het	Het	Het	Het
chr1	32050001	32100000	cHet	Het	Het	Het	Het	Het	Het	Het	Het	Het	Het	Het	Het	Het	Het	Het	Het	Het	Het	Het	Het	Het	Het	Het	Het	Het	Het	Het	Het
chr1	32100001	32150000	cHet	Het	Het	Het	Het	Het	Het	Het	Het	Het	Het	Het	Het	Het	Het	Het	Het	Het	Het	Het	Het	Het	Het	Het	Het	Het	Het	Het	Het
chr1	32150001	32200000	cHet	Het	Het	Het	Het	Het	Het	Het	Het	Het	Het	Het	Het	Het	Het	Het	Het	Het	Het	Het	Het	Het	Het	Het	Het	Het	Het	Het	Het
chr1	32200001	32250000	cHet	Het	Het	Het	Het	Het	Het	Het	Het	Het	Het	Het	Het	Het	Het	Het	Het	Het	Het	Het	Het	Het	Het	Het	Het	Het	Het	Het	Het
chr1	32250001	32300000	cHet	Het	Het	Het	Het	Het	Het	Het	Het	Het	Het	Het	Het	Het	Het	Het	Het	Het	Het	Het	Het	Het	Het	Het	Het	Het	Het	Het	Het
chr1	32300001	32350000	cHet	Het	Het	Het	Het	Het	Het	Het	Het	Het	Het	Het	Het	Het	Het	Het	Het	Het	Het	Het	Het	Het	Het	Het	Het	Het	Het	Het	Het
chr1	32350001	32400000	cHet	Het	Het	Het	Het	Het	Het	Het	Het	Het	Het	Het	Het	Het	Het	Het	Het	Het	Het	Het	Het	Het	Het	Het	Het	Het	Het	Het	Het
chr1	32400001	32450000	cHet	Het	Het	Het	Het	Het	Het	Het	Het	Het	Het	Het	Het	Het	Het	Het	Het	Het	Het	Het	Het	Het	Het	Het	Het	Het	Het	Het	Het
chr1	32450001	32500000	cHet	Het	Het	Het	Het	Het	Het	Het	Het	Het	Het	Het	Het	Het	Het	Het	Het	Het	Het	Het	Het	Het	Het	Het	Het	Het	Het	Het	Het
chr1	32500001	32550000	cHet	Het	Het	Het	Het	Het	Het	Het	Het	Het	Het	Het	Het	Het	Het	Het	Het	Het	Het	Het	Het	Het	Het	Het	Het	Het	Eu	Het	Het
chr1	32550001	32600000	cHet	Het	Het	Het	Het	Het	Het	Het	Het	Het	Het	Het	Het	Het	Het	Het	Het	Het	Het	Het	Het	Het	Het	Het	Het	Het	Het	Het	Het
chr1	32600001	32650000	cHet	Het	Het	Het	Het	Het	Het	Het	Het	Het	Het	Het	Het	Het	Het	Het	Het	Het	Het	Het	Het	Het	Het	Het	Het	Het	Het	Het	Het
chr1	32650001	32700000	cHet	Het	Het	Het	Het	Het	Het	Het	Het	Het	Het	Het	Het	Het	Het	Het	Het	Het	Het	Het	Het	Het	Het	Het	Het	Het	Het	Het	Het
chr1	32700001	32750000	cHet	Het	Het	Het	Het	Het	Het	Het	Het	Het	Het	Het	Het	Het	Het	Het	Het	Het	Het	Het	Het	Het	Het	Het	Het	Het	Het	Het	Het
chr1	32750001	32800000	cHet	Het	Het	Het	Het	Het	Het	Het	Het	Het	Het	Het	Het	Het	Het	Het	Het	Het	Het	Het	Het	Het	Het	Het	Het	Het	Het	Het	Het
chr1	32800001	32850000	cHet	Het	Het	Het	Het	Het	Het	Het	Het	Het	Het	Het	Het	Het	Het	Het	Het	Het	Het	Het	Het	Het	Het	Het	Het	Het	Het	Het	Het
chr1	32850001	32900000	cHet	Het	Het	Het	Het	Het	Het	Het	Het	Het	Het	Het	Het	Het	Het	Het	Het	Het	Het	Het	Het	Het	Het	Het	Het	Het	Het	Het	Het
chr1	32900001	32950000	cHet	Het	Het	Het	Het	Het	Het	Het	Het	Het	Het	Het	Het	Het	Het	Het	Het	Het	Het	Het	Het	Het	Het	Het	Het	Het	Het	Het	Het
chr1	32950001	33000000	cHet	Het	Het	Het	Het	Het	Het	Het	Het	Het	Het	Het	Het	Het	Het	Het	Het	Het	Het	Het	Het	Het	Het	Het	Het	Het	Het	Het	Het
chr1	33000001	33050000	cHet	Het	Het	Het	Het	Het	Het	Het	Het	Het	Het	Het	Het	Eu	Het	Het	Het	Het	Het	Het	Het	Het	Het	Het	Het	Het	Het	Het	Het
chr1	33050001	33100000	cHet	Het	Het	Het	Het	Het	Het	Het	Het	Het	Het	Het	Het	Eu	Het	Het	Het	Het	Het	Het	Het	Het	Het	Het	Het	Het	Het	Het	Het
chr1	33100001	33150000	cHet	Het	Het	Het	Het	Het	Het	Het	Het	Het	Het	Het	Het	Eu	Het	Het	Het	Het	Het	Het	Het	Het	Het	Het	Het	Het	Het	Het	Het
chr1	33150001	33200000	cHet	Het	Het	Het	Het	Het	Het	Het	Het	Het	Het	Het	Het	Eu	Het	Het	Het	Het	Het	Het	Het	Het	Het	Het	Het	Het	Het	Het	Het
chr1	33200001	33250000	cHet	Het	Het	Het	Het	Het	Het	Het	Het	Het	Het	Het	Het	Eu	Het	Het	Het	Het	Het	Het	Het	Het	Het	Het	Het	Het	Het	Het	Het
chr1	33250001	33300000	Eu-Het	Het	Het	Het	Het	Het	Het	Het	Het	Het	Het	Het	Het	Eu	Het	Het	Eu	Het	Het	Het	Het	Het	Het	Het	Het	Het	Het	Het	Het
chr1	33300001	33350000	Eu-Het	Het	Het	Het	Het	Het	Het	Het	Het	Het	Het	Het	Het	Eu	Het	Het	Eu	Het	Het	Het	Het	Het	Het	Het	Het	Het	Het	Het	Het
chr1	33350001	33400000	Eu-Het	Het	Het	Het	Het	Het	Het	Het	Het	Het	Het	Het	Het	Eu	Het	Het	Eu	Het	Het	Het	Het	Het	Het	Het	Het	Het	Het	Het	Het
chr1	33400001	33450000	Eu-Het	Het	Het	Het	Het	Het	Het	Het	Het	Het	Het	Het	Het	Eu	Het	Het	Eu	Het	Het	Het	Eu	Het	Het	Het	Het	Het	Het	Het	Het
chr1	33450001	33500000	Eu-Het	Het	Het	Het	Het	Het	Het	Het	Het	Het	Het	Eu	Het	Eu	Het	Het	Eu	Het	Het	Het	Eu	Het	Het	Eu	Het	Het	Het	Het	Het
chr1	33500001	33550000	Eu-Het	Eu	Het	Het	Het	Het	Het	Het	Het	Eu	Het	Eu	Het	Eu	Eu	Eu	Eu	Eu	Eu	Eu	Eu	Het	Het	Eu	Het	Het	Het	Eu	Het
chr1	33550001	33600000	Eu-Het	Eu	Eu	Het	Eu	Het	Het	Eu	Het	Eu	Het	Eu	Eu	Eu	Eu	Eu	Eu	Eu	Eu	Eu	Eu	Het	Eu	Eu	Eu	Het	Het	Eu	Het
chr1	33600001	33650000	Eu-Het	Eu	Het	Het	Eu	Het	Het	Eu	Het	Eu	Het	Eu	Eu	Eu	Eu	Eu	Eu	Eu	Eu	Eu	Eu	Het	Het	Eu	Eu	Het	Het	Eu	Eu
chr1	33650001	33700000	Eu-Het	Eu	Eu	Eu	Eu	Het	Eu	Eu	Eu	Eu	Eu	Eu	Eu	Eu	Eu	Eu	Eu	Eu	Eu	Eu	Eu	Het	Het	Eu	Eu	Het	Het	Eu	Eu
chr1	33700001	33750000	Eu-Het	Eu	Eu	Eu	Eu	Het	Eu	Eu	Eu	Eu	Eu	Eu	Eu	Eu	Eu	Eu	Eu	Eu	Eu	Eu	Eu	Het	Het	Eu	Eu	Eu	Het	Eu	Eu
chr1	33750001	33800000	cEu	Eu	Eu	Eu	Eu	Eu	Eu	Eu	Eu	Eu	Eu	Eu	Eu	Eu	Eu	Eu	Eu	Eu	Eu	Eu	Eu	Het	Eu	Eu	Eu	Eu	Eu	Eu	Eu
chr1	33800001	33850000	cEu	Eu	Eu	Eu	Eu	Eu	Eu	Eu	Eu	Eu	Eu	Eu	Eu	Eu	Eu	Eu	Eu	Eu	Eu	Eu	Eu	Het	Eu	Eu	Eu	Eu	Eu	Eu	Eu
chr1	33850001	33900000	cEu	Eu	Eu	Eu	Eu	Eu	Eu	Eu	Eu	Eu	Eu	Eu	Eu	Eu	Eu	Eu	Eu	Eu	Eu	Eu	Eu	Het	Eu	Eu	Eu	Eu	Eu	Eu	Eu
chr1	33900001	33950000	cEu	Eu	Eu	Eu	Eu	Eu	Eu	Eu	Eu	Eu	Eu	Eu	Eu	Eu	Eu	Eu	Eu	Eu	Eu	Eu	Eu	Het	Eu	Eu	Eu	Eu	Eu	Eu	Eu
chr1	33950001	34000000	cEu	Eu	Eu	Eu	Eu	Eu	Eu	Eu	Eu	Eu	Eu	Eu	Eu	Eu	Eu	Eu	Eu	Eu	Eu	Eu	Eu	Het	Eu	Eu	Eu	Eu	Eu	Eu	Eu
chr1	34000001	34050000	cEu	Eu	Eu	Eu	Eu	Eu	Eu	Eu	Eu	Eu	Eu	Eu	Eu	Eu	Eu	Eu	Eu	Eu	Eu	Eu	Eu	Het	Eu	Eu	Eu	Eu	Eu	Eu	Eu
chr1	34050001	34100000	cEu	Eu	Eu	Eu	Eu	Eu	Eu	Eu	Eu	Eu	Eu	Eu	Eu	Eu	Eu	Eu	Eu	Eu	Eu	Eu	Eu	Het	Eu	Eu	Eu	Eu	Eu	Eu	Eu
chr1	34100001	34150000	Eu-Het	Eu	Eu	Eu	Eu	Eu	Eu	Eu	Eu	Eu	Eu	Eu	Eu	Eu	Eu	Eu	Het	Eu	Eu	Eu	Eu	Het	Eu	Eu	Eu	Eu	Eu	Eu	Eu
chr1	34150001	34200000	cEu	Eu	Eu	Eu	Eu	Eu	Eu	Eu	Eu	Eu	Eu	Eu	Eu	Eu	Eu	Eu	Het	Eu	Eu	Eu	Eu	Eu	Eu	Eu	Eu	Eu	Eu	Eu	Eu
chr1	34200001	34250000	cEu	Eu	Eu	Eu	Eu	Eu	Eu	Eu	Eu	Eu	Eu	Eu	Eu	Eu	Eu	Eu	Eu	Eu	Eu	Eu	Eu	Het	Eu	Eu	Eu	Eu	Eu	Eu	Eu
chr1	34250001	34300000	cEu	Eu	Eu	Eu	Eu	Eu	Eu	Eu	Eu	Eu	Eu	Eu	Eu	Eu	Eu	Eu	Eu	Eu	Eu	Eu	Eu	Het	Eu	Eu	Eu	Eu	Eu	Eu	Eu
chr1	34300001	34350000	cEu	Eu	Eu	Eu	Eu	Eu	Eu	Eu	Eu	Eu	Eu	Eu	Eu	Eu	Eu	Eu	Eu	Eu	Eu	Eu	Eu	Het	Eu	Eu	Eu	Eu	Eu	Eu	Eu
chr1	34350001	34400000	cEu	Eu	Eu	Eu	Eu	Eu	Eu	Eu	Eu	Eu	Eu	Eu	Eu	Eu	Eu	Eu	Eu	Eu	Eu	Eu	Eu	Het	Eu	Eu	Eu	Eu	Eu	Eu	Eu
chr1	34400001	34450000	Eu-Het	Eu	Eu	Eu	Eu	Eu	Eu	Eu	Eu	Eu	Eu	Eu	Eu	Eu	Eu	Eu	Eu	Eu	Eu	Eu	Eu	Het	Het	Eu	Eu	Eu	Eu	Eu	Eu
chr1	34450001	34500000	Eu-Het	Eu	Eu	Eu	Eu	Eu	Eu	Eu	Eu	Eu	Eu	Eu	Eu	Eu	Eu	Eu	Eu	Eu	Eu	Eu	Eu	Het	Het	Eu	Eu	Eu	Eu	Eu	Eu
chr1	34500001	34550000	cEu	Eu	Eu	Eu	Eu	Eu	Eu	Eu	Eu	Eu	Eu	Eu	Eu	Eu	Eu	Eu	Eu	Eu	Eu	Eu	Eu	Eu	Het	Eu	Het	Eu	Eu	Eu	Eu
chr1	34550001	34600000	Eu-Het	Het	Eu	Eu	Eu	Eu	Eu	Eu	Eu	Eu	Eu	Eu	Eu	Eu	Eu	Eu	Eu	Eu	Eu	Eu	Eu	Eu	Het	Eu	Het	Het	Eu	Eu	Eu
chr1	34600001	34650000	Eu-Het	Het	Eu	Eu	Eu	Eu	Eu	Eu	Het	Eu	Eu	Eu	Eu	Eu	Eu	Eu	Eu	Eu	Eu	Eu	Eu	Het	Het	Het	Het	Het	Eu	Eu	Eu
chr1	34650001	34700000	Eu-Het	Het	Eu	Eu	Eu	Eu	Eu	Eu	Het	Eu	Eu	Eu	Eu	Eu	Eu	Eu	Eu	Eu	Eu	Eu	Eu	Het	Het	Het	Het	Het	Eu	Eu	Eu
chr1	34700001	34750000	Eu-Het	Het	Eu	Eu	Eu	Eu	Eu	Eu	Het	Eu	Eu	Eu	Eu	Eu	Eu	Eu	Eu	Eu	Eu	Eu	Eu	Het	Het	Het	Het	Eu	Eu	Eu	Het
chr1	34750001	34800000	Eu-Het	Het	Eu	Eu	Eu	Eu	Eu	Eu	Het	Eu	Eu	Eu	Eu	Eu	Eu	Eu	Eu	Eu	Eu	Eu	Eu	Eu	Het	Het	Eu	Eu	Eu	Eu	Eu
chr1	34800001	34850000	Eu-Het	Het	Eu	Eu	Eu	Eu	Eu	Eu	Het	Eu	Eu	Eu	Eu	Eu	Eu	Eu	Eu	Eu	Eu	Eu	Eu	Eu	Het	Het	Eu	Eu	Eu	Eu	Eu
chr1	34850001	34900000	Eu-Het	Eu	Eu	Eu	Eu	Eu	Eu	Eu	Eu	Eu	Eu	Eu	Eu	Eu	Eu	Eu	Eu	Eu	Eu	Eu	Eu	Het	Het	Eu	Eu	Eu	Eu	Eu	Eu
chr1	34900001	34950000	Eu-Het	Eu	Eu	Eu	Eu	Eu	Eu	Eu	Eu	Eu	Eu	Eu	Eu	Eu	Eu	Eu	Eu	Eu	Eu	Eu	Eu	Het	Het	Eu	Eu	Eu	Eu	Eu	Eu
chr1	34950001	35000000	Eu-Het	Het	Eu	Eu	Eu	Eu	Eu	Eu	Het	Eu	Eu	Eu	Eu	Eu	Eu	Eu	Eu	Eu	Eu	Eu	Het	Het	Het	Het	Het	Het	Eu	Eu	Eu
chr1	35000001	35050000	Eu-Het	Het	Eu	Eu	Eu	Het	Het	Eu	Het	Het	Het	Eu	Het	Eu	Eu	Eu	Het	Het	Eu	Het	Het	Het	Het	Het	Het	Het	Eu	Eu	Het
chr1	35050001	35100000	Eu-Het	Het	Eu	Eu	Eu	Het	Het	Eu	Het	Het	Het	Eu	Het	Het	Eu	Het	Het	Het	Eu	Het	Het	Het	Het	Het	Eu	Het	Eu	Eu	Het
chr1	35100001	35150000	Eu-Het	Het	Eu	Eu	Eu	Het	Het	Eu	Het	Het	Het	Eu	Het	Het	Het	Het	Het	Het	Het	Het	Het	Het	Het	Het	Het	Het	Eu	Eu	Het
chr1	35150001	35200000	Eu-Het	Het	Eu	Eu	Eu	Het	Het	Eu	Het	Het	Het	Eu	Het	Het	Eu	Het	Het	Het	Het	Het	Het	Het	Het	Het	Het	Het	Eu	Eu	Het
chr1	35200001	35250000	Eu-Het	Het	Eu	Eu	Eu	Het	Het	Eu	Het	Het	Het	Eu	Het	Het	Eu	Het	Het	Het	Het	Het	Het	Het	Het	Het	Het	Het	Eu	Het	Het
chr1	35250001	35300000	Eu-Het	Het	Eu	Eu	Eu	Het	Het	Eu	Het	Het	Het	Eu	Het	Het	Eu	Eu	Het	Het	Eu	Het	Het	Het	Het	Het	Het	Het	Eu	Het	Eu
chr1	35300001	35350000	Eu-Het	Het	Eu	Eu	Eu	Het	Het	Eu	Eu	Het	Het	Eu	Het	Het	Eu	Eu	Het	Het	Eu	Eu	Het	Eu	Het	Het	Het	Het	Eu	Het	Eu
chr1	35350001	35400000	Eu-Het	Het	Eu	Eu	Eu	Het	Het	Eu	Het	Het	Het	Eu	Eu	Eu	Eu	Eu	Het	Het	Eu	Eu	Het	Het	Het	Het	Het	Het	Eu	Het	Eu
chr1	35400001	35450000	Eu-Het	Het	Eu	Eu	Eu	Het	Eu	Eu	Het	Het	Het	Eu	Eu	Eu	Eu	Eu	Het	Het	Eu	Eu	Het	Het	Het	Het	Het	Het	Eu	Het	Eu
chr1	35450001	35500000	Eu-Het	Het	Eu	Eu	Eu	Het	Eu	Eu	Het	Het	Het	Eu	Het	Eu	Eu	Eu	Het	Het	Eu	Eu	Het	Het	Het	Het	Het	Het	Eu	Het	Eu
chr1	35500001	35550000	Eu-Het	Het	Eu	Eu	Eu	Eu	Het	Eu	Het	Het	Het	Eu	Het	Eu	Eu	Eu	Het	Het	Eu	Eu	Het	Het	Het	Het	Eu	Het	Eu	Het	Eu
chr1	35550001	35600000	Eu-Het	Het	Eu	Eu	Eu	Eu	Eu	Eu	Het	Het	Het	Eu	Eu	Eu	Eu	Eu	Het	Het	Eu	Eu	Het	Eu	Het	Het	Het	Het	Eu	Het	Het
chr1	35600001	35650000	Eu-Het	Het	Eu	Eu	Eu	Het	Eu	Eu	Het	Het	Het	Eu	Het	Eu	Eu	Eu	Het	Het	Eu	Eu	Het	Eu	Het	Het	Het	Het	Eu	Het	Het
chr1	35650001	35700000	Eu-Het	Het	Eu	Eu	Eu	Het	Eu	Eu	Het	Het	Eu	Eu	Eu	Eu	Eu	Eu	Het	Het	Eu	Eu	Het	Eu	Het	Het	Het	Het	Eu	Het	Het
chr1	35700001	35750000	Eu-Het	Het	Eu	Eu	Eu	Eu	Eu	Eu	Het	Eu	Eu	Eu	Eu	Eu	Eu	Eu	Het	Eu	Eu	Eu	Eu	Eu	Het	Het	Het	Het	Eu	Het	Eu
chr1	35750001	35800000	Eu-Het	Het	Eu	Eu	Eu	Eu	Eu	Eu	Het	Eu	Eu	Eu	Eu	Eu	Eu	Eu	Het	Eu	Eu	Eu	Eu	Eu	Het	Het	Eu	Het	Eu	Het	Het
chr1	35800001	35850000	Eu-Het	Het	Eu	Eu	Eu	Eu	Eu	Eu	Het	Eu	Eu	Eu	Eu	Eu	Eu	Eu	Eu	Eu	Eu	Eu	Eu	Eu	Het	Eu	Eu	Het	Eu	Eu	Eu
chr1	35850001	35900000	Eu-Het	Eu	Eu	Eu	Eu	Eu	Eu	Eu	Het	Eu	Eu	Eu	Eu	Eu	Eu	Eu	Eu	Eu	Eu	Eu	Eu	Eu	Het	Eu	Eu	Het	Eu	Eu	Eu
chr1	35900001	35950000	Eu-Het	Eu	Eu	Eu	Eu	Eu	Eu	Eu	Het	Eu	Eu	Eu	Eu	Eu	Eu	Eu	Eu	Eu	Eu	Eu	Eu	Eu	Het	Eu	Eu	Het	Eu	Eu	Eu
chr1	35950001	36000000	Eu-Het	Eu	Eu	Eu	Eu	Eu	Eu	Eu	Eu	Eu	Eu	Eu	Eu	Eu	Eu	Eu	Eu	Eu	Eu	Eu	Eu	Eu	Het	Eu	Eu	Het	Eu	Eu	Eu
chr1	36000001	36050000	Eu-Het	Eu	Eu	Eu	Eu	Eu	Eu	Eu	Eu	Eu	Eu	Eu	Eu	Eu	Eu	Eu	Eu	Eu	Eu	Eu	Eu	Eu	Het	Eu	Eu	Het	Eu	Eu	Eu
chr1	36050001	36100000	Eu-Het	Eu	Eu	Eu	Eu	Eu	Eu	Eu	Eu	Eu	Eu	Eu	Eu	Eu	Eu	Eu	Eu	Eu	Eu	Eu	Eu	Eu	Het	Eu	Eu	Het	Eu	Eu	Eu
chr1	36100001	36150000	cEu	Eu	Eu	Eu	Eu	Eu	Eu	Eu	Eu	Eu	Eu	Eu	Eu	Eu	Eu	Eu	Eu	Eu	Eu	Eu	Eu	Eu	Eu	Eu	Eu	Eu	Eu	Eu	Eu
chr1	36150001	36200000	cEu	Eu	Eu	Eu	Eu	Eu	Eu	Eu	Eu	Eu	Eu	Eu	Eu	Eu	Eu	Eu	Eu	Eu	Eu	Eu	Eu	Eu	Eu	Eu	Eu	Eu	Eu	Eu	Eu
chr1	36200001	36250000	cEu	Eu	Eu	Eu	Eu	Eu	Eu	Eu	Eu	Eu	Eu	Eu	Eu	Eu	Eu	Eu	Eu	Eu	Eu	Eu	Eu	Eu	Eu	Eu	Eu	Eu	Eu	Eu	Eu
chr1	36250001	36300000	cEu	Eu	Eu	Eu	Eu	Eu	Eu	Eu	Eu	Eu	Eu	Eu	Eu	Eu	Eu	Eu	Eu	Eu	Eu	Eu	Eu	Eu	Eu	Eu	Eu	Eu	Eu	Eu	Eu
chr1	36300001	36350000	cEu	Eu	Eu	Eu	Eu	Eu	Eu	Eu	Eu	Eu	Eu	Eu	Eu	Eu	Eu	Eu	Eu	Eu	Eu	Eu	Eu	Eu	Eu	Eu	Eu	Eu	Eu	Eu	Eu
chr1	36350001	36400000	cEu	Eu	Eu	Eu	Eu	Eu	Eu	Eu	Eu	Eu	Eu	Eu	Eu	Eu	Eu	Eu	Eu	Eu	Eu	Eu	Eu	Eu	Eu	Eu	Eu	Eu	Eu	Eu	Eu
chr1	36400001	36450000	cEu	Eu	Eu	Eu	Eu	Eu	Eu	Eu	Eu	Eu	Eu	Eu	Eu	Eu	Eu	Eu	Eu	Eu	Eu	Eu	Eu	Eu	Eu	Eu	Eu	Eu	Eu	Eu	Eu
chr1	36450001	36500000	cEu	Eu	Eu	Eu	Eu	Eu	Eu	Eu	Eu	Eu	Eu	Eu	Eu	Eu	Eu	Eu	Eu	Eu	Eu	Eu	Eu	Eu	Eu	Eu	Eu	Eu	Eu	Eu	Eu
chr1	36500001	36550000	cEu	Eu	Eu	Eu	Eu	Eu	Eu	Eu	Eu	Eu	Eu	Eu	Eu	Eu	Eu	Eu	Eu	Eu	Eu	Eu	Eu	Eu	Eu	Eu	Eu	Eu	Eu	Eu	Eu
chr1	36550001	36600000	cEu	Eu	Eu	Eu	Eu	Eu	ND	Eu	Eu	Eu	Eu	Eu	Eu	Eu	Eu	Eu	Eu	Eu	Eu	Eu	Eu	Eu	Eu	Eu	Eu	Eu	Eu	Eu	Eu
chr1	36600001	36650000	cEu	Eu	Eu	Eu	Eu	Eu	Eu	Eu	Eu	Eu	Eu	Eu	Eu	Eu	Eu	Eu	Eu	Eu	Eu	Eu	Eu	Eu	Eu	Eu	Eu	Eu	Eu	Eu	Eu
chr1	36650001	36700000	cEu	Eu	Eu	Eu	Eu	Eu	Eu	Eu	Eu	Eu	Eu	Eu	Eu	Eu	Eu	Eu	Eu	Eu	Eu	Eu	Eu	Eu	Eu	Eu	Eu	Eu	Eu	Eu	Eu
chr1	36700001	36750000	cEu	Eu	Eu	Eu	Eu	Eu	Eu	Eu	Eu	Eu	Eu	Eu	Eu	Eu	Eu	Eu	Eu	Eu	Eu	Eu	Eu	Eu	Eu	Eu	Eu	Eu	Eu	Eu	Eu
chr1	36750001	36800000	cEu	Eu	Eu	Eu	Eu	Eu	Eu	Eu	Eu	Eu	Eu	Eu	Eu	Eu	Eu	Eu	Eu	Eu	Eu	Eu	Eu	Eu	Eu	Eu	Eu	Eu	Eu	Eu	Eu
chr1	36800001	36850000	cEu	Eu	Eu	Eu	Eu	Eu	Eu	Eu	Eu	Eu	Eu	Eu	Eu	Eu	Eu	Eu	Eu	Eu	Eu	Eu	Eu	Eu	Eu	Eu	Eu	Eu	Eu	Eu	Eu
chr1	36850001	36900000	cEu	Eu	Eu	Eu	Eu	Eu	Eu	Eu	Eu	Eu	Eu	Eu	Eu	Eu	Eu	Eu	Eu	Eu	Eu	Eu	Eu	Eu	Eu	Eu	Eu	Eu	Eu	Eu	Eu
chr1	36900001	36950000	cEu	Eu	Eu	Eu	Eu	Eu	Eu	Eu	Eu	Eu	Eu	Eu	Eu	Eu	Eu	Eu	Eu	Eu	Eu	Eu	Eu	Eu	Eu	Eu	Eu	Eu	Eu	Eu	Eu
chr1	36950001	37000000	cEu	Eu	Eu	Eu	Eu	Eu	Eu	Eu	Eu	Eu	Eu	Eu	Eu	Eu	Eu	Eu	Eu	Eu	Eu	Eu	Eu	Eu	Eu	Eu	Eu	Eu	Eu	Eu	Eu
chr1	37000001	37050000	cEu	Eu	Eu	Eu	Eu	Eu	Eu	Eu	Eu	Eu	Eu	Eu	Eu	Eu	Eu	Eu	Eu	Eu	Eu	Eu	Eu	Eu	Eu	Eu	Eu	Eu	Eu	Eu	Eu
chr1	37050001	37100000	cEu	Eu	Eu	Eu	Eu	Eu	Eu	Eu	Eu	Eu	Eu	Eu	Eu	Eu	Eu	Eu	Eu	Eu	Eu	Eu	Eu	Eu	Het	Eu	Eu	Eu	Eu	Eu	Eu
chr1	37100001	37150000	cEu	Eu	Eu	Eu	Eu	Eu	Eu	Eu	Eu	Eu	Eu	Eu	Eu	Eu	Eu	Eu	Eu	Eu	Eu	Eu	Eu	Eu	Het	Eu	Eu	Eu	Eu	Eu	Eu
chr1	37150001	37200000	Eu-Het	Eu	Eu	Eu	Eu	Eu	Eu	Eu	Het	Eu	Eu	Eu	Eu	Eu	Eu	Eu	Eu	Eu	Eu	Eu	Eu	Eu	Het	Eu	Het	Eu	Eu	Eu	Eu
chr1	37200001	37250000	cEu	Eu	Eu	Eu	Eu	Eu	Eu	Eu	Eu	Eu	Eu	Eu	Eu	Eu	Eu	Eu	Eu	Eu	Eu	Eu	Eu	Eu	Het	Eu	Het	Eu	Eu	Eu	Eu
chr1	37250001	37300000	cEu	Eu	Eu	Eu	Eu	Eu	Eu	Eu	Eu	Eu	Eu	Eu	Eu	Eu	Eu	Eu	Eu	Eu	Eu	Eu	Eu	Eu	Het	Eu	Het	Eu	Eu	Eu	Eu
chr1	37300001	37350000	cEu	Eu	Eu	Eu	Eu	Eu	Eu	Eu	Eu	Eu	Eu	Eu	Eu	Eu	Eu	Eu	Eu	Eu	Eu	Eu	Eu	Eu	Eu	Eu	Eu	Eu	Eu	Eu	Eu
chr1	37350001	37400000	cEu	Eu	Eu	Eu	Eu	Eu	Eu	Eu	Eu	Eu	Eu	Eu	Eu	Eu	Eu	Eu	Eu	Eu	Eu	Eu	Eu	Eu	Eu	Eu	Eu	Eu	Eu	Eu	Eu
chr1	37400001	37450000	cEu	Eu	Eu	Eu	Eu	Eu	Eu	Eu	Eu	Eu	Eu	Eu	Eu	Eu	Eu	Eu	Eu	Eu	Eu	Eu	Eu	Eu	Eu	Eu	Het	Eu	Eu	Eu	Eu
chr1	37450001	37500000	cEu	Eu	Eu	Eu	Eu	Eu	Eu	Eu	Eu	Eu	Eu	Eu	Eu	Eu	Eu	Eu	Eu	Eu	Eu	Eu	Eu	Eu	Eu	Eu	Eu	Eu	Eu	Eu	Eu
chr1	37500001	37550000	cEu	Eu	Eu	Eu	Eu	Eu	Eu	Eu	Eu	Eu	Eu	Eu	Eu	Eu	Eu	Eu	Eu	Eu	Eu	Eu	Eu	Eu	Het	Eu	Eu	Eu	Eu	Eu	Eu
chr1	37550001	37600000	cEu	Eu	Eu	Eu	Eu	Eu	Eu	Eu	Eu	Eu	Eu	Eu	Eu	Eu	Eu	Eu	Eu	Eu	Eu	Eu	Eu	Eu	Het	Eu	Het	Eu	Eu	Eu	Eu
chr1	37600001	37650000	cEu	Eu	Eu	Eu	Eu	Eu	Eu	Eu	Eu	Eu	Eu	Eu	Eu	Eu	Eu	Eu	Eu	Eu	Eu	Eu	Eu	Eu	Het	Eu	Eu	Eu	Eu	Eu	Eu
chr1	37650001	37700000	cEu	Eu	Eu	Eu	Eu	Eu	Eu	Eu	Eu	Eu	Eu	Eu	Eu	Eu	Eu	Eu	Eu	Eu	Eu	Eu	Eu	Eu	Het	Eu	Het	Eu	Eu	Eu	Eu
chr1	37700001	37750000	cEu	Eu	Eu	Eu	Eu	Eu	Eu	Eu	Eu	Eu	Eu	Eu	Eu	Eu	Eu	Eu	Eu	Eu	Eu	Eu	Eu	Eu	Het	Eu	Het	Eu	Eu	Eu	Eu
chr1	37750001	37800000	cEu	Eu	Eu	Eu	Eu	Eu	Eu	Eu	Eu	Eu	Eu	Eu	Eu	Eu	Eu	Eu	Eu	Eu	Eu	Eu	Eu	Eu	Het	Eu	Het	Eu	Eu	Eu	Eu
chr1	37800001	37850000	cEu	Eu	Eu	Eu	Eu	Eu	Eu	Eu	Eu	Eu	Eu	Eu	Eu	Eu	Eu	Eu	Eu	Eu	Eu	Eu	Eu	Eu	Het	Eu	Het	Eu	Eu	Eu	Eu
chr1	37850001	37900000	cEu	Eu	Eu	Eu	Eu	Eu	Eu	Eu	Eu	Eu	Eu	Eu	Eu	Eu	Eu	Eu	Eu	Eu	Eu	Eu	Eu	Eu	Eu	Eu	Het	Eu	Eu	Eu	Eu
chr1	37900001	37950000	cEu	Eu	Eu	Eu	Eu	Eu	Eu	Eu	Eu	Eu	Eu	Eu	Eu	Eu	Eu	Eu	Eu	Eu	Eu	Eu	Eu	Eu	Eu	Eu	Het	Eu	Eu	Eu	Eu
chr1	37950001	38000000	cEu	Eu	Eu	Eu	Eu	Eu	Eu	Eu	Eu	Eu	Eu	Eu	Eu	Eu	Eu	Eu	Eu	Eu	Eu	Eu	Eu	Eu	Eu	Eu	Eu	Eu	Eu	Eu	Eu
chr1	38000001	38050000	cEu	Eu	Eu	Eu	Eu	Eu	Eu	Eu	Eu	Eu	Eu	Eu	Eu	Eu	Eu	Eu	Eu	Eu	Eu	Eu	Eu	Eu	Eu	Eu	Eu	Eu	Eu	Eu	Eu
chr1	38050001	38100000	cEu	Eu	Eu	Eu	Eu	Eu	Eu	Eu	Eu	Eu	Eu	Eu	Eu	Eu	Eu	Eu	Eu	Eu	Eu	Eu	Eu	Eu	Eu	Eu	Eu	Eu	Eu	Eu	Eu
chr1	38100001	38150000	cEu	Eu	Eu	Eu	Eu	Eu	Eu	Eu	Eu	Eu	Eu	Eu	Eu	Eu	Eu	Eu	Eu	Eu	Eu	Eu	Eu	Eu	Eu	Eu	Eu	Eu	Eu	Eu	Eu
chr1	38150001	38200000	cEu	Eu	Eu	Eu	Eu	Eu	Eu	Eu	Eu	Eu	Eu	Eu	Eu	Eu	Eu	Eu	Eu	Eu	Eu	Eu	Eu	Eu	Eu	Eu	Eu	Eu	Eu	Eu	Eu
chr1	38200001	38250000	cEu	Eu	Eu	Eu	Eu	Eu	Eu	Eu	Eu	Eu	Eu	Eu	Eu	Eu	Eu	Eu	Eu	Eu	Eu	Eu	Eu	Eu	Het	Eu	Het	Eu	Eu	Eu	Eu
chr1	38250001	38300000	cEu	Eu	Eu	Eu	Eu	Eu	Eu	Eu	Eu	Eu	Eu	Eu	Eu	Eu	Eu	Eu	Eu	Eu	Eu	Eu	Eu	Eu	Het	Eu	Het	Eu	Eu	Eu	Eu
chr1	38300001	38350000	cEu	Eu	Eu	Eu	Eu	Eu	Eu	Eu	Eu	Eu	Eu	Eu	Eu	Eu	Eu	Eu	Eu	Eu	Eu	Eu	Eu	Eu	Het	Eu	Het	Eu	Eu	Eu	Eu
chr1	38350001	38400000	Eu-Het	Eu	Eu	Eu	Eu	Eu	Eu	Eu	Eu	Eu	Eu	Eu	Eu	Eu	Eu	Eu	Eu	Eu	Eu	Eu	Eu	Eu	Het	Het	Het	Eu	Eu	Eu	Eu
chr1	38400001	38450000	Eu-Het	Eu	Eu	Eu	Eu	Eu	Eu	Eu	Eu	Eu	Eu	Eu	Eu	Eu	Eu	Eu	Eu	Eu	Eu	Eu	Eu	Eu	Het	Het	Het	Eu	Eu	Eu	Eu
chr1	38450001	38500000	Eu-Het	Eu	Eu	Eu	Eu	Eu	Eu	Eu	Eu	Eu	Eu	Eu	Eu	Eu	Eu	Eu	Eu	Eu	Eu	Eu	Eu	Eu	Het	Het	Het	Eu	Eu	Eu	Eu
chr1	38500001	38550000	Eu-Het	Eu	Eu	Eu	Eu	Eu	Eu	Eu	Eu	Eu	Eu	Eu	Eu	Eu	Eu	Eu	Eu	Eu	Eu	Eu	Eu	Eu	Het	Het	Het	Eu	Eu	Eu	Eu
chr1	38550001	38600000	Eu-Het	Eu	Eu	Eu	Eu	Eu	Eu	Eu	Eu	Eu	Eu	Eu	Eu	Eu	Eu	Eu	Eu	Eu	Eu	Eu	Eu	Eu	Het	Het	Het	Eu	Eu	Eu	Eu
chr1	38600001	38650000	Eu-Het	Eu	Eu	Eu	Eu	Eu	Eu	Eu	Eu	Eu	Eu	Eu	Eu	Eu	Eu	Eu	Eu	Eu	Eu	Eu	Eu	Eu	Het	Het	Het	Eu	Eu	Eu	Eu
chr1	38650001	38700000	Eu-Het	Eu	Eu	Eu	Eu	Eu	Eu	Eu	Eu	Eu	Eu	Eu	Eu	Eu	Eu	Eu	Eu	Eu	Eu	Eu	Eu	Eu	Het	Het	Het	Eu	Eu	Eu	Eu
chr1	38700001	38750000	Eu-Het	Eu	Eu	Eu	Eu	Eu	Eu	Eu	Eu	Eu	Eu	Eu	Eu	Eu	Eu	Eu	Eu	Eu	Eu	Eu	Eu	Eu	Het	Het	Het	Eu	Eu	Eu	Eu
chr1	38750001	38800000	Eu-Het	Eu	Eu	Eu	Eu	Eu	Eu	Eu	Eu	Eu	Eu	Eu	Eu	Eu	Eu	Eu	Eu	Eu	Eu	Eu	Eu	Eu	Het	Het	Het	Eu	Eu	Eu	Eu
chr1	38800001	38850000	Eu-Het	Eu	Eu	Eu	Eu	Eu	Eu	Eu	Eu	Eu	Eu	Eu	Eu	Eu	Eu	Eu	Eu	Eu	Eu	Eu	Eu	Eu	Het	Het	Het	Eu	Eu	Eu	Eu
chr1	38850001	38900000	Eu-Het	Eu	Eu	Eu	Eu	Eu	Eu	Eu	Eu	Eu	Eu	Eu	Eu	Eu	Eu	Eu	Eu	Eu	Eu	Eu	Eu	Eu	Het	Het	Het	Eu	Eu	Eu	Eu
chr1	38900001	38950000	Eu-Het	Eu	Eu	Eu	Eu	Eu	Eu	Eu	Eu	Eu	Eu	Eu	Eu	Eu	Eu	Eu	Eu	Eu	Eu	Eu	Eu	Eu	Het	Het	Het	Eu	Eu	Eu	Eu
chr1	38950001	39000000	cEu	Eu	Eu	Eu	Eu	Eu	Eu	Eu	Eu	Eu	Eu	Eu	Eu	Eu	Eu	Eu	Eu	Eu	Eu	Eu	Eu	Eu	Het	Eu	Eu	Eu	Eu	Eu	Eu
chr1	39000001	39050000	cEu	Eu	Eu	Eu	Eu	Eu	Eu	Eu	Eu	Eu	Eu	Eu	Eu	Eu	Eu	Eu	Eu	Eu	Eu	Eu	Eu	Eu	Het	Eu	Eu	Eu	Eu	Eu	Eu
chr1	39050001	39100000	cEu	Eu	Eu	Eu	Eu	Eu	Eu	Eu	Eu	Eu	Eu	Eu	Eu	Eu	Eu	Eu	Eu	Eu	Eu	Eu	Eu	Eu	Het	Eu	Het	Eu	Eu	Eu	Eu
chr1	39100001	39150000	Eu-Het	Eu	Eu	Eu	Eu	Eu	Eu	Eu	Eu	Eu	Eu	Eu	Eu	Eu	Eu	Eu	Eu	Eu	Eu	Eu	Eu	Eu	Het	Eu	Het	Het	Eu	Eu	Eu
chr1	39150001	39200000	Eu-Het	Eu	Eu	Eu	Eu	Eu	Eu	Eu	Eu	Eu	Eu	Eu	Eu	Eu	Eu	Eu	Eu	Eu	Eu	Eu	Eu	Eu	Het	Eu	Eu	Het	Eu	Eu	Eu
chr1	39200001	39250000	Eu-Het	Eu	Eu	Eu	Eu	Eu	Eu	Eu	Eu	Eu	Eu	Eu	Eu	Eu	Eu	Eu	Eu	Eu	Eu	Eu	Eu	Eu	Het	Eu	Eu	Het	Eu	Eu	Eu
chr1	39250001	39300000	Eu-Het	Eu	Eu	Eu	Eu	Eu	Eu	Eu	Eu	Eu	Eu	Eu	Eu	Eu	Eu	Eu	Eu	Eu	Eu	Eu	Eu	Eu	Het	Eu	Eu	Het	Eu	Eu	Eu
chr1	39300001	39350000	Eu-Het	Eu	Eu	Eu	Eu	Eu	Eu	Eu	Eu	Eu	Eu	Eu	Eu	Eu	Eu	Eu	Eu	Eu	Eu	Eu	Eu	Eu	Het	Eu	Eu	Het	Eu	Eu	Eu
chr1	39350001	39400000	cEu	Eu	Eu	Eu	Eu	Eu	Eu	Eu	Eu	Eu	Eu	Eu	Eu	Eu	Eu	Eu	Eu	Eu	Eu	Eu	Eu	Eu	Het	Eu	Eu	Eu	Eu	Eu	Eu
chr1	39400001	39450000	cEu	Eu	Eu	Eu	Eu	Eu	Eu	Eu	Eu	Eu	Eu	Eu	Eu	Eu	Eu	Eu	Eu	Eu	Eu	Eu	Eu	Eu	Het	Eu	Eu	Eu	Eu	Eu	Eu
chr1	39450001	39500000	cEu	Eu	Eu	Eu	Eu	Eu	Eu	Eu	Eu	Eu	Eu	Eu	Eu	Eu	Eu	Eu	Eu	Eu	Eu	Eu	Eu	Eu	Eu	Eu	Eu	Eu	Eu	Eu	Eu
chr1	39500001	39550000	cEu	Eu	Eu	Eu	Eu	Eu	Eu	Eu	Eu	Eu	Eu	Eu	Eu	Eu	Eu	Eu	Eu	Eu	Eu	Eu	Eu	Eu	Eu	Eu	Eu	Eu	Eu	Eu	Eu
chr1	39550001	39600000	cEu	Eu	Eu	Eu	Eu	Eu	Eu	Eu	Eu	Eu	Eu	Eu	Eu	Eu	Eu	Eu	Eu	Eu	Eu	Eu	Eu	Eu	Eu	Eu	Eu	Eu	Eu	Eu	Eu
chr1	39600001	39650000	cEu	Eu	Eu	Eu	Eu	Eu	Eu	Eu	Eu	Eu	Eu	Eu	Eu	Eu	Eu	Eu	Eu	Eu	Eu	Eu	Eu	Eu	Eu	Eu	Eu	Eu	Eu	Eu	Eu
chr1	39650001	39700000	cEu	Eu	Eu	Eu	Eu	Eu	Eu	Eu	Eu	Eu	Eu	Eu	Eu	Eu	Eu	Eu	Eu	Eu	Eu	Eu	Eu	Eu	Eu	Eu	Eu	Eu	Eu	Eu	Eu
chr1	39700001	39750000	cEu	Eu	Eu	Eu	Eu	Eu	Eu	Eu	Eu	Eu	Eu	Eu	Eu	Eu	Eu	Eu	Eu	Eu	Eu	Eu	Eu	Eu	Eu	Eu	Eu	Eu	Eu	Eu	Eu
chr1	39750001	39800000	cEu	Eu	Eu	Eu	Eu	Eu	Eu	Eu	Eu	Eu	Eu	Eu	Eu	Eu	Eu	Eu	Eu	Eu	Eu	Eu	Eu	Eu	Eu	Eu	Eu	Eu	Eu	Eu	Eu
chr1	39800001	39850000	cEu	Eu	Eu	Eu	Eu	Eu	Eu	Eu	Eu	Eu	Eu	Eu	Eu	Eu	Eu	Eu	Eu	Eu	Eu	Eu	Eu	Eu	Eu	Eu	Eu	Eu	Eu	Eu	Eu
chr1	39850001	39900000	cEu	Eu	Eu	Eu	Eu	Eu	Eu	Eu	Eu	Eu	Eu	Eu	Eu	Eu	Eu	Eu	Eu	Eu	Eu	Eu	Eu	Eu	Eu	Eu	Eu	Eu	Eu	Eu	Eu
chr1	39900001	39950000	cEu	Eu	Eu	Eu	Eu	Eu	Eu	Eu	Eu	Eu	Eu	Eu	Eu	Eu	Eu	Eu	Eu	Eu	Eu	Eu	Eu	Eu	Eu	Eu	Eu	Eu	Eu	Eu	Eu
chr1	39950001	40000000	cEu	Eu	Eu	Eu	Eu	Eu	Eu	Eu	Eu	Eu	Eu	Eu	Eu	Eu	Eu	Eu	Eu	Eu	Eu	Eu	Eu	Eu	Eu	Eu	Eu	Eu	Eu	Eu	Eu
chr1	40000001	40050000	cEu	Eu	Eu	Eu	Eu	Eu	Eu	Eu	Eu	Eu	Eu	Eu	Eu	Eu	Eu	Eu	Eu	Eu	Eu	Eu	Eu	Eu	Eu	Eu	Eu	Eu	Eu	Eu	Eu
chr1	40050001	40100000	cEu	Eu	Eu	Eu	Eu	Eu	Eu	Eu	Eu	Eu	Eu	Eu	Eu	Eu	Eu	Eu	Eu	Eu	Eu	Eu	Eu	Eu	Eu	Eu	Eu	Eu	Eu	Eu	Eu
chr1	40100001	40150000	cEu	Eu	Eu	Eu	Eu	Eu	Het	Eu	Eu	Eu	Eu	Eu	Eu	Eu	Eu	Eu	Eu	Eu	Eu	Eu	Eu	Eu	Eu	Eu	Eu	Eu	Eu	Eu	Eu
chr1	40150001	40200000	Eu-Het	Eu	Eu	Eu	Eu	Eu	Het	Eu	Eu	Eu	Eu	Eu	Eu	Eu	Eu	Eu	Eu	Eu	Eu	Eu	Eu	Eu	Eu	Eu	Eu	Eu	Het	Eu	Eu
chr1	40200001	40250000	Eu-Het	Eu	Eu	Het	Eu	Eu	Het	Eu	Eu	Eu	Eu	Eu	Eu	Eu	Eu	Eu	Eu	Eu	Eu	Eu	Eu	Eu	Eu	Eu	Eu	Het	Het	Eu	Eu
chr1	40250001	40300000	Eu-Het	Eu	Eu	Het	Eu	Eu	Het	Eu	Eu	Eu	Eu	Eu	Eu	Eu	Eu	Eu	Eu	Eu	Eu	Eu	Eu	Eu	Eu	Eu	Eu	Het	Eu	Eu	Eu
chr1	40300001	40350000	Eu-Het	Eu	Eu	Het	Eu	Eu	Het	Eu	Eu	Eu	Eu	Eu	Eu	Eu	Eu	Eu	Eu	Eu	Eu	Eu	Eu	Eu	Eu	Eu	Eu	Eu	Eu	Eu	Eu
chr1	40350001	40400000	Eu-Het	Eu	Eu	Het	Eu	Eu	Het	Eu	Eu	Eu	Eu	Het	Eu	Eu	Eu	Eu	Eu	Eu	Eu	Eu	Eu	Eu	Eu	Eu	Eu	Eu	Eu	Eu	Eu
chr1	40400001	40450000	Eu-Het	Eu	Eu	Het	Eu	Eu	Het	Eu	Eu	Eu	Eu	Het	Eu	Eu	Eu	Eu	Eu	Eu	Eu	Eu	Eu	Eu	Het	Eu	Eu	Het	Eu	Eu	Eu
chr1	40450001	40500000	Eu-Het	Eu	Het	Het	Eu	Eu	Het	Eu	Eu	Eu	Eu	Het	Eu	Eu	Eu	Eu	Eu	Eu	Eu	Eu	Eu	Het	Het	Eu	Eu	Het	Eu	Eu	Eu
chr1	40500001	40550000	Eu-Het	Eu	Het	Het	Eu	Eu	Het	Het	Eu	Eu	Eu	Eu	Eu	Eu	Eu	Eu	Eu	Eu	Eu	Eu	Eu	Het	Het	Eu	Eu	Het	Eu	Het	Eu
chr1	40550001	40600000	Eu-Het	Eu	Het	Het	Eu	Eu	Het	Het	Eu	Eu	Eu	Het	Eu	Eu	Eu	Eu	Eu	Eu	Eu	Eu	Eu	Het	Het	Eu	Eu	Het	Eu	Het	Eu
chr1	40600001	40650000	Eu-Het	Eu	Het	Het	Eu	Eu	Het	Eu	Eu	Eu	Eu	Het	Eu	Eu	Eu	Eu	Eu	Eu	Eu	Eu	Eu	Het	Het	Eu	Eu	Het	Eu	Het	Eu
chr1	40650001	40700000	Eu-Het	Eu	Het	Het	Het	Eu	Het	Eu	Eu	Eu	Eu	Het	Eu	Eu	Eu	Eu	Eu	Eu	Eu	Eu	Eu	Het	Het	Eu	Eu	Het	Het	Het	Eu
chr1	40700001	40750000	Eu-Het	Eu	Het	Het	Eu	Eu	Het	Eu	Eu	Eu	Eu	Het	Eu	Eu	Eu	Eu	Eu	Eu	Eu	Eu	Eu	Het	Het	Eu	Eu	Het	Het	Het	Eu
chr1	40750001	40800000	Eu-Het	Eu	Het	Het	Het	Eu	Het	Het	Eu	Eu	Eu	Eu	Eu	Eu	Eu	Eu	Eu	Eu	Eu	Eu	Eu	Het	Het	Eu	Eu	Het	Het	Het	Eu
chr1	40800001	40850000	Eu-Het	Eu	Eu	Het	Het	Eu	Het	Het	Eu	Eu	Eu	Eu	Eu	Eu	Eu	Eu	Eu	Eu	Eu	Eu	Eu	Het	Het	Eu	Eu	Eu	Eu	Het	Eu
chr1	40850001	40900000	Eu-Het	Eu	Eu	Het	Het	Eu	Het	Het	Eu	Eu	Eu	Eu	Eu	Eu	Eu	Eu	Eu	Eu	Eu	Eu	Eu	Het	Het	Eu	Eu	Eu	Eu	Het	Eu
chr1	40900001	40950000	Eu-Het	Eu	Het	Het	Het	Eu	Het	Het	Eu	Eu	Eu	Het	Eu	Eu	Eu	Eu	Eu	Eu	Eu	Het	Eu	Het	Het	Eu	Eu	Eu	Het	Het	Het
chr1	40950001	41000000	Eu-Het	Het	Het	Het	Het	Eu	Het	Het	Het	Het	Eu	Het	Het	Het	Het	Het	Het	Het	Eu	Het	Het	Het	Het	Eu	Het	Eu	Het	Het	Het
chr1	41000001	41050000	Eu-Het	Het	Het	Het	Het	Eu	Het	Het	Het	Het	Eu	Het	Het	Het	Het	Het	Het	Het	Het	Het	Het	Het	Het	Eu	Eu	Eu	Het	Het	Het
chr1	41050001	41100000	Eu-Het	Het	Het	Het	Het	Eu	Het	Het	Het	Het	Het	Het	Het	Het	Het	Het	Het	Het	Het	Het	Het	Het	Het	Eu	Het	Eu	Het	Het	Het
chr1	41100001	41150000	Eu-Het	Het	Het	Het	Het	Eu	Het	Het	Het	Het	Het	Het	Het	Het	Het	Het	Het	Het	Het	Het	Het	Het	Het	Eu	Het	Eu	Het	Het	Het
chr1	41150001	41200000	Eu-Het	Het	Het	Het	Het	Eu	Het	Het	Het	Het	Het	Het	Het	Het	Het	Het	Het	Het	Het	Het	Het	Het	Het	Eu	Het	Eu	Het	Het	Het
chr1	41200001	41250000	Eu-Het	Het	Het	Het	Het	Eu	Het	Het	Het	Het	Het	Het	Het	Het	Het	Het	Het	Het	Het	Het	Het	Het	Het	Eu	Het	Eu	Het	Het	Het
chr1	41250001	41300000	Eu-Het	Het	Het	Het	Het	Eu	Het	Het	Het	Het	Het	Het	Het	Het	Het	Het	Het	Het	Het	Het	Het	Het	Het	Eu	Eu	Eu	Het	Het	Het
chr1	41300001	41350000	Eu-Het	Het	Het	Het	Het	Eu	Het	Het	Het	Het	Het	Het	Het	Het	Het	Het	Het	Het	Het	Het	Het	Het	Het	Eu	Het	Eu	Het	Het	Het
chr1	41350001	41400000	Eu-Het	Het	Het	Het	Het	Eu	Het	Het	Het	Het	Het	Het	Het	Het	Het	Het	Het	Het	Het	Het	Het	Het	Het	Eu	Het	Eu	Eu	Het	Het
chr1	41400001	41450000	Eu-Het	Het	Het	Het	Het	Eu	Het	Het	Het	Het	Het	Het	Het	Het	Het	Het	Het	Het	Het	Het	Het	Het	Het	Eu	Het	Eu	Het	Het	Het
chr1	41450001	41500000	Eu-Het	Het	Het	Het	Het	Eu	Het	Het	Het	Het	Het	Het	Het	Het	Het	Het	Het	Het	Het	Het	Het	Het	Het	Eu	Het	Eu	Het	Het	Het
chr1	41500001	41550000	Eu-Het	Het	Het	Het	Het	Het	Het	Het	Het	Het	Het	Het	Het	Het	Het	Het	Het	Het	Het	Het	Het	Het	Het	Eu	Het	Eu	Het	Het	Het
chr1	41550001	41600000	Eu-Het	Het	Het	Het	Het	Het	Het	Het	Het	Het	Het	Het	Het	Het	Het	Het	Het	Het	Het	Het	Het	Het	Het	Eu	Het	Eu	Het	Het	Het
chr1	41600001	41650000	Eu-Het	Het	Het	Het	Het	Eu	Het	Het	Het	Het	Het	Het	Het	Het	Het	Het	Het	Het	Het	Het	Het	Het	Het	Eu	Het	Eu	Het	Het	Het
chr1	41650001	41700000	Eu-Het	Het	Het	Het	Het	Eu	Het	Het	Het	Het	Het	Het	Het	Het	Het	Het	Het	Het	Het	Het	Het	Het	Het	Eu	Het	Eu	Het	Het	Het
chr1	41700001	41750000	Eu-Het	Het	Het	Het	Het	Eu	Het	Het	Het	Het	Het	Het	Het	Het	Het	Het	Het	Het	Het	Het	Het	Het	Het	Eu	Het	Eu	Het	Het	Het
chr1	41750001	41800000	Eu-Het	Het	Het	Het	Het	Eu	Het	Het	Het	Het	Het	Het	Het	Het	Het	Het	Het	Het	Het	Het	Het	Het	Het	Eu	Het	Eu	Het	Het	Het
chr1	41800001	41850000	Eu-Het	Het	Het	Het	Het	Eu	Het	Het	Het	Het	Het	Het	Het	Het	Het	Het	Het	Het	Het	Het	Het	Het	Het	Eu	Het	Eu	Het	Het	Het
chr1	41850001	41900000	Eu-Het	Het	Het	Het	Het	Eu	Het	Het	Het	Het	Het	Het	Het	Het	Het	Het	Het	Het	Het	Het	Het	Het	Het	Eu	Het	Eu	Het	Het	Het
chr1	41900001	41950000	Eu-Het	Het	Het	Het	Het	Eu	Het	Het	Het	Het	Eu	Het	Het	Het	Het	Het	Het	Het	Het	Het	Het	Het	Het	Het	Het	Eu	Het	Het	Het
chr1	41950001	42000000	Eu-Het	Het	Het	Het	Het	Eu	Het	Het	Het	Het	Eu	Het	Het	Het	Het	Het	Het	Het	Het	Het	Het	Het	Het	Het	Het	Eu	Het	Het	Het
chr1	42000001	42050000	Eu-Het	Het	Het	Het	Het	Eu	Het	Het	Het	Het	Het	Het	Het	Het	Het	Het	Het	Het	Het	Het	Het	Het	Het	Het	Het	Eu	Het	Het	Het
chr1	42050001	42100000	Eu-Het	Het	Het	Het	Het	Eu	Het	Het	Het	Het	Het	Het	Het	Het	Het	Het	Het	Het	Het	Het	Het	Het	Het	Het	Het	Eu	Het	Het	Het
chr1	42100001	42150000	Eu-Het	Het	Het	Het	Het	Eu	Het	Het	Het	Het	Het	Het	Het	Het	Het	Het	Het	Het	Het	Het	Het	Het	Het	Het	Het	Eu	Het	Het	Het
chr1	42150001	42200000	Eu-Het	Het	Het	Het	Het	Eu	Het	Het	Het	Het	Het	Het	Het	Het	Het	Het	Het	Het	Het	Het	Het	Het	Het	Eu	Het	Eu	Het	Het	Het
chr1	42200001	42250000	Eu-Het	Het	Het	Het	Het	Eu	Het	Het	Het	Het	Eu	Het	Het	Het	Het	Het	Het	Het	Het	Het	Het	Het	Het	Eu	Het	Eu	Het	Het	Het
chr1	42250001	42300000	Eu-Het	Het	Het	Het	Het	Eu	Het	Het	Het	Het	Eu	Het	Het	Het	Het	Het	Het	Het	Het	Het	Het	Het	Het	Eu	Het	Eu	Het	Het	Het
chr1	42300001	42350000	Eu-Het	Het	Het	Het	Het	Eu	Het	Het	Het	Het	Eu	Het	Het	Het	Het	Het	Het	Het	Het	Het	Het	Het	Het	Het	Het	Eu	Het	Het	Het
chr1	42350001	42400000	Eu-Het	Het	Het	Het	Het	Eu	Het	Het	Het	Het	Eu	Het	Het	Het	Het	Het	Het	Het	Het	Het	Het	Het	Het	Het	Het	Eu	Het	Het	Het
chr1	42400001	42450000	Eu-Het	Het	Het	Het	Het	Eu	Het	Het	Het	Het	Eu	Het	Het	Het	Het	Het	Het	Het	Het	Het	Het	Het	Het	Het	Het	Eu	Het	Het	Het
chr1	42450001	42500000	Eu-Het	Het	Het	Het	Het	Eu	Het	Het	Het	Het	Eu	Het	Het	Het	Het	Het	Het	Het	Het	Het	Het	Het	Het	Het	Het	Eu	Eu	Het	Het
chr1	42500001	42550000	Eu-Het	Het	Het	Het	Het	Eu	Het	Het	Het	Het	Eu	Het	Het	Het	Het	Het	Het	Het	Het	Het	Het	Het	Het	Het	Het	Eu	Het	Het	Het
chr1	42550001	42600000	Eu-Het	Het	Het	Het	Het	Eu	Het	Het	Het	Het	Eu	Het	Het	Het	Het	Het	Het	Het	Het	Het	Het	Het	Het	Het	Het	Eu	Het	Het	Het
chr1	42600001	42650000	Eu-Het	Het	Het	Het	Het	Eu	Het	Het	Het	Het	Eu	Het	Het	Het	Het	Het	Het	Het	Het	Het	Het	Het	Het	Het	Het	Eu	Eu	Het	Het
chr1	42650001	42700000	Eu-Het	Het	Het	Het	Het	Eu	Het	Het	Het	Het	Eu	Het	Het	Het	Het	Het	Het	Het	Het	Het	Het	Het	Het	Het	Het	Eu	Het	Het	Het
chr1	42700001	42750000	Eu-Het	Het	Het	Het	Het	Eu	Het	Het	Het	Het	Eu	Het	Het	Eu	Het	Het	Het	Het	Het	Het	Het	Het	Het	Het	Het	Eu	Het	Het	Het
chr1	42750001	42800000	Eu-Het	Het	Het	Het	Eu	Eu	Het	Eu	Het	Het	Eu	Eu	Het	Eu	Het	Het	Eu	Het	Eu	Het	Het	Het	Het	Eu	Het	Eu	Het	Eu	Het
chr1	42800001	42850000	Eu-Het	Het	Het	Het	Eu	Eu	Het	Eu	Het	Het	Eu	Het	Het	Eu	Het	Het	Eu	Het	Eu	Het	Het	Het	Het	Eu	Het	Eu	Eu	Eu	Het
chr1	42850001	42900000	Eu-Het	Het	Eu	Het	Eu	Eu	Het	Eu	Het	Het	Eu	Eu	Het	Eu	Eu	Eu	Eu	Eu	Eu	Eu	Eu	Het	Het	Eu	Het	Eu	Eu	Eu	Eu
chr1	42900001	42950000	Eu-Het	Eu	Eu	Eu	Eu	Eu	Het	Eu	Het	Eu	Eu	Eu	Eu	Eu	Eu	Eu	Eu	Eu	Eu	Eu	Eu	Het	Het	Eu	Het	Eu	Eu	Eu	Eu
chr1	42950001	43000000	Eu-Het	Het	Eu	Eu	Eu	Eu	Het	Eu	Het	Eu	Eu	Eu	Eu	Eu	Eu	Eu	Eu	Eu	Eu	Eu	Eu	Het	Het	Eu	Het	Eu	Eu	Eu	Eu
chr1	43000001	43050000	Eu-Het	Het	Eu	Het	Eu	Eu	Het	Eu	Het	Eu	Eu	Eu	Eu	Eu	Eu	Eu	Eu	Het	Eu	Eu	Eu	Het	Het	Eu	Het	Eu	Eu	Eu	Het
chr1	43050001	43100000	Eu-Het	Het	Eu	Het	Eu	Eu	Het	Eu	Het	Eu	Eu	Eu	Het	Eu	Eu	Eu	Eu	Het	Eu	Eu	Eu	Het	Het	Eu	Het	Eu	Het	Eu	Het
chr1	43100001	43150000	Eu-Het	Eu	Eu	Eu	Eu	Eu	Het	Eu	Eu	Eu	Eu	Eu	Eu	Eu	Eu	Eu	Eu	Eu	Eu	Eu	Eu	Het	Eu	Eu	Het	Eu	Eu	Eu	Eu
chr1	43150001	43200000	cEu	Eu	Eu	Eu	Eu	Eu	Eu	Eu	Eu	Eu	Eu	Eu	Eu	Eu	Eu	Eu	Eu	Eu	Eu	Eu	Eu	Het	Eu	Eu	Eu	Eu	Eu	Eu	Eu
chr1	43200001	43250000	Eu-Het	Eu	Eu	Het	Eu	Eu	Eu	Eu	Eu	Eu	Eu	Eu	Eu	Eu	Eu	Eu	Eu	Het	Eu	Eu	Eu	Het	Eu	Eu	Eu	Eu	Eu	Eu	Eu
chr1	43250001	43300000	Eu-Het	Eu	Eu	Het	Eu	Eu	Eu	Eu	Eu	Eu	Eu	Eu	Eu	Eu	Eu	Eu	Eu	Het	Eu	Eu	Eu	Het	Eu	Eu	Eu	Eu	Eu	Eu	Eu
chr1	43300001	43350000	Eu-Het	Eu	Eu	Het	Eu	Eu	Eu	Eu	Eu	Eu	Eu	Het	Eu	Eu	Eu	Eu	Het	Eu	Eu	Eu	Eu	Het	Eu	Eu	Eu	Eu	Eu	Eu	Eu
chr1	43350001	43400000	Eu-Het	Eu	Eu	Het	Eu	Eu	Eu	Eu	Eu	Eu	Eu	Eu	Eu	Eu	Eu	Eu	Het	Eu	Eu	Eu	Eu	Het	Eu	Eu	Eu	Eu	Het	Eu	Eu
chr1	43400001	43450000	Eu-Het	Eu	Eu	Het	Eu	Eu	Eu	Eu	Eu	Eu	Eu	Eu	Eu	Eu	Eu	Eu	Eu	Eu	Eu	Eu	Eu	Het	Eu	Eu	Eu	Eu	Eu	Eu	Eu
chr1	43450001	43500000	cEu	Eu	Eu	Eu	Eu	Eu	Eu	Eu	Eu	Eu	Eu	Eu	Eu	Eu	Eu	Eu	Eu	Eu	Eu	Eu	Eu	Het	Eu	Eu	Eu	Eu	Eu	Eu	Eu
chr1	43500001	43550000	cEu	Eu	Eu	Eu	Eu	Eu	Eu	Eu	Eu	Eu	Eu	Eu	Eu	Eu	Eu	Eu	Eu	Eu	Eu	Eu	Eu	Het	Eu	Eu	Eu	Eu	Eu	Eu	Eu
chr1	43550001	43600000	cEu	Eu	Eu	Eu	Eu	Eu	Eu	Eu	Eu	Eu	Eu	Eu	Eu	Eu	Eu	Eu	Eu	Eu	Eu	Eu	Eu	Het	Eu	Eu	Eu	Eu	Eu	Eu	Eu
chr1	43600001	43650000	cEu	Eu	Eu	Eu	Eu	Eu	Eu	Eu	Eu	Eu	Eu	Eu	Eu	Eu	Eu	Eu	Eu	Eu	Eu	Eu	Eu	Het	Eu	Eu	Eu	Eu	Eu	Eu	Eu
chr1	43650001	43700000	Eu-Het	Eu	Eu	Eu	Het	Eu	Het	Het	Eu	Eu	Eu	Eu	Eu	Eu	Eu	Eu	Eu	Eu	Eu	Eu	Eu	Het	Eu	Eu	Eu	Eu	Eu	Eu	Eu
chr1	43700001	43750000	Eu-Het	Eu	Eu	Het	Het	Eu	Het	Eu	Eu	Eu	Eu	Eu	Eu	Eu	Eu	Eu	Eu	Het	Eu	Eu	Eu	Het	Eu	Eu	Eu	Eu	Eu	Eu	Eu
chr1	43750001	43800000	Eu-Het	Eu	Eu	Eu	Eu	Eu	Het	Eu	Eu	Eu	Eu	Eu	Eu	Eu	Eu	Eu	Eu	Eu	Eu	Eu	Eu	Het	Eu	Eu	Eu	Eu	Eu	Eu	Eu
chr1	43800001	43850000	cEu	Eu	Eu	Eu	Eu	Eu	Eu	Eu	Eu	Eu	Eu	Eu	Eu	Eu	Eu	Eu	Eu	Eu	Eu	Eu	Eu	Het	Eu	Eu	Eu	Eu	Eu	Eu	Eu
chr1	43850001	43900000	cEu	Eu	Eu	Eu	Eu	Eu	Eu	Eu	Eu	Eu	Eu	Eu	Eu	Eu	Eu	Eu	Eu	Eu	Eu	Eu	Eu	Het	Eu	Eu	Eu	Eu	Eu	Eu	Eu
chr1	43900001	43950000	cEu	Eu	Eu	Eu	Eu	Eu	Eu	Eu	Eu	Eu	Eu	Eu	Eu	Eu	Eu	Eu	Eu	Eu	Eu	Eu	Eu	Het	Eu	Eu	Eu	Eu	Eu	Eu	Eu
chr1	43950001	44000000	cEu	Eu	Eu	Eu	Eu	Eu	Eu	Eu	Eu	Eu	Eu	Eu	Eu	Eu	Eu	Eu	Eu	Eu	Eu	Eu	Eu	Het	Eu	Eu	Eu	Eu	Eu	Eu	Eu
chr1	44000001	44050000	cEu	Eu	Eu	Eu	Eu	Eu	Eu	Eu	Eu	Eu	Eu	Eu	Eu	Eu	Eu	Eu	Eu	Eu	Eu	Eu	Eu	Het	Eu	Eu	Eu	Eu	Eu	Eu	Eu
chr1	44050001	44100000	cEu	Eu	Eu	Eu	Eu	Eu	Eu	Eu	Eu	Eu	Eu	Eu	Eu	Eu	Eu	Eu	Eu	Eu	Eu	Eu	Eu	Het	Eu	Eu	Eu	Eu	Eu	Eu	Eu
chr1	44100001	44150000	cEu	Eu	Eu	Eu	Eu	Eu	Eu	Eu	Eu	Eu	Eu	Eu	Eu	Eu	Eu	Eu	Eu	Eu	Eu	Eu	Eu	Het	Eu	Eu	Eu	Eu	Eu	Eu	Eu
chr1	44150001	44200000	cEu	Eu	Eu	Eu	Eu	Eu	Eu	Eu	Eu	Eu	Eu	Eu	Eu	Eu	Eu	Eu	Eu	Eu	Eu	Eu	Eu	Het	Eu	Eu	Eu	Eu	Eu	Eu	Eu
chr1	44200001	44250000	Eu-Het	Eu	Eu	Eu	Eu	Eu	Eu	Eu	Eu	Eu	Eu	Het	Het	Eu	Eu	Eu	Eu	Eu	Eu	Eu	Eu	Het	Het	Eu	Eu	Eu	Eu	Eu	Eu
chr1	44250001	44300000	Eu-Het	Eu	Het	Het	Het	Het	Het	Het	Eu	Eu	Het	Het	Het	Eu	Eu	Eu	Het	Het	Eu	Eu	Eu	Het	Het	Het	Het	Het	Het	Eu	Eu
chr1	44300001	44350000	Eu-Het	Eu	Het	Het	Het	Het	Het	Het	Eu	Eu	Het	Het	Het	Het	Het	Het	Het	Het	Eu	Het	Het	Het	Het	Het	Eu	Het	Het	Eu	Het
chr1	44350001	44400000	Eu-Het	Eu	Het	Het	Het	Het	Het	Het	Het	Eu	Het	Het	Het	Het	Het	Het	Het	Het	Het	Het	Het	Het	Het	Het	Het	Het	Het	Eu	Het
chr1	44400001	44450000	Eu-Het	Eu	Het	Het	Het	Het	Het	Het	Het	Eu	Het	Het	Het	Het	Het	Het	Het	Het	Het	Het	Het	Het	Het	Het	Het	Het	Het	Eu	Het
chr1	44450001	44500000	Eu-Het	Eu	Het	Het	Het	Het	Het	Het	Het	Eu	Het	Het	Het	Het	Het	Het	Het	Het	Het	Het	Het	Het	Het	Het	Het	Het	Het	Eu	Het
chr1	44500001	44550000	Eu-Het	Eu	Het	Het	Het	Het	Het	Het	Het	Eu	Het	Het	Het	Het	Het	Het	Het	Het	Het	Het	Het	Het	Het	Het	Het	Het	Het	Eu	Het
chr1	44550001	44600000	Eu-Het	Eu	Het	Het	Het	Het	Het	Het	Eu	Eu	Het	Het	Het	Het	Het	Het	Het	Het	Het	Het	Het	Het	Het	Het	Eu	Het	Het	Eu	Eu
chr1	44600001	44650000	Eu-Het	Eu	Het	Het	Het	Het	Het	Het	Eu	Eu	Het	Het	Het	Het	Het	Het	Het	Het	Het	Het	Het	Het	Het	Het	Eu	Het	Het	Eu	Eu
chr1	44650001	44700000	Eu-Het	Eu	Het	Het	Het	Het	Eu	Het	Het	Eu	Het	Het	Het	Het	Het	Het	Het	Het	Het	Het	Het	Het	Het	Het	Het	Het	Het	Eu	Eu
chr1	44700001	44750000	Eu-Het	Eu	Het	Het	Het	Het	Het	Het	Eu	Eu	Het	Het	Het	Het	Het	Het	Het	Het	Het	Het	Het	Het	Het	Het	Eu	Het	Het	Eu	Eu
chr1	44750001	44800000	Eu-Het	Eu	Het	Het	Het	Het	Het	Het	Het	Eu	Het	Het	Het	Het	Het	Het	Het	Het	Het	Het	Het	Het	Het	Het	Eu	Het	Het	Eu	Eu
chr1	44800001	44850000	Eu-Het	Eu	Het	Het	Het	Het	Eu	Het	Eu	Eu	Het	Het	Het	Het	Het	Het	Het	Het	Het	Het	Het	Het	Het	Het	Eu	Het	Het	Eu	Eu
chr1	44850001	44900000	Eu-Het	Eu	Het	Het	Het	Het	Het	Het	Eu	Eu	Het	Het	Het	Het	Het	Het	Het	Het	Het	Het	Het	Het	Het	Het	Eu	Het	Het	Eu	Eu
chr1	44900001	44950000	Eu-Het	Eu	Het	Het	Het	Het	Het	Het	Eu	Eu	Het	Het	Het	Het	Het	Het	Het	Het	Het	Het	Het	Het	Het	Het	Eu	Het	Het	Eu	Eu
chr1	44950001	45000000	Eu-Het	Eu	Het	Het	Het	Het	Het	Het	Eu	Eu	Het	Het	Het	Het	Het	Het	Het	Het	Het	Het	Het	Het	Het	Het	Eu	Het	Het	Eu	Eu
chr1	45000001	45050000	Eu-Het	Eu	Het	Het	Het	Het	Eu	Het	Eu	Eu	Het	Het	Het	Het	Het	Het	Het	Het	Het	Het	Het	Het	Het	Het	Eu	Het	Het	Het	Eu
chr1	45050001	45100000	Eu-Het	Eu	Het	Het	Het	Het	Het	Het	Eu	Eu	Het	Het	Het	Het	Het	Het	Het	Het	Het	Het	Het	Het	Het	Het	Eu	Het	Het	Het	Eu
chr1	45100001	45150000	Eu-Het	Eu	Het	Het	Het	Het	Het	Het	Eu	Eu	Het	Het	Het	Het	Het	Het	Het	Het	Het	Het	Het	Het	Het	Het	Eu	Het	Het	Het	Eu
chr1	45150001	45200000	Eu-Het	Eu	Het	Het	Het	Het	Het	Het	Eu	Eu	Het	Het	Het	Het	Het	Het	Het	Het	Het	Het	Het	Het	Het	Het	Eu	Het	Het	Het	Eu
chr1	45200001	45250000	Eu-Het	Eu	Het	Het	Het	Het	Het	Het	Eu	Eu	Het	Het	Het	Het	Het	Het	Het	Het	Het	Het	Het	Het	Het	Het	Eu	Het	Het	Het	Eu
chr1	45250001	45300000	Eu-Het	Eu	Het	Het	Het	Het	Het	Het	Eu	Eu	Het	Het	Het	Het	Het	Het	Het	Het	Het	Het	Het	Het	Het	Het	Eu	Het	Het	Het	Eu
chr1	45300001	45350000	Eu-Het	Eu	Het	Het	Het	Het	Het	Het	Eu	Eu	Het	Het	Het	Het	Het	Het	Het	Het	Het	Het	Het	Het	Het	Het	Eu	Het	Het	Het	Eu
chr1	45350001	45400000	Eu-Het	Eu	Het	Het	Het	Het	Het	Het	Eu	Eu	Het	Het	Het	Het	Het	Het	Het	Het	Het	Het	Het	Het	Het	Het	Eu	Het	Het	Het	Eu
chr1	45400001	45450000	Eu-Het	Eu	Het	Het	Het	Het	Eu	Het	Eu	Eu	Het	Het	Het	Het	Het	Het	Het	Het	Het	Het	Het	Het	Het	Het	Eu	Het	Het	Het	Eu
chr1	45450001	45500000	Eu-Het	Eu	Het	Het	Het	Het	Eu	Het	Eu	Eu	Het	Het	Het	Het	Het	Het	Het	Het	Het	Het	Het	Het	Het	Het	Eu	Het	Het	Het	Eu
chr1	45500001	45550000	Eu-Het	Eu	Het	Het	Het	Het	Eu	Het	Eu	Eu	Het	Het	Het	Het	Het	Het	Het	Het	Het	Het	Het	Het	Het	Het	Eu	Het	Het	Het	Eu
chr1	45550001	45600000	Eu-Het	Eu	Het	Het	Het	Het	Eu	Het	Eu	Eu	Het	Het	Het	Het	Het	Het	Het	Het	Het	Het	Het	Het	Het	Het	Eu	Het	Het	Het	Eu
chr1	45600001	45650000	Eu-Het	Eu	Het	Het	Het	Het	Eu	Het	Eu	Eu	Het	Het	Het	Het	Het	Het	Het	Het	Het	Het	Het	Het	Het	Het	Eu	Het	Het	Het	Eu
chr1	45650001	45700000	Eu-Het	Eu	Het	Het	Het	Het	Eu	Het	Eu	Eu	Het	Het	Het	Het	Het	Het	Het	Het	Het	Het	Het	Het	Het	Het	Eu	Het	Het	Het	Eu
chr1	45700001	45750000	Eu-Het	Eu	Het	Het	Het	Het	Het	Het	Eu	Eu	Het	Het	Het	Het	Het	Het	Het	Het	Het	Het	Het	Het	Het	Het	Eu	Het	Het	Het	Eu
chr1	45750001	45800000	Eu-Het	Eu	Het	Het	Het	Het	Het	Het	Eu	Eu	Het	Het	Het	Het	Het	Het	Het	Het	Het	Het	Het	Het	Het	Het	Eu	Het	Het	Eu	Eu
chr1	45800001	45850000	Eu-Het	Eu	Het	Het	Het	Het	Eu	Het	Eu	Eu	Het	Het	Het	Eu	Eu	Eu	Eu	Het	Eu	Eu	Het	Het	Het	Het	Eu	Het	Het	Eu	Eu
chr1	45850001	45900000	Eu-Het	Eu	Eu	Het	Het	Het	Eu	Eu	Eu	Eu	Het	Het	Het	Eu	Eu	Eu	Eu	Eu	Eu	Eu	Eu	Het	Eu	Eu	Eu	Het	Het	Eu	Eu
chr1	45900001	45950000	Eu-Het	Eu	Het	Het	Het	Het	Eu	Het	Eu	Eu	Het	Het	Het	Het	Het	Eu	Eu	Eu	Eu	Het	Het	Het	Eu	Eu	Het	Het	Het	Eu	Eu
chr1	45950001	46000000	Eu-Het	Eu	Het	Het	Het	Het	Eu	Het	Eu	Eu	Het	Het	Het	Het	Het	Het	Eu	Eu	Het	Het	Het	Het	Eu	Eu	Het	Het	Eu	Eu	Eu
chr1	46000001	46050000	Eu-Het	Eu	Het	Het	Het	Het	Het	Het	Eu	Eu	Het	Het	Het	Het	Het	Het	Eu	Eu	Het	Het	Het	Het	Het	Het	Het	Het	Het	Eu	Eu
chr1	46050001	46100000	Eu-Het	Het	Het	Het	Het	Het	Het	Het	Het	Eu	Het	Het	Het	Het	Het	Het	Eu	Het	Het	Het	Het	Het	Het	Het	Het	Het	Het	Eu	Eu
chr1	46100001	46150000	Eu-Het	Het	Het	Het	Het	Het	Het	Het	Het	Het	Het	Eu	Het	Het	Het	Het	Het	Het	Het	Het	Het	Het	Het	Het	Het	Het	Het	Eu	Eu
chr1	46150001	46200000	Eu-Het	Het	Het	Het	Het	Het	Het	Het	Het	Het	Het	Eu	Het	Het	Het	Het	Het	Het	Het	Het	Het	Het	Het	Het	Het	Het	Het	Eu	Het
chr1	46200001	46250000	Eu-Het	Het	Het	Het	Het	Het	Eu	Het	Het	Het	Het	Eu	Het	Het	Het	Het	Het	Het	Het	Het	Het	Het	Het	Het	Het	Het	Het	Eu	Het
chr1	46250001	46300000	Eu-Het	Het	Het	Het	Het	Het	Het	Het	Het	Het	Het	Eu	Het	Het	Het	Het	Het	Het	Het	Het	Het	Het	Het	Het	Het	Het	Het	Eu	Het
chr1	46300001	46350000	cHet	Het	Het	Het	Het	Het	Het	Het	Het	Het	Het	Eu	Het	Het	Het	Het	Het	Het	Het	Het	Het	Het	Het	Het	Het	Het	Het	Het	Het
chr1	46350001	46400000	cHet	Het	Het	Het	Het	Het	Het	Het	Het	Het	Het	Eu	Het	Het	Het	Het	Het	Het	Het	Het	Het	Het	Het	Het	Het	Het	Het	Het	Het
chr1	46400001	46450000	Eu-Het	Het	Het	Het	Het	Het	Het	Het	Eu	Het	Het	Eu	Het	Het	Het	Het	Het	Het	Het	Het	Het	Het	Het	Het	Het	Het	Het	Het	Het
chr1	46450001	46500000	Eu-Het	Het	Het	Het	Het	Het	Het	Het	Eu	Het	Het	Eu	Het	Het	Het	Het	Het	Het	Het	Het	Het	Het	Het	Het	Eu	Het	Het	Het	Het
chr1	46500001	46550000	cHet	Het	Het	Het	Het	Het	Het	Het	Het	Het	Het	Eu	Het	Het	Het	Het	Het	Het	Het	Het	Het	Het	Het	Het	Het	Het	Het	Het	Het
chr1	46550001	46600000	cHet	Het	Het	Het	Het	Het	Het	Het	Het	Het	Het	Eu	Het	Het	Het	Het	Het	Het	Het	Het	Het	Het	Het	Het	Het	Het	Het	Het	Het
chr1	46600001	46650000	cHet	Het	Het	Het	Het	Het	Het	Het	Het	Het	Het	Eu	Het	Het	Het	Het	Het	Het	Het	Het	Het	Het	Het	Het	Het	Het	Het	Het	Het
chr1	46650001	46700000	cHet	Het	Het	Het	Het	Het	Het	Het	Het	Het	Het	Eu	Het	Het	Het	Het	Het	Het	Het	Het	Het	Het	Het	Het	Het	Het	Het	Het	Het
chr1	46700001	46750000	cHet	Het	Het	Het	Het	Het	Het	Het	Het	Het	Het	Eu	Het	Het	Het	Het	Het	Het	Het	Het	Het	Het	Het	Het	Het	Het	Het	Het	Het
chr1	46750001	46800000	cHet	Het	Het	Het	Het	Het	Het	Het	Het	Het	Het	Eu	Het	Het	Het	Het	Het	Het	Het	Het	Het	Het	Het	Het	Het	Het	Het	Het	Het
chr1	46800001	46850000	cHet	Het	Het	Het	Het	Het	Het	Het	Het	Het	Het	Eu	Het	Het	Het	Het	Het	Het	Het	Het	Het	Het	Het	Het	Het	Het	Het	Het	Het
chr1	46850001	46900000	Eu-Het	Het	Het	Het	Het	Het	Het	Het	Het	Het	Eu	Eu	Het	Eu	Eu	Eu	Eu	Eu	Eu	Eu	Het	Het	Het	Eu	Het	Het	Het	Het	Eu
chr1	46900001	46950000	Eu-Het	Het	Het	Het	Het	Het	Het	Het	Het	Eu	Eu	Eu	Het	Eu	Eu	Eu	Eu	Eu	Eu	Eu	Eu	Het	Het	Eu	Het	Het	Het	Het	Eu
chr1	46950001	47000000	Eu-Het	Het	Het	Het	Het	Het	Het	Het	Het	Eu	Eu	Het	Het	Eu	Eu	Eu	Het	Eu	Eu	Eu	Eu	Het	Het	Eu	Het	Het	Het	Het	Het
chr1	47000001	47050000	Eu-Het	Het	Het	Het	Het	Het	Het	Het	Het	Het	Het	Het	Het	Eu	Eu	Eu	Het	Eu	Eu	Eu	Het	Het	Het	Het	Het	Het	Het	Het	Het
chr1	47050001	47100000	cHet	Het	Het	Het	Het	Het	Het	Het	Het	Het	Het	Het	Het	Het	Het	Het	Het	Het	Het	Het	Het	Het	Het	Het	Het	Het	Het	Het	Het
chr1	47100001	47150000	cHet	Het	Het	Het	Het	Het	Het	Het	Het	Het	Het	Het	Het	Het	Het	Het	Het	Het	Het	Het	Het	Het	Het	Het	Het	Het	Het	Het	Het
chr1	47150001	47200000	cHet	Het	Het	Het	Het	Het	Het	Het	Het	Het	Het	Het	Het	Het	Het	Het	Het	Het	Het	Het	Het	Het	Het	Het	Het	Het	Het	Het	Het
chr1	47200001	47250000	cHet	Het	Het	Het	Het	Het	Het	Het	Het	Het	Het	Het	Het	Het	Het	Het	Het	Het	Het	Het	Het	Het	Het	Het	Het	Het	Het	Het	Het
chr1	47250001	47300000	cHet	Het	Het	Het	Het	Het	Het	Het	Het	Het	Het	Het	Het	Het	Het	Het	Het	Het	Het	Het	Het	Het	Het	Het	Het	Het	Het	Het	Het
chr1	47300001	47350000	cHet	Het	Het	Eu	Het	Het	Het	Het	Het	Het	Het	Het	Het	Het	Het	Het	Het	Het	Het	Het	Het	Het	Het	Het	Het	Het	Het	Het	Het
chr1	47350001	47400000	cHet	Het	Het	Het	Het	Het	Het	Het	Het	Het	Het	Het	Het	Het	Het	Het	Het	Het	Het	Het	Het	Het	Het	Het	Het	Het	Het	Het	Het
chr1	47400001	47450000	cHet	Het	Het	Het	Het	Het	Het	Het	Het	Het	Het	Het	Het	Het	Het	Het	Het	Het	Het	Het	Het	Het	Het	Het	Het	Het	Het	Het	Het
chr1	47450001	47500000	cHet	Het	Het	Het	Het	Het	Het	Het	Het	Het	Het	Het	Het	Het	Het	Het	Het	Het	Het	Het	Het	Het	Het	Het	Het	Het	Het	Het	Het
chr1	47500001	47550000	cHet	Het	Het	Het	Het	Het	Het	Het	Eu	Het	Het	Het	Het	Het	Het	Het	Het	Het	Het	Het	Het	Het	Het	Het	Het	Het	Het	Het	Het
chr1	47550001	47600000	cHet	Het	Het	Het	Het	Het	Het	Het	Eu	Het	Het	Het	Het	Het	Het	Het	Het	Het	Het	Het	Het	Het	Het	Het	Het	Het	Het	Het	Het
chr1	47600001	47650000	cHet	Het	Het	Het	Het	Het	Het	Het	Het	Het	Het	Het	Het	Het	Het	Het	Het	Het	Het	Het	Het	Het	Het	Het	Het	Het	Het	Het	Het
chr1	47650001	47700000	cHet	Het	Het	Het	Het	Het	Het	Het	Het	Het	Het	Het	Het	Het	Het	Het	Het	Het	Het	Het	Het	Het	Het	Het	Het	Het	Het	Het	Het
chr1	47700001	47750000	cHet	Het	Het	Het	Het	Het	Het	Het	Het	Het	Het	Het	Het	Het	Het	Het	Het	Het	Het	Het	Het	Het	Het	Het	Het	Het	Het	Het	Het
chr1	47750001	47800000	cHet	Het	Het	Het	Het	Het	Het	Het	Het	Het	Het	Het	Het	Het	Het	Het	Het	Het	Het	Het	Het	Het	Het	Het	Het	Het	Het	Het	Het
chr1	47800001	47850000	cHet	Het	Het	Het	Het	Het	Het	Het	Het	Het	Het	Het	Het	Het	Het	Het	Het	Het	Het	Het	Het	Het	Het	Het	Het	Het	Het	Het	Het
chr1	47850001	47900000	cHet	Het	Het	Het	Het	Het	Het	Het	Het	Het	Het	Het	Het	Het	Het	Het	Het	Het	Het	Het	Het	Het	Het	Het	Het	Het	Het	Het	Het
chr1	47900001	47950000	cHet	Het	Het	Het	Het	Het	Het	Het	Het	Het	Het	Het	Het	Het	Het	Het	Het	Het	Het	Het	Het	Het	Het	Het	Het	Het	Het	Het	Het
chr1	47950001	48000000	cHet	Het	Het	Het	Het	Het	Het	Het	Het	Het	Het	Het	Het	Het	Het	Het	Het	Het	Het	Het	Het	Het	Het	Het	Het	Het	Het	Het	Het
chr1	48000001	48050000	cHet	Het	Het	Het	Het	Het	Het	Het	Het	Het	Het	Het	Het	Het	Het	Het	Het	Het	Het	Het	Het	Het	Het	Het	Het	Het	Het	Het	Het
chr1	48050001	48100000	cHet	Het	Het	Het	Het	Het	Het	Het	Het	Het	Het	Het	Het	Het	Het	Het	Het	Het	Het	Het	Het	Het	Het	Het	Het	Het	Het	Het	Het
chr1	48100001	48150000	cHet	Het	Het	Het	Het	Het	Het	Het	Het	Het	Het	Het	Het	Het	Het	Het	Het	Het	Het	Het	Het	Het	Het	Het	Het	Het	Het	Het	Het
chr1	48150001	48200000	cHet	Het	Het	Het	Het	Het	Het	Het	Het	Het	Het	Het	Het	Het	Het	Het	Het	Het	Het	Het	Het	Het	Het	Het	Het	Het	Het	Het	Het
chr1	48200001	48250000	cHet	Het	Het	Het	Het	Het	Het	Het	Het	Het	Het	Het	Het	Het	Het	Het	Het	Het	Het	Het	Het	Het	Het	Het	Het	Het	Het	Het	Het
chr1	48250001	48300000	cHet	Het	Het	Eu	Het	Het	Het	Het	Het	Het	Het	Het	Het	Het	Het	Het	Het	Het	Het	Het	Het	Het	Het	Het	Het	Het	Het	Het	Het
chr1	48300001	48350000	cHet	Het	Het	Eu	Het	Het	Het	Het	Het	Het	Het	Het	Het	Het	Het	Het	Het	Het	Het	Het	Het	Het	Het	Het	Het	Het	Het	Het	Het
chr1	48350001	48400000	cHet	Het	Het	Eu	Het	Het	Het	Het	Het	Het	Het	Het	Het	Het	Het	Het	Het	Het	Het	Het	Het	Het	Het	Het	Het	Het	Het	Het	Het
chr1	48400001	48450000	cHet	Het	Het	Eu	Het	Het	Het	Het	Het	Het	Het	Het	Het	Het	Het	Het	Het	Het	Het	Het	Het	Het	Het	Het	Het	Het	Het	Het	Het
chr1	48450001	48500000	cHet	Het	Het	Eu	Het	Het	Het	Het	Het	Het	Het	Het	Het	Het	Het	Het	Het	Het	Het	Het	Het	Het	Het	Het	Het	Het	Het	Het	Het
chr1	48500001	48550000	cHet	Het	Het	Eu	Het	Het	Het	Het	Het	Het	Het	Het	Het	Het	Het	Het	Het	Het	Het	Het	Het	Het	Het	Het	Het	Het	Het	Het	Het
chr1	48550001	48600000	cHet	Het	Het	Eu	Het	Het	Het	Het	Het	Het	Het	Het	Het	Het	Het	Het	Het	Het	Het	Het	Het	Het	Het	Het	Het	Het	Het	Het	Het
chr1	48600001	48650000	cHet	Het	Het	Eu	Het	Het	Het	Het	Het	Het	Het	Het	Het	Het	Het	Het	Het	Het	Het	Het	Het	Het	Het	Het	Het	Het	Het	Het	Het
chr1	48650001	48700000	cHet	Het	Het	Eu	Het	Het	Het	Het	Het	Het	Het	Het	Het	Het	Het	Het	Het	Het	Het	Het	Het	Het	Het	Het	Het	Het	Het	Het	Het
chr1	48700001	48750000	cHet	Het	Het	Eu	Het	Het	Het	Het	Het	Het	Het	Het	Het	Het	Het	Het	Het	Het	Het	Het	Het	Het	Het	Het	Het	Het	Het	Het	Het
chr1	48750001	48800000	cHet	Het	Het	Eu	Het	Het	Het	Het	Het	Het	Het	Het	Het	Het	Het	Het	Het	Het	Het	Het	Het	Het	Het	Het	Het	Het	Het	Het	Het
chr1	48800001	48850000	cHet	Het	Het	Eu	Het	Het	Het	Het	Het	Het	Het	Het	Het	Het	Het	Het	Het	Het	Het	Het	Het	Het	Het	Het	Het	Het	Het	Het	Het
chr1	48850001	48900000	cHet	Het	Het	Eu	Het	Het	Het	Het	Het	Het	Het	Het	Het	Het	Het	Het	Het	Het	Het	Het	Het	Het	Het	Het	Het	Het	Het	Het	Het
chr1	48900001	48950000	cHet	Het	Het	Eu	Het	Het	Het	Het	Het	Het	Het	Het	Het	Het	Het	Het	Het	Het	Het	Het	Het	Het	Het	Het	Het	Het	Het	Het	Het
chr1	48950001	49000000	cHet	Het	Het	Eu	Het	Het	Het	Het	Het	Het	Het	Het	Het	Het	Het	Het	Het	Het	Het	Het	Het	Het	Het	Het	Het	Het	Het	Het	Het
chr1	49000001	49050000	cHet	Het	Het	Eu	Het	Het	Het	Het	Het	Het	Het	Het	Het	Het	Het	Het	Het	Het	Het	Het	Het	Het	Het	Het	Het	Het	Het	Het	Het
chr1	49050001	49100000	cHet	Het	Het	Eu	Het	Het	Het	Het	Het	Het	Het	Het	Het	Het	Het	Het	Het	Het	Het	Het	Het	Het	Het	Het	Het	Het	Het	Het	Het
chr1	49100001	49150000	cHet	Het	Het	Eu	Het	Het	Het	Het	Het	Het	Het	Het	Het	Het	Het	Het	Het	Het	Het	Het	Het	Het	Het	Het	Het	Het	Het	Het	Het
chr1	49150001	49200000	cHet	Het	Het	Eu	Het	Het	Het	Het	Het	Het	Het	Het	Het	Het	Het	Het	Het	Het	Het	Het	Het	Het	Het	Het	Het	Het	Het	Het	Het
chr1	49200001	49250000	cHet	Het	Het	Eu	Het	Het	Het	Het	Het	Het	Het	Het	Het	Het	Het	Het	Het	Het	Het	Het	Het	Het	Het	Het	Het	Het	Het	Het	Het
chr1	49250001	49300000	cHet	Het	Het	Het	Het	Het	Het	Het	Het	Het	Het	Het	Het	Het	Het	Het	Het	Het	Het	Het	Het	Het	Het	Het	Het	Het	Het	Het	Het
chr1	49300001	49350000	cHet	Het	Het	Het	Het	Het	Het	Het	Het	Het	Het	Het	Het	Het	Het	Het	Het	Het	Het	Het	Het	Het	Het	Het	Het	Het	Het	Het	Het
chr1	49350001	49400000	cHet	Het	Het	Het	Het	Het	Het	Het	Het	Het	Het	Het	Het	Het	Het	Het	Het	Het	Het	Het	Het	Het	Het	Het	Het	Het	Het	Het	Het
chr1	49400001	49450000	cHet	Het	Het	Het	Het	Het	Het	Het	Het	Het	Het	Het	Het	Het	Het	Het	Het	Het	Het	Het	Het	Het	Het	Het	Het	Het	Het	Het	Het
chr1	49450001	49500000	cHet	Het	Het	Het	Het	Het	Het	Het	Het	Het	Het	Het	Het	Het	Het	Het	Het	Het	Het	Het	Het	Het	Het	Het	Het	Het	Het	Het	Het
chr1	49500001	49550000	cHet	Het	Het	Het	Het	Het	Het	Het	Het	Het	Het	Het	Het	Het	Het	Het	Het	Het	Het	Het	Het	Het	Het	Het	Het	Het	Het	Het	Het
chr1	49550001	49600000	cHet	Het	Het	Het	Het	Het	Het	Het	Het	Het	Het	Het	Het	Het	Het	Het	Het	Het	Het	Het	Het	Het	Het	Het	Het	Het	Het	Het	Het
chr1	49600001	49650000	cHet	Het	Het	Het	Het	Het	Het	Het	Het	Het	Het	Het	Het	Het	Het	Het	Het	Het	Het	Het	Het	Het	Het	Het	Het	Het	Het	Het	Het
chr1	49650001	49700000	cHet	Het	Het	Het	Het	Het	Het	Het	Het	Het	Het	Het	Het	Het	Het	Het	Het	Het	Het	Het	Het	Het	Het	Het	Het	Het	Het	Het	Het
chr1	49700001	49750000	cHet	Het	Het	Het	Het	Het	Het	Het	Het	Het	Het	Het	Het	Het	Het	Het	Het	Het	Het	Het	Het	Het	Het	Het	Het	Het	Het	Het	Het
chr1	49750001	49800000	cHet	Het	Het	Het	Het	Het	Het	Het	Het	Het	Het	Het	Het	Het	Het	Het	Het	Het	Het	Het	Het	Het	Het	Het	Het	Het	Het	Het	Het
chr1	49800001	49850000	cHet	Het	Het	Het	Het	Het	Het	Het	Het	Het	Het	Het	Het	Het	Het	Het	Het	Het	Het	Het	Het	Het	Het	Het	Het	Het	Het	Het	Het
chr1	49850001	49900000	cHet	Het	Het	Het	Het	Het	Het	Het	Het	Het	Het	Het	Het	Het	Het	Het	Het	Het	Het	Het	Het	Het	Het	Het	Het	Het	Het	Het	Het
chr1	49900001	49950000	cHet	Het	Het	Het	Het	Het	Het	Het	Het	Het	Het	Het	Het	Het	Het	Het	Het	Het	Het	Het	Het	Het	Het	Het	Het	Het	Het	Het	Het
chr1	49950001	50000000	cHet	Het	Het	Het	Het	Het	Het	Het	Het	Het	Het	Het	Het	Het	Het	Het	Het	Het	Het	Het	Het	Het	Het	Het	Het	Het	Het	Het	Het
chr1	50000001	50050000	cHet	Het	Het	Het	Het	Het	Het	Het	Het	Het	Het	Het	Het	Het	Het	Het	Het	Het	Het	Het	Het	Het	Het	Het	Het	Het	Het	Het	Het
chr1	50050001	50100000	cHet	Het	Het	Het	Het	Het	Het	Het	Het	Het	Het	Het	Het	Het	Het	Het	Het	Het	Het	Het	Het	Het	Het	Het	Het	Het	Het	Het	Het
chr1	50100001	50150000	cHet	Het	Het	Het	Het	Het	Het	Het	Het	Het	Het	Het	Het	Het	Het	Het	Het	Het	Het	Het	Het	Het	Het	Het	Het	Het	Het	Het	Het
chr1	50150001	50200000	cHet	Het	Het	Het	Het	Het	Het	Het	Het	Het	Het	Het	Het	Het	Het	Het	Het	Het	Het	Het	Het	Het	Het	Het	Het	Het	Het	Het	Het
chr1	50200001	50250000	cHet	Het	Het	Het	Het	Het	Het	Het	Het	Het	Het	Het	Het	Het	Het	Het	Het	Het	Het	Het	Het	Het	Het	Het	Het	Het	Het	Het	Het
chr1	50250001	50300000	cHet	Het	Het	Het	Het	Het	Het	Het	Het	Het	Het	Het	Het	Het	Het	Het	Het	Het	Het	Het	Het	Het	Het	Het	Het	Het	Het	Het	Het
chr1	50300001	50350000	cHet	Het	Het	Het	Het	Het	Het	Het	Het	Het	Het	Het	Het	Het	Het	Het	Het	Het	Het	Het	Het	Het	Het	Het	Het	Het	Het	Het	Het
chr1	50350001	50400000	cHet	Het	Het	Het	Het	Het	Het	Het	Het	Het	Het	Het	Het	Het	Het	Het	Het	Het	Het	Het	Het	Het	Het	Het	Het	Het	Het	Het	Het
chr1	50400001	50450000	cHet	Het	Het	Het	Het	Het	Het	Het	Het	Het	Het	Het	Het	Het	Het	Het	Het	Het	Het	Het	Het	Het	Het	Het	Het	Het	Het	Het	Het
chr1	50450001	50500000	cHet	Het	Het	Het	Het	Het	Het	Het	Het	Het	Het	Het	Het	Het	Het	Het	Het	Het	Het	Het	Het	Het	Het	Het	Het	Het	Het	Het	Het
chr1	50500001	50550000	cHet	Het	Het	Het	Het	Het	Het	Het	Het	Het	Het	Het	Het	Het	Het	Het	Het	Het	Het	Het	Het	Het	Het	Het	Het	Het	Het	Het	Het
chr1	50550001	50600000	cHet	Het	Het	Het	Het	Het	Eu	Het	Het	Het	Het	Het	Het	Het	Het	Het	Het	Het	Het	Het	Het	Het	Het	Het	Het	Het	Het	Het	Het
chr1	50600001	50650000	cHet	Het	Het	Het	Het	Het	Het	Het	Het	Het	Het	Het	Het	Het	Het	Het	Het	Het	Het	Het	Het	Het	Het	Het	Het	Het	Het	Het	Het
chr1	50650001	50700000	cHet	Het	Het	Het	Het	Het	Het	Het	Het	Het	Het	Het	Het	Het	Het	Het	Het	Het	Het	Het	Het	Het	Het	Het	Het	Het	Het	Het	Het
chr1	50700001	50750000	cHet	Het	Het	Het	Het	Het	Het	Het	Het	Het	Het	Het	Het	Het	Het	Het	Het	Het	Het	Het	Het	Het	Het	Het	Het	Het	Het	Het	Het
chr1	50750001	50800000	cHet	Het	Het	Het	Het	Het	Het	Het	Het	Het	Het	Het	Het	Het	Het	Het	Het	Het	Het	Het	Het	Het	Het	Het	Het	Het	Het	Het	Het
chr1	50800001	50850000	cHet	Het	Het	Het	Het	Het	Het	Het	Het	Het	Het	Het	Het	Het	Het	Het	Het	Het	Het	Het	Het	Het	Het	Het	Het	Het	Het	Het	Het
chr1	50850001	50900000	cHet	Het	Het	Het	Het	Het	Het	Het	Het	Het	Het	Het	Het	Het	Het	Het	Het	Het	Het	Het	Het	Het	Het	Het	Het	Het	Het	Het	Het
chr1	50900001	50950000	cHet	Het	Het	Het	Het	Het	Het	Het	Het	Het	Het	Het	Het	Het	Het	Het	Het	Het	Eu	Het	Het	Het	Het	Het	Het	Het	Het	Het	Het
chr1	50950001	51000000	Eu-Het	Het	Eu	Eu	Het	Het	Het	Het	Het	Het	Het	Het	Het	Het	Eu	Eu	Het	Het	Eu	Het	Het	Het	Het	Het	Het	Het	Het	Het	Het
chr1	51000001	51050000	Eu-Het	Eu	Eu	Eu	Het	Het	Het	Het	Eu	Het	Het	Het	Het	Het	Eu	Eu	Het	Het	Eu	Eu	Het	Het	Het	Eu	Het	Eu	Het	Het	Het
chr1	51050001	51100000	Eu-Het	Eu	Eu	Eu	Het	Het	Het	Het	Eu	Het	Het	Het	Het	Het	Eu	Eu	Het	Het	Eu	Eu	Het	Het	Het	Eu	Het	Het	Het	Het	Het
chr1	51100001	51150000	Eu-Het	Eu	Eu	Eu	Het	Het	Het	Het	Eu	Het	Het	Het	Het	Het	Eu	Eu	Het	Het	Eu	Eu	Het	Het	Eu	Eu	Eu	Eu	Het	Het	Het
chr1	51150001	51200000	Eu-Het	Eu	Eu	Eu	Het	Het	Het	Het	Eu	Eu	Het	Het	Het	Het	Eu	Eu	Het	Het	Eu	Eu	Het	Het	Eu	Eu	Eu	Eu	Het	Het	Het
chr1	51200001	51250000	Eu-Het	Eu	Eu	Eu	Het	Het	Eu	Het	Eu	Eu	Het	Het	Het	Het	Eu	Eu	Het	Het	Eu	Eu	Het	Het	Eu	Eu	Eu	Eu	Het	Het	Het
chr1	51250001	51300000	Eu-Het	Eu	Eu	Eu	Het	Het	Eu	Het	Eu	Eu	Het	Het	Het	Het	Eu	Eu	Het	Het	Eu	Eu	Het	Het	Eu	Eu	Eu	Het	Het	Het	Eu
chr1	51300001	51350000	Eu-Het	Eu	Eu	Eu	Het	Het	Het	Het	Eu	Eu	Het	Het	Het	Het	Eu	Eu	Het	Het	Eu	Eu	Het	Het	Eu	Eu	Eu	Eu	Het	Het	Eu
chr1	51350001	51400000	Eu-Het	Eu	Het	Eu	Het	Het	Eu	Het	Eu	Eu	Het	Het	Het	Het	Eu	Eu	Eu	Het	Eu	Eu	Het	Het	Eu	Eu	Eu	Het	Het	Het	Eu
chr1	51400001	51450000	Eu-Het	Eu	Het	Eu	Het	Het	Eu	Het	Het	Het	Het	Het	Het	Eu	Eu	Eu	Eu	Het	Eu	Eu	Het	Het	Het	Eu	Eu	Het	Het	Het	Het
chr1	51450001	51500000	Eu-Het	Eu	Het	Eu	Eu	Het	Eu	Het	Het	Eu	Het	Het	Eu	Eu	Eu	Eu	Eu	Het	Eu	Eu	Eu	Het	Het	Eu	Eu	Het	Het	Eu	Het
chr1	51500001	51550000	Eu-Het	Eu	Het	Eu	Eu	Het	Eu	Eu	Eu	Eu	Het	Eu	Eu	Eu	Eu	Eu	Eu	Eu	Eu	Eu	Eu	Het	Eu	Eu	Eu	Het	Het	Eu	Eu
chr1	51550001	51600000	Eu-Het	Eu	Het	Eu	Eu	Het	Eu	Eu	Eu	Eu	Eu	Het	Eu	Eu	Eu	Eu	Eu	Eu	Eu	Eu	Eu	Het	Eu	Eu	Eu	Het	Het	Eu	Eu
chr1	51600001	51650000	Eu-Het	Eu	Het	Eu	Eu	Het	Eu	Eu	Eu	Eu	Eu	Het	Eu	Eu	Eu	Eu	Eu	Eu	Eu	Eu	Eu	Het	Eu	Eu	Het	Het	Het	Eu	Eu
chr1	51650001	51700000	Eu-Het	Eu	Het	Eu	Eu	Het	Eu	Eu	Eu	Eu	Eu	Het	Eu	Eu	Eu	Eu	Eu	Eu	Eu	Eu	Eu	Het	Eu	Eu	Het	Eu	Het	Eu	Eu
chr1	51700001	51750000	Eu-Het	Eu	Eu	Eu	Eu	Eu	Eu	Eu	Eu	Eu	Eu	Het	Eu	Eu	Eu	Eu	Eu	Eu	Eu	Eu	Eu	Het	Eu	Eu	Het	Eu	Het	Eu	Eu
chr1	51750001	51800000	Eu-Het	Eu	Eu	Eu	Eu	Eu	Eu	Eu	Eu	Eu	Eu	Het	Eu	Eu	Eu	Eu	Eu	Eu	Eu	Eu	Het	Het	Eu	Eu	Het	Eu	Het	Eu	Eu
chr1	51800001	51850000	Eu-Het	Eu	Het	Het	Eu	Eu	Eu	Eu	Eu	Eu	Eu	Het	Eu	Eu	Eu	Eu	Eu	Eu	Eu	Eu	Het	Het	Eu	Eu	Eu	Eu	Het	Eu	Eu
chr1	51850001	51900000	Eu-Het	Eu	Het	Het	Eu	Eu	Eu	Eu	Eu	Eu	Eu	Het	Eu	Eu	Eu	Eu	Eu	Eu	Eu	Eu	Het	Eu	Eu	Eu	Eu	Eu	Het	Eu	Eu
chr1	51900001	51950000	Eu-Het	Eu	Het	Het	Eu	Eu	Eu	Eu	Eu	Eu	Eu	Het	Eu	Eu	Eu	Eu	Eu	Eu	Eu	Eu	Eu	Het	Eu	Eu	Eu	Eu	Het	Eu	Eu
chr1	51950001	52000000	Eu-Het	Eu	Het	Eu	Eu	Eu	Eu	Eu	Eu	Eu	Eu	Het	Eu	Eu	Eu	Eu	Eu	Eu	Eu	Eu	Eu	Het	Eu	Eu	Het	Eu	Het	Eu	Eu
chr1	52000001	52050000	Eu-Het	Eu	Het	Eu	Eu	Eu	Eu	Eu	Eu	Eu	Eu	Eu	Eu	Eu	Eu	Eu	Eu	Eu	Eu	Eu	Eu	Het	Eu	Eu	Het	Eu	Het	Eu	Eu
chr1	52050001	52100000	Eu-Het	Eu	Het	Eu	Eu	Eu	Eu	Eu	Eu	Eu	Eu	Eu	Eu	Eu	Eu	Eu	Eu	Eu	Eu	Eu	Eu	Het	Eu	Eu	Het	Eu	Eu	Eu	Het
chr1	52100001	52150000	Eu-Het	Eu	Eu	Eu	Eu	Eu	Eu	Eu	Eu	Eu	Eu	Eu	Eu	Eu	Eu	Eu	Eu	Eu	Eu	Eu	Eu	Het	Eu	Eu	Het	Eu	Het	Eu	Eu
chr1	52150001	52200000	cEu	Eu	Eu	Eu	Eu	Eu	Eu	Eu	Eu	Eu	Eu	Eu	Eu	Eu	Eu	Eu	Eu	Eu	Eu	Eu	Eu	Het	Eu	Eu	Eu	Eu	Eu	Eu	Eu
chr1	52200001	52250000	cEu	Eu	Eu	Eu	Eu	Eu	Eu	Eu	Eu	Eu	Eu	Eu	Eu	Eu	Eu	Eu	Eu	Eu	Eu	Eu	Eu	Het	Eu	Eu	Eu	Eu	Eu	Eu	Eu
chr1	52250001	52300000	cEu	Eu	Eu	Eu	Eu	Eu	Eu	Eu	Eu	Eu	Eu	Eu	Eu	Eu	Eu	Eu	Eu	Eu	Eu	Eu	Eu	Het	Eu	Eu	Eu	Eu	Eu	Eu	Eu
chr1	52300001	52350000	Eu-Het	Eu	Eu	Eu	Eu	Eu	Eu	Eu	Eu	Eu	Eu	Het	Eu	Eu	Eu	Eu	Eu	Eu	Eu	Eu	Eu	Het	Eu	Eu	Eu	Eu	Eu	Eu	Eu
chr1	52350001	52400000	Eu-Het	Eu	Eu	Eu	Eu	Eu	Eu	Eu	Eu	Eu	Eu	Het	Eu	Eu	Eu	Eu	Eu	Eu	Eu	Eu	Eu	Het	Eu	Eu	Eu	Eu	Eu	Eu	Het
chr1	52400001	52450000	Eu-Het	Eu	Eu	Eu	Eu	Het	Eu	Eu	Eu	Eu	Eu	Het	Eu	Eu	Eu	Eu	Eu	Eu	Eu	Eu	Eu	Het	Eu	Eu	Het	Eu	Eu	Eu	Het
chr1	52450001	52500000	Eu-Het	Eu	Eu	Eu	Eu	Het	Eu	Eu	Eu	Eu	Eu	Het	Eu	Eu	Eu	Eu	Eu	Eu	Eu	Eu	Eu	Het	Eu	Eu	Het	Eu	Eu	Eu	Het
chr1	52500001	52550000	Eu-Het	Eu	Eu	Eu	Eu	Het	Eu	Eu	Eu	Eu	Eu	Het	Eu	Eu	Eu	Eu	Eu	Eu	Eu	Eu	Eu	Het	Eu	Eu	Het	Eu	Eu	Eu	Eu
chr1	52550001	52600000	Eu-Het	Eu	Eu	Eu	Eu	Eu	Eu	Eu	Eu	Eu	Eu	Het	Eu	Eu	Eu	Eu	Eu	Eu	Eu	Eu	Eu	Het	Eu	Eu	Het	Eu	Eu	Eu	Eu
chr1	52600001	52650000	Eu-Het	Eu	Eu	Eu	Eu	Het	Eu	Eu	Eu	Eu	Eu	Het	Eu	Eu	Eu	Eu	Eu	Eu	Eu	Eu	Eu	Het	Eu	Eu	Het	Eu	Eu	Eu	Eu
chr1	52650001	52700000	Eu-Het	Eu	Eu	Eu	Eu	Eu	Eu	Eu	Eu	Eu	Eu	Het	Eu	Eu	Eu	Eu	Eu	Eu	Eu	Eu	Eu	Het	Eu	Eu	Het	Eu	Eu	Eu	Eu
chr1	52700001	52750000	cEu	Eu	Eu	Eu	Eu	Eu	Eu	Eu	Eu	Eu	Eu	Eu	Eu	Eu	Eu	Eu	Eu	Eu	Eu	Eu	Eu	Het	Eu	Eu	Eu	Eu	Eu	Eu	Eu
chr1	52750001	52800000	cEu	Eu	Eu	Eu	Eu	Eu	Eu	Eu	Eu	Eu	Eu	Eu	Eu	Eu	Eu	Eu	Eu	Eu	Eu	Eu	Eu	Het	Eu	Eu	Het	Eu	Eu	Eu	Eu
chr1	52800001	52850000	Eu-Het	Eu	Eu	Eu	Eu	Het	Eu	Eu	Eu	Eu	Eu	Eu	Eu	Eu	Eu	Eu	Eu	Eu	Eu	Eu	Eu	Het	Eu	Eu	Eu	Eu	Eu	Eu	Eu
chr1	52850001	52900000	Eu-Het	Eu	Eu	Eu	Eu	Het	Eu	Eu	Eu	Eu	Eu	Eu	Eu	Eu	Eu	Eu	Eu	Eu	Eu	Eu	Eu	Het	Eu	Eu	Eu	Eu	Eu	Eu	Eu
chr1	52900001	52950000	Eu-Het	Eu	Eu	Eu	Eu	Het	Eu	Eu	Eu	Eu	Eu	Eu	Eu	Eu	Eu	Eu	Eu	Eu	Eu	Eu	Eu	Het	Eu	Eu	Het	Eu	Eu	Eu	Eu
chr1	52950001	53000000	Eu-Het	Eu	Eu	Eu	Eu	Het	Eu	Eu	Eu	Eu	Eu	Eu	Eu	Eu	Eu	Eu	Eu	Eu	Eu	Eu	Eu	Het	Het	Eu	Het	Eu	Eu	Eu	Het
chr1	53000001	53050000	Eu-Het	Het	Eu	Eu	Eu	Het	Eu	Eu	Het	Eu	Het	Eu	Eu	Eu	Eu	Eu	Eu	Eu	Eu	Eu	Eu	Het	Het	Het	Het	Eu	Eu	Eu	Het
chr1	53050001	53100000	Eu-Het	Het	Eu	Eu	Het	Het	Eu	Eu	Het	Eu	Het	Eu	Eu	Eu	Eu	Eu	Eu	Eu	Eu	Eu	Eu	Het	Het	Het	Het	Eu	Eu	Eu	Het
chr1	53100001	53150000	Eu-Het	Het	Eu	Eu	Het	Het	Eu	Het	Het	Het	Het	Eu	Eu	Eu	Eu	Eu	Eu	Het	Eu	Eu	Eu	Het	Het	Het	Het	Het	Het	Eu	Het
chr1	53150001	53200000	Eu-Het	Het	Het	Eu	Het	Het	Eu	Het	Het	Het	Het	Eu	Eu	Eu	Eu	Eu	Eu	Het	Eu	Eu	Eu	Het	Het	Het	Het	Het	Het	Eu	Het
chr1	53200001	53250000	Eu-Het	Het	Eu	Eu	Het	Het	Eu	Eu	Het	Het	Het	Eu	Eu	Eu	Eu	Eu	Eu	Het	Eu	Eu	Eu	Het	Het	Het	Het	Het	Eu	Eu	Het
chr1	53250001	53300000	Eu-Het	Eu	Eu	Eu	Het	Het	Eu	Eu	Eu	Het	Het	Eu	Eu	Eu	Eu	Eu	Eu	Eu	Eu	Eu	Eu	Het	Het	Het	Het	Eu	Eu	Eu	Het
chr1	53300001	53350000	Eu-Het	Eu	Eu	Eu	Het	Het	Eu	Eu	Eu	Eu	Het	Eu	Eu	Eu	Eu	Eu	Eu	Eu	Eu	Eu	Eu	Het	Het	Eu	Eu	Eu	Eu	Eu	Eu
chr1	53350001	53400000	Eu-Het	Eu	Eu	Eu	Het	Het	Eu	Eu	Eu	Eu	Het	Eu	Eu	Eu	Eu	Eu	Eu	Eu	Eu	Eu	Eu	Het	Het	Eu	Eu	Eu	Eu	Eu	Eu
chr1	53400001	53450000	Eu-Het	Eu	Eu	Eu	Het	Het	Eu	Eu	Eu	Het	Het	Eu	Eu	Eu	Eu	Eu	Eu	Eu	Eu	Eu	Eu	Het	Het	Het	Het	Eu	Eu	Eu	Eu
chr1	53450001	53500000	Eu-Het	Het	Het	Het	Het	Het	Eu	Het	Het	Het	Het	Eu	Eu	Eu	Eu	Eu	Eu	Het	Eu	Eu	Eu	Het	Het	Het	Het	Eu	Eu	Eu	Het
chr1	53500001	53550000	Eu-Het	Het	Het	Het	Het	Het	Eu	Het	Het	Het	Het	Eu	Eu	Eu	Eu	Eu	Eu	Het	Eu	Eu	Eu	Het	Het	Het	Het	Eu	Eu	Eu	Het
chr1	53550001	53600000	Eu-Het	Het	Het	Het	Het	Het	Eu	Het	Het	Het	Het	Eu	Eu	Eu	Eu	Eu	Het	Het	Eu	Eu	Eu	Het	Het	Het	Het	Het	Het	Eu	Het
chr1	53600001	53650000	Eu-Het	Het	Het	Het	Het	Het	Eu	Het	Het	Het	Het	Eu	Eu	Eu	Eu	Eu	Het	Het	Eu	Eu	Eu	Het	Het	Het	Het	Het	Het	Eu	Het
chr1	53650001	53700000	Eu-Het	Het	Het	Het	Het	Het	Eu	Het	Het	Het	Het	Eu	Eu	Eu	Eu	Eu	Eu	Het	Eu	Eu	Eu	Het	Het	Het	Het	Het	Het	Eu	Het
chr1	53700001	53750000	Eu-Het	Het	Het	Het	Het	Het	Eu	Het	Het	Het	Het	Eu	Eu	Eu	Eu	Eu	Eu	Eu	Eu	Eu	Eu	Het	Het	Het	Eu	Eu	Eu	Eu	Het
chr1	53750001	53800000	Eu-Het	Eu	Het	Het	Eu	Het	Eu	Eu	Eu	Eu	Eu	Eu	Eu	Eu	Eu	Eu	Eu	Eu	Eu	Eu	Eu	Het	Het	Eu	Eu	Eu	Het	Eu	Eu
chr1	53800001	53850000	Eu-Het	Eu	Eu	Het	Eu	Eu	Eu	Eu	Eu	Eu	Eu	Eu	Eu	Eu	Eu	Eu	Eu	Eu	Eu	Eu	Eu	Het	Eu	Eu	Eu	Eu	Het	Eu	Eu
chr1	53850001	53900000	Eu-Het	Eu	Eu	Eu	Eu	Eu	Eu	Eu	Eu	Eu	Eu	Eu	Eu	Eu	Eu	Eu	Eu	Eu	Eu	Eu	Eu	Het	Eu	Eu	Eu	Eu	Het	Eu	Eu
chr1	53900001	53950000	Eu-Het	Eu	Eu	Eu	Eu	Het	Eu	Eu	Eu	Eu	Eu	Eu	Eu	Eu	Eu	Eu	Eu	Eu	Eu	Eu	Eu	Het	Eu	Eu	Eu	Eu	Het	Eu	Eu
chr1	53950001	54000000	Eu-Het	Eu	Eu	Eu	Het	Het	Eu	Eu	Eu	Eu	Eu	Eu	Eu	Eu	Eu	Eu	Eu	Eu	Eu	Eu	Eu	Het	Het	Eu	Het	Eu	Het	Eu	Eu
chr1	54000001	54050000	Eu-Het	Eu	Eu	Eu	Het	Het	Eu	Het	Eu	Eu	Het	Eu	Eu	Eu	Eu	Eu	Eu	Eu	Eu	Eu	Eu	Het	Het	Het	Het	Eu	Het	Eu	Eu
chr1	54050001	54100000	Eu-Het	Eu	Eu	Eu	Het	Het	Eu	Het	Eu	Eu	Het	Eu	Eu	Eu	Eu	Eu	Eu	Eu	Eu	Eu	Eu	Het	Het	Het	Het	Eu	Het	Eu	Eu
chr1	54100001	54150000	Eu-Het	Eu	Eu	Eu	Het	Het	Eu	Het	Eu	Eu	Het	Eu	Eu	Eu	Eu	Eu	Eu	Eu	Eu	Eu	Eu	Het	Het	Het	Het	Eu	Het	Eu	Eu
chr1	54150001	54200000	Eu-Het	Eu	Eu	Eu	Het	Het	Eu	Het	Eu	Eu	Het	Eu	Eu	Eu	Eu	Eu	Het	Eu	Eu	Eu	Eu	Het	Het	Het	Het	Eu	Het	Eu	Eu
chr1	54200001	54250000	Eu-Het	Eu	Eu	Eu	Het	Het	Eu	Het	Eu	Eu	Het	Eu	Eu	Eu	Eu	Eu	Het	Eu	Eu	Eu	Eu	Het	Het	Het	Het	Eu	Het	Eu	Eu
chr1	54250001	54300000	Eu-Het	Eu	Eu	Eu	Het	Het	Eu	Het	Eu	Eu	Het	Eu	Eu	Eu	Eu	Eu	Het	Eu	Eu	Eu	Eu	Het	Het	Het	Het	Eu	Eu	Eu	Eu
chr1	54300001	54350000	Eu-Het	Eu	Eu	Eu	Het	Het	Eu	Het	Eu	Eu	Het	Eu	Eu	Eu	Eu	Eu	Het	Eu	Eu	Eu	Eu	Het	Het	Het	Het	Eu	Eu	Eu	Eu
chr1	54350001	54400000	Eu-Het	Eu	Eu	Eu	Het	Het	Eu	Het	Eu	Eu	Het	Eu	Eu	Eu	Eu	Eu	Eu	Eu	Eu	Eu	Eu	Het	Het	Het	Het	Eu	Het	Eu	Het
chr1	54400001	54450000	Eu-Het	Eu	Eu	Eu	Het	Het	Eu	Eu	Eu	Eu	Het	Eu	Eu	Eu	Eu	Eu	Eu	Eu	Eu	Eu	Eu	Het	Het	Eu	Eu	Eu	Het	Eu	Eu
chr1	54450001	54500000	Eu-Het	Eu	Eu	Eu	Eu	Het	Eu	Eu	Eu	Eu	Eu	Eu	Eu	Eu	Eu	Eu	Eu	Eu	Eu	Eu	Eu	Het	Het	Eu	Eu	Eu	Eu	Eu	Eu
chr1	54500001	54550000	Eu-Het	Eu	Eu	Eu	Eu	Het	Eu	Eu	Eu	Eu	Eu	Eu	Eu	Eu	Eu	Eu	Eu	Eu	Eu	Eu	Eu	Het	Eu	Eu	Eu	Eu	Eu	Eu	Eu
chr1	54550001	54600000	cEu	Eu	Eu	Eu	Eu	Eu	Eu	Eu	Eu	Eu	Eu	Eu	Eu	Eu	Eu	Eu	Eu	Eu	Eu	Eu	Eu	Het	Eu	Eu	Eu	Eu	Eu	Eu	Eu
chr1	54600001	54650000	cEu	Eu	Eu	Eu	Eu	Eu	Eu	Eu	Eu	Eu	Eu	Eu	Eu	Eu	Eu	Eu	Eu	Eu	Eu	Eu	Eu	Het	Eu	Eu	Eu	Eu	Eu	Eu	Eu
chr1	54650001	54700000	Eu-Het	Eu	Eu	Het	Eu	Eu	Eu	Eu	Eu	Eu	Eu	Eu	Eu	Eu	Eu	Eu	Eu	Eu	Eu	Eu	Eu	Het	Eu	Eu	Eu	Eu	Eu	Eu	Eu
chr1	54700001	54750000	Eu-Het	Eu	Eu	Het	Eu	Eu	Eu	Eu	Eu	Eu	Eu	Eu	Eu	Eu	Eu	Eu	Eu	Eu	Eu	Eu	Eu	Het	Eu	Eu	Eu	Eu	Eu	Eu	Eu
chr1	54750001	54800000	Eu-Het	Eu	Eu	Het	Eu	Eu	Eu	Eu	Eu	Eu	Eu	Eu	Eu	Eu	Eu	Eu	Eu	Eu	Eu	Eu	Eu	Het	Eu	Eu	Eu	Eu	Eu	Eu	Eu
chr1	54800001	54850000	Eu-Het	Eu	Eu	Het	Eu	Eu	Eu	Eu	Eu	Eu	Eu	Eu	Eu	Eu	Eu	Eu	Eu	Eu	Eu	Eu	Eu	Het	Eu	Eu	Eu	Eu	Eu	Eu	Eu
chr1	54850001	54900000	cEu	Eu	Eu	Eu	Eu	Eu	Eu	Eu	Eu	Eu	Eu	Eu	Eu	Eu	Eu	Eu	Eu	Eu	Eu	Eu	Eu	Het	Eu	Eu	Eu	Eu	Eu	Eu	Eu
chr1	54900001	54950000	cEu	Eu	Eu	Eu	Eu	Eu	Eu	Eu	Eu	Eu	Eu	Eu	Eu	Eu	Eu	Eu	Eu	Eu	Eu	Eu	Eu	Het	Eu	Eu	Eu	Eu	Eu	Eu	Eu
chr1	54950001	55000000	cEu	Eu	Eu	Eu	Eu	Eu	Eu	Eu	Eu	Eu	Eu	Eu	Eu	Eu	Eu	Eu	Eu	Eu	Eu	Eu	Eu	Het	Eu	Eu	Eu	Eu	Eu	Eu	Eu
chr1	55000001	55050000	cEu	Eu	Eu	Eu	Eu	Eu	Eu	Eu	Eu	Eu	Eu	Eu	Eu	Eu	Eu	Eu	Eu	Eu	Eu	Eu	Eu	Het	Eu	Eu	Eu	Eu	Eu	Eu	Eu
chr1	55050001	55100000	cEu	Eu	Eu	Eu	Eu	Eu	Eu	Eu	Eu	Eu	Eu	Eu	Eu	Eu	Eu	Eu	Eu	Eu	Eu	Eu	Eu	Het	Eu	Eu	Eu	Eu	Eu	Eu	Eu
chr1	55100001	55150000	cEu	Eu	Eu	Eu	Eu	Eu	Eu	Eu	Eu	Eu	Eu	Eu	Eu	Eu	Eu	Eu	Eu	Eu	Eu	Eu	Eu	Het	Eu	Eu	Eu	Eu	Eu	Eu	Eu
chr1	55150001	55200000	cEu	Eu	Eu	Eu	Eu	Eu	Eu	Eu	Eu	Eu	Eu	Eu	Eu	Eu	Eu	Eu	Eu	Eu	Eu	Eu	Eu	Het	Eu	Eu	Eu	Eu	Eu	Eu	Eu
chr1	55200001	55250000	cEu	Eu	Eu	Eu	Eu	Eu	Eu	Eu	Eu	Eu	Eu	Eu	Eu	Eu	Eu	Eu	Eu	Eu	Eu	Eu	Eu	Het	Eu	Eu	Eu	Eu	Eu	Eu	Eu
chr1	55250001	55300000	Eu-Het	Eu	Eu	Eu	Eu	Eu	Eu	Eu	Eu	Eu	Eu	Eu	Eu	Eu	Eu	Eu	Eu	Eu	Eu	Eu	Eu	Het	Het	Eu	Eu	Eu	Eu	Eu	Eu
chr1	55300001	55350000	Eu-Het	Eu	Eu	Het	Eu	Eu	Eu	Eu	Het	Het	Eu	Eu	Eu	Eu	Eu	Eu	Eu	Eu	Eu	Eu	Eu	Het	Het	Het	Eu	Eu	Eu	Eu	Eu
chr1	55350001	55400000	Eu-Het	Het	Het	Het	Eu	Eu	Het	Het	Het	Het	Eu	Eu	Eu	Eu	Eu	Eu	Eu	Eu	Eu	Eu	Eu	Het	Het	Het	Het	Eu	Eu	Eu	Het
chr1	55400001	55450000	Eu-Het	Het	Het	Het	Eu	Eu	Het	Eu	Het	Het	Eu	Eu	Eu	Eu	Eu	Eu	Eu	Eu	Eu	Eu	Eu	Het	Het	Het	Het	Eu	Eu	Eu	Eu
chr1	55450001	55500000	Eu-Het	Het	Eu	Het	Het	Het	Eu	Eu	Het	Het	Eu	Eu	Eu	Eu	Eu	Eu	Eu	Eu	Eu	Eu	Eu	Het	Het	Het	Het	Eu	Eu	Eu	Eu
chr1	55500001	55550000	Eu-Het	Het	Eu	Het	Het	Het	Eu	Het	Eu	Het	Eu	Eu	Eu	Eu	Eu	Eu	Eu	Eu	Eu	Eu	Eu	Het	Het	Het	Het	Eu	Eu	Eu	Eu
chr1	55550001	55600000	Eu-Het	Het	Eu	Het	Het	Het	Het	Het	Eu	Het	Eu	Het	Eu	Eu	Eu	Eu	Eu	Eu	Eu	Eu	Eu	Het	Het	Het	Het	Eu	Eu	Eu	Eu
chr1	55600001	55650000	Eu-Het	Het	Eu	Het	Het	Het	Het	Het	Eu	Het	Eu	Het	Eu	Eu	Eu	Eu	Het	Eu	Eu	Eu	Eu	Het	Het	Het	Het	Eu	Eu	Eu	Eu
chr1	55650001	55700000	Eu-Het	Het	Eu	Het	Het	Het	Het	Het	Het	Het	Eu	Het	Eu	Eu	Eu	Eu	Het	Eu	Eu	Eu	Eu	Het	Het	Het	Eu	Eu	Eu	Eu	Eu
chr1	55700001	55750000	Eu-Het	Het	Eu	Het	Het	Het	Het	Het	Het	Het	Eu	Het	Eu	Eu	Eu	Eu	Eu	Eu	Eu	Eu	Eu	Het	Het	Het	Eu	Eu	Eu	Eu	Eu
chr1	55750001	55800000	Eu-Het	Het	Het	Het	Het	Het	Eu	Het	Het	Het	Eu	Het	Eu	Eu	Eu	Eu	Eu	Eu	Eu	Eu	Eu	Het	Het	Het	Het	Eu	Eu	Eu	Eu
chr1	55800001	55850000	Eu-Het	Het	Eu	Het	Het	Het	Het	Het	Het	Het	Eu	Het	Eu	Eu	Eu	Eu	Eu	Eu	Eu	Eu	Eu	Het	Het	Het	Het	Eu	Eu	Eu	Het
chr1	55850001	55900000	Eu-Het	Het	Het	Het	Het	Eu	Het	Het	Het	Het	Eu	Het	Eu	Eu	Eu	Eu	Eu	Eu	Eu	Eu	Eu	Het	Het	Het	Het	Eu	Eu	Eu	Het
chr1	55900001	55950000	Eu-Het	Het	Het	Het	Het	Eu	Het	Het	Het	Het	Eu	Het	Eu	Eu	Eu	Eu	Eu	Eu	Eu	Eu	Eu	Het	Het	Het	Eu	Eu	Eu	Eu	Het
chr1	55950001	56000000	Eu-Het	Het	Het	Het	Het	Het	Het	Het	Het	Het	Eu	Het	Eu	Eu	Eu	Eu	Eu	Eu	Eu	Het	Het	Het	Het	Het	Het	Eu	Eu	Eu	Het
chr1	56000001	56050000	Eu-Het	Het	Het	Het	Het	Het	Het	Het	Het	Het	Het	Het	Het	Het	Het	Het	Eu	Eu	Het	Het	Het	Het	Het	Het	Het	Het	Eu	Eu	Het
chr1	56050001	56100000	cHet	Het	Het	Het	Het	Het	Het	Het	Het	Het	Het	Het	Het	Het	Het	Het	Het	Het	Het	Het	Het	Het	Het	Het	Het	Het	Het	Eu	Het
chr1	56100001	56150000	cHet	Het	Het	Het	Het	Het	Het	Het	Het	Het	Het	Het	Het	Het	Het	Het	Het	Het	Het	Het	Het	Het	Het	Het	Het	Het	Het	Eu	Het
chr1	56150001	56200000	cHet	Het	Het	Het	Het	Het	Het	Het	Het	Het	Het	Het	Het	Het	Het	Het	Het	Het	Het	Het	Het	Het	Het	Het	Het	Het	Het	Eu	Het
chr1	56200001	56250000	cHet	Het	Het	Het	Het	Het	Het	Het	Het	Het	Het	Het	Het	Het	Het	Het	Het	Het	Het	Het	Het	Het	Het	Het	Het	Het	Het	Eu	Het
chr1	56250001	56300000	cHet	Het	Het	Het	Het	Het	Het	Het	Het	Het	Het	Het	Het	Het	Het	Het	Het	Het	Het	Het	Het	Het	Het	Het	Het	Het	Het	Het	Het
chr1	56300001	56350000	cHet	Het	Het	Het	Het	Het	Het	Het	Het	Het	Het	Het	Het	Het	Het	Het	Het	Het	Het	Het	Het	Het	Het	Het	Het	Het	Het	Het	Het
chr1	56350001	56400000	cHet	Het	Het	Het	Het	Het	Het	Het	Het	Het	Eu	Het	Het	Het	Het	Het	Het	Het	Het	Het	Het	Het	Het	Het	Het	Het	Het	Het	Het
chr1	56400001	56450000	cHet	Het	Het	Het	Het	Het	Het	Het	Het	Het	Het	Het	Het	Het	Het	Het	Het	Het	Het	Het	Het	Het	Het	Het	Het	Het	Het	Het	Het
chr1	56450001	56500000	cHet	Het	Het	Het	Het	Het	Het	Het	Het	Het	Het	Het	Het	Het	Het	Het	Het	Het	Het	Het	Het	Het	Het	Het	Het	Het	Het	Het	Het
chr1	56500001	56550000	cHet	Het	Het	Het	Het	Het	Het	Het	Het	Het	Het	Het	Het	Het	Het	Het	Het	Het	Het	Het	Het	Het	Eu	Het	Het	Het	Het	Het	Het
chr1	56550001	56600000	Eu-Het	Het	Het	Het	Het	Het	Het	Het	Het	Het	Het	Het	Het	Het	Het	Het	Het	Het	Het	Het	Het	Het	Eu	Eu	Het	Het	Het	Het	Het
chr1	56600001	56650000	Eu-Het	Het	Het	Het	Het	Het	Het	Het	Het	Het	Het	Het	Het	Het	Het	Het	Het	Het	Het	Het	Het	Het	Eu	Eu	Het	Het	Het	Het	Het
chr1	56650001	56700000	Eu-Het	Het	Het	Het	Het	Het	Het	Het	Het	Het	Het	Het	Het	Het	Het	Het	Het	Het	Het	Het	Het	Het	Eu	Eu	Het	Het	Het	Het	Het
chr1	56700001	56750000	Eu-Het	Het	Het	Het	Het	Het	Het	Het	Het	Het	Het	Het	Het	Het	Het	Het	Het	Het	Het	Het	Het	Het	Eu	Eu	Het	Het	Het	Het	Het
chr1	56750001	56800000	Eu-Het	Het	Het	Het	Het	Het	Het	Het	Het	Het	Het	Het	Het	Eu	Het	Het	Het	Eu	Het	Het	Het	Het	Eu	Eu	Het	Het	Het	Het	Het
chr1	56800001	56850000	Eu-Het	Het	Het	Het	Het	Het	Het	Het	Het	Het	Het	Het	Het	Eu	Het	Het	Het	Het	Het	Het	Het	Het	Eu	Het	Het	Het	Het	Het	Het
chr1	56850001	56900000	Eu-Het	Het	Het	Het	Het	Het	Het	Het	Het	Het	Het	Het	Het	Eu	Het	Het	Het	Het	Het	Het	Het	Het	Eu	Eu	Het	Het	Het	Het	Het
chr1	56900001	56950000	Eu-Het	Eu	Het	Het	Het	Het	Het	Het	Het	Het	Eu	Het	Het	Eu	Het	Het	Het	Het	Het	Het	Het	Het	Eu	Eu	Het	Het	Het	Eu	Het
chr1	56950001	57000000	Eu-Het	Eu	Het	Het	Eu	Het	Het	Het	Het	Het	Eu	Het	Het	Eu	Het	Het	Het	Eu	Het	Het	Het	Het	Eu	Eu	Het	Het	Het	Eu	Het
chr1	57000001	57050000	Eu-Het	Eu	Het	Het	Eu	Eu	Het	Eu	Het	Het	Eu	Het	Eu	Eu	Het	Het	Eu	Eu	Het	Het	Het	Het	Eu	Eu	Eu	Het	Het	Eu	Eu
chr1	57050001	57100000	Eu-Het	Het	Het	Het	Het	Eu	Het	Het	Het	Het	Eu	Het	Het	Het	Het	Het	Het	Het	Het	Het	Het	Het	Het	Het	Eu	Het	Het	Het	Het
chr1	57100001	57150000	Eu-Het	Het	Het	Het	Het	Eu	Het	Het	Het	Het	Eu	Het	Het	Het	Het	Het	Het	Het	Het	Het	Het	Het	Het	Het	Het	Het	Eu	Eu	Het
chr1	57150001	57200000	Eu-Het	Het	Het	Het	Het	Het	Het	Het	Het	Het	Eu	Het	Het	Het	Het	Het	Het	Het	Het	Het	Het	Het	Het	Het	Het	Het	Eu	Eu	Het
chr1	57200001	57250000	Eu-Het	Het	Het	Het	Het	Eu	Het	Het	Het	Het	Eu	Het	Het	Het	Het	Het	Het	Het	Het	Het	Het	Het	Het	Het	Het	Het	Het	Eu	Het
chr1	57250001	57300000	Eu-Het	Het	Het	Het	Het	Eu	Het	Het	Het	Het	Eu	Het	Het	Eu	Het	Het	Het	Het	Het	Het	Het	Het	Het	Het	Het	Eu	Het	Eu	Het
chr1	57300001	57350000	Eu-Het	Het	Eu	Het	Eu	Eu	Het	Het	Het	Het	Eu	Het	Eu	Eu	Het	Het	Het	Het	Het	Het	Het	Het	Het	Het	Het	Eu	Het	Eu	Het
chr1	57350001	57400000	Eu-Het	Het	Het	Het	Eu	Eu	Eu	Eu	Het	Het	Eu	Eu	Eu	Eu	Eu	Eu	Eu	Het	Eu	Eu	Het	Het	Het	Het	Het	Eu	Eu	Eu	Het
chr1	57400001	57450000	Eu-Het	Het	Eu	Het	Eu	Eu	Eu	Eu	Het	Eu	Eu	Eu	Eu	Eu	Eu	Eu	Eu	Eu	Eu	Eu	Eu	Het	Het	Eu	Eu	Eu	Eu	Eu	Eu
chr1	57450001	57500000	cEu	Eu	Eu	Eu	Eu	Eu	Eu	Eu	Eu	Eu	Eu	Eu	Eu	Eu	Eu	Eu	Eu	Eu	Eu	Eu	Eu	Het	Eu	Eu	Eu	Eu	Eu	Eu	Eu
chr1	57500001	57550000	Eu-Het	Het	Het	Het	Eu	Eu	Eu	Eu	Eu	Eu	Eu	Het	Eu	Eu	Eu	Eu	Eu	Het	Eu	Eu	Het	Het	Het	Het	Het	Eu	Eu	Eu	Eu
chr1	57550001	57600000	Eu-Het	Het	Het	Het	Eu	Eu	Eu	Eu	Het	Eu	Eu	Het	Eu	Eu	Eu	Eu	Het	Het	Eu	Eu	Het	Het	Het	Het	Het	Eu	Eu	Eu	Eu
chr1	57600001	57650000	Eu-Het	Het	Het	Het	Eu	Eu	Eu	Eu	Het	Eu	Eu	Het	Eu	Eu	Eu	Eu	Het	Het	Het	Eu	Het	Het	Het	Het	Het	Eu	Eu	Eu	Eu
chr1	57650001	57700000	Eu-Het	Het	Het	Het	Eu	Eu	Eu	Eu	Het	Eu	Het	Het	Eu	Eu	Eu	Eu	Het	Het	Het	Eu	Het	Eu	Het	Het	Het	Eu	Eu	Eu	Eu
chr1	57700001	57750000	Eu-Het	Het	Het	Het	Eu	Eu	Eu	Eu	Het	Eu	Eu	Het	Eu	Eu	Eu	Eu	Het	Het	Het	Eu	Het	Eu	Het	Het	Het	Eu	Eu	Eu	Eu
chr1	57750001	57800000	Eu-Het	Het	Het	Het	Eu	Eu	Eu	Eu	Het	Eu	Eu	Het	Eu	Het	Eu	Eu	Het	Het	Het	Eu	Het	Het	Het	Het	Eu	Eu	Het	Eu	Eu
chr1	57800001	57850000	Eu-Het	Het	Het	Het	Eu	Eu	Eu	Eu	Het	Eu	Eu	Het	Eu	Eu	Eu	Eu	Het	Het	Eu	Eu	Het	Het	Het	Eu	Eu	Eu	Eu	Eu	Eu
chr1	57850001	57900000	Eu-Het	Het	Eu	Het	Eu	Eu	Eu	Eu	Het	Eu	Eu	Het	Eu	Eu	Eu	Eu	Het	Het	Eu	Eu	Het	Eu	Eu	Eu	Het	Eu	Eu	Eu	Eu
chr1	57900001	57950000	Eu-Het	Het	Eu	Het	Eu	Eu	Eu	Eu	Het	Eu	Eu	Eu	Eu	Eu	Eu	Eu	Eu	Het	Eu	Eu	Het	Eu	Eu	Eu	Het	Eu	Het	Eu	Eu
chr1	57950001	58000000	Eu-Het	Eu	Eu	Het	Eu	Eu	Eu	Eu	Het	Eu	Eu	Eu	Eu	Eu	Eu	Eu	Eu	Eu	Eu	Eu	Eu	Het	Eu	Eu	Het	Eu	Eu	Eu	Eu
chr1	58000001	58050000	cEu	Eu	Eu	Eu	Eu	Eu	Eu	Eu	Eu	Eu	Eu	Eu	Eu	Eu	Eu	Eu	Eu	Eu	Eu	Eu	Eu	Het	Eu	Eu	Eu	Eu	Eu	Eu	Eu
chr1	58050001	58100000	cEu	Eu	Eu	Eu	Eu	Eu	Eu	Eu	Eu	Eu	Eu	Eu	Eu	Eu	Eu	Eu	Eu	Eu	Eu	Eu	Eu	Eu	Eu	Eu	Eu	Eu	Eu	Eu	Eu
chr1	58100001	58150000	cEu	Eu	Eu	Eu	Eu	Eu	Eu	Eu	Eu	Eu	Eu	Eu	Eu	Eu	Eu	Eu	Eu	Eu	Eu	Eu	Eu	Eu	Eu	Eu	Het	Eu	Eu	Eu	Eu
chr1	58150001	58200000	cEu	Eu	Eu	Het	Eu	Eu	Eu	Eu	Eu	Eu	Eu	Eu	Eu	Eu	Eu	Eu	Eu	Eu	Eu	Eu	Eu	Eu	Eu	Eu	Het	Eu	Eu	Eu	Eu
chr1	58200001	58250000	Eu-Het	Eu	Eu	Het	Eu	Eu	Eu	Eu	Eu	Eu	Eu	Eu	Eu	Eu	Eu	Eu	Eu	Eu	Eu	Eu	Eu	Eu	Eu	Eu	Het	Eu	Het	Eu	Eu
chr1	58250001	58300000	Eu-Het	Eu	Eu	Het	Eu	Eu	Eu	Eu	Eu	Eu	Eu	Eu	Eu	Eu	Eu	Eu	Eu	Eu	Eu	Eu	Eu	Eu	Eu	Eu	Het	Eu	Het	Eu	Eu
chr1	58300001	58350000	cEu	Eu	Eu	Het	Eu	Eu	Eu	Eu	Eu	Eu	Eu	Eu	Eu	Eu	Eu	Eu	Eu	Eu	Eu	Eu	Eu	Eu	Eu	Eu	Eu	Eu	Eu	Eu	Eu
chr1	58350001	58400000	cEu	Eu	Eu	Eu	Eu	Eu	Eu	Eu	Eu	Eu	Eu	Eu	Eu	Eu	Eu	Eu	Eu	Eu	Eu	Eu	Eu	Eu	Eu	Eu	Eu	Eu	Eu	Eu	Eu
chr1	58400001	58450000	cEu	Eu	Eu	Eu	Eu	Eu	Eu	Eu	Eu	Eu	Eu	Eu	Eu	Eu	Eu	Eu	Eu	Eu	Eu	Eu	Eu	Eu	Eu	Eu	Eu	Eu	Eu	Eu	Eu
chr1	58450001	58500000	cEu	Eu	Eu	Eu	Eu	Eu	Eu	Eu	Eu	Eu	Eu	Eu	Eu	Eu	Eu	Eu	Eu	Eu	Eu	Eu	Eu	Eu	Eu	Eu	Eu	Eu	Eu	Eu	Eu
chr1	58500001	58550000	cEu	Eu	Eu	Eu	Eu	Eu	Eu	Eu	Eu	Eu	Eu	Eu	Eu	Eu	Eu	Eu	Eu	Eu	Eu	Eu	Eu	Eu	Eu	Eu	Eu	Eu	Eu	Eu	Eu
chr1	58550001	58600000	cEu	Eu	Eu	Eu	Eu	Eu	Eu	Eu	Eu	Eu	Eu	Eu	Eu	Eu	Eu	Eu	Eu	Eu	Eu	Eu	Eu	Eu	Eu	Eu	Eu	Eu	Eu	Eu	Eu
chr1	58600001	58650000	cEu	Eu	Eu	Eu	Eu	Eu	Eu	Eu	Eu	Eu	Eu	Eu	Eu	Eu	Eu	Eu	Eu	Eu	Eu	Eu	Eu	Eu	Eu	Eu	Eu	Eu	Eu	Eu	Eu
chr1	58650001	58700000	cEu	Eu	Eu	Eu	Eu	Eu	Eu	Eu	Eu	Eu	Eu	Eu	Eu	Eu	Eu	Eu	Eu	Eu	Eu	Eu	Eu	Eu	Eu	Eu	Eu	Eu	Eu	Eu	Eu
chr1	58700001	58750000	cEu	Eu	Eu	Eu	Eu	Eu	Eu	Eu	Eu	Eu	Eu	Eu	Eu	Eu	Eu	Eu	Eu	Eu	Eu	Eu	Eu	Eu	Eu	Eu	Eu	Eu	Eu	Eu	Eu
chr1	58750001	58800000	cEu	Eu	Eu	Eu	Eu	Eu	Eu	Eu	Eu	Eu	Eu	Eu	Eu	Eu	Eu	Eu	Eu	Eu	Eu	Eu	Eu	Eu	Eu	Eu	Eu	Eu	Eu	Eu	Eu
chr1	58800001	58850000	cEu	Eu	Eu	Eu	Eu	Eu	Eu	Eu	Eu	Eu	Eu	Eu	Eu	Eu	Eu	Eu	Eu	Eu	Eu	Eu	Eu	Eu	Eu	Eu	Eu	Eu	Eu	Eu	Eu
chr1	58850001	58900000	cEu	Eu	Eu	Eu	Eu	Eu	Eu	Eu	Eu	Eu	Eu	Eu	Eu	Eu	Eu	Eu	Eu	Eu	Eu	Eu	Eu	Eu	Eu	Eu	Eu	Eu	Eu	Eu	Eu
chr1	58900001	58950000	cEu	Eu	Eu	Eu	Eu	Eu	Eu	Eu	Eu	Eu	Eu	Eu	Eu	Eu	Eu	Eu	Eu	Eu	Eu	Eu	Eu	Eu	Eu	Eu	Eu	Eu	Eu	Eu	Eu
chr1	58950001	59000000	cEu	Eu	Eu	Eu	Eu	Eu	Eu	Eu	Eu	Eu	Eu	Eu	Eu	Eu	Eu	Eu	Eu	Eu	Eu	Eu	Eu	Eu	Eu	Eu	Eu	Eu	Eu	Eu	Eu
chr1	59000001	59050000	cEu	Eu	Eu	Eu	Eu	Eu	Eu	Eu	Eu	Eu	Eu	Eu	Eu	Eu	Eu	Eu	Eu	Eu	Eu	Eu	Eu	Eu	Eu	Eu	Eu	Eu	Eu	Eu	Eu
chr1	59050001	59100000	cEu	Eu	Eu	Eu	Eu	Eu	Eu	Eu	Eu	Eu	Eu	Eu	Eu	Eu	Eu	Eu	Eu	Eu	Eu	Eu	Eu	Eu	Eu	Eu	Eu	Eu	Eu	Eu	Eu
chr1	59100001	59150000	cEu	Eu	Eu	Eu	Eu	Eu	Eu	Eu	Eu	Eu	Eu	Eu	Eu	Eu	Eu	Eu	Eu	Eu	Eu	Eu	Eu	Eu	Eu	Eu	Eu	Eu	Eu	Eu	Eu
chr1	59150001	59200000	cEu	Eu	Eu	Eu	Eu	Eu	Eu	Eu	Eu	Eu	Eu	Eu	Eu	Eu	Eu	Eu	Eu	Eu	Eu	Eu	Eu	Eu	Eu	Eu	Eu	Eu	Eu	Eu	Eu
chr1	59200001	59250000	cEu	Eu	Eu	Eu	Eu	Eu	Eu	Eu	Eu	Eu	Eu	Eu	Eu	Eu	Eu	Eu	Eu	Eu	Eu	Eu	Eu	Eu	Eu	Eu	Eu	Eu	Eu	Eu	Eu
chr1	59250001	59300000	cEu	Eu	Eu	Eu	Eu	Eu	Eu	Eu	Eu	Eu	Eu	Eu	Eu	Eu	Eu	Eu	Eu	Eu	Eu	Eu	Eu	Eu	Eu	Eu	Eu	Eu	Eu	Eu	Eu
chr1	59300001	59350000	cEu	Eu	Eu	Eu	Eu	Eu	Eu	Eu	Eu	Eu	Eu	Eu	Eu	Eu	Eu	Eu	Eu	Eu	Eu	Eu	Eu	Eu	Eu	Eu	Eu	Eu	Eu	Eu	Eu
chr1	59350001	59400000	cEu	Eu	Eu	Eu	Eu	Eu	Eu	Eu	Eu	Eu	Eu	Eu	Eu	Eu	Eu	Eu	Eu	Eu	Eu	Eu	Eu	Eu	Eu	Eu	Eu	Eu	Eu	Eu	Eu
chr1	59400001	59450000	cEu	Eu	Eu	Eu	Eu	Eu	Eu	Eu	Eu	Eu	Eu	Eu	Eu	Eu	Eu	Eu	Eu	Eu	Eu	Eu	Eu	Eu	Eu	Eu	Eu	Eu	Eu	Eu	Eu
chr1	59450001	59500000	cEu	Eu	Eu	Eu	Eu	Eu	Eu	Eu	Eu	Eu	Eu	Eu	Eu	Eu	Eu	Eu	Eu	Eu	Eu	Eu	Eu	Eu	Eu	Eu	Eu	Eu	Eu	Eu	Eu
chr1	59500001	59550000	cEu	Eu	Eu	Eu	Eu	Eu	Eu	Eu	Eu	Eu	Eu	Eu	Eu	Eu	Eu	Eu	Eu	Eu	Eu	Eu	Eu	Eu	Eu	Eu	Eu	Eu	Eu	Eu	Eu
chr1	59550001	59600000	cEu	Eu	Eu	Eu	Eu	Eu	Eu	Eu	Eu	Eu	Eu	Eu	Eu	Eu	Eu	Eu	Eu	Eu	Eu	Eu	Eu	Eu	Eu	Eu	Eu	Eu	Eu	Eu	Eu
chr1	59600001	59650000	cEu	Eu	Eu	Eu	Eu	Eu	Eu	Eu	Eu	Eu	Eu	Eu	Eu	Eu	Eu	Eu	Eu	Eu	Eu	Eu	Eu	Eu	Eu	Eu	Eu	Eu	Eu	Eu	Eu
chr1	59650001	59700000	cEu	Eu	Eu	Eu	Eu	Eu	Eu	Eu	Eu	Eu	Eu	Eu	Eu	Eu	Eu	Eu	Eu	Eu	Eu	Eu	Eu	Eu	Eu	Eu	Eu	Eu	Eu	Eu	Eu
chr1	59700001	59750000	cEu	Eu	Eu	Eu	Eu	Eu	Eu	Eu	Eu	Eu	Eu	Eu	Eu	Eu	Eu	Eu	Eu	Eu	Eu	Eu	Eu	Eu	Eu	Eu	Eu	Eu	Eu	Eu	Eu
chr1	59750001	59800000	cEu	Eu	Eu	Eu	Eu	Eu	Eu	Eu	Eu	Eu	Eu	Eu	Eu	Eu	Eu	Eu	Eu	Eu	Eu	Eu	Eu	Eu	Eu	Eu	Eu	Eu	Eu	Eu	Eu
chr1	59800001	59850000	cEu	Eu	Eu	Eu	Eu	Eu	Eu	Eu	Eu	Eu	Eu	Eu	Eu	Eu	Eu	Eu	Eu	Eu	Eu	Eu	Eu	Eu	Eu	Eu	Eu	Eu	Eu	Eu	Eu
chr1	59850001	59900000	cEu	Eu	Eu	Eu	Eu	Eu	Eu	Eu	Eu	Eu	Eu	Eu	Eu	Eu	Eu	Eu	Eu	Eu	Eu	Eu	Eu	Eu	Eu	Eu	Eu	Eu	Eu	Eu	Eu
chr1	59900001	59950000	cEu	Eu	Eu	Eu	Eu	Eu	Eu	Eu	Eu	Eu	Eu	Eu	Eu	Eu	Eu	Eu	Eu	Eu	Eu	Eu	Eu	Eu	Eu	Eu	Eu	Eu	Eu	Eu	Eu
chr1	59950001	60000000	cEu	Eu	Eu	Eu	Eu	Eu	Eu	Eu	Eu	Eu	Eu	Eu	Eu	Eu	Eu	Eu	Eu	Eu	Eu	Eu	Eu	Eu	Eu	Eu	Eu	Eu	Eu	Eu	Eu
chr1	60000001	60050000	cEu	Eu	Eu	Eu	Eu	Eu	Eu	Eu	Eu	Eu	Eu	Eu	Eu	Eu	Eu	Eu	Eu	Eu	Eu	Eu	Eu	Eu	Eu	Eu	Eu	Eu	Eu	Eu	Eu
chr1	60050001	60100000	cEu	Eu	Eu	Eu	Eu	Eu	Eu	Eu	Eu	Eu	Eu	Eu	Eu	Eu	Eu	Eu	Eu	Eu	Eu	Eu	Eu	Eu	Eu	Eu	Eu	Eu	Eu	Eu	Eu
chr1	60100001	60150000	cEu	Eu	Eu	Eu	Eu	Eu	Eu	Eu	Eu	Eu	Eu	Eu	Eu	Eu	Eu	Eu	Eu	Eu	Eu	Eu	Eu	Eu	Eu	Eu	Eu	Eu	Eu	Eu	Eu
chr1	60150001	60200000	cEu	Eu	Eu	Eu	Eu	Eu	Eu	Eu	Eu	Eu	Eu	Eu	Eu	Eu	Eu	Eu	Eu	Eu	Eu	Eu	Eu	Eu	Eu	Eu	Eu	Eu	Eu	Eu	Eu
chr1	60200001	60250000	cEu	Eu	Eu	Eu	Eu	Eu	Eu	Eu	Eu	Eu	Eu	Eu	Eu	Eu	Eu	Eu	Eu	Eu	Eu	Eu	Eu	Eu	Eu	Eu	Eu	Eu	Eu	Eu	Eu
chr1	60250001	60300000	cEu	Eu	Eu	Eu	Eu	Eu	Eu	Eu	Eu	Eu	Eu	Eu	Eu	Eu	Eu	Eu	Eu	Eu	Eu	Eu	Eu	Eu	Eu	Eu	Eu	Eu	Eu	Eu	Eu
chr1	60300001	60350000	cEu	Eu	Eu	Eu	Eu	Eu	Eu	Eu	Eu	Eu	Eu	Eu	Eu	Eu	Eu	Eu	Eu	Eu	Eu	Eu	Eu	Eu	Eu	Eu	Eu	Eu	Eu	Eu	Eu
chr1	60350001	60400000	cEu	Eu	Eu	Eu	Eu	Eu	Eu	Eu	Eu	Eu	Eu	Eu	Eu	Eu	Eu	Eu	Eu	Eu	Eu	Eu	Eu	Eu	Eu	Eu	Eu	Eu	Eu	Eu	Eu
chr1	60400001	60450000	cEu	Eu	Eu	Eu	Eu	Eu	Eu	Eu	Eu	Eu	Eu	Eu	Eu	Eu	Eu	Eu	Eu	Eu	Eu	Eu	Eu	Eu	Eu	Eu	Eu	Eu	Eu	Eu	Eu
chr1	60450001	60500000	cEu	Eu	Eu	Eu	Eu	Eu	Eu	Eu	Eu	Eu	Eu	Eu	Eu	Eu	Eu	Eu	Eu	Eu	Eu	Eu	Eu	Eu	Eu	Eu	Eu	Eu	Eu	Eu	Eu
chr1	60500001	60550000	cEu	Eu	Eu	Eu	Eu	Eu	Eu	Eu	Eu	Eu	Eu	Eu	Eu	Eu	Eu	Eu	Eu	Eu	Eu	Eu	Eu	Eu	Eu	Eu	Eu	Eu	Eu	Eu	Eu
chr1	60550001	60600000	cEu	Eu	Eu	Eu	Eu	Eu	Eu	Eu	Eu	Eu	Eu	Eu	Eu	Eu	Eu	Eu	Eu	Eu	Eu	Eu	Eu	Eu	Eu	Eu	Eu	Eu	Eu	Eu	Eu
chr1	60600001	60650000	cEu	Eu	Eu	Eu	Eu	Eu	Eu	Eu	Eu	Eu	Eu	Eu	Eu	Eu	Eu	Eu	Eu	Eu	Eu	Eu	Eu	Eu	Eu	Eu	Eu	Eu	Eu	Eu	Eu
chr1	60650001	60700000	cEu	Eu	Eu	Eu	Eu	Eu	Eu	Eu	Eu	Eu	Eu	Eu	Eu	Eu	Eu	Eu	Eu	Eu	Eu	Eu	Eu	Eu	Eu	Eu	Eu	Eu	Eu	Eu	Eu
chr1	60700001	60750000	Eu-Het	Eu	Eu	Het	Eu	Eu	Eu	Eu	Eu	Eu	Eu	Het	Eu	Eu	Eu	Eu	Eu	Eu	Eu	Eu	Eu	Eu	Eu	Eu	Eu	Eu	Eu	Eu	Eu
chr1	60750001	60800000	Eu-Het	Eu	Eu	Het	Eu	Eu	Eu	Eu	Eu	Eu	Eu	Het	Eu	Eu	Eu	Eu	Eu	Eu	Eu	Eu	Eu	Eu	Eu	Eu	Eu	Eu	Eu	Eu	Eu
chr1	60800001	60850000	Eu-Het	Eu	Eu	Het	Eu	Eu	Eu	Eu	Eu	Eu	Eu	Het	Eu	Eu	Eu	Eu	Eu	Eu	Eu	Eu	Eu	Eu	Eu	Eu	Eu	Eu	Eu	Eu	Eu
chr1	60850001	60900000	Eu-Het	Eu	Eu	Het	Eu	Eu	Eu	Eu	Eu	Eu	Eu	Het	Eu	Eu	Eu	Eu	Eu	Eu	Eu	Eu	Eu	Eu	Eu	Eu	Eu	Eu	Eu	Eu	Eu
chr1	60900001	60950000	Eu-Het	Eu	Eu	Het	Eu	Eu	Eu	Eu	Eu	Eu	Eu	Het	Eu	Eu	Eu	Eu	Eu	Eu	Eu	Eu	Eu	Eu	Eu	Eu	Eu	Eu	Eu	Eu	Eu
chr1	60950001	61000000	cEu	Eu	Eu	Het	Eu	Eu	Eu	Eu	Eu	Eu	Eu	Eu	Eu	Eu	Eu	Eu	Eu	Eu	Eu	Eu	Eu	Eu	Eu	Eu	Eu	Eu	Eu	Eu	Eu
chr1	61000001	61050000	Eu-Het	Het	Eu	Het	Eu	Eu	Eu	Eu	Eu	Eu	Het	Het	Eu	Eu	Eu	Eu	Eu	Eu	Eu	Eu	Eu	Eu	Eu	Eu	Eu	Eu	Eu	Eu	Eu
chr1	61050001	61100000	Eu-Het	Het	Het	Het	Het	Eu	Eu	Het	Eu	Eu	Het	Het	Eu	Eu	Eu	Eu	Het	Eu	Eu	Eu	Eu	Het	Eu	Het	Het	Eu	Eu	Eu	Eu
chr1	61100001	61150000	Eu-Het	Het	Het	Het	Het	Eu	Eu	Het	Eu	Eu	Het	Het	Eu	Eu	Eu	Eu	Het	Eu	Eu	Eu	Eu	Het	Eu	Het	Het	Eu	Eu	Eu	Eu
chr1	61150001	61200000	Eu-Het	Het	Het	Het	Het	Eu	Eu	Het	Eu	Eu	Het	Het	Eu	Eu	Eu	Eu	Het	Eu	Eu	Eu	Eu	Het	Eu	Het	Het	Eu	Eu	Eu	Eu
chr1	61200001	61250000	Eu-Het	Het	Het	Het	Het	Eu	Eu	Het	Eu	Eu	Het	Het	Eu	Eu	Eu	Eu	Het	Eu	Eu	Eu	Eu	Het	Eu	Het	Het	Eu	Eu	Eu	Eu
chr1	61250001	61300000	Eu-Het	Het	Eu	Het	Het	Eu	Eu	Het	Eu	Eu	Het	Het	Eu	Het	Eu	Eu	Het	Het	Eu	Eu	Eu	Het	Eu	Het	Het	Eu	Eu	Het	Eu
chr1	61300001	61350000	Eu-Het	Het	Eu	Het	Het	Eu	Eu	Het	Eu	Het	Het	Het	Eu	Het	Eu	Eu	Het	Het	Eu	Eu	Het	Het	Eu	Het	Het	Eu	Eu	Eu	Eu
chr1	61350001	61400000	Eu-Het	Het	Het	Het	Het	Eu	Eu	Het	Eu	Het	Het	Het	Eu	Het	Eu	Eu	Het	Het	Eu	Eu	Het	Eu	Eu	Het	Het	Eu	Eu	Eu	Eu
chr1	61400001	61450000	Eu-Het	Het	Het	Het	Het	Eu	Eu	Het	Eu	Eu	Het	Het	Eu	Het	Eu	Eu	Het	Het	Eu	Eu	Het	Eu	Eu	Het	Het	Eu	Het	Het	Eu
chr1	61450001	61500000	Eu-Het	Het	Het	Het	Het	Eu	Eu	Het	Eu	Eu	Het	Het	Eu	Het	Eu	Eu	Het	Het	Eu	Het	Het	Het	Eu	Het	Het	Eu	Het	Het	Eu
chr1	61500001	61550000	Eu-Het	Het	Het	Het	Het	Eu	Eu	Het	Eu	Het	Het	Het	Eu	Het	Het	Het	Het	Het	Eu	Het	Het	Het	Eu	Het	Het	Eu	Eu	Het	Eu
chr1	61550001	61600000	Eu-Het	Het	Het	Het	Het	Eu	Eu	Het	Eu	Het	Het	Het	Eu	Het	Het	Het	Het	Het	Eu	Het	Het	Het	Eu	Het	Het	Eu	Eu	Het	Eu
chr1	61600001	61650000	Eu-Het	Het	Het	Het	Het	Eu	Eu	Het	Eu	Het	Het	Het	Eu	Het	Het	Het	Het	Het	Eu	Het	Het	Eu	Eu	Het	Het	Eu	Eu	Het	Eu
chr1	61650001	61700000	Eu-Het	Het	Het	Het	Het	Eu	Eu	Het	Eu	Het	Het	Het	Eu	Het	Eu	Het	Het	Het	Eu	Het	Het	Eu	Eu	Het	Het	Eu	Eu	Het	Eu
chr1	61700001	61750000	Eu-Het	Het	Het	Het	Het	Eu	Eu	Het	Eu	Het	Het	Het	Eu	Het	Eu	Het	Het	Eu	Eu	Het	Het	Het	Eu	Het	Het	Eu	Eu	Het	Eu
chr1	61750001	61800000	Eu-Het	Het	Het	Het	Het	Eu	Eu	Het	Eu	Eu	Het	Het	Eu	Het	Eu	Eu	Het	Eu	Eu	Eu	Het	Eu	Eu	Het	Het	Eu	Eu	Het	Eu
chr1	61800001	61850000	Eu-Het	Het	Het	Het	Het	Eu	Eu	Het	Eu	Eu	Het	Het	Eu	Het	Eu	Eu	Het	Het	Eu	Eu	Eu	Eu	Eu	Het	Het	Eu	Eu	Het	Eu
chr1	61850001	61900000	Eu-Het	Het	Het	Het	Het	Eu	Eu	Het	Eu	Eu	Eu	Het	Eu	Het	Eu	Eu	Het	Het	Eu	Eu	Eu	Eu	Eu	Het	Het	Eu	Eu	Het	Eu
chr1	61900001	61950000	Eu-Het	Het	Het	Het	Het	Eu	Eu	Het	Eu	Eu	Eu	Het	Eu	Het	Eu	Eu	Het	Het	Eu	Eu	Eu	Eu	Eu	Het	Het	Eu	Eu	Het	Eu
chr1	61950001	62000000	Eu-Het	Het	Het	Het	Het	Eu	Eu	Het	Het	Eu	Eu	Het	Eu	Het	Eu	Het	Het	Het	Eu	Eu	Eu	Het	Eu	Het	Het	Eu	Eu	Het	Eu
chr1	62000001	62050000	Eu-Het	Het	Het	Het	Het	Eu	Eu	Het	Eu	Eu	Het	Het	Eu	Het	Eu	Het	Het	Het	Eu	Het	Eu	Het	Eu	Het	Het	Eu	Eu	Het	Eu
chr1	62050001	62100000	Eu-Het	Het	Het	Het	Het	Eu	Eu	Het	Eu	Eu	Het	Het	Eu	Het	Eu	Het	Het	Het	Eu	Het	Eu	Het	Eu	Het	Het	Eu	Eu	Het	Eu
chr1	62100001	62150000	Eu-Het	Het	Het	Het	Het	Eu	Eu	Het	Eu	Eu	Het	Het	Eu	Het	Eu	Het	Eu	Eu	Eu	Eu	Eu	Het	Eu	Het	Het	Eu	Eu	Het	Eu
chr1	62150001	62200000	Eu-Het	Het	Het	Het	Het	Eu	Eu	Het	Eu	Eu	Het	Het	Eu	Het	Eu	Het	Eu	Eu	Eu	Eu	Eu	Het	Eu	Het	Het	Eu	Eu	Het	Eu
chr1	62200001	62250000	Eu-Het	Het	Het	Het	Het	Eu	Eu	Het	Eu	Eu	Het	Het	Eu	Het	Eu	Het	Eu	Eu	Eu	Eu	Eu	Eu	Eu	Het	Het	Eu	Eu	Het	Eu
chr1	62250001	62300000	Eu-Het	Het	Eu	Het	Het	Eu	Eu	Het	Eu	Eu	Het	Het	Eu	Het	Eu	Het	Eu	Eu	Eu	Eu	Eu	Eu	Eu	Het	Het	Eu	Eu	Het	Eu
chr1	62300001	62350000	Eu-Het	Het	Het	Het	Het	Eu	Eu	Het	Eu	Eu	Het	Het	Eu	Het	Eu	Het	Eu	Eu	Eu	Eu	Eu	Eu	Eu	Het	Het	Eu	Eu	Het	Eu
chr1	62350001	62400000	Eu-Het	Het	Het	Het	Het	Eu	Eu	Het	Eu	Eu	Het	Het	Eu	Het	Het	Het	Eu	Eu	Eu	Het	Eu	Eu	Eu	Het	Het	Eu	Het	Het	Eu
chr1	62400001	62450000	Eu-Het	Het	Het	Het	Eu	Eu	Eu	Het	Eu	Eu	Het	Het	Eu	Het	Het	Het	Eu	Eu	Eu	Het	Eu	Eu	Eu	Het	Het	Eu	Eu	Het	Eu
chr1	62450001	62500000	Eu-Het	Het	Het	Het	Eu	Eu	Eu	Het	Eu	Eu	Het	Het	Eu	Het	Eu	Het	Eu	Eu	Eu	Het	Eu	Eu	Eu	Het	Eu	Eu	Eu	Het	Eu
chr1	62500001	62550000	Eu-Het	Het	Het	Het	Het	Eu	Eu	Het	Eu	Eu	Het	Het	Eu	Het	Eu	Het	Eu	Eu	Eu	Eu	Eu	Eu	Eu	Het	Eu	Eu	Het	Het	Eu
chr1	62550001	62600000	Eu-Het	Het	Het	Het	Het	Eu	Eu	Het	Eu	Eu	Het	Het	Eu	Het	Eu	Eu	Eu	Eu	Eu	Eu	Eu	Eu	Eu	Het	Eu	Eu	Eu	Het	Eu
chr1	62600001	62650000	Eu-Het	Het	Het	Het	Eu	Eu	Eu	Eu	Eu	Eu	Eu	Het	Eu	Het	Eu	Eu	Eu	Eu	Eu	Eu	Eu	Het	Eu	Het	Eu	Eu	Eu	Het	Eu
chr1	62650001	62700000	Eu-Het	Het	Het	Het	Eu	Eu	Eu	Eu	Eu	Eu	Het	Het	Eu	Het	Eu	Eu	Eu	Eu	Eu	Eu	Eu	Het	Eu	Het	Eu	Eu	Eu	Eu	Eu
chr1	62700001	62750000	Eu-Het	Eu	Eu	Eu	Eu	Eu	Eu	Eu	Eu	Eu	Eu	Het	Eu	Het	Eu	Eu	Eu	Eu	Eu	Eu	Eu	Het	Eu	Eu	Het	Eu	Eu	Eu	Eu
chr1	62750001	62800000	cEu	Eu	Eu	Eu	Eu	Eu	Eu	Eu	Eu	Eu	Eu	Het	Eu	Eu	Eu	Eu	Eu	Eu	Eu	Eu	Eu	Eu	Eu	Eu	Het	Eu	Eu	Eu	Eu
chr1	62800001	62850000	cEu	Eu	Eu	Eu	Eu	Eu	Eu	Eu	Eu	Eu	Eu	Het	Eu	Eu	Eu	Eu	Eu	Eu	Eu	Eu	Eu	Eu	Eu	Eu	Eu	Eu	Eu	Eu	Eu
chr1	62850001	62900000	cEu	Eu	Eu	Eu	Eu	Eu	Eu	Eu	Eu	Eu	Eu	Eu	Eu	Eu	Eu	Eu	Eu	Eu	Eu	Eu	Eu	Eu	Eu	Eu	Eu	Eu	Eu	Eu	Eu
chr1	62900001	62950000	cEu	Eu	Eu	Eu	Eu	Eu	Eu	Eu	Eu	Eu	Eu	Eu	Eu	Eu	Eu	Eu	Eu	Eu	Eu	Eu	Eu	Eu	Eu	Eu	Het	Eu	Eu	Eu	Eu
chr1	62950001	63000000	Eu-Het	Eu	Eu	Eu	Eu	Eu	Eu	Eu	Eu	Eu	Eu	Het	Eu	Eu	Eu	Eu	Eu	Het	Eu	Eu	Eu	Eu	Eu	Eu	Eu	Eu	Eu	Eu	Eu
chr1	63000001	63050000	cEu	Eu	Eu	Eu	Eu	Eu	Eu	Eu	Eu	Eu	Eu	Eu	Eu	Eu	Eu	Eu	Eu	Eu	Eu	Eu	Eu	Eu	Eu	Eu	Eu	Eu	Eu	Eu	Eu
chr1	63050001	63100000	cEu	Eu	Eu	Eu	Eu	Eu	Eu	Eu	Eu	Eu	Eu	Eu	Eu	Eu	Eu	Eu	Eu	Eu	Eu	Eu	Eu	Eu	Eu	Eu	Eu	Eu	Eu	Eu	Eu
chr1	63100001	63150000	cEu	Eu	Eu	Eu	Eu	Eu	Eu	Eu	Eu	Eu	Eu	Eu	Eu	Eu	Eu	Eu	Eu	Eu	Eu	Eu	Eu	Eu	Eu	Eu	Eu	Eu	Eu	Eu	Eu
chr1	63150001	63200000	cEu	Eu	Eu	Eu	Eu	Eu	Eu	Eu	Eu	Eu	Eu	Eu	Eu	Eu	Eu	Eu	Eu	Eu	Eu	Eu	Eu	Het	Eu	Eu	Eu	Eu	Eu	Eu	Eu
chr1	63200001	63250000	cEu	Eu	Eu	Eu	Eu	Eu	Eu	Eu	Eu	Eu	Eu	Eu	Eu	Eu	Eu	Eu	Eu	Eu	Eu	Eu	Eu	Het	Eu	Eu	Eu	Eu	Eu	Eu	Eu
chr1	63250001	63300000	cEu	Eu	Eu	Eu	Eu	Eu	Eu	Eu	Eu	Eu	Eu	Eu	Eu	Eu	Eu	Eu	Eu	Eu	Eu	Eu	Eu	Het	Eu	Eu	Eu	Eu	Eu	Eu	Eu
chr1	63300001	63350000	Eu-Het	Eu	Eu	Eu	Eu	Eu	Eu	Eu	Eu	Eu	Het	Eu	Eu	Het	Het	Het	Eu	Het	Eu	Het	Het	Het	Eu	Eu	Het	Eu	Eu	Eu	Het
chr1	63350001	63400000	Eu-Het	Eu	Eu	Eu	Eu	Eu	Eu	Eu	Het	Eu	Het	Eu	Eu	Het	Het	Het	Het	Het	Het	Het	Het	Het	Eu	Eu	Het	Eu	Eu	Eu	Het
chr1	63400001	63450000	Eu-Het	Eu	Eu	Eu	Eu	Eu	Eu	Eu	Het	Eu	Het	Eu	Eu	Het	Het	Het	Het	Het	Het	Het	Het	Het	Eu	Eu	Het	Eu	Eu	Eu	Het
chr1	63450001	63500000	Eu-Het	Eu	Eu	Eu	Eu	Eu	Eu	Eu	Eu	Eu	Het	Het	Eu	Het	Het	Het	Het	Het	Het	Het	Het	Het	Eu	Eu	Het	Eu	Eu	Eu	Het
chr1	63500001	63550000	Eu-Het	Eu	Eu	Eu	Eu	Eu	Eu	Eu	Eu	Eu	Het	Het	Eu	Het	Het	Het	Het	Het	Het	Het	Het	Het	Eu	Eu	Het	Eu	Eu	Eu	Het
chr1	63550001	63600000	Eu-Het	Eu	Eu	Eu	Eu	Eu	Eu	Eu	Eu	Eu	Het	Het	Eu	Het	Het	Het	Het	Het	Het	Het	Het	Het	Eu	Eu	Het	Eu	Eu	Eu	Het
chr1	63600001	63650000	Eu-Het	Eu	Eu	Eu	Eu	Eu	Eu	Eu	Eu	Eu	Het	Het	Eu	Het	Het	Het	Het	Het	Het	Het	Het	Het	Eu	Eu	Het	Eu	Eu	Eu	Het
chr1	63650001	63700000	Eu-Het	Eu	Eu	Eu	Eu	Eu	Eu	Eu	Eu	Eu	Het	Het	Eu	Het	Eu	Eu	Eu	Het	Eu	Eu	Het	Het	Eu	Eu	Het	Eu	Eu	Eu	Het
chr1	63700001	63750000	Eu-Het	Eu	Eu	Eu	Eu	Eu	Eu	Eu	Eu	Eu	Het	Eu	Eu	Eu	Eu	Eu	Eu	Eu	Eu	Eu	Eu	Het	Eu	Eu	Eu	Eu	Eu	Eu	Eu
chr1	63750001	63800000	Eu-Het	Eu	Eu	Eu	Eu	Eu	Eu	Eu	Eu	Eu	Het	Eu	Eu	Eu	Eu	Eu	Eu	Eu	Eu	Eu	Eu	Het	Eu	Eu	Eu	Eu	Eu	Eu	Eu
chr1	63800001	63850000	Eu-Het	Eu	Eu	Eu	Eu	Eu	Eu	Eu	Eu	Eu	Het	Eu	Eu	Eu	Eu	Eu	Eu	Eu	Eu	Eu	Het	Het	Eu	Eu	Eu	Eu	Eu	Eu	Eu
chr1	63850001	63900000	Eu-Het	Eu	Eu	Eu	Eu	Eu	Eu	Eu	Eu	Eu	Het	Het	Eu	Eu	Eu	Eu	Eu	Eu	Eu	Eu	Het	Het	Eu	Eu	Eu	Eu	Eu	Eu	Het
chr1	63900001	63950000	Eu-Het	Eu	Eu	Eu	Eu	Eu	Eu	Eu	Eu	Eu	Het	Het	Eu	Eu	Eu	Eu	Eu	Eu	Eu	Eu	Het	Het	Eu	Eu	Eu	Eu	Eu	Eu	Eu
chr1	63950001	64000000	Eu-Het	Eu	Eu	Eu	Eu	Eu	Eu	Eu	Eu	Eu	Het	Het	Eu	Eu	Eu	Eu	Eu	Eu	Eu	Eu	Eu	Het	Eu	Eu	Eu	Eu	Eu	Eu	Eu
chr1	64000001	64050000	Eu-Het	Eu	Eu	Eu	Eu	Eu	Eu	Eu	Eu	Eu	Eu	Het	Eu	Eu	Eu	Eu	Eu	Eu	Eu	Eu	Eu	Het	Eu	Eu	Eu	Eu	Eu	Eu	Eu
chr1	64050001	64100000	Eu-Het	Eu	Eu	Eu	Eu	Eu	Eu	Eu	Eu	Eu	Eu	Het	Eu	Eu	Eu	Eu	Eu	Eu	Eu	Eu	Eu	Het	Eu	Eu	Eu	Eu	Eu	Eu	Eu
chr1	64100001	64150000	Eu-Het	Eu	Eu	Eu	Eu	Eu	Eu	Eu	Eu	Eu	Eu	Het	Eu	Eu	Eu	Eu	Eu	Eu	Eu	Eu	Eu	Het	Eu	Eu	Eu	Eu	Eu	Eu	Eu
chr1	64150001	64200000	Eu-Het	Eu	Eu	Eu	Eu	Eu	Eu	Eu	Eu	Eu	Eu	Het	Eu	Eu	Eu	Eu	Eu	Eu	Eu	Eu	Eu	Het	Eu	Eu	Eu	Eu	Eu	Eu	Eu
chr1	64200001	64250000	Eu-Het	Eu	Eu	Eu	Eu	Eu	Eu	Eu	Eu	Eu	Eu	Het	Eu	Eu	Eu	Eu	Eu	Eu	Eu	Eu	Eu	Het	Eu	Eu	Eu	Eu	Eu	Eu	Eu
chr1	64250001	64300000	Eu-Het	Eu	Eu	Eu	Eu	Eu	Eu	Eu	Eu	Eu	Eu	Het	Eu	Eu	Eu	Eu	Eu	Eu	Eu	Eu	Eu	Het	Eu	Eu	Eu	Eu	Eu	Eu	Eu
chr1	64300001	64350000	Eu-Het	Eu	Eu	Eu	Eu	Eu	Eu	Eu	Eu	Eu	Eu	Het	Eu	Eu	Eu	Eu	Eu	Eu	Eu	Eu	Eu	Het	Eu	Eu	Eu	Eu	Eu	Eu	Eu
chr1	64350001	64400000	Eu-Het	Eu	Eu	Eu	Eu	Eu	Eu	Eu	Eu	Eu	Het	Het	Eu	Eu	Eu	Eu	Eu	Eu	Eu	Eu	Eu	Het	Eu	Eu	Eu	Eu	Eu	Eu	Eu
chr1	64400001	64450000	Eu-Het	Eu	Eu	Eu	Eu	Eu	Eu	Eu	Eu	Eu	Het	Eu	Eu	Eu	Eu	Eu	Eu	Eu	Eu	Eu	Eu	Het	Eu	Eu	Eu	Eu	Eu	Eu	Eu
chr1	64450001	64500000	Eu-Het	Eu	Eu	Eu	Eu	Eu	Eu	Eu	Eu	Eu	Het	Eu	Eu	Eu	Eu	Eu	Eu	Eu	Eu	Eu	Eu	Het	Eu	Eu	Eu	Eu	Eu	Eu	Eu
chr1	64500001	64550000	cEu	Eu	Eu	Eu	Eu	Eu	Eu	Eu	Eu	Eu	Eu	Eu	Eu	Eu	Eu	Eu	Eu	Eu	Eu	Eu	Eu	Het	Eu	Eu	Eu	Eu	Eu	Eu	Eu
chr1	64550001	64600000	cEu	Eu	Eu	Eu	Eu	Eu	Eu	Eu	Eu	Eu	Eu	Eu	Eu	Eu	Eu	Eu	Eu	Eu	Eu	Eu	Eu	Het	Eu	Eu	Eu	Eu	Eu	Eu	Eu
chr1	64600001	64650000	cEu	Eu	Eu	Eu	Eu	Eu	Eu	Eu	Eu	Eu	Eu	Eu	Eu	Eu	Eu	Eu	Eu	Eu	Eu	Eu	Eu	Het	Eu	Eu	Eu	Eu	Eu	Eu	Eu
chr1	64650001	64700000	cEu	Eu	Eu	Eu	Eu	Eu	Eu	Eu	Eu	Eu	Eu	Eu	Eu	Eu	Eu	Eu	Eu	Eu	Eu	Eu	Eu	Het	Eu	Eu	Eu	Eu	Eu	Eu	Eu
chr1	64700001	64750000	cEu	Eu	Eu	Eu	Eu	Eu	Eu	Eu	Eu	Eu	Eu	Eu	Eu	Eu	Eu	Eu	Eu	Eu	Eu	Eu	Eu	Het	Eu	Eu	Eu	Eu	Eu	Eu	Eu
chr1	64750001	64800000	cEu	Eu	Eu	Eu	Eu	Eu	Eu	Eu	Eu	Eu	Eu	Eu	Eu	Eu	Eu	Eu	Eu	Eu	Eu	Eu	Eu	Het	Eu	Eu	Eu	Eu	Eu	Eu	Eu
chr1	64800001	64850000	cEu	Eu	Eu	Eu	Eu	Eu	Eu	Eu	Eu	Eu	Eu	Eu	Eu	Eu	Eu	Eu	Eu	Eu	Eu	Eu	Eu	Het	Eu	Eu	Eu	Eu	Eu	Eu	Eu
chr1	64850001	64900000	cEu	Eu	Eu	Eu	Eu	Eu	Eu	Eu	Eu	Eu	Eu	Eu	Eu	Eu	Eu	Eu	Eu	Eu	Eu	Eu	Eu	Het	Eu	Eu	Eu	Eu	Eu	Eu	Eu
chr1	64900001	64950000	cEu	Eu	Eu	Eu	Eu	Eu	Eu	Eu	Eu	Eu	Eu	Eu	Eu	Eu	Eu	Eu	Eu	Eu	Eu	Eu	Eu	Het	Eu	Eu	Eu	Eu	Eu	Eu	Eu
chr1	64950001	65000000	cEu	Eu	Eu	Eu	Eu	Eu	Eu	Eu	Eu	Eu	Eu	Eu	Eu	Eu	Eu	Eu	Eu	Eu	Eu	Eu	Eu	Het	Eu	Eu	Eu	Eu	Eu	Eu	Eu
chr1	65000001	65050000	cEu	Eu	Eu	Eu	Eu	Eu	Eu	Eu	Eu	Eu	Eu	Eu	Eu	Eu	Eu	Eu	Eu	Eu	Eu	Eu	Eu	Het	Eu	Eu	Eu	Eu	Eu	Eu	Eu
chr1	65050001	65100000	cEu	Eu	Eu	Eu	Eu	Eu	Eu	Eu	Eu	Eu	Eu	Eu	Eu	Eu	Eu	Eu	Eu	Eu	Eu	Eu	Eu	Het	Eu	Eu	Eu	Eu	Eu	Eu	Eu
chr1	65100001	65150000	Eu-Het	Eu	Eu	Eu	Eu	Eu	Eu	Eu	Eu	Eu	Eu	Eu	Eu	Eu	Eu	Eu	Eu	Eu	Eu	Eu	Het	Het	Eu	Eu	Eu	Eu	Eu	Eu	Eu
chr1	65150001	65200000	cEu	Eu	Eu	Eu	Eu	Eu	Eu	Eu	Eu	Eu	Eu	Eu	Eu	Eu	Eu	Eu	Eu	Eu	Eu	Eu	Eu	Het	Eu	Eu	Eu	Eu	Eu	Eu	Eu
chr1	65200001	65250000	cEu	Eu	Eu	Eu	Eu	Eu	Eu	Eu	Eu	Eu	Eu	Eu	Eu	Eu	Eu	Eu	Eu	Eu	Eu	Eu	Eu	Het	Eu	Eu	Eu	Eu	Eu	Eu	Eu
chr1	65250001	65300000	Eu-Het	Eu	Eu	Eu	Eu	Het	Eu	Eu	Eu	Eu	Eu	Eu	Eu	Eu	Eu	Eu	Eu	Eu	Eu	Eu	Eu	Het	Eu	Eu	Eu	Eu	Eu	Eu	Eu
chr1	65300001	65350000	Eu-Het	Eu	Eu	Eu	Eu	Het	Eu	Eu	Eu	Het	Eu	Eu	Het	Eu	Eu	Eu	Eu	Eu	Eu	Eu	Het	Het	Eu	Eu	Eu	Eu	Het	Eu	Het
chr1	65350001	65400000	Eu-Het	Het	Het	Eu	Het	Het	Het	Het	Eu	Het	Het	Het	Het	Het	Het	Het	Eu	Het	Het	Het	Het	Het	Het	Eu	Het	Het	Het	Eu	Het
chr1	65400001	65450000	Eu-Het	Het	Het	Eu	Het	Het	Het	Het	Eu	Het	Het	Het	Het	Het	Het	Het	Het	Het	Het	Het	Het	Het	Het	Eu	Het	Het	Het	Eu	Het
chr1	65450001	65500000	Eu-Het	Het	Het	Eu	Het	Het	Het	Het	Het	Het	Het	Het	Het	Het	Het	Het	Het	Het	Het	Het	Het	Het	Het	Eu	Het	Het	Het	Het	Het
chr1	65500001	65550000	Eu-Het	Het	Eu	Eu	Het	Het	Het	Het	Het	Het	Het	Het	Het	Het	Het	Het	Het	Het	Het	Het	Het	Het	Het	Het	Het	Het	Het	Het	Het
chr1	65550001	65600000	cHet	Het	Het	Eu	Het	Het	Het	Het	Het	Het	Het	Het	Het	Het	Het	Het	Het	Het	Het	Het	Het	Het	Het	Het	Het	Het	Het	Het	Het
chr1	65600001	65650000	cHet	Het	Het	Eu	Het	Het	Het	Het	Het	Het	Het	Het	Het	Het	Het	Het	Het	Het	Het	Het	Het	Het	Het	Het	Het	Het	Het	Het	Het
chr1	65650001	65700000	cHet	Het	Het	Eu	Het	Het	Het	Het	Het	Het	Het	Het	Het	Het	Het	Het	Het	Het	Het	Het	Het	Het	Het	Het	Het	Het	Het	Het	Het
chr1	65700001	65750000	cHet	Het	Het	Eu	Het	Het	Het	Het	Het	Het	Het	Het	Het	Het	Het	Het	Het	Het	Het	Het	Het	Het	Het	Het	Het	Het	Het	Het	Het
chr1	65750001	65800000	cHet	Het	Het	Het	Het	Het	Het	Het	Het	Het	Het	Het	Het	Het	Het	Het	Het	Het	Het	Het	Het	Het	Het	Het	Het	Het	Het	Het	Het
chr1	65800001	65850000	cHet	Het	Het	Het	Het	Het	Het	Het	Het	Het	Het	Het	Het	Het	Het	Het	Het	Het	Het	Het	Het	Het	Het	Het	Eu	Het	Het	Het	Het
chr1	65850001	65900000	cHet	Het	Het	Eu	Het	Het	Het	Het	Het	Het	Het	Het	Het	Het	Het	Het	Het	Het	Het	Het	Het	Het	Het	Het	Eu	Het	Het	Het	Het
chr1	65900001	65950000	cHet	Het	Het	Het	Het	Het	Het	Het	Het	Het	Het	Het	Het	Het	Het	Het	Het	Het	Het	Het	Het	Het	Het	Het	Het	Het	Het	Het	Het
chr1	65950001	66000000	cHet	Het	Het	Het	Het	Het	Het	Het	Het	Het	Het	Het	Het	Het	Het	Het	Het	Het	Het	Het	Het	Het	Het	Het	Het	Het	Het	Eu	Het
chr1	66000001	66050000	cHet	Het	Het	Het	Het	Het	Het	Het	Het	Het	Het	Het	Het	Het	Het	Het	Het	Het	Het	Het	Het	Het	Het	Het	Het	Het	Het	Eu	Het
chr1	66050001	66100000	cHet	Het	Het	Het	Het	Het	Het	Het	Het	Het	Het	Het	Het	Het	Het	Het	Het	Het	Het	Het	Het	Het	Het	Het	Het	Het	Het	Eu	Het
chr1	66100001	66150000	Eu-Het	Het	Het	Eu	Het	Het	Het	Het	Het	Het	Het	Het	Het	Het	Het	Het	Het	Het	Het	Het	Het	Het	Het	Het	Het	Eu	Het	Eu	Het
chr1	66150001	66200000	Eu-Het	Het	Eu	Eu	Het	Het	Het	Het	Eu	Het	Het	Het	Het	Eu	Het	Het	Het	Het	Het	Het	Het	Het	Eu	Eu	Het	Eu	Eu	Eu	Het
chr1	66200001	66250000	Eu-Het	Het	Eu	Eu	Het	Het	Het	Het	Eu	Het	Het	Het	Het	Eu	Het	Het	Het	Het	Het	Het	Het	Het	Eu	Eu	Het	Eu	Eu	Eu	Het
chr1	66250001	66300000	Eu-Het	Het	Eu	Eu	Het	Het	Het	Het	Het	Het	Het	Het	Het	Eu	Het	Het	Het	Het	Het	Het	Het	Het	Eu	Eu	Het	Eu	Eu	Eu	Het
chr1	66300001	66350000	Eu-Het	Het	Eu	Eu	Het	Het	Het	Het	Eu	Het	Het	Het	Het	Eu	Het	Het	Het	Het	Het	Het	Het	Het	Eu	Eu	Het	Eu	Het	Eu	Het
chr1	66350001	66400000	Eu-Het	Het	Eu	Eu	Het	Het	Het	Het	Eu	Het	Het	Het	Het	Eu	Het	Het	Het	Het	Het	Het	Het	Het	Eu	Eu	Het	Eu	Het	Eu	Het
chr1	66400001	66450000	Eu-Het	Het	Eu	Eu	Het	Het	Eu	Het	Eu	Het	Het	Het	Het	Eu	Het	Het	Het	Het	Het	Het	Het	Het	Eu	Het	Het	Eu	Het	Eu	Het
chr1	66450001	66500000	Eu-Het	Het	Eu	Eu	Het	Het	Het	Het	Het	Het	Het	Het	Het	Eu	Het	Het	Het	Het	Het	Het	Het	Het	Het	Het	Het	Eu	Eu	Eu	Het
chr1	66500001	66550000	Eu-Het	Het	Eu	Eu	Het	Het	Het	Het	Het	Het	Het	Het	Het	Het	Eu	Het	Het	Het	Het	Het	Het	Het	Het	Het	Het	Eu	Eu	Eu	Het
chr1	66550001	66600000	Eu-Het	Het	Eu	Eu	Het	Het	Eu	Het	Het	Het	Het	Het	Het	Het	Eu	Eu	Het	Het	Het	Het	Het	Het	Het	Het	Het	Eu	Het	Eu	Het
chr1	66600001	66650000	Eu-Het	Het	Eu	Eu	Het	Het	Eu	Het	Het	Het	Het	Het	Het	Het	Eu	Eu	Het	Het	Het	Het	Het	Het	Het	Het	Het	Eu	Eu	Eu	Het
chr1	66650001	66700000	Eu-Het	Het	Eu	Eu	Het	Het	Eu	Het	Het	Het	Het	Het	Het	Eu	Eu	Eu	Eu	Het	Eu	Het	Het	Het	Het	Het	Het	Eu	Eu	Eu	Het
chr1	66700001	66750000	Eu-Het	Het	Eu	Eu	Het	Het	Eu	Eu	Eu	Het	Eu	Eu	Eu	Eu	Eu	Eu	Eu	Eu	Eu	Eu	Eu	Het	Eu	Eu	Eu	Eu	Eu	Eu	Eu
chr1	66750001	66800000	Eu-Het	Eu	Eu	Eu	Eu	Het	Eu	Eu	Eu	Eu	Eu	Eu	Eu	Eu	Eu	Eu	Eu	Eu	Eu	Eu	Eu	Het	Eu	Eu	Eu	Eu	Eu	Eu	Eu
chr1	66800001	66850000	Eu-Het	Eu	Eu	Eu	Eu	Het	Eu	Eu	Eu	Eu	Eu	Eu	Eu	Eu	Eu	Eu	Eu	Eu	Eu	Eu	Eu	Het	Eu	Eu	Eu	Eu	Eu	Eu	Eu
chr1	66850001	66900000	Eu-Het	Eu	Eu	Eu	Eu	Het	Eu	Eu	Eu	Eu	Eu	Eu	Eu	Eu	Eu	Eu	Eu	Eu	Eu	Eu	Eu	Het	Eu	Eu	Eu	Eu	Eu	Eu	Eu
chr1	66900001	66950000	Eu-Het	Eu	Eu	Eu	Het	Het	Eu	Het	Eu	Eu	Eu	Het	Eu	Eu	Eu	Eu	Eu	Eu	Eu	Eu	Eu	Het	Eu	Eu	Het	Eu	Eu	Eu	Eu
chr1	66950001	67000000	Eu-Het	Het	Het	Het	Het	Het	Eu	Het	Eu	Het	Het	Het	Het	Eu	Eu	Eu	Eu	Het	Eu	Eu	Eu	Eu	Eu	Eu	Eu	Eu	Het	Eu	Het
chr1	67000001	67050000	Eu-Het	Het	Het	Het	Het	Het	Eu	Het	Eu	Eu	Het	Het	Het	Eu	Eu	Eu	Eu	Het	Eu	Eu	Eu	Het	Eu	Eu	Eu	Eu	Het	Eu	Het
chr1	67050001	67100000	Eu-Het	Het	Het	Het	Het	Het	Eu	Het	Eu	Eu	Het	Het	Het	Eu	Eu	Eu	Eu	Eu	Eu	Eu	Eu	Eu	Eu	Eu	Eu	Eu	Eu	Eu	Eu
chr1	67100001	67150000	Eu-Het	Het	Het	Het	Het	Het	Het	Het	Het	Het	Het	Het	Het	Eu	Eu	Eu	Eu	Het	Eu	Eu	Het	Eu	Eu	Eu	Het	Eu	Het	Eu	Eu
chr1	67150001	67200000	Eu-Het	Het	Het	Het	Het	Het	Het	Het	Het	Het	Het	Het	Het	Het	Het	Het	Het	Het	Het	Het	Het	Eu	Eu	Eu	Het	Eu	Het	Eu	Het
chr1	67200001	67250000	Eu-Het	Het	Het	Het	Het	Het	Het	Het	Het	Het	Het	Het	Het	Het	Het	Het	Het	Het	Het	Het	Het	Eu	Eu	Eu	Het	Eu	Het	Het	Het
chr1	67250001	67300000	Eu-Het	Het	Het	Het	Het	Het	Het	Het	Het	Het	Het	Het	Het	Het	Het	Het	Het	Het	Het	Het	Het	Eu	Het	Eu	Het	Eu	Het	Het	Het
chr1	67300001	67350000	Eu-Het	Het	Het	Het	Het	Het	Het	Het	Het	Het	Het	Het	Het	Het	Het	Het	Het	Het	Het	Het	Het	Het	Het	Eu	Het	Eu	Het	Het	Het
chr1	67350001	67400000	Eu-Het	Het	Het	Het	Het	Het	Het	Het	Het	Het	Het	Het	Het	Het	Het	Het	Het	Het	Het	Het	Het	Het	Het	Eu	Het	Eu	Het	Het	Het
chr1	67400001	67450000	Eu-Het	Het	Het	Het	Het	Het	Het	Het	Het	Het	Het	Het	Het	Het	Het	Het	Het	Het	Het	Het	Het	Het	Het	Eu	Het	Eu	Het	Het	Het
chr1	67450001	67500000	Eu-Het	Het	Het	Het	Het	Het	Het	Het	Het	Het	Het	Het	Het	Het	Het	Het	Het	Het	Het	Het	Het	Het	Het	Eu	Het	Eu	Het	Het	Het
chr1	67500001	67550000	Eu-Het	Het	Het	Het	Het	Het	Het	Het	Het	Het	Het	Het	Het	Het	Het	Het	Het	Het	Het	Het	Het	Het	Het	Eu	Het	Eu	Het	Het	Het
chr1	67550001	67600000	cHet	Het	Het	Het	Het	Het	Het	Het	Het	Het	Het	Het	Het	Het	Het	Het	Het	Het	Het	Het	Het	Het	Het	Het	Het	Eu	Het	Het	Het
chr1	67600001	67650000	cHet	Het	Het	Het	Het	Het	Het	Het	Het	Het	Het	Het	Het	Het	Het	Het	Het	Het	Het	Het	Het	Het	Het	Het	Het	Eu	Het	Het	Het
chr1	67650001	67700000	cHet	Het	Het	Het	Het	Het	Het	Het	Het	Het	Het	Het	Het	Het	Het	Het	Het	Het	Het	Het	Het	Het	Het	Het	Het	Eu	Het	Het	Het
chr1	67700001	67750000	cHet	Het	Het	Het	Het	Het	Het	Het	Het	Het	Het	Het	Het	Het	Het	Het	Het	Het	Het	Het	Het	Het	Het	Het	Het	Eu	Het	Het	Het
chr1	67750001	67800000	cHet	Het	Het	Het	Het	Het	Het	Het	Het	Het	Het	Het	Het	Het	Het	Het	Het	Het	Het	Het	Het	Het	Het	Het	Het	Het	Het	Het	Het
chr1	67800001	67850000	cHet	Het	Het	Het	Het	Het	Het	Het	Het	Het	Het	Het	Het	Het	Het	Het	Het	Het	Het	Het	Het	Het	Het	Het	Het	Het	Het	Het	Het
chr1	67850001	67900000	cHet	Het	Het	Het	Het	Het	Het	Het	Het	Het	Het	Het	Het	Het	Het	Het	Het	Het	Het	Het	Het	Het	Het	Het	Het	Het	Het	Het	Het
chr1	67900001	67950000	cHet	Het	Het	Het	Het	Het	Het	Het	Het	Het	Het	Het	Het	Het	Het	Het	Het	Het	Het	Het	Het	Het	Het	Het	Het	Het	Het	Het	Het
chr1	67950001	68000000	cHet	Het	Het	Het	Het	Het	Het	Het	Het	Het	Het	Het	Het	Het	Het	Het	Het	Het	Het	Het	Het	Het	Het	Het	Het	Het	Het	Het	Het
chr1	68000001	68050000	cHet	Het	Het	Het	Het	Het	Het	Het	Het	Het	Het	Het	Het	Het	Het	Het	Het	Het	Het	Het	Het	Het	Het	Het	Het	Het	Het	Het	Het
chr1	68050001	68100000	cHet	Het	Het	Het	Het	Het	Het	Het	Het	Het	Het	Het	Het	Het	Het	Het	Het	Het	Het	Het	Het	Het	Het	Het	Het	Eu	Het	Het	Het
chr1	68100001	68150000	cHet	Het	Het	Het	Het	Het	Het	Het	Het	Het	Het	Het	Het	Het	Het	Het	Het	Het	Het	Het	Het	Het	Het	Het	Het	Eu	Het	Het	Het
chr1	68150001	68200000	cHet	Het	Het	Het	Het	Het	Het	Het	Het	Het	Het	Het	Het	Het	Het	Het	Het	Het	Het	Het	Het	Het	Het	Het	Het	Eu	Het	Het	Het
chr1	68200001	68250000	Eu-Het	Het	Het	Eu	Het	Het	Het	Het	Het	Het	Het	Het	Het	Het	Het	Het	Het	Het	Het	Het	Het	Het	Het	Het	Het	Eu	Het	Het	Het
chr1	68250001	68300000	cHet	Het	Het	Het	Het	Het	Het	Het	Het	Het	Het	Het	Het	Het	Het	Het	Het	Het	Het	Het	Het	Het	Het	Het	Het	Het	Het	Het	Het
chr1	68300001	68350000	cHet	Het	Het	Het	Het	Het	Het	Het	Het	Het	Het	Het	Het	Het	Het	Het	Het	Het	Het	Het	Het	Het	Het	Het	Het	Het	Het	Het	Het
chr1	68350001	68400000	cHet	Het	Het	Het	Het	Het	Het	Het	Het	Het	Het	Het	Het	Het	Het	Het	Het	Het	Het	Het	Het	Het	Het	Het	Het	Het	Het	Het	Het
chr1	68400001	68450000	cHet	Het	Het	Het	Het	Het	Het	Het	Het	Het	Het	Het	Het	Het	Het	Het	Het	Het	Het	Het	Het	Het	Het	Het	Het	Het	Het	Het	Het
chr1	68450001	68500000	cHet	Het	Het	Het	Het	Het	Het	Het	Het	Het	Het	Het	Het	Het	Het	Het	Het	Het	Het	Het	Het	Het	Het	Het	Het	Het	Het	Het	Het
chr1	68500001	68550000	cHet	Het	Het	Het	Het	Het	Het	Het	Het	Het	Het	Het	Het	Het	Het	Het	Het	Het	Het	Het	Het	Het	Eu	Het	Het	Het	Het	Het	Het
chr1	68550001	68600000	cHet	Het	Het	Het	Het	Het	Het	Het	Het	Het	Het	Het	Het	Het	Het	Het	Het	Het	Het	Het	Het	Het	Eu	Het	Het	Het	Het	Het	Het
chr1	68600001	68650000	Eu-Het	Het	Het	Eu	Het	Het	Het	Het	Het	Het	Het	Het	Het	Het	Het	Het	Het	Het	Het	Het	Het	Het	Eu	Het	Het	Het	Het	Het	Het
chr1	68650001	68700000	Eu-Het	Het	Het	Eu	Het	Het	Het	Het	Het	Het	Het	Het	Het	Het	Het	Het	Het	Het	Het	Het	Het	Het	Eu	Het	Het	Het	Het	Het	Het
chr1	68700001	68750000	Eu-Het	Het	Het	Eu	Het	Het	Het	Het	Het	Het	Het	Het	Het	Het	Het	Het	Het	Het	Het	Het	Het	Het	Eu	Het	Het	Het	Het	Het	Het
chr1	68750001	68800000	Eu-Het	Het	Het	Eu	Het	Het	Het	Het	Het	Het	Het	Het	Het	Het	Het	Het	Het	Het	Het	Het	Het	Het	Eu	Het	Het	Het	Het	Het	Het
chr1	68800001	68850000	Eu-Het	Het	Het	Eu	Het	Het	Het	Het	Eu	Het	Het	Het	Het	Het	Het	Het	Het	Het	Het	Het	Het	Het	Eu	Het	Het	Het	Het	Het	Het
chr1	68850001	68900000	Eu-Het	Het	Eu	Eu	Het	Het	Het	Het	Het	Het	Het	Het	Het	Het	Het	Het	Het	Het	Het	Het	Het	Het	Eu	Het	Het	Het	Het	Het	Het
chr1	68900001	68950000	Eu-Het	Het	Het	Eu	Het	Het	Het	Het	Het	Het	Het	Het	Het	Het	Het	Het	Het	Het	Het	Het	Het	Het	Eu	Het	Het	Eu	Het	Het	Het
chr1	68950001	69000000	Eu-Het	Het	Het	Eu	Het	Het	Het	Het	Het	Het	Het	Het	Het	Het	Het	Het	Het	Het	Het	Het	Het	Het	Eu	Het	Het	Eu	Het	Het	Het
chr1	69000001	69050000	Eu-Het	Het	Het	Eu	Het	Het	Het	Het	Het	Het	Het	Het	Het	Het	Het	Het	Het	Het	Het	Het	Het	Het	Eu	Het	Het	Eu	Het	Het	Het
chr1	69050001	69100000	Eu-Het	Het	Het	Eu	Het	Het	Het	Het	Het	Het	Het	Het	Het	Het	Het	Het	Het	Het	Het	Het	Het	Het	Eu	Het	Het	Eu	Het	Het	Het
chr1	69100001	69150000	Eu-Het	Het	Het	Eu	Het	Het	Het	Het	Het	Het	Het	Het	Het	Het	Het	Het	Het	Het	Het	Het	Het	Het	Eu	Het	Het	Eu	Het	Het	Het
chr1	69150001	69200000	Eu-Het	Het	Het	Het	Het	Het	Het	Het	Het	Het	Het	Het	Het	Het	Het	Het	Het	Het	Het	Het	Het	Het	Eu	Het	Het	Eu	Het	Het	Het
chr1	69200001	69250000	Eu-Het	Het	Het	Het	Het	Het	Het	Het	Het	Het	Het	Het	Het	Het	Het	Het	Het	Het	Eu	Het	Het	Het	Eu	Het	Eu	Eu	Het	Het	Het
chr1	69250001	69300000	Eu-Het	Het	Het	Het	Het	Het	Het	Het	Het	Het	Het	Het	Het	Het	Het	Eu	Het	Het	Eu	Eu	Eu	Het	Eu	Het	Het	Eu	Het	Het	Het
chr1	69300001	69350000	Eu-Het	Het	Het	Het	Het	Het	Het	Het	Eu	Het	Het	Het	Eu	Het	Eu	Eu	Het	Het	Eu	Eu	Eu	Het	Eu	Het	Het	Eu	Het	Eu	Het
chr1	69350001	69400000	Eu-Het	Het	Het	Het	Het	Het	Het	Het	Eu	Eu	Het	Het	Eu	Het	Eu	Eu	Eu	Het	Eu	Eu	Eu	Het	Eu	Eu	Eu	Eu	Het	Eu	Het
chr1	69400001	69450000	Eu-Het	Het	Het	Het	Het	Het	Het	Het	Eu	Eu	Het	Het	Eu	Het	Eu	Eu	Eu	Het	Eu	Eu	Eu	Het	Eu	Eu	Eu	Eu	Het	Eu	Het
chr1	69450001	69500000	Eu-Het	Het	Het	Het	Het	Het	Het	Het	Eu	Eu	Het	Het	Eu	Het	Eu	Eu	Eu	Het	Eu	Eu	Eu	Het	Eu	Eu	Eu	Eu	Het	Eu	Het
chr1	69500001	69550000	Eu-Het	Het	Het	Het	Het	Het	Het	Het	Eu	Eu	Het	Het	Eu	Het	Eu	Eu	Eu	Het	Eu	Eu	Eu	Het	Eu	Eu	Eu	Eu	Het	Eu	Het
chr1	69550001	69600000	Eu-Het	Het	Het	Het	Het	Het	Het	Het	Eu	Eu	Eu	Het	Eu	Het	Eu	Eu	Eu	Het	Eu	Eu	Eu	Het	Eu	Eu	Het	Eu	Het	Eu	Het
chr1	69600001	69650000	Eu-Het	Het	Het	Het	Het	Het	Het	Het	Eu	Eu	Eu	Het	Eu	Het	Eu	Eu	Eu	Het	Eu	Eu	Eu	Het	Eu	Eu	Het	Eu	Het	Eu	Eu
chr1	69650001	69700000	Eu-Het	Het	Het	Het	Het	Het	Het	Het	Eu	Eu	Eu	Het	Eu	Het	Eu	Eu	Eu	Het	Eu	Eu	Eu	Het	Eu	Eu	Het	Eu	Het	Eu	Eu
chr1	69700001	69750000	Eu-Het	Het	Het	Het	Het	Het	Het	Het	Eu	Eu	Eu	Het	Eu	Het	Eu	Eu	Eu	Eu	Eu	Eu	Eu	Het	Eu	Het	Het	Eu	Het	Eu	Eu
chr1	69750001	69800000	Eu-Het	Het	Het	Het	Het	Het	Het	Het	Eu	Het	Het	Het	Eu	Het	Eu	Eu	Eu	Het	Eu	Eu	Eu	Het	Eu	Het	Het	Eu	Het	Eu	Het
chr1	69800001	69850000	Eu-Het	Het	Het	Het	Het	Het	Het	Het	Eu	Het	Het	Het	Eu	Het	Eu	Eu	Het	Het	Eu	Eu	Eu	Het	Eu	Het	Eu	Eu	Het	Eu	Het
chr1	69850001	69900000	Eu-Het	Het	Het	Het	Het	Het	Het	Het	Het	Het	Het	Eu	Het	Het	Eu	Eu	Het	Het	Eu	Eu	Het	Het	Eu	Het	Eu	Eu	Het	Eu	Het
chr1	69900001	69950000	Eu-Het	Het	Het	Het	Het	Het	Het	Het	Het	Het	Het	Eu	Het	Het	Het	Eu	Het	Het	Eu	Eu	Het	Het	Eu	Het	Het	Het	Het	Het	Het
chr1	69950001	70000000	Eu-Het	Het	Het	Het	Het	Het	Het	Het	Het	Het	Het	Eu	Het	Het	Het	Het	Het	Het	Eu	Het	Het	Het	Eu	Het	Eu	Het	Het	Het	Het
chr1	70000001	70050000	Eu-Het	Het	Het	Het	Het	Het	Het	Het	Het	Het	Het	Het	Het	Het	Het	Het	Het	Het	Eu	Het	Het	Het	Eu	Het	Eu	Het	Het	Het	Het
chr1	70050001	70100000	Eu-Het	Het	Het	Het	Het	Het	Het	Het	Het	Het	Het	Het	Het	Het	Het	Het	Het	Het	Eu	Het	Het	Het	Eu	Het	Eu	Het	Het	Het	Het
chr1	70100001	70150000	Eu-Het	Het	Het	Het	Het	Het	Het	Het	Het	Het	Het	Eu	Het	Het	Het	Het	Het	Het	Het	Het	Het	Het	Eu	Het	Eu	Eu	Het	Het	Het
chr1	70150001	70200000	Eu-Het	Het	Het	Het	Het	Het	Het	Het	Eu	Het	Het	Eu	Het	Het	Het	Het	Het	Het	Het	Het	Het	Het	Eu	Het	Eu	Het	Het	Het	Het
chr1	70200001	70250000	Eu-Het	Het	Het	Het	Het	Het	Het	Het	Het	Het	Het	Eu	Het	Het	Het	Het	Het	Het	Het	Het	Het	Het	Eu	Het	Eu	Het	Het	Het	Het
chr1	70250001	70300000	Eu-Het	Het	Het	Het	Het	Het	Het	Het	Het	Het	Het	Het	Het	Het	Het	Het	Het	Het	Het	Het	Het	Het	Eu	Het	Eu	Eu	Het	Het	Het
chr1	70300001	70350000	cHet	Het	Het	Het	Het	Het	Het	Het	Het	Het	Het	Het	Het	Het	Het	Het	Het	Het	Het	Het	Het	Het	Eu	Het	Eu	Het	Het	Het	Het
chr1	70350001	70400000	Eu-Het	Het	Het	Het	Het	Het	Het	Het	Het	Het	Het	Eu	Het	Het	Het	Het	Het	Het	Het	Het	Het	Het	Eu	Het	Eu	Eu	Het	Het	Het
chr1	70400001	70450000	Eu-Het	Het	Het	Het	Het	Het	Het	Het	Het	Het	Het	Eu	Het	Het	Het	Het	Het	Het	Het	Het	Het	Het	Eu	Het	Eu	Eu	Eu	Het	Het
chr1	70450001	70500000	Eu-Het	Het	Het	Het	Het	Het	Het	Het	Het	Het	Het	Eu	Het	Het	Het	Het	Het	Het	Het	Het	Het	Het	Eu	Het	Eu	Eu	Het	Het	Het
chr1	70500001	70550000	Eu-Het	Het	Het	Het	Het	Het	Het	Het	Het	Het	Het	Eu	Het	Het	Het	Het	Het	Het	Het	Het	Het	Het	Eu	Het	Eu	Eu	Het	Het	Het
chr1	70550001	70600000	Eu-Het	Het	Het	Het	Het	Het	Het	Het	Het	Het	Het	Het	Het	Het	Het	Het	Het	Het	Het	Het	Het	Het	Eu	Het	Het	Eu	Het	Het	Het
chr1	70600001	70650000	cHet	Het	Het	Het	Het	Het	Het	Het	Het	Het	Het	Het	Het	Het	Het	Het	Het	Het	Het	Het	Het	Het	Eu	Het	Eu	Het	Het	Het	Het
chr1	70650001	70700000	cHet	Het	Het	Het	Het	Het	Het	Het	Het	Het	Het	Het	Het	Het	Het	Het	Het	Het	Het	Het	Het	Het	Eu	Het	Het	Het	Het	Het	Het
chr1	70700001	70750000	cHet	Het	Het	Het	Het	Het	Het	Het	Het	Het	Het	Het	Het	Het	Het	Het	Het	Het	Het	Het	Het	Het	Eu	Het	Het	Het	Het	Het	Het
chr1	70750001	70800000	cHet	Het	Het	Het	Het	Het	Het	Het	Het	Het	Het	Het	Het	Het	Het	Het	Het	Het	Het	Het	Het	Het	Eu	Het	Eu	Het	Het	Het	Het
chr1	70800001	70850000	cHet	Het	Het	Het	Het	Het	Het	Het	Het	Het	Het	Het	Het	Het	Het	Het	Het	Het	Het	Het	Het	Het	Eu	Het	Eu	Het	Het	Het	Het
chr1	70850001	70900000	cHet	Het	Het	Het	Het	Het	Het	Het	Het	Het	Het	Het	Het	Het	Het	Het	Het	Het	Het	Het	Het	Het	Eu	Het	Eu	Het	Het	Het	Het
chr1	70900001	70950000	Eu-Het	Het	Het	Het	Het	Het	Het	Het	Het	Het	Het	Het	Het	Het	Het	Het	Het	Het	Het	Het	Het	Het	Eu	Eu	Eu	Het	Het	Het	Het
chr1	70950001	71000000	Eu-Het	Het	Het	Het	Het	Het	Het	Het	Het	Het	Het	Het	Het	Het	Het	Het	Het	Het	Het	Het	Het	Het	Eu	Eu	Eu	Het	Het	Het	Het
chr1	71000001	71050000	Eu-Het	Het	Het	Het	Het	Het	Het	Het	Het	Het	Het	Het	Het	Eu	Het	Het	Het	Het	Het	Het	Het	Het	Eu	Eu	Eu	Het	Het	Het	Het
chr1	71050001	71100000	Eu-Het	Het	Het	Het	Eu	Het	Eu	Het	Het	Het	Het	Het	Het	Eu	Eu	Eu	Eu	Eu	Eu	Eu	Eu	Het	Eu	Eu	Eu	Eu	Het	Het	Het
chr1	71100001	71150000	Eu-Het	Eu	Het	Het	Eu	Het	Eu	Het	Het	Het	Het	Het	Het	Eu	Eu	Eu	Eu	Eu	Eu	Eu	Eu	Het	Eu	Eu	Eu	Eu	Het	Het	Het
chr1	71150001	71200000	Eu-Het	Het	Het	Het	Het	Het	Het	Het	Het	Het	Het	Het	Het	Eu	Eu	Eu	Eu	Eu	Eu	Eu	Het	Het	Eu	Eu	Eu	Eu	Het	Het	Het
chr1	71200001	71250000	Eu-Het	Het	Het	Het	Het	Het	Het	Het	Het	Het	Het	Het	Het	Eu	Het	Het	Het	Het	Eu	Het	Het	Het	Eu	Eu	Eu	Het	Eu	Het	Het
chr1	71250001	71300000	Eu-Het	Het	Het	Het	Het	Het	Het	Het	Het	Het	Het	Het	Het	Eu	Het	Het	Het	Het	Het	Het	Het	Het	Eu	Eu	Eu	Het	Het	Eu	Het
chr1	71300001	71350000	Eu-Het	Het	Het	Het	Het	Het	Het	Het	Het	Het	Het	Het	Het	Het	Het	Het	Het	Het	Het	Het	Het	Het	Eu	Eu	Eu	Eu	Het	Eu	Het
chr1	71350001	71400000	Eu-Het	Het	Het	Het	Het	Het	Het	Het	Het	Het	Het	Het	Het	Het	Het	Het	Het	Het	Het	Het	Het	Het	Eu	Eu	Eu	Eu	Het	Eu	Het
chr1	71400001	71450000	Eu-Het	Het	Het	Het	Het	Het	Het	Het	Eu	Het	Het	Het	Het	Het	Het	Het	Het	Het	Het	Het	Het	Het	Eu	Eu	Eu	Eu	Het	Eu	Het
chr1	71450001	71500000	Eu-Het	Het	Het	Het	Het	Het	Het	Het	Eu	Het	Het	Het	Het	Het	Het	Het	Het	Het	Het	Het	Het	Het	Eu	Eu	Eu	Eu	Het	Eu	Het
chr1	71500001	71550000	Eu-Het	Het	Het	Het	Het	Het	Het	Het	Eu	Het	Het	Het	Het	Het	Het	Het	Eu	Het	Het	Het	Het	Het	Eu	Eu	Eu	Eu	Het	Eu	Het
chr1	71550001	71600000	Eu-Het	Eu	Het	Het	Eu	Het	Het	Eu	Eu	Eu	Het	Het	Het	Eu	Eu	Eu	Eu	Eu	Eu	Het	Het	Het	Eu	Eu	Eu	Eu	Het	Eu	Eu
chr1	71600001	71650000	Eu-Het	Eu	Het	Het	Eu	Eu	Eu	Eu	Eu	Eu	Het	Het	Eu	Eu	Eu	Eu	Eu	Eu	Eu	Het	Het	Het	Eu	Eu	Eu	Eu	Het	Eu	Eu
chr1	71650001	71700000	Eu-Het	Eu	Het	Het	Eu	Eu	Eu	Eu	Eu	Eu	Het	Het	Eu	Eu	Het	Het	Eu	Eu	Het	Het	Het	Eu	Eu	Eu	Eu	Eu	Het	Eu	Eu
chr1	71700001	71750000	Eu-Het	Eu	Het	Het	Eu	Eu	Eu	Eu	Eu	Eu	Het	Het	Eu	Eu	Het	Het	Eu	Eu	Het	Het	Het	Eu	Eu	Eu	Eu	Eu	Het	Eu	Eu
chr1	71750001	71800000	Eu-Het	Eu	Het	Het	Eu	Eu	Eu	Eu	Eu	Eu	Het	Het	Eu	Eu	Het	Het	Eu	Eu	Het	Het	Het	Eu	Eu	Eu	Eu	Eu	Het	Eu	Eu
chr1	71800001	71850000	Eu-Het	Eu	Het	Het	Eu	Eu	Eu	Eu	Eu	Eu	Het	Het	Eu	Eu	Het	Het	Eu	Eu	Het	Het	Het	Eu	Eu	Eu	Eu	Eu	Het	Eu	Eu
chr1	71850001	71900000	Eu-Het	Eu	Het	Het	Het	Eu	Eu	Het	Eu	Eu	Het	Eu	Eu	Eu	Het	Het	Eu	Eu	Het	Het	Het	Eu	Eu	Eu	Eu	Eu	Het	Eu	Eu
chr1	71900001	71950000	Eu-Het	Eu	Het	Het	Het	Eu	Het	Het	Eu	Eu	Het	Eu	Eu	Eu	Het	Het	Eu	Eu	Het	Het	Het	Eu	Eu	Eu	Eu	Eu	Het	Eu	Eu
chr1	71950001	72000000	Eu-Het	Eu	Het	Het	Het	Eu	Het	Het	Eu	Eu	Het	Eu	Eu	Eu	Het	Het	Eu	Eu	Het	Het	Het	Eu	Eu	Eu	Eu	Eu	Het	Eu	Eu
chr1	72000001	72050000	Eu-Het	Eu	Het	Het	Het	Eu	Het	Het	Eu	Eu	Het	Het	Eu	Eu	Het	Het	Eu	Eu	Het	Het	Het	Eu	Eu	Eu	Eu	Eu	Eu	Eu	Eu
chr1	72050001	72100000	Eu-Het	Eu	Het	Het	Het	Eu	Eu	Het	Eu	Eu	Het	Eu	Eu	Eu	Het	Het	Eu	Eu	Het	Het	Het	Eu	Eu	Eu	Eu	Eu	Het	Eu	Eu
chr1	72100001	72150000	Eu-Het	Eu	Het	Het	Het	Eu	Eu	Het	Eu	Eu	Het	Eu	Eu	Eu	Het	Het	Eu	Eu	Het	Het	Het	Eu	Eu	Eu	Eu	Eu	Het	Eu	Eu
chr1	72150001	72200000	Eu-Het	Eu	Het	Het	Eu	Eu	Eu	Eu	Eu	Eu	Het	Eu	Eu	Eu	Het	Het	Eu	Eu	Eu	Het	Het	Eu	Eu	Eu	Eu	Eu	Het	Eu	Eu
chr1	72200001	72250000	cEu	Eu	Eu	Eu	Eu	Eu	Eu	Eu	Eu	Eu	Eu	Eu	Eu	Eu	Eu	Eu	Eu	Eu	Eu	Eu	Het	Eu	Eu	Eu	Eu	Eu	Eu	Eu	Eu
chr1	72250001	72300000	cEu	Eu	Eu	Eu	Eu	Eu	Eu	Eu	Eu	Eu	Eu	Eu	Eu	Eu	Eu	Eu	Eu	Eu	Eu	Eu	Eu	Eu	Eu	Eu	Eu	Eu	Eu	Eu	Eu
chr1	72300001	72350000	cEu	Eu	Eu	Eu	Eu	Eu	Eu	Eu	Eu	Eu	Eu	Eu	Eu	Eu	Eu	Eu	Eu	Eu	Eu	Eu	Eu	Eu	Eu	Eu	Eu	Eu	Eu	Eu	Eu
chr1	72350001	72400000	cEu	Eu	Eu	Eu	Eu	Eu	Eu	Eu	Eu	Eu	Eu	Eu	Eu	Eu	Eu	Eu	Eu	Eu	Eu	Eu	Eu	Eu	Eu	Eu	Eu	Eu	Eu	Eu	Eu
chr1	72400001	72450000	Eu-Het	Eu	Eu	Eu	Eu	Eu	Eu	Eu	Eu	Eu	Eu	Eu	Het	Eu	Eu	Eu	Eu	Het	Eu	Eu	Het	Eu	Eu	Eu	Eu	Eu	Eu	Eu	Eu
chr1	72450001	72500000	Eu-Het	Eu	Eu	Eu	Eu	Eu	Eu	Eu	Eu	Eu	Eu	Eu	Het	Eu	Het	Eu	Eu	Het	Eu	Het	Het	Eu	Eu	Eu	Eu	Eu	Eu	Eu	Eu
chr1	72500001	72550000	Eu-Het	Eu	Eu	Eu	Eu	Eu	Eu	Eu	Eu	Eu	Eu	Eu	Het	Eu	Het	Het	Eu	Het	Het	Het	Het	Eu	Eu	Eu	Eu	Eu	Eu	Eu	Eu
chr1	72550001	72600000	Eu-Het	Eu	Eu	Eu	Eu	Eu	Eu	Eu	Eu	Eu	Eu	Eu	Het	Eu	Eu	Eu	Eu	Het	Eu	Eu	Het	Eu	Eu	Eu	Eu	Eu	Eu	Eu	Eu
chr1	72600001	72650000	Eu-Het	Eu	Eu	Eu	Eu	Eu	Eu	Eu	Eu	Eu	Eu	Eu	Het	Eu	Eu	Eu	Eu	Eu	Eu	Eu	Het	Eu	Eu	Eu	Eu	Eu	Eu	Eu	Eu
chr1	72650001	72700000	Eu-Het	Eu	Eu	Eu	Eu	Eu	Eu	Eu	Eu	Eu	Eu	Eu	Het	Eu	Eu	Eu	Eu	Eu	Eu	Eu	Het	Eu	Eu	Eu	Eu	Eu	Eu	Eu	Eu
chr1	72700001	72750000	cEu	Eu	Eu	Eu	Eu	Eu	Eu	Eu	Eu	Eu	Eu	Eu	Het	Eu	Eu	Eu	Eu	Eu	Eu	Eu	Eu	Eu	Eu	Eu	Eu	Eu	Eu	Eu	Eu
chr1	72750001	72800000	Eu-Het	Het	Eu	Eu	Eu	Eu	Eu	Eu	Eu	Eu	Eu	Eu	Het	Eu	Eu	Eu	Eu	Het	Eu	Eu	Het	Eu	Eu	Eu	Eu	Eu	Eu	Eu	Eu
chr1	72800001	72850000	Eu-Het	Het	Eu	Eu	Eu	Eu	Eu	Eu	Eu	Eu	Eu	Eu	Het	Eu	Het	Het	Eu	Het	Eu	Het	Het	Eu	Eu	Eu	Eu	Eu	Eu	Eu	Eu
chr1	72850001	72900000	Eu-Het	Het	Eu	Eu	Eu	Eu	Eu	Eu	Eu	Eu	Eu	Eu	Het	Eu	Het	Het	Het	Het	Het	Het	Het	Eu	Eu	Eu	Eu	Eu	Eu	Eu	Eu
chr1	72900001	72950000	Eu-Het	Het	Eu	Eu	Eu	Eu	Eu	Eu	Eu	Eu	Eu	Eu	Het	Eu	Het	Het	Het	Het	Het	Het	Het	Eu	Eu	Eu	Eu	Eu	Eu	Eu	Eu
chr1	72950001	73000000	Eu-Het	Het	Eu	Eu	Eu	Eu	Eu	Eu	Het	Eu	Eu	Eu	Het	Het	Het	Het	Het	Het	Het	Het	Het	Eu	Eu	Het	Eu	Eu	Eu	Eu	Eu
chr1	73000001	73050000	Eu-Het	Het	Eu	Eu	Eu	Eu	Eu	Eu	Het	Eu	Eu	Eu	Het	Het	Het	Het	Het	Het	Het	Het	Het	Eu	Eu	Het	Eu	Eu	Eu	Eu	Eu
chr1	73050001	73100000	Eu-Het	Het	Eu	Eu	Eu	Eu	Eu	Eu	Het	Eu	Eu	Eu	Het	Het	Het	Het	Het	Het	Het	Het	Het	Eu	Eu	Het	Eu	Eu	Eu	Eu	Eu
chr1	73100001	73150000	Eu-Het	Het	Eu	Eu	Eu	Eu	Eu	Eu	Het	Eu	Eu	Eu	Het	Het	Het	Het	Het	Het	Het	Het	Het	Eu	Eu	Het	Eu	Eu	Eu	Eu	Eu
chr1	73150001	73200000	Eu-Het	Het	Eu	Eu	Eu	Eu	Eu	Eu	Het	Eu	Eu	Eu	Het	Het	Het	Het	Het	Het	Het	Het	Het	Eu	Eu	Het	Eu	Eu	Eu	Eu	Eu
chr1	73200001	73250000	Eu-Het	Het	Eu	Eu	Eu	Eu	Eu	Eu	Het	Eu	Eu	Eu	Het	Het	Het	Het	Het	Het	Het	Het	Het	Eu	Eu	Het	Eu	Eu	Eu	Het	Eu
chr1	73250001	73300000	Eu-Het	Het	Eu	Eu	Eu	Eu	Eu	Eu	Het	Eu	Eu	Eu	Het	Het	Het	Het	Het	Het	Het	Het	Het	Eu	Eu	Het	Eu	Eu	Eu	Het	Eu
chr1	73300001	73350000	Eu-Het	Het	Eu	Eu	Eu	Eu	Eu	Eu	Het	Het	Eu	Eu	Het	Het	Het	Het	Het	Het	Het	Het	Het	Eu	Eu	Het	Eu	Eu	Eu	Het	Eu
chr1	73350001	73400000	Eu-Het	Het	Eu	Eu	Eu	Eu	Eu	Eu	Het	Het	Eu	Eu	Het	Het	Het	Het	Het	Het	Het	Het	Het	Eu	Eu	Het	Eu	Eu	Eu	Het	Eu
chr1	73400001	73450000	Eu-Het	Het	Eu	Eu	Eu	Eu	Eu	Eu	Het	Het	Eu	Eu	Het	Het	Het	Het	Het	Het	Het	Het	Het	Eu	Eu	Het	Eu	Eu	Eu	Het	Eu
chr1	73450001	73500000	Eu-Het	Het	Eu	Eu	Eu	Eu	Eu	Eu	Het	Het	Eu	Eu	Het	Het	Het	Het	Het	Het	Het	Het	Het	Eu	Eu	Het	Eu	Eu	Eu	Het	Eu
chr1	73500001	73550000	Eu-Het	Het	Eu	Eu	Eu	Eu	Eu	Eu	Het	Het	Eu	Eu	Het	Het	Het	Het	Het	Het	Het	Het	Het	Eu	Eu	Het	Eu	Eu	Eu	Het	Eu
chr1	73550001	73600000	Eu-Het	Het	Eu	Eu	Eu	Eu	Eu	Eu	Het	Het	Eu	Eu	Het	Het	Het	Het	Het	Het	Het	Het	Het	Eu	Eu	Het	Eu	Eu	Eu	Het	Eu
chr1	73600001	73650000	Eu-Het	Het	Eu	Eu	Eu	Eu	Eu	Eu	Het	Het	Eu	Eu	Het	Het	Het	Het	Het	Het	Het	Het	Het	Eu	Eu	Het	Eu	Eu	Eu	Het	Eu
chr1	73650001	73700000	Eu-Het	Het	Eu	Eu	Eu	Eu	Eu	Eu	Het	Het	Eu	Eu	Het	Het	Het	Het	Het	Het	Het	Het	Het	Eu	Eu	Het	Eu	Eu	Eu	Het	Eu
chr1	73700001	73750000	Eu-Het	Het	Eu	Eu	Eu	Eu	Eu	Eu	Het	Het	Eu	Eu	Het	Het	Het	Het	Het	Het	Het	Het	Het	Eu	Eu	Eu	Eu	Eu	Het	Het	Eu
chr1	73750001	73800000	Eu-Het	Het	Eu	Eu	Eu	Eu	Eu	Eu	Het	Het	Eu	Eu	Het	Eu	Het	Het	Het	Het	Het	Het	Het	Eu	Eu	Het	Eu	Eu	Het	Eu	Eu
chr1	73800001	73850000	Eu-Het	Het	Eu	Eu	Eu	Eu	Eu	Eu	Het	Eu	Eu	Eu	Het	Eu	Het	Het	Het	Het	Het	Het	Het	Eu	Eu	Het	Eu	Eu	Eu	Eu	Eu
chr1	73850001	73900000	Eu-Het	Het	Eu	Eu	Eu	Eu	Eu	Eu	Het	Eu	Eu	Eu	Het	Eu	Het	Het	Eu	Het	Het	Eu	Het	Eu	Eu	Eu	Eu	Eu	Eu	Eu	Eu
chr1	73900001	73950000	cEu	Eu	Eu	Eu	Eu	Eu	Eu	Eu	Eu	Eu	Eu	Eu	Eu	Eu	Eu	Eu	Eu	Eu	Eu	Eu	Eu	Eu	Eu	Eu	Eu	Eu	Eu	Eu	Eu
chr1	73950001	74000000	cEu	Eu	Eu	Eu	Eu	Eu	Eu	Eu	Eu	Eu	Eu	Eu	Eu	Eu	Eu	Eu	Eu	Eu	Eu	Eu	Eu	Eu	Eu	Eu	Eu	Eu	Eu	Eu	Eu
chr1	74000001	74050000	cEu	Eu	Eu	Eu	Eu	Eu	Eu	Eu	Eu	Eu	Eu	Eu	Eu	Eu	Eu	Eu	Eu	Eu	Eu	Eu	Eu	Eu	Eu	Eu	Eu	Eu	Eu	Eu	ND
chr1	74050001	74100000	cEu	Eu	Eu	Eu	Eu	Eu	Eu	Eu	Eu	Eu	Eu	Eu	Eu	Eu	Eu	Eu	Eu	Eu	Eu	Eu	Eu	Eu	Eu	Eu	Eu	Eu	Eu	Eu	ND
chr1	74100001	74150000	cEu	Eu	Eu	Eu	Eu	Eu	Eu	Eu	Eu	Eu	Eu	Eu	Eu	Eu	Eu	Eu	Eu	Eu	Eu	Eu	Eu	Eu	Eu	Eu	Eu	Eu	Eu	Eu	ND
chr1	74150001	74200000	cEu	Eu	Eu	Eu	Eu	Eu	Eu	Eu	Eu	Eu	Eu	Eu	Eu	Eu	Eu	Eu	Eu	Eu	Eu	Eu	Eu	Eu	Eu	Eu	Eu	Eu	Eu	Eu	Eu
chr1	74200001	74250000	cEu	Eu	Eu	Eu	Eu	Eu	Eu	Eu	Eu	Eu	Eu	Eu	Eu	Eu	Eu	Eu	Eu	Eu	Eu	Eu	Eu	Eu	Eu	Eu	Eu	Eu	Eu	Eu	Eu
chr1	74250001	74300000	cEu	Eu	Eu	Eu	Eu	Eu	Eu	Eu	Eu	Eu	Eu	Eu	Eu	Eu	Eu	Eu	Eu	Eu	Eu	Eu	Eu	Eu	Eu	Eu	Eu	Eu	Eu	Eu	Eu
chr1	74300001	74350000	cEu	Eu	Eu	Eu	Eu	Eu	Eu	Eu	Eu	Eu	Eu	Eu	Eu	Eu	Eu	Eu	Eu	Eu	Eu	Eu	Eu	Eu	Eu	Eu	Eu	Eu	Eu	Eu	Eu
chr1	74350001	74400000	cEu	Eu	Eu	Eu	Eu	Eu	ND	Eu	Eu	Eu	Eu	Eu	Eu	Eu	Eu	Eu	Eu	Eu	Eu	Eu	Eu	Eu	Eu	Eu	Eu	Eu	Eu	Eu	Eu
chr1	74400001	74450000	cEu	Eu	Eu	Eu	Eu	Eu	Eu	Eu	Eu	Eu	Eu	Eu	Eu	Eu	Eu	Eu	Eu	Eu	Eu	Eu	Eu	Eu	Eu	Eu	Eu	Eu	Eu	Eu	Eu
chr1	74450001	74500000	cEu	Eu	Eu	Eu	Eu	Eu	Eu	Eu	Eu	Eu	Eu	Eu	Eu	Eu	Eu	Eu	Eu	Eu	Eu	Eu	Eu	Eu	Eu	Eu	Eu	Eu	Eu	Eu	Eu
chr1	74500001	74550000	cEu	Eu	Eu	Eu	Eu	Eu	Eu	Eu	Eu	Eu	Eu	Eu	Eu	Eu	Eu	Eu	Eu	Eu	Eu	Eu	Eu	Eu	Eu	Eu	Eu	Eu	Eu	Eu	Eu
chr1	74550001	74600000	cEu	Eu	Eu	Eu	Eu	Eu	Eu	Eu	Eu	Eu	Eu	Eu	Eu	Eu	Eu	Eu	Eu	Eu	Eu	Eu	Eu	Eu	Eu	Eu	Eu	Eu	Eu	Eu	Eu
chr1	74600001	74650000	cEu	Eu	Eu	Eu	Eu	Eu	Eu	Eu	Eu	Eu	Eu	Eu	Eu	Eu	Eu	Eu	Eu	Eu	Eu	Eu	Eu	Eu	Eu	Eu	Eu	Eu	Eu	Eu	Eu
chr1	74650001	74700000	cEu	Eu	Eu	Eu	Eu	Eu	Eu	Eu	Eu	Eu	Eu	Eu	Eu	Eu	Eu	Eu	Eu	Eu	Eu	Eu	Eu	Eu	Eu	Eu	Eu	Eu	Eu	Eu	Eu
chr1	74700001	74750000	cEu	Eu	Eu	Eu	Eu	Eu	Eu	Eu	Eu	Eu	Eu	Eu	Eu	Eu	Eu	Eu	Eu	Eu	Eu	Eu	Eu	Eu	Eu	Eu	Eu	Eu	Eu	Eu	Eu
chr1	74750001	74800000	cEu	Eu	Eu	Eu	Eu	Eu	Eu	Eu	Eu	Eu	Eu	Eu	Eu	Eu	Eu	Eu	Eu	Eu	Eu	Eu	Eu	Eu	Eu	Eu	Eu	Eu	Eu	Eu	Eu
chr1	74800001	74850000	cEu	Eu	Eu	Eu	Eu	Eu	Eu	Eu	Eu	Eu	Eu	Eu	Eu	Eu	Eu	Eu	Eu	Eu	Eu	Eu	Eu	Eu	Eu	Eu	Eu	Eu	Eu	Eu	Eu
chr1	74850001	74900000	cEu	Eu	Eu	Eu	Eu	Eu	Eu	Eu	Eu	Eu	Eu	Eu	Eu	Eu	Eu	Eu	Eu	Eu	Eu	Eu	Eu	Eu	Eu	Eu	Eu	Eu	Eu	Eu	Eu
chr1	74900001	74950000	cEu	Eu	Eu	Eu	Eu	Eu	Eu	Eu	Eu	Eu	Eu	Eu	Eu	Eu	Eu	Eu	Eu	Eu	Eu	Eu	Eu	Eu	Eu	Eu	Eu	Eu	Eu	Eu	Eu
chr1	74950001	75000000	cEu	Eu	Eu	Eu	Eu	Eu	ND	Eu	Eu	Eu	Eu	Eu	Eu	Eu	Eu	Eu	Eu	Eu	Eu	Eu	Eu	Eu	Eu	Eu	Het	Eu	Eu	Eu	Eu
chr1	75000001	75050000	cEu	Eu	Eu	Eu	Eu	Eu	Eu	Eu	Eu	Eu	Eu	Eu	Eu	Eu	Eu	Eu	Eu	Eu	Eu	Eu	Eu	Eu	Eu	Eu	Eu	Eu	Eu	Eu	Eu
chr1	75050001	75100000	cEu	Eu	Eu	Eu	Eu	Eu	Eu	Eu	Eu	Eu	Eu	Eu	Eu	Eu	Eu	Eu	Eu	Eu	Eu	Eu	Eu	Eu	Eu	Eu	Eu	Eu	Eu	Eu	Eu
chr1	75100001	75150000	cEu	Eu	Eu	Eu	Eu	Eu	ND	Eu	Eu	Eu	Eu	Eu	Eu	Eu	Eu	Eu	Eu	Eu	Eu	Eu	Eu	Eu	Eu	Eu	Eu	Eu	Eu	Eu	Eu
chr1	75150001	75200000	cEu	Eu	Eu	Eu	Eu	Eu	ND	Eu	Eu	Eu	Eu	Eu	Eu	Eu	Eu	Eu	Eu	Eu	Eu	Eu	Eu	Eu	Eu	Eu	Eu	Eu	Eu	Eu	Eu
chr1	75200001	75250000	cEu	Eu	Eu	Eu	Eu	Eu	ND	Eu	Eu	Eu	Eu	Eu	Eu	Eu	Eu	Eu	Eu	Eu	Eu	Eu	Eu	Eu	Eu	Eu	Eu	Eu	Eu	Eu	Eu
chr1	75250001	75300000	cEu	Eu	Eu	Eu	Eu	Eu	Eu	Eu	Eu	Eu	Eu	Eu	Eu	Eu	Eu	Eu	Eu	Eu	Eu	Eu	Eu	Eu	Eu	Eu	Eu	Eu	Eu	Eu	Eu
chr1	75300001	75350000	cEu	Eu	Eu	Eu	Eu	Eu	Eu	Eu	Eu	Eu	Eu	Eu	Eu	Eu	Eu	Eu	Eu	Eu	Eu	Eu	Eu	Eu	Eu	Eu	Eu	Eu	Eu	Eu	Eu
chr1	75350001	75400000	cEu	Eu	Eu	Eu	Eu	Eu	Eu	Eu	Eu	Eu	Eu	Eu	Eu	Eu	Eu	Eu	Eu	Eu	Eu	Eu	Eu	Eu	Eu	Eu	Eu	Eu	Eu	Eu	Eu
chr1	75400001	75450000	cEu	Eu	Eu	Eu	Eu	Eu	ND	Eu	Eu	Eu	Eu	Eu	Eu	Eu	Eu	Eu	Eu	Eu	Eu	Eu	Eu	Eu	Eu	Eu	Eu	Eu	Eu	Eu	Eu
chr1	75450001	75500000	cEu	Eu	Eu	Eu	Eu	Eu	ND	Eu	Eu	Eu	Eu	Eu	Eu	Eu	Eu	Eu	Eu	Eu	Eu	Eu	Eu	Eu	Eu	Eu	Eu	Eu	Eu	Eu	Eu
chr1	75500001	75550000	cEu	Eu	Eu	Eu	Eu	Eu	Eu	Eu	Eu	Eu	Eu	Eu	Eu	Eu	Eu	Eu	Eu	Eu	Eu	Eu	Eu	Eu	Eu	Eu	Eu	Eu	Eu	Eu	Eu
chr1	75550001	75600000	cEu	Eu	Eu	Eu	Eu	Eu	Eu	Eu	Eu	Eu	Eu	Eu	Eu	Eu	Eu	Eu	Eu	Eu	Eu	Eu	Het	Eu	Eu	Eu	Eu	Eu	Eu	Eu	Eu
chr1	75600001	75650000	Eu-Het	Het	Eu	Eu	Eu	Eu	Eu	Eu	Eu	Eu	Eu	Eu	Het	Eu	Het	Het	Eu	Het	Eu	Eu	Het	Eu	Eu	Eu	Het	Eu	Eu	Eu	Eu
chr1	75650001	75700000	Eu-Het	Het	Eu	Eu	Eu	Eu	Eu	Eu	Eu	Het	Het	Eu	Het	Het	Het	Het	Het	Het	Het	Het	Het	Eu	Eu	Eu	Het	Eu	Eu	Eu	Eu
chr1	75700001	75750000	Eu-Het	Het	Eu	Eu	Eu	Eu	Het	Eu	Eu	Het	Het	Eu	Het	Het	Het	Het	Het	Het	Het	Het	Het	Het	Het	Het	Het	Eu	Eu	Eu	Eu
chr1	75750001	75800000	Eu-Het	Het	Eu	Eu	Eu	Eu	Het	Eu	Eu	Het	Het	Het	Het	Het	Het	Het	Het	Het	Het	Het	Het	Eu	Het	Het	Het	Eu	Eu	Eu	Eu
chr1	75800001	75850000	Eu-Het	Het	Eu	Eu	Eu	Eu	Eu	Eu	Eu	Het	Het	Het	Het	Het	Het	Het	Het	Het	Het	Het	Het	Het	Het	Het	Het	Eu	Eu	Eu	Eu
chr1	75850001	75900000	Eu-Het	Het	Eu	Eu	Eu	Eu	Het	Eu	Eu	Het	Het	Het	Het	Het	Het	Het	Het	Het	Het	Het	Het	Het	Het	Het	Het	Eu	Eu	Eu	Eu
chr1	75900001	75950000	Eu-Het	Het	Eu	Eu	Eu	Eu	Het	Eu	Eu	Het	Het	Het	Het	Het	Het	Het	Het	Het	Het	Het	Het	Het	Het	Het	Het	Eu	Eu	Eu	Eu
chr1	75950001	76000000	Eu-Het	Het	Eu	Eu	Het	Eu	Het	Het	Eu	Het	Het	Het	Het	Het	Het	Het	Het	Het	Het	Het	Het	Eu	Het	Het	Het	Eu	Eu	Eu	Eu
chr1	76000001	76050000	Eu-Het	Het	Eu	Eu	Eu	Eu	Het	Het	Eu	Het	Het	Het	Het	Het	Het	Het	Het	Het	Het	Het	Het	Eu	Het	Het	Het	Eu	Eu	Eu	Eu
chr1	76050001	76100000	Eu-Het	Het	Eu	Eu	Het	Eu	Het	Het	Eu	Het	Het	Het	Het	Het	Het	Het	Het	Het	Het	Het	Het	Het	Het	Het	Het	Eu	Eu	Eu	Eu
chr1	76100001	76150000	Eu-Het	Het	Het	Eu	Het	Eu	Het	Het	Eu	Het	Het	Het	Het	Het	Het	Het	Het	Het	Het	Het	Het	Het	Het	Het	Het	Eu	Eu	Eu	Eu
chr1	76150001	76200000	Eu-Het	Het	Het	Eu	Het	Eu	Het	Het	Eu	Het	Het	Het	Het	Het	Het	Het	Het	Het	Het	Het	Het	Het	Het	Het	Het	Eu	Eu	Eu	Eu
chr1	76200001	76250000	Eu-Het	Het	Het	Eu	Het	Eu	Het	Het	Eu	Het	Het	Het	Het	Het	Het	Het	Het	Het	Het	Het	Het	Het	Het	Het	Het	Eu	Eu	Eu	Eu
chr1	76250001	76300000	Eu-Het	Het	Het	Eu	Het	Eu	Het	Het	Eu	Het	Het	Het	Het	Het	Het	Het	Het	Het	Het	Het	Het	Het	Het	Het	Het	Eu	Eu	Eu	Eu
chr1	76300001	76350000	Eu-Het	Het	Het	Eu	Het	Eu	Het	Het	Eu	Het	Het	Het	Het	Het	Het	Het	Het	Het	Het	Het	Het	Het	Het	Het	Het	Eu	Eu	Eu	Eu
chr1	76350001	76400000	Eu-Het	Het	Het	Eu	Het	Eu	Het	Het	Eu	Het	Het	Het	Het	Het	Het	Het	Het	Het	Het	Het	Het	Het	Het	Het	Het	Eu	Eu	Eu	Eu
chr1	76400001	76450000	Eu-Het	Het	Het	Eu	Het	Eu	Het	Het	Eu	Het	Het	Het	Het	Het	Het	Het	Het	Het	Het	Het	Het	Het	Het	Het	Het	Eu	Eu	Eu	Het
chr1	76450001	76500000	Eu-Het	Het	Eu	Eu	Het	Eu	Het	Het	Eu	Het	Het	Het	Het	Het	Het	Het	Het	Het	Het	Het	Het	Het	Het	Het	Het	Eu	Eu	Eu	Het
chr1	76500001	76550000	Eu-Het	Het	Eu	Eu	Het	Eu	Het	Het	Eu	Het	Het	Het	Het	Het	Het	Het	Het	Het	Het	Het	Het	Het	Het	Het	Het	Eu	Eu	Eu	Het
chr1	76550001	76600000	Eu-Het	Het	Eu	Eu	Het	Eu	Het	Het	Eu	Het	Het	Het	Het	Het	Het	Het	Het	Het	Het	Het	Het	Het	Het	Het	Het	Eu	Eu	Eu	Het
chr1	76600001	76650000	Eu-Het	Het	Eu	Eu	Het	Eu	Het	Het	Eu	Het	Het	Het	Het	Het	Het	Het	Het	Het	Het	Het	Het	Het	Het	Het	Het	Eu	Eu	Eu	Het
chr1	76650001	76700000	Eu-Het	Het	Eu	Eu	Het	Eu	Het	Het	Eu	Het	Het	Het	Het	Het	Het	Het	Het	Het	Het	Het	Het	Het	Het	Het	Het	Eu	Eu	Eu	Eu
chr1	76700001	76750000	Eu-Het	Het	Eu	Eu	Het	Eu	Het	Het	Eu	Het	Het	Het	Het	Het	Het	Het	Het	Het	Het	Het	Het	Het	Het	Het	Het	Eu	Het	Eu	Eu
chr1	76750001	76800000	Eu-Het	Het	Eu	Eu	Het	Eu	Het	Het	Eu	Het	Het	Het	Het	Het	Het	Het	Het	Het	Het	Het	Het	Het	Het	Het	Het	Eu	Eu	Eu	Het
chr1	76800001	76850000	Eu-Het	Het	Eu	Eu	Het	Eu	Het	Het	Eu	Het	Het	Het	Het	Het	Het	Het	Het	Het	Het	Het	Het	Het	Het	Het	Het	Eu	Eu	Eu	Het
chr1	76850001	76900000	Eu-Het	Het	Eu	Eu	Het	Eu	Het	Het	Eu	Het	Het	Het	Het	Het	Het	Het	Het	Het	Het	Het	Het	Het	Het	Het	Het	Eu	Eu	Eu	Het
chr1	76900001	76950000	Eu-Het	Het	Eu	Eu	Het	Eu	Het	Het	Eu	Het	Het	Het	Het	Het	Het	Het	Het	Het	Het	Het	Het	Het	Eu	Het	Het	Eu	Eu	Eu	Het
chr1	76950001	77000000	Eu-Het	Het	Eu	Eu	Het	Eu	Het	Het	Eu	Het	Het	Het	Het	Het	Het	Het	Het	Het	Het	Het	Het	Het	Eu	Het	Het	Eu	Eu	Eu	Het
chr1	77000001	77050000	Eu-Het	Het	Eu	Eu	Het	Eu	Het	Het	Eu	Het	Het	Het	Het	Het	Het	Het	Het	Het	Het	Het	Het	Het	Eu	Het	Het	Eu	Eu	Eu	Het
chr1	77050001	77100000	Eu-Het	Het	Eu	Eu	Het	Eu	Het	Het	Eu	Het	Het	Het	Het	Het	Het	Het	Het	Het	Het	Het	Het	Het	Eu	Het	Het	Eu	Eu	Eu	Eu
chr1	77100001	77150000	Eu-Het	Het	Eu	Eu	Het	Eu	Het	Het	Eu	Het	Het	Het	Het	Het	Het	Het	Het	Het	Het	Het	Het	Het	Eu	Het	Het	Eu	Eu	Eu	Eu
chr1	77150001	77200000	Eu-Het	Het	Eu	Eu	Het	Eu	Eu	Het	Eu	Het	Het	Het	Het	Het	Het	Het	Het	Het	Het	Het	Het	Eu	Het	Het	Het	Eu	Eu	Eu	Eu
chr1	77200001	77250000	Eu-Het	Het	Eu	Eu	Eu	Eu	Het	Eu	Eu	Het	Het	Het	Het	Het	Het	Het	Het	Het	Het	Het	Het	Eu	Het	Het	Het	Eu	Eu	Eu	Eu
chr1	77250001	77300000	Eu-Het	Het	Eu	Eu	Eu	Eu	Het	Het	Eu	Het	Het	Het	Het	Het	Het	Het	Het	Het	Het	Het	Het	Het	Het	Het	Het	Eu	Eu	Eu	Eu
chr1	77300001	77350000	Eu-Het	Het	Eu	Eu	Eu	Eu	Eu	Het	Eu	Het	Het	Het	Het	Het	Het	Het	Het	Het	Het	Het	Het	Het	Het	Het	Het	Eu	Eu	Eu	Eu
chr1	77350001	77400000	Eu-Het	Het	Eu	Eu	Eu	Eu	Eu	Eu	Eu	Eu	Het	Het	Het	Het	Het	Het	Het	Het	Het	Het	Het	Het	Eu	Eu	Het	Eu	Eu	Eu	Eu
chr1	77400001	77450000	Eu-Het	Het	Eu	Eu	Eu	Eu	Eu	Eu	Eu	Eu	Het	Het	Het	Het	Het	Het	Het	Het	Het	Het	Het	Het	Eu	Eu	Het	Eu	Eu	Eu	Eu
chr1	77450001	77500000	Eu-Het	Het	Eu	Eu	Eu	Eu	Eu	Eu	Eu	Het	Het	Het	Het	Het	Het	Het	Het	Het	Het	Het	Het	Eu	Eu	Eu	Het	Eu	Eu	Eu	Eu
chr1	77500001	77550000	Eu-Het	Het	Eu	Eu	Eu	Eu	Eu	Eu	Eu	Het	Het	Het	Het	Het	Het	Het	Het	Het	Het	Het	Het	Eu	Eu	Eu	Het	Eu	Eu	Eu	Eu
chr1	77550001	77600000	Eu-Het	Het	Het	Het	Het	Eu	Eu	Het	Eu	Het	Het	Het	Het	Het	Het	Het	Het	Het	Het	Het	Het	Het	Eu	Eu	Het	Eu	Eu	Eu	Het
chr1	77600001	77650000	Eu-Het	Het	Het	Het	Het	Eu	Het	Het	Eu	Het	Het	Het	Het	Het	Het	Het	Het	Het	Het	Het	Het	Het	Eu	Eu	Het	Eu	Eu	Eu	Het
chr1	77650001	77700000	Eu-Het	Het	Het	Het	Het	Eu	Het	Het	Eu	Het	Het	Het	Het	Het	Het	Het	Het	Het	Het	Het	Het	Het	Eu	Eu	Het	Eu	Het	Eu	Het
chr1	77700001	77750000	Eu-Het	Het	Het	Het	Het	Eu	Het	Het	Eu	Het	Het	Het	Het	Het	Het	Het	Het	Het	Het	Het	Het	Het	Eu	Eu	Het	Eu	Eu	Eu	Het
chr1	77750001	77800000	Eu-Het	Het	Het	Het	Het	Eu	Het	Het	Eu	Het	Het	Het	Het	Het	Het	Het	Het	Het	Het	Het	Het	Het	Eu	Eu	Het	Eu	Eu	Eu	Het
chr1	77800001	77850000	Eu-Het	Het	Het	Het	Het	Eu	Het	Het	Eu	Het	Het	Het	Het	Het	Het	Het	Het	Het	Het	Het	Het	Het	Eu	Eu	Het	Eu	Eu	Eu	Het
chr1	77850001	77900000	Eu-Het	Het	Het	Het	Het	Eu	Het	Het	Eu	Het	Het	Het	Het	Het	Het	Het	Het	Het	Het	Het	Het	Het	Eu	Eu	Het	Eu	Eu	Eu	Het
chr1	77900001	77950000	Eu-Het	Het	Eu	Het	Het	Eu	Het	Het	Eu	Het	Het	Het	Het	Het	Het	Het	Het	Het	Het	Het	Het	Het	Eu	Eu	Het	Eu	Eu	Eu	Het
chr1	77950001	78000000	Eu-Het	Eu	Eu	Het	Het	Eu	Eu	Het	Eu	Eu	Het	Het	Het	Het	Het	Het	Het	Het	Het	Het	Het	Het	Eu	Eu	Het	Eu	Eu	Eu	Het
chr1	78000001	78050000	Eu-Het	Eu	Eu	Het	Het	Eu	Het	Het	Eu	Eu	Het	Het	Het	Het	Het	Het	Het	Het	Het	Het	Het	Het	Eu	Eu	Het	Het	Eu	Eu	Het
chr1	78050001	78100000	Eu-Het	Eu	Eu	Het	Het	Eu	Het	Het	Eu	Eu	Het	Het	Het	Het	Het	Het	Het	Het	Het	Het	Het	Het	Eu	Eu	Het	Het	Eu	Eu	Het
chr1	78100001	78150000	Eu-Het	Eu	Eu	Het	Eu	Eu	Eu	Eu	Eu	Eu	Het	Het	Het	Het	Het	Het	Het	Het	Het	Het	Het	Het	Eu	Eu	Eu	Eu	Eu	Eu	Het
chr1	78150001	78200000	Eu-Het	Eu	Eu	Eu	Eu	Eu	Eu	Eu	Eu	Eu	Het	Eu	Het	Het	Het	Het	Het	Het	Het	Het	Het	Het	Eu	Eu	Het	Eu	Eu	Eu	Het
chr1	78200001	78250000	Eu-Het	Eu	Eu	Eu	Eu	Eu	Eu	Eu	Eu	Eu	Het	Eu	Het	Het	Het	Het	Het	Het	Het	Het	Het	Het	Eu	Eu	Het	Eu	Eu	Eu	Het
chr1	78250001	78300000	Eu-Het	Eu	Eu	Eu	Eu	Eu	Eu	Eu	Eu	Eu	Het	Eu	Het	Het	Het	Het	Het	Het	Het	Het	Het	Het	Eu	Eu	Eu	Eu	Eu	Eu	Het
chr1	78300001	78350000	Eu-Het	Eu	Eu	Eu	Eu	Eu	Eu	Eu	Eu	Eu	Het	Eu	Het	Het	Het	Het	Het	Het	Het	Het	Het	Het	Eu	Eu	Eu	Eu	Eu	Eu	Het
chr1	78350001	78400000	Eu-Het	Eu	Eu	Eu	Eu	Eu	Eu	Eu	Eu	Eu	Het	Eu	Het	Eu	Eu	Eu	Het	Het	Eu	Eu	Het	Het	Eu	Eu	Eu	Eu	Eu	Eu	Eu
chr1	78400001	78450000	Eu-Het	Eu	Eu	Eu	Eu	Eu	Eu	Eu	Eu	Eu	Het	Eu	Het	Eu	Eu	Eu	Eu	Eu	Eu	Eu	Het	Het	Eu	Eu	Eu	Eu	Eu	Eu	Eu
chr1	78450001	78500000	cEu	Eu	Eu	Eu	Eu	Eu	Eu	Eu	Eu	Eu	Eu	Eu	Eu	Eu	Eu	Eu	Eu	Eu	Eu	Eu	Eu	Het	Eu	Eu	Eu	Eu	Eu	Eu	Eu
chr1	78500001	78550000	cEu	Eu	Eu	Eu	Eu	Eu	Eu	Eu	Eu	Eu	Eu	Eu	Eu	Eu	Eu	Eu	Eu	Eu	Eu	Eu	Eu	Het	Eu	Eu	Eu	Eu	Eu	Eu	Eu
chr1	78550001	78600000	Eu-Het	Eu	Eu	Eu	Eu	Eu	Eu	Eu	Eu	Eu	Het	Eu	Eu	Eu	Eu	Eu	Eu	Eu	Eu	Eu	Het	Het	Eu	Eu	Eu	Eu	Eu	Eu	Eu
chr1	78600001	78650000	cEu	Eu	Eu	Eu	Eu	Eu	Eu	Eu	Eu	Eu	Eu	Eu	Eu	Eu	Eu	Eu	Eu	Eu	Eu	Eu	Eu	Het	Eu	Eu	Eu	Eu	Eu	Eu	Eu
chr1	78650001	78700000	cEu	Eu	Eu	Eu	Eu	Eu	Eu	Eu	Eu	Eu	Eu	Eu	Eu	Eu	Eu	Eu	Eu	Eu	Eu	Eu	Eu	Het	Eu	Eu	Eu	Eu	Eu	Eu	Eu
chr1	78700001	78750000	Eu-Het	Het	Eu	Het	Het	Eu	Eu	Het	Eu	Eu	Eu	Eu	Het	Eu	Eu	Eu	Eu	Eu	Eu	Eu	Eu	Het	Het	Eu	Eu	Eu	Eu	Eu	Eu
chr1	78750001	78800000	Eu-Het	Het	Eu	Het	Het	Het	Het	Het	Eu	Eu	Eu	Het	Het	Het	Het	Het	Het	Het	Eu	Het	Het	Het	Het	Het	Eu	Eu	Het	Eu	Eu
chr1	78800001	78850000	Eu-Het	Het	Het	Het	Het	Het	Het	Het	Eu	Eu	Eu	Het	Het	Het	Het	Het	Het	Het	Het	Het	Het	Het	Het	Het	Eu	Eu	Eu	Het	Eu
chr1	78850001	78900000	Eu-Het	Het	Het	Het	Het	Het	Het	Het	Het	Eu	Eu	Het	Het	Het	Het	Het	Het	Het	Het	Het	Het	Het	Het	Het	Het	Eu	Eu	Het	Eu
chr1	78900001	78950000	Eu-Het	Het	Het	Het	Het	Het	Het	Het	Het	Eu	Het	Het	Het	Het	Het	Het	Het	Het	Het	Het	Het	Het	Het	Het	Het	Eu	Eu	Het	Eu
chr1	78950001	79000000	Eu-Het	Het	Het	Het	Het	Het	Het	Het	Het	Eu	Het	Het	Het	Het	Het	Het	Het	Het	Het	Het	Het	Het	Het	Het	Het	Eu	Het	Het	Het
chr1	79000001	79050000	Eu-Het	Het	Het	Het	Het	Het	Het	Het	Het	Eu	Het	Het	Het	Het	Het	Het	Het	Het	Het	Het	Het	Het	Het	Het	Eu	Eu	Het	Het	Het
chr1	79050001	79100000	Eu-Het	Het	Het	Het	Het	Het	Het	Het	Het	Eu	Het	Het	Het	Het	Het	Het	Het	Het	Het	Het	Het	Het	Het	Het	Het	Eu	Eu	Het	Het
chr1	79100001	79150000	Eu-Het	Het	Het	Het	Het	Het	Het	Het	Het	Eu	Het	Het	Het	Het	Het	Het	Het	Het	Het	Het	Het	Het	Het	Het	Het	Eu	Het	Het	Het
chr1	79150001	79200000	Eu-Het	Het	Het	Het	Het	Het	Het	Het	Eu	Eu	Het	Het	Het	Het	Het	Het	Het	Het	Het	Het	Het	Het	Het	Het	Eu	Eu	Het	Het	Het
chr1	79200001	79250000	Eu-Het	Het	Het	Het	Het	Het	Het	Het	Het	Eu	Het	Het	Het	Het	Het	Het	Het	Het	Het	Het	Het	Het	Het	Het	Eu	Eu	Het	Het	Het
chr1	79250001	79300000	Eu-Het	Het	Het	Het	Het	Het	Het	Het	Eu	Eu	Het	Het	Het	Het	Het	Het	Het	Het	Het	Het	Het	Het	Het	Het	Het	Eu	Het	Het	Het
chr1	79300001	79350000	Eu-Het	Het	Het	Het	Het	Het	Het	Het	Het	Eu	Het	Het	Het	Het	Het	Het	Het	Het	Het	Het	Het	Het	Het	Het	Het	Eu	Eu	Het	Het
chr1	79350001	79400000	Eu-Het	Het	Het	Het	Het	Het	Het	Het	Het	Eu	Het	Het	Het	Het	Het	Het	Het	Het	Het	Het	Het	Het	Het	Het	Het	Eu	Het	Het	Het
chr1	79400001	79450000	Eu-Het	Het	Eu	Het	Het	Het	Het	Het	Het	Eu	Het	Het	Het	Het	Het	Het	Het	Het	Eu	Het	Het	Het	Het	Het	Eu	Eu	Het	Het	Het
chr1	79450001	79500000	Eu-Het	Het	Het	Het	Het	Het	Het	Het	Het	Eu	Het	Het	Het	Het	Het	Het	Het	Het	Eu	Het	Het	Het	Het	Het	Het	Eu	Het	Het	Het
chr1	79500001	79550000	Eu-Het	Het	Eu	Het	Het	Het	Het	Het	Het	Eu	Het	Het	Het	Eu	Eu	Het	Het	Het	Eu	Het	Het	Het	Het	Het	Het	Eu	Het	Het	Het
chr1	79550001	79600000	Eu-Het	Het	Eu	Het	Het	Het	Het	Het	Eu	Eu	Eu	Het	Het	Eu	Eu	Eu	Eu	Eu	Eu	Het	Het	Het	Het	Het	Eu	Eu	Eu	Eu	Het
chr1	79600001	79650000	Eu-Het	Het	Eu	Het	Het	Het	Eu	Het	Eu	Eu	Eu	Het	Eu	Eu	Eu	Eu	Eu	Eu	Eu	Eu	Eu	Het	Het	Eu	Het	Eu	Eu	Eu	Eu
chr1	79650001	79700000	Eu-Het	Het	Eu	Eu	Het	Eu	Eu	Het	Eu	Eu	Eu	Eu	Eu	Eu	Eu	Eu	Eu	Eu	Eu	Eu	Eu	Het	Eu	Eu	Het	Eu	Eu	Eu	Eu
chr1	79700001	79750000	cEu	Eu	Eu	Eu	Eu	Eu	Eu	Eu	Eu	Eu	Eu	Eu	Eu	Eu	Eu	Eu	Eu	Eu	Eu	Eu	Eu	Het	Eu	Eu	Eu	Eu	Eu	Eu	Eu
chr1	79750001	79800000	Eu-Het	Eu	Eu	Eu	Eu	Eu	Eu	Het	Eu	Eu	Eu	Eu	Eu	Eu	Eu	Eu	Eu	Eu	Eu	Eu	Eu	Het	Eu	Eu	Het	Eu	Eu	Eu	Eu
chr1	79800001	79850000	Eu-Het	Eu	Eu	Het	Het	Eu	Het	Het	Eu	Eu	Eu	Het	Eu	Eu	Eu	Eu	Eu	Eu	Eu	Eu	Eu	Het	Eu	Het	Het	Eu	Eu	Eu	Eu
chr1	79850001	79900000	Eu-Het	Eu	Het	Het	Het	Eu	Het	Het	Eu	Eu	Eu	Het	Eu	Eu	Eu	Eu	Eu	Eu	Eu	Eu	Het	Het	Eu	Het	Het	Eu	Eu	Eu	Eu
chr1	79900001	79950000	Eu-Het	Eu	Het	Het	Het	Het	Het	Het	Eu	Eu	Eu	Het	Eu	Het	Eu	Eu	Eu	Eu	Eu	Het	Het	Het	Eu	Het	Het	Eu	Eu	Eu	Eu
chr1	79950001	80000000	Eu-Het	Eu	Het	Het	Het	Eu	Het	Het	Eu	Eu	Eu	Het	Eu	Het	Het	Eu	Eu	Eu	Eu	Het	Eu	Het	Eu	Het	Het	Eu	Het	Eu	Eu
chr1	80000001	80050000	Eu-Het	Eu	Het	Het	Het	Eu	Het	Het	Eu	Eu	Eu	Het	Eu	Het	Eu	Eu	Eu	Eu	Eu	Het	Eu	Het	Eu	Het	Het	Eu	Het	Eu	Eu
chr1	80050001	80100000	Eu-Het	Het	Het	Het	Het	Het	Het	Het	Eu	Eu	Eu	Het	Eu	Het	Eu	Eu	Eu	Eu	Eu	Het	Eu	Het	Eu	Het	Het	Eu	Eu	Eu	Eu
chr1	80100001	80150000	Eu-Het	Het	Het	Het	Het	Het	Het	Het	Het	Eu	Het	Het	Eu	Eu	Eu	Eu	Eu	Eu	Eu	Eu	Eu	Het	Eu	Eu	Het	Eu	Eu	Eu	Het
chr1	80150001	80200000	Eu-Het	Eu	Het	Het	Het	Het	Het	Het	Het	Het	Het	Eu	Eu	Eu	Eu	Eu	Eu	Eu	Eu	Eu	Eu	Het	Eu	Eu	Het	Eu	Eu	Eu	Het
chr1	80200001	80250000	Eu-Het	Eu	Eu	Eu	Eu	Eu	Eu	Eu	Het	Eu	Eu	Eu	Eu	Eu	Eu	Eu	Eu	Eu	Eu	Eu	Eu	Het	Eu	Eu	Eu	Eu	Eu	Eu	Eu
chr1	80250001	80300000	Eu-Het	Eu	Eu	Eu	Eu	Eu	Eu	Eu	Het	Eu	Eu	Eu	Eu	Eu	Eu	Eu	Eu	Eu	Eu	Eu	Eu	Het	Eu	Eu	Eu	Eu	Eu	Eu	Eu
chr1	80300001	80350000	Eu-Het	Eu	Eu	Eu	Eu	Het	Eu	Eu	Eu	Eu	Eu	Eu	Eu	Eu	Eu	Eu	Eu	Eu	Eu	Eu	Eu	Het	Eu	Eu	Eu	Eu	Het	Eu	Eu
chr1	80350001	80400000	Eu-Het	Eu	Eu	Eu	Eu	Het	Het	Het	Het	Eu	Eu	Het	Eu	Eu	Eu	Eu	Eu	Eu	Eu	Eu	Eu	Het	Eu	Eu	Het	Eu	Eu	Eu	Eu
chr1	80400001	80450000	Eu-Het	Eu	Eu	Eu	Het	Het	Het	Het	Het	Het	Het	Het	Eu	Eu	Eu	Eu	Eu	Eu	Eu	Eu	Eu	Het	Eu	Eu	Het	Eu	Eu	Eu	Het
chr1	80450001	80500000	Eu-Het	Eu	Eu	Eu	Het	Het	Het	Het	Het	Het	Het	Het	Eu	Eu	Eu	Eu	Eu	Eu	Eu	Eu	Eu	Het	Eu	Eu	Het	Eu	Eu	Eu	Het
chr1	80500001	80550000	Eu-Het	Eu	Het	Het	Het	Het	Het	Het	Het	Het	Het	Het	Eu	Eu	Eu	Eu	Eu	Eu	Eu	Eu	Eu	Het	Eu	Eu	Het	Eu	Eu	Eu	Het
chr1	80550001	80600000	Eu-Het	Het	Het	Het	Het	Het	Het	Het	Het	Het	Het	Het	Eu	Eu	Eu	Eu	Eu	Eu	Eu	Eu	Eu	Het	Eu	Het	Het	Eu	Eu	Eu	Het
chr1	80600001	80650000	Eu-Het	Het	Het	Het	Het	Het	Het	Het	Het	Het	Het	Het	Eu	Eu	Eu	Eu	Eu	Eu	Eu	Eu	Eu	Het	Eu	Het	Het	Eu	Eu	Eu	Het
chr1	80650001	80700000	Eu-Het	Het	Het	Het	Het	Het	Het	Het	Het	Het	Het	Het	Eu	Eu	Eu	Eu	Eu	Eu	Eu	Eu	Eu	Het	Het	Het	Het	Eu	Het	Eu	Het
chr1	80700001	80750000	Eu-Het	Het	Eu	Het	Het	Het	Het	Het	Het	Het	Het	Het	Eu	Eu	Eu	Eu	Eu	Eu	Eu	Eu	Eu	Het	Het	Het	Het	Eu	Eu	Eu	Het
chr1	80750001	80800000	Eu-Het	Het	Eu	Het	Het	Het	Het	Het	Het	Het	Het	Het	Eu	Eu	Eu	Eu	Eu	Eu	Eu	Eu	Eu	Het	Het	Het	Het	Eu	Eu	Eu	Het
chr1	80800001	80850000	Eu-Het	Het	Het	Het	Het	Het	Het	Het	Het	Het	Het	Het	Eu	Eu	Eu	Eu	Eu	Eu	Eu	Eu	Eu	Het	Het	Het	Het	Eu	Eu	Het	Het
chr1	80850001	80900000	Eu-Het	Het	Het	Het	Het	Het	Het	Het	Het	Het	Het	Het	Het	Eu	Eu	Eu	Het	Het	Eu	Eu	Het	Het	Het	Het	Het	Eu	Het	Het	Het
chr1	80900001	80950000	Eu-Het	Het	Het	Het	Het	Het	Het	Het	Het	Het	Het	Het	Het	Het	Eu	Eu	Het	Het	Eu	Eu	Het	Het	Het	Het	Het	Eu	Het	Het	Het
chr1	80950001	81000000	Eu-Het	Het	Het	Het	Het	Het	Het	Het	Het	Het	Het	Het	Het	Het	Eu	Eu	Het	Het	Eu	Eu	Het	Het	Het	Het	Het	Eu	Het	Het	Het
chr1	81000001	81050000	Eu-Het	Het	Het	Het	Het	Het	Het	Het	Het	Het	Het	Het	Het	Het	Eu	Eu	Het	Het	Eu	Eu	Het	Het	Het	Het	Het	Eu	Eu	Het	Het
chr1	81050001	81100000	Eu-Het	Het	Eu	Eu	Het	Het	Het	Het	Het	Het	Het	Het	Het	Het	Eu	Eu	Het	Het	Eu	Eu	Het	Het	Het	Het	Het	Eu	Eu	Het	Het
chr1	81100001	81150000	Eu-Het	Het	Eu	Eu	Het	Het	Het	Het	Het	Het	Het	Het	Het	Het	Eu	Eu	Het	Het	Eu	Eu	Het	Het	Het	Het	Het	Eu	Het	Het	Het
chr1	81150001	81200000	Eu-Het	Het	Het	Eu	Het	Het	Het	Het	Het	Het	Het	Het	Het	Het	Eu	Eu	Het	Het	Eu	Eu	Het	Het	Het	Het	Het	Eu	Het	Het	Het
chr1	81200001	81250000	Eu-Het	Het	Eu	Eu	Het	Het	Het	Het	Het	Het	Het	Het	Het	Het	Eu	Eu	Het	Het	Eu	Eu	Het	Het	Het	Het	Het	Eu	Het	Het	Het
chr1	81250001	81300000	Eu-Het	Het	Het	Het	Het	Het	Het	Het	Het	Het	Het	Het	Het	Het	Eu	Eu	Het	Het	Eu	Eu	Het	Het	Het	Het	Het	Eu	Eu	Het	Het
chr1	81300001	81350000	Eu-Het	Eu	Het	Het	Het	Het	Het	Het	Eu	Het	Het	Het	Het	Het	Eu	Eu	Het	Het	Eu	Eu	Het	Het	Eu	Eu	Het	Het	Eu	Het	Het
chr1	81350001	81400000	Eu-Het	Eu	Het	Het	Het	Het	Het	Het	Eu	Het	Het	Het	Het	Het	Het	Het	Het	Het	Het	Het	Het	Het	Eu	Eu	Eu	Het	Het	Het	Het
chr1	81400001	81450000	Eu-Het	Eu	Het	Het	Het	Het	Het	Het	Eu	Het	Het	Het	Het	Het	Het	Het	Het	Het	Het	Het	Het	Het	Eu	Eu	Eu	Het	Het	Het	Het
chr1	81450001	81500000	Eu-Het	Eu	Het	Het	Het	Het	Het	Het	Eu	Het	Het	Het	Het	Het	Het	Het	Het	Het	Het	Het	Het	Het	Eu	Eu	Eu	Het	Het	Het	Het
chr1	81500001	81550000	Eu-Het	Eu	Het	Het	Het	Het	Het	Het	Eu	Het	Het	Het	Het	Het	Het	Het	Het	Het	Het	Het	Het	Het	Eu	Eu	Het	Het	Het	Het	Eu
chr1	81550001	81600000	Eu-Het	Eu	Het	Het	Het	Het	Het	Het	Eu	Het	Het	Het	Het	Het	Het	Het	Het	Het	Het	Het	Het	Het	Eu	Eu	Eu	Eu	Het	Het	Eu
chr1	81600001	81650000	Eu-Het	Eu	Het	Het	Het	Het	Het	Het	Eu	Eu	Het	Het	Het	Het	Het	Het	Het	Het	Het	Het	Het	Het	Eu	Eu	Eu	Het	Het	Het	Eu
chr1	81650001	81700000	Eu-Het	Eu	Het	Het	Het	Het	Het	Het	Eu	Eu	Het	Het	Het	Het	Het	Het	Het	Het	Het	Het	Het	Het	Eu	Eu	Eu	Het	Het	Het	Eu
chr1	81700001	81750000	Eu-Het	Eu	Het	Het	Het	Het	Het	Het	Eu	Eu	Het	Het	Het	Het	Het	Het	Het	Het	Het	Het	Het	Het	Eu	Eu	Eu	Eu	Het	Het	Eu
chr1	81750001	81800000	Eu-Het	Eu	Het	Het	Het	Het	Het	Het	Eu	Eu	Het	Het	Het	Het	Het	Het	Het	Het	Het	Het	Het	Het	Eu	Eu	Eu	Het	Het	Het	Eu
chr1	81800001	81850000	Eu-Het	Eu	Het	Het	Het	Het	Het	Het	Eu	Eu	Het	Het	Het	Het	Het	Het	Het	Het	Het	Het	Het	Het	Eu	Eu	Eu	Het	Eu	Het	Eu
chr1	81850001	81900000	Eu-Het	Eu	Het	Het	Het	Het	Eu	Het	Eu	Eu	Het	Het	Het	Het	Het	Het	Het	Het	Het	Het	Het	Het	Eu	Eu	Eu	Eu	Eu	Het	Eu
chr1	81900001	81950000	Eu-Het	Eu	Het	Het	Het	Het	Het	Het	Eu	Eu	Het	Het	Het	Het	Het	Het	Het	Het	Het	Het	Het	Het	Eu	Eu	Eu	Eu	Eu	Het	Eu
chr1	81950001	82000000	Eu-Het	Eu	Het	Het	Het	Het	Het	Het	Eu	Eu	Het	Het	Het	Het	Het	Het	Het	Het	Het	Het	Het	Het	Eu	Eu	Eu	Eu	Eu	Het	Eu
chr1	82000001	82050000	Eu-Het	Eu	Het	Het	Het	Het	Het	Het	Eu	Eu	Het	Het	Het	Het	Het	Het	Het	Het	Het	Het	Het	Het	Eu	Eu	Eu	Eu	Het	Eu	Eu
chr1	82050001	82100000	Eu-Het	Eu	Het	Het	Het	Het	Het	Het	Eu	Eu	Het	Het	Het	Het	Het	Het	Het	Het	Het	Het	Het	Het	Eu	Eu	Eu	Eu	Het	Eu	Eu
chr1	82100001	82150000	Eu-Het	Eu	Het	Het	Het	Het	Eu	Het	Eu	Eu	Het	Het	Het	Eu	Het	Het	Het	Het	Het	Het	Het	Het	Eu	Eu	Eu	Eu	Het	Eu	Eu
chr1	82150001	82200000	Eu-Het	Eu	Eu	Het	Het	Eu	Eu	Het	Eu	Eu	Eu	Het	Het	Eu	Het	Het	Het	Het	Het	Het	Het	Het	Eu	Eu	Eu	Eu	Het	Eu	Eu
chr1	82200001	82250000	Eu-Het	Eu	Eu	Eu	Het	Eu	Het	Het	Eu	Eu	Eu	Het	Het	Eu	Het	Het	Het	Het	Eu	Het	Het	Het	Eu	Eu	Eu	Eu	Eu	Eu	Eu
chr1	82250001	82300000	Eu-Het	Eu	Eu	Eu	Het	Eu	Eu	Het	Eu	Eu	Eu	Het	Het	Eu	Eu	Eu	Eu	Eu	Eu	Eu	Het	Het	Eu	Eu	Eu	Eu	Eu	Eu	Eu
chr1	82300001	82350000	Eu-Het	Eu	Eu	Eu	Het	Eu	Eu	Het	Eu	Eu	Het	Eu	Het	Eu	Eu	Eu	Eu	Eu	Eu	Eu	Het	Het	Eu	Eu	Eu	Eu	Eu	Eu	Eu
chr1	82350001	82400000	Eu-Het	Eu	Het	Het	Het	Eu	Het	Het	Eu	Eu	Het	Eu	Het	Eu	Eu	Eu	Eu	Eu	Eu	Eu	Het	Het	Eu	Eu	Eu	Eu	Het	Eu	Eu
chr1	82400001	82450000	Eu-Het	Het	Het	Het	Het	Eu	Het	Het	Eu	Eu	Het	Eu	Het	Eu	Eu	Eu	Eu	Het	Eu	Het	Het	Het	Eu	Eu	Eu	Eu	Het	Eu	Eu
chr1	82450001	82500000	Eu-Het	Het	Het	Het	Het	Het	Het	Het	Eu	Het	Het	Eu	Het	Het	Het	Het	Eu	Het	Eu	Het	Het	Het	Het	Eu	Eu	Eu	Het	Eu	Eu
chr1	82500001	82550000	Eu-Het	Het	Het	Het	Het	Het	Het	Het	Eu	Het	Het	Eu	Het	Het	Het	Het	Het	Het	Eu	Het	Het	Het	Het	Eu	Eu	Het	Het	Eu	Eu
chr1	82550001	82600000	Eu-Het	Het	Het	Het	Het	Het	Het	Het	Het	Eu	Het	Eu	Het	Het	Het	Het	Eu	Het	Eu	Het	Het	Het	Het	Het	Het	Het	Eu	Eu	Eu
chr1	82600001	82650000	Eu-Het	Het	Het	Het	Het	Het	Het	Het	Het	Eu	Het	Eu	Het	Het	Eu	Eu	Eu	Het	Eu	Het	Het	Het	Het	Eu	Het	Het	Eu	Eu	Eu
chr1	82650001	82700000	Eu-Het	Het	Het	Het	Het	Het	Het	Het	Het	Eu	Het	Eu	Het	Eu	Eu	Eu	Eu	Het	Eu	Eu	Eu	Het	Eu	Eu	Het	Het	Eu	Eu	Eu
chr1	82700001	82750000	Eu-Het	Eu	Eu	Eu	Het	Het	Het	Eu	Het	Eu	Het	Eu	Het	Eu	Eu	Eu	Eu	Eu	Eu	Eu	Eu	Het	Eu	Eu	Het	Het	Eu	Eu	Eu
chr1	82750001	82800000	Eu-Het	Eu	Eu	Eu	Eu	Het	Het	Eu	Eu	Eu	Het	Eu	Het	Eu	Eu	Eu	Eu	Eu	Eu	Eu	Eu	Het	Eu	Eu	Het	Het	Eu	Eu	Eu
chr1	82800001	82850000	Eu-Het	Eu	Eu	Eu	Eu	Het	Eu	Eu	Eu	Eu	Eu	Eu	Het	Eu	Eu	Eu	Eu	Eu	Eu	Eu	Eu	Het	Eu	Eu	Het	Het	Eu	Eu	Eu
chr1	82850001	82900000	Eu-Het	Eu	Eu	Eu	Eu	Het	Eu	Eu	Eu	Eu	Eu	Eu	Het	Eu	Eu	Eu	Eu	Eu	Eu	Eu	Eu	Het	Eu	Eu	Eu	Het	Eu	Eu	Eu
chr1	82900001	82950000	Eu-Het	Eu	Eu	Het	Eu	Het	Het	Eu	Eu	Eu	Het	Eu	Het	Eu	Eu	Eu	Eu	Eu	Eu	Eu	Eu	Het	Eu	Eu	Het	Het	Eu	Eu	Eu
chr1	82950001	83000000	Eu-Het	Eu	Het	Het	Eu	Het	Het	Eu	Het	Eu	Het	Eu	Het	Eu	Eu	Eu	Eu	Het	Eu	Het	Het	Het	Eu	Eu	Het	Het	Eu	Eu	Het
chr1	83000001	83050000	Eu-Het	Het	Het	Het	Eu	Het	Het	Eu	Het	Eu	Het	Eu	Het	Het	Eu	Eu	Eu	Het	Eu	Het	Het	Het	Eu	Eu	Het	Het	Eu	Eu	Eu
chr1	83050001	83100000	Eu-Het	Het	Het	Het	Het	Het	Het	Het	Het	Eu	Het	Eu	Het	Het	Eu	Eu	Het	Het	Eu	Het	Het	Het	Eu	Eu	Het	Het	Eu	Eu	Het
chr1	83100001	83150000	Eu-Het	Het	Eu	Het	Het	Het	Het	Het	Het	Het	Het	Eu	Het	Het	Het	Het	Het	Het	Het	Het	Het	Het	Eu	Eu	Het	Het	Eu	Eu	Het
chr1	83150001	83200000	Eu-Het	Het	Eu	Eu	Het	Het	Het	Het	Het	Het	Het	Eu	Het	Het	Het	Het	Het	Het	Het	Het	Het	Het	Het	Het	Het	Het	Het	Eu	Het
chr1	83200001	83250000	Eu-Het	Het	Eu	Eu	Het	Het	Het	Het	Het	Het	Het	Eu	Het	Het	Het	Het	Het	Het	Het	Het	Het	Het	Het	Het	Het	Het	Het	Eu	Het
chr1	83250001	83300000	Eu-Het	Het	Eu	Eu	Het	Het	Het	Het	Het	Het	Het	Het	Het	Het	Het	Het	Het	Het	Het	Het	Het	Het	Het	Het	Het	Het	Het	Het	Het
chr1	83300001	83350000	Eu-Het	Het	Eu	Eu	Het	Het	Het	Het	Het	Het	Het	Het	Het	Het	Het	Het	Het	Het	Het	Het	Het	Het	Het	Het	Het	Het	Eu	Het	Het
chr1	83350001	83400000	Eu-Het	Het	Eu	Eu	Het	Het	Het	Het	Het	Het	Het	Het	Het	Het	Het	Het	Het	Het	Het	Het	Het	Het	Het	Het	Het	Het	Eu	Het	Het
chr1	83400001	83450000	Eu-Het	Het	Eu	Eu	Het	Het	Het	Het	Het	Het	Het	Het	Het	Het	Het	Het	Het	Het	Het	Het	Het	Het	Het	Het	Het	Het	Eu	Het	Het
chr1	83450001	83500000	Eu-Het	Het	Eu	Eu	Het	Het	Het	Het	Het	Het	Het	Het	Het	Het	Het	Het	Het	Het	Het	Het	Het	Het	Het	Het	Het	Het	Het	Het	Het
chr1	83500001	83550000	Eu-Het	Het	Eu	Eu	Het	Het	Het	Het	Het	Het	Het	Het	Het	Het	Het	Het	Het	Het	Het	Het	Het	Het	Het	Het	Het	Het	Het	Het	Het
chr1	83550001	83600000	Eu-Het	Het	Eu	Eu	Het	Het	Het	Het	Het	Het	Het	Het	Het	Het	Het	Het	Het	Het	Het	Het	Het	Het	Het	Het	Het	Het	Het	Het	Het
chr1	83600001	83650000	Eu-Het	Het	Eu	Eu	Het	Het	Het	Het	Het	Het	Het	Het	Het	Het	Het	Het	Het	Het	Het	Het	Het	Het	Het	Het	Het	Het	Eu	Het	Het
chr1	83650001	83700000	Eu-Het	Het	Eu	Eu	Het	Het	Het	Het	Het	Het	Het	Het	Het	Het	Het	Het	Het	Het	Het	Het	Het	Het	Het	Het	Het	Het	Eu	Eu	Het
chr1	83700001	83750000	Eu-Het	Het	Het	Eu	Het	Het	Het	Het	Het	Het	Het	Het	Het	Het	Het	Het	Het	Het	Het	Het	Het	Het	Het	Het	Het	Het	Eu	Eu	Het
chr1	83750001	83800000	Eu-Het	Het	Het	Het	Het	Het	Het	Het	Het	Het	Het	Het	Het	Het	Het	Het	Het	Eu	Het	Het	Het	Het	Het	Het	Het	Het	Eu	Eu	Eu
chr1	83800001	83850000	Eu-Het	Het	Het	Het	Het	Het	Het	Het	Het	Het	Het	Het	Het	Het	Het	Het	Het	Het	Het	Het	Het	Het	Het	Het	Het	Het	Eu	Eu	Eu
chr1	83850001	83900000	Eu-Het	Het	Het	Het	Het	Het	Het	Het	Eu	Het	Het	Het	Het	Het	Het	Het	Het	Het	Het	Het	Het	Het	Het	Het	Het	Het	Het	Eu	Eu
chr1	83900001	83950000	Eu-Het	Het	Het	Het	Het	Het	Het	Het	Eu	Het	Het	Het	Het	Het	Het	Het	Het	Eu	Het	Het	Het	Het	Het	Het	Het	Het	Het	Eu	Eu
chr1	83950001	84000000	Eu-Het	Het	Het	Het	Het	Het	Het	Het	Het	Het	Het	Het	Het	Het	Het	Het	Het	Eu	Het	Het	Het	Het	Het	Het	Het	Het	Het	Eu	Eu
chr1	84000001	84050000	Eu-Het	Het	Het	Het	Het	Het	Het	Het	Het	Het	Het	Het	Het	Het	Het	Het	Het	Eu	Het	Het	Het	Het	Het	Het	Het	Het	Eu	Eu	Eu
chr1	84050001	84100000	Eu-Het	Het	Het	Het	Het	Het	Het	Het	Het	Het	Het	Het	Het	Het	Het	Het	Het	Eu	Het	Het	Het	Eu	Het	Het	Het	Het	Eu	Eu	Eu
chr1	84100001	84150000	Eu-Het	Eu	Het	Het	Eu	Het	Eu	Het	Eu	Het	Het	Het	Het	Het	Het	Het	Het	Eu	Het	Het	Het	Eu	Het	Het	Het	Eu	Het	Eu	Eu
chr1	84150001	84200000	Eu-Het	Eu	Eu	Het	Eu	Het	Het	Het	Het	Het	Het	Het	Het	Het	Het	Het	Eu	Eu	Het	Het	Eu	Eu	Het	Het	Het	Eu	Eu	Eu	Eu
chr1	84200001	84250000	Eu-Het	Eu	Eu	Het	Eu	Het	Het	Eu	Het	Het	Het	Het	Het	Het	Het	Het	Eu	Eu	Het	Het	Eu	Eu	Het	Het	Het	Het	Eu	Eu	Eu
chr1	84250001	84300000	Eu-Het	Eu	Eu	Het	Eu	Het	Het	Eu	Eu	Het	Het	Het	Het	Het	Het	Het	Eu	Eu	Het	Het	Eu	Eu	Het	Het	Het	Het	Eu	Eu	Eu
chr1	84300001	84350000	Eu-Het	Eu	Eu	Het	Eu	Het	Eu	Eu	Eu	Het	Het	Het	Het	Het	Het	Het	Eu	Eu	Het	Het	Eu	Het	Het	Het	Het	Het	Eu	Eu	Eu
chr1	84350001	84400000	Eu-Het	Eu	Eu	Het	Eu	Het	Eu	Eu	Eu	Eu	Het	Het	Het	Het	Het	Het	Eu	Eu	Het	Het	Het	Het	Het	Het	Het	Het	Het	Eu	Eu
chr1	84400001	84450000	Eu-Het	Eu	Eu	Het	Eu	Het	Het	Eu	Het	Eu	Het	Het	Het	Het	Het	Het	Eu	Eu	Het	Het	Het	Het	Het	Het	Het	Het	Eu	Eu	Eu
chr1	84450001	84500000	Eu-Het	Eu	Het	Het	Eu	Het	Het	Eu	Het	Eu	Het	Het	Het	Het	Het	Het	Eu	Eu	Het	Het	Het	Het	Het	Het	Het	Het	Het	Eu	Eu
chr1	84500001	84550000	Eu-Het	Het	Het	Het	Het	Het	Het	Eu	Het	Eu	Het	Eu	Het	Het	Het	Het	Het	Eu	Het	Het	Het	Het	Het	Het	Het	Het	Het	Eu	Eu
chr1	84550001	84600000	Eu-Het	Het	Het	Het	Eu	Het	Het	Eu	Het	Het	Het	Eu	Het	Het	Het	Het	Het	Eu	Het	Het	Het	Het	Het	Het	Het	Het	Eu	Eu	Eu
chr1	84600001	84650000	Eu-Het	Het	Het	Het	Eu	Het	Het	Eu	Het	Het	Het	Eu	Het	Het	Het	Het	Eu	Eu	Het	Het	Het	Het	Het	Het	Het	Het	Eu	Eu	Eu
chr1	84650001	84700000	Eu-Het	Het	Eu	Het	Eu	Het	Het	Eu	Het	Het	Het	Eu	Het	Eu	Eu	Eu	Eu	Eu	Eu	Het	Het	Het	Het	Het	Het	Het	Eu	Eu	Eu
chr1	84700001	84750000	Eu-Het	Eu	Eu	Eu	Eu	Het	Eu	Eu	Het	Eu	Eu	Eu	Eu	Eu	Eu	Eu	Eu	Eu	Eu	Eu	Eu	Het	Eu	Eu	Eu	Eu	Eu	Eu	Eu
chr1	84750001	84800000	cEu	Eu	Eu	Eu	Eu	Het	Eu	Eu	Eu	Eu	Eu	Eu	Eu	Eu	Eu	Eu	Eu	Eu	Eu	Eu	Eu	Eu	Eu	Eu	Eu	Eu	Eu	Eu	Eu
chr1	84800001	84850000	Eu-Het	Eu	Eu	Eu	Eu	Het	Eu	Eu	Eu	Eu	Eu	Eu	Eu	Eu	Eu	Eu	Eu	Eu	Eu	Eu	Eu	Eu	Eu	Eu	Eu	Het	Eu	Eu	Eu
chr1	84850001	84900000	Eu-Het	Eu	Eu	Eu	Eu	Het	Het	Eu	Het	Eu	Eu	Eu	Het	Eu	Eu	Eu	Eu	Eu	Eu	Eu	Eu	Het	Eu	Eu	Het	Het	Het	Eu	Eu
chr1	84900001	84950000	Eu-Het	Het	Het	Het	Eu	Het	Het	Eu	Het	Eu	Het	Eu	Het	Eu	Het	Het	Eu	Eu	Eu	Het	Eu	Het	Het	Eu	Het	Het	Het	Eu	Het
chr1	84950001	85000000	Eu-Het	Het	Het	Het	Het	Het	Het	Eu	Het	Het	Het	Het	Het	Het	Het	Het	Eu	Het	Het	Het	Het	Het	Het	Het	Het	Het	Het	Het	Het
chr1	85000001	85050000	Eu-Het	Het	Het	Het	Het	Het	Het	Het	ND	Het	Het	Eu	Het	Het	Het	Het	Het	Het	Het	Het	Het	Het	Het	Het	Het	Het	Het	Het	Het
chr1	85050001	85100000	Eu-Het	Het	Het	Het	Het	Het	Het	Het	ND	Het	Het	Eu	Het	Het	Het	Het	Het	Het	Het	Het	Het	Het	Het	Het	Het	Het	Het	Het	Het
chr1	85100001	85150000	cHet	Het	Het	Het	Het	Het	Het	Het	Het	Het	Het	Eu	Het	Het	Het	Het	Het	Het	Het	Het	Het	Het	Het	Het	Het	Het	Het	Het	Het
chr1	85150001	85200000	Eu-Het	Het	Het	Het	Het	Het	Het	Het	ND	Het	Het	Eu	Het	Het	Het	Het	Het	Het	Het	Het	Het	Het	Het	Het	Het	Het	Het	Het	Het
chr1	85200001	85250000	Eu-Het	Het	Het	Het	Het	Het	Het	Het	Het	ND	Het	Eu	Het	Het	ND	ND	Het	Het	Het	Het	Het	Het	Het	Het	Het	Het	Het	Het	Het
chr1	85250001	85300000	Eu-Het	Het	Het	Het	ND	Het	Het	Het	Het	ND	Het	ND	ND	ND	ND	ND	ND	Het	ND	ND	Het	Het	Het	ND	Het	Het	ND	ND	Het
chr1	85300001	85350000	cHet	Het	Het	Het	Het	Het	Het	Het	Het	Het	Het	Het	Het	Het	Het	Het	Het	Het	Het	Het	Het	Het	Het	Het	Het	Het	Het	Het	Het
chr1	85350001	85400000	Eu-Het	ND	ND	Het	Het	Het	ND	Het	ND	Het	Het	Het	Het	Het	Het	Het	Het	Het	Het	Het	Het	Het	Het	Het	Het	Het	Het	Het	ND
chr1	85400001	85450000	Eu-Het	ND	ND	ND	ND	ND	ND	ND	ND	ND	ND	ND	ND	ND	ND	ND	ND	ND	ND	ND	ND	ND	ND	ND	ND	ND	ND	ND	ND
chr1	85450001	85500000	Eu-Het	ND	ND	ND	ND	ND	ND	ND	ND	ND	ND	ND	ND	ND	ND	ND	ND	ND	ND	ND	ND	ND	ND	ND	ND	ND	ND	ND	ND
chr1	85500001	85550000	Eu-Het	ND	ND	ND	ND	ND	ND	ND	ND	ND	ND	ND	ND	ND	ND	ND	ND	ND	ND	ND	ND	ND	ND	ND	ND	ND	ND	ND	ND
chr1	85550001	85600000	Eu-Het	ND	ND	ND	ND	ND	ND	ND	ND	ND	ND	ND	ND	ND	ND	ND	ND	ND	ND	ND	ND	ND	ND	ND	ND	ND	ND	ND	ND
chr1	85600001	85650000	Eu-Het	ND	ND	ND	ND	ND	ND	ND	ND	ND	ND	ND	ND	ND	ND	ND	ND	ND	ND	ND	ND	ND	ND	ND	ND	ND	ND	ND	ND
chr1	85650001	85700000	Eu-Het	ND	ND	ND	ND	ND	ND	ND	ND	ND	ND	ND	ND	ND	ND	ND	ND	ND	ND	ND	ND	ND	ND	ND	ND	ND	ND	ND	ND
chr1	85700001	85750000	Eu-Het	ND	ND	ND	ND	ND	ND	ND	ND	ND	ND	ND	ND	ND	ND	ND	ND	ND	ND	ND	ND	ND	ND	ND	ND	ND	ND	ND	ND
chr1	85750001	85800000	Eu-Het	ND	ND	ND	ND	ND	ND	ND	ND	ND	ND	ND	ND	ND	ND	ND	ND	ND	ND	ND	ND	ND	ND	ND	ND	ND	ND	ND	ND
chr1	85800001	85850000	Eu-Het	ND	ND	ND	ND	ND	ND	ND	ND	ND	ND	ND	ND	ND	ND	ND	ND	ND	ND	ND	ND	ND	ND	ND	ND	ND	ND	ND	ND
chr1	85850001	85900000	Eu-Het	ND	ND	ND	ND	ND	ND	ND	ND	ND	ND	ND	ND	ND	ND	ND	ND	ND	ND	ND	ND	ND	ND	ND	ND	ND	ND	ND	ND
chr1	85900001	85950000	Eu-Het	ND	ND	ND	ND	ND	ND	ND	ND	ND	ND	ND	ND	ND	ND	ND	ND	ND	ND	ND	ND	ND	ND	ND	ND	ND	ND	ND	ND
chr1	85950001	86000000	Eu-Het	ND	ND	ND	ND	ND	ND	ND	ND	ND	ND	ND	ND	ND	ND	ND	ND	ND	ND	ND	ND	ND	ND	ND	ND	ND	ND	ND	ND
chr1	86000001	86050000	Eu-Het	ND	ND	ND	ND	ND	ND	ND	ND	ND	ND	ND	ND	ND	ND	ND	ND	ND	ND	ND	ND	ND	ND	ND	ND	ND	ND	ND	ND
chr1	86050001	86100000	Eu-Het	ND	ND	ND	ND	ND	ND	ND	ND	ND	ND	ND	ND	ND	ND	ND	ND	ND	ND	ND	ND	ND	ND	ND	ND	ND	ND	ND	ND
chr1	86100001	86150000	Eu-Het	ND	ND	ND	ND	ND	ND	ND	ND	ND	ND	ND	ND	ND	ND	ND	ND	ND	ND	ND	ND	ND	ND	ND	ND	ND	ND	ND	ND
chr1	86150001	86200000	Eu-Het	ND	ND	ND	ND	ND	ND	ND	ND	ND	ND	ND	ND	ND	ND	ND	ND	ND	ND	ND	ND	ND	ND	ND	ND	ND	ND	ND	ND
chr1	86200001	86250000	Eu-Het	ND	ND	ND	ND	ND	ND	ND	ND	ND	ND	ND	ND	ND	ND	ND	ND	ND	ND	ND	ND	ND	ND	ND	ND	ND	ND	ND	ND
chr1	86250001	86300000	Eu-Het	ND	ND	ND	ND	ND	ND	ND	ND	ND	ND	ND	ND	ND	ND	ND	ND	ND	ND	ND	ND	ND	ND	ND	ND	ND	ND	ND	ND
chr1	86300001	86350000	Eu-Het	ND	ND	ND	ND	ND	ND	ND	ND	ND	ND	ND	ND	ND	ND	ND	ND	ND	ND	ND	ND	ND	ND	ND	ND	ND	ND	ND	ND
chr1	86350001	86400000	Eu-Het	ND	ND	ND	ND	ND	ND	ND	ND	ND	ND	ND	ND	ND	ND	ND	ND	ND	ND	ND	ND	ND	ND	ND	ND	ND	ND	ND	ND
chr1	86400001	86450000	Eu-Het	ND	ND	ND	ND	ND	ND	ND	ND	ND	ND	ND	ND	ND	ND	ND	ND	ND	ND	ND	ND	ND	ND	ND	ND	ND	ND	ND	ND
chr1	86450001	86500000	Eu-Het	ND	ND	ND	ND	ND	ND	ND	ND	ND	ND	ND	ND	ND	ND	ND	ND	ND	ND	ND	ND	ND	ND	ND	ND	ND	ND	ND	ND
chr1	86500001	86550000	Eu-Het	ND	ND	ND	ND	ND	ND	ND	ND	ND	ND	ND	ND	ND	ND	ND	ND	ND	ND	ND	ND	ND	ND	ND	ND	ND	ND	ND	ND
chr1	86550001	86600000	Eu-Het	ND	ND	ND	ND	ND	ND	ND	ND	ND	ND	ND	ND	ND	ND	ND	ND	ND	ND	ND	ND	ND	ND	ND	ND	ND	ND	ND	ND
chr1	86600001	86650000	Eu-Het	ND	ND	ND	ND	ND	ND	ND	ND	ND	ND	ND	ND	ND	ND	ND	ND	ND	ND	ND	ND	ND	ND	ND	ND	ND	ND	ND	ND
chr1	86650001	86700000	Eu-Het	ND	ND	ND	ND	ND	ND	ND	ND	ND	ND	ND	ND	ND	ND	ND	ND	ND	ND	ND	ND	ND	ND	ND	ND	ND	ND	ND	ND
chr1	86700001	86750000	Eu-Het	ND	ND	ND	ND	ND	ND	ND	ND	ND	ND	ND	ND	ND	ND	ND	ND	ND	ND	ND	ND	ND	ND	ND	ND	ND	ND	ND	ND
chr1	86750001	86800000	Eu-Het	ND	ND	ND	ND	ND	ND	ND	ND	ND	ND	ND	ND	ND	ND	ND	ND	ND	ND	ND	ND	ND	ND	ND	ND	ND	ND	ND	ND
chr1	86800001	86850000	Eu-Het	ND	ND	ND	ND	ND	ND	ND	ND	ND	ND	ND	ND	ND	ND	ND	ND	ND	ND	ND	ND	ND	ND	ND	ND	ND	ND	ND	ND
chr1	86850001	86900000	Eu-Het	ND	ND	ND	ND	ND	ND	ND	ND	ND	ND	ND	ND	ND	ND	ND	ND	ND	ND	ND	ND	ND	ND	ND	ND	ND	ND	ND	ND
chr1	86900001	86950000	Eu-Het	ND	ND	ND	ND	ND	ND	ND	ND	ND	ND	ND	ND	ND	ND	ND	ND	ND	ND	ND	ND	ND	ND	ND	ND	ND	ND	ND	ND
chr1	86950001	87000000	Eu-Het	ND	ND	ND	ND	ND	ND	ND	ND	ND	ND	ND	ND	ND	ND	ND	ND	ND	ND	ND	ND	ND	ND	ND	ND	ND	ND	ND	ND
chr1	87000001	87050000	Eu-Het	ND	ND	ND	ND	ND	ND	ND	ND	ND	ND	ND	ND	ND	ND	ND	ND	ND	ND	ND	ND	ND	ND	ND	ND	ND	ND	ND	ND
chr1	87050001	87100000	Eu-Het	ND	ND	ND	ND	ND	ND	ND	ND	ND	ND	ND	ND	ND	ND	ND	ND	ND	ND	ND	ND	ND	ND	ND	ND	ND	ND	ND	ND
chr1	87100001	87150000	Eu-Het	ND	ND	ND	ND	ND	ND	ND	ND	ND	ND	ND	ND	ND	ND	ND	ND	ND	ND	ND	ND	ND	ND	ND	ND	ND	ND	ND	ND
chr1	87150001	87200000	Eu-Het	ND	ND	ND	ND	ND	ND	ND	ND	ND	ND	ND	ND	ND	ND	ND	ND	ND	ND	ND	ND	ND	ND	ND	ND	ND	ND	ND	ND
chr1	87200001	87250000	Eu-Het	ND	ND	ND	ND	ND	ND	ND	ND	ND	ND	ND	ND	ND	ND	ND	ND	ND	ND	ND	ND	ND	ND	ND	ND	ND	ND	ND	ND
chr1	87250001	87300000	Eu-Het	ND	ND	ND	ND	ND	ND	ND	ND	ND	ND	ND	ND	ND	ND	ND	ND	ND	ND	ND	ND	ND	ND	ND	ND	ND	ND	ND	ND
chr1	87300001	87350000	Eu-Het	ND	ND	ND	ND	ND	ND	ND	ND	ND	ND	ND	ND	ND	Eu	ND	ND	ND	ND	ND	ND	Het	ND	ND	ND	ND	ND	ND	ND
chr1	87350001	87400000	Eu-Het	Het	ND	Het	Het	Het	Het	Het	ND	Het	Het	Eu	Het	Het	Het	Het	Het	Het	Eu	Het	Het	Het	Het	Het	Het	Het	Het	Het	ND
chr1	87400001	87450000	Eu-Het	Het	Het	Het	Het	Het	Het	Het	ND	Het	Het	Eu	Het	Het	Het	Het	Het	Het	Eu	Het	Het	Het	Het	Het	Het	Het	Het	Het	Het
chr1	87450001	87500000	Eu-Het	Het	Het	Het	Het	Het	Het	Het	Het	Het	Het	Eu	Het	Het	ND	ND	Het	Het	Het	ND	Het	Het	Het	Het	Het	Het	Het	Het	Het
chr1	87500001	87550000	Eu-Het	Het	Het	Het	Het	Het	Het	Het	Het	ND	Het	Eu	Het	Het	ND	ND	Het	Het	Het	ND	Het	Het	Het	Het	Het	Het	ND	Het	Het
chr1	87550001	87600000	Eu-Het	Het	Het	Het	Eu	Het	Het	Eu	Het	Eu	Het	Eu	Eu	Eu	Eu	Eu	Eu	Eu	Eu	Eu	Eu	Het	Het	Het	Het	Het	Het	Het	Eu
chr1	87600001	87650000	Eu-Het	Het	Eu	Het	Eu	Het	Het	Eu	Het	Eu	Het	Eu	Eu	Eu	Eu	Eu	Eu	Eu	Eu	Eu	Eu	Het	Het	Eu	Het	Het	Het	Eu	Eu
chr1	87650001	87700000	Eu-Het	Eu	Eu	Eu	Eu	Het	Het	Eu	Het	Eu	Eu	Eu	Eu	Eu	Eu	Eu	Eu	Eu	Eu	Eu	Eu	Het	Het	Eu	Het	Het	Eu	Eu	Eu
chr1	87700001	87750000	Eu-Het	Eu	Eu	Eu	Eu	Het	Eu	Eu	Het	Eu	Eu	Eu	Eu	Eu	Eu	Eu	Eu	Eu	Eu	Eu	Eu	Eu	Eu	Eu	Het	Eu	Eu	Eu	Eu
chr1	87750001	87800000	cEu	Eu	Eu	Eu	Eu	Eu	Eu	Eu	Het	Eu	Eu	Eu	Eu	Eu	Eu	Eu	Eu	Eu	Eu	Eu	Eu	Eu	Eu	Eu	Het	Eu	Eu	Eu	Eu
chr1	87800001	87850000	cEu	Eu	Eu	Eu	Eu	Eu	Eu	Eu	Het	Eu	Eu	Eu	Eu	Eu	Eu	Eu	Eu	Eu	Eu	Eu	Eu	Eu	Eu	Eu	Het	Eu	Eu	Eu	Eu
chr1	87850001	87900000	cEu	Eu	Eu	Eu	Eu	Eu	Eu	Eu	Het	Eu	Eu	Eu	Eu	Eu	Eu	Eu	Eu	Eu	Eu	Eu	Eu	Eu	Eu	Eu	Eu	Eu	Eu	Eu	Eu
chr1	87900001	87950000	cEu	Eu	Eu	Eu	Eu	Eu	Eu	Eu	Het	Eu	Eu	Eu	Eu	Eu	Eu	Eu	Eu	Eu	Eu	Eu	Eu	Eu	Eu	Eu	Eu	Eu	Eu	Eu	Eu
chr1	87950001	88000000	cEu	Eu	Eu	Eu	Eu	Eu	Eu	Eu	Eu	Eu	Eu	Eu	Eu	Eu	Eu	Eu	Eu	Eu	Eu	Eu	Eu	Eu	Eu	Eu	Eu	Eu	Eu	Eu	Eu
chr1	88000001	88050000	cEu	Eu	Eu	Eu	Eu	Eu	Eu	Eu	Eu	Eu	Eu	Eu	Eu	Eu	Eu	Eu	Eu	Eu	Eu	Eu	Eu	Eu	Eu	Eu	Eu	Eu	Eu	Eu	Eu
chr1	88050001	88100000	cEu	Eu	Eu	Eu	Eu	Eu	Eu	Eu	Eu	Eu	Eu	Eu	Eu	Eu	Eu	Eu	Eu	Eu	Eu	Eu	Eu	Eu	Eu	Eu	Eu	Eu	Eu	Eu	Eu
chr1	88100001	88150000	cEu	Eu	Eu	Eu	Eu	Eu	Eu	Eu	Eu	Eu	Eu	Eu	Eu	Eu	Eu	Eu	Eu	Eu	Eu	Eu	Eu	Eu	Eu	Eu	Eu	Eu	Eu	Eu	Eu
chr1	88150001	88200000	cEu	Eu	Eu	Eu	Eu	Eu	Eu	Eu	Eu	Eu	Eu	Eu	Eu	Eu	Eu	Eu	Eu	Eu	Eu	Eu	Eu	Eu	Eu	Eu	Eu	Eu	Eu	Eu	Eu
chr1	88200001	88250000	cEu	Eu	Eu	Eu	Eu	Eu	Eu	Eu	Eu	Eu	Eu	Eu	Eu	Eu	Eu	Eu	Eu	Eu	Eu	Eu	Eu	Eu	Eu	Eu	Eu	Eu	Eu	Eu	Eu
chr1	88250001	88300000	cEu	Eu	Eu	Eu	Eu	Eu	Eu	Eu	Eu	Eu	Eu	Eu	Eu	Eu	Eu	Eu	Eu	Eu	Eu	Eu	Eu	Eu	Eu	Eu	Eu	Eu	Eu	Eu	Eu
chr1	88300001	88350000	cEu	Eu	Eu	Eu	Eu	Eu	Eu	Eu	Eu	Eu	Eu	Eu	Eu	Eu	Eu	Eu	Eu	Eu	Eu	Eu	Eu	Eu	Eu	Eu	Eu	Eu	Eu	Eu	Eu
chr1	88350001	88400000	cEu	Eu	Eu	Eu	Eu	Eu	Eu	Eu	Eu	Eu	Eu	Eu	Eu	Eu	Eu	Eu	Eu	Eu	Eu	Eu	Eu	Eu	Eu	Eu	Eu	Eu	Eu	Eu	ND
chr1	88400001	88450000	cEu	Eu	Eu	Eu	Eu	Eu	Eu	Eu	Eu	Eu	Eu	Eu	Eu	Eu	Eu	Eu	Eu	Eu	Eu	Eu	Eu	Eu	Eu	Eu	Eu	Eu	Eu	Eu	Eu
chr1	88450001	88500000	cEu	Eu	Eu	Eu	Eu	Eu	Eu	Eu	Eu	Eu	Eu	Eu	Eu	Eu	Eu	Eu	Eu	Eu	Eu	Eu	Eu	Eu	Eu	Eu	Eu	Eu	Eu	Eu	Eu
chr1	88500001	88550000	cEu	Eu	Eu	Eu	Eu	Eu	Eu	Eu	Eu	Eu	Eu	Eu	Eu	Eu	Eu	Eu	Eu	Eu	Eu	Eu	Eu	Eu	Eu	Eu	Eu	Eu	Eu	Eu	Eu
chr1	88550001	88600000	cEu	Eu	Eu	Eu	Eu	Eu	Eu	Eu	Eu	Eu	Eu	Eu	Eu	Eu	Eu	Eu	Eu	Eu	Eu	Eu	Eu	Eu	Eu	Eu	Eu	Eu	Eu	Eu	Eu
chr1	88600001	88650000	cEu	Eu	Eu	Eu	Eu	Eu	Eu	Eu	Eu	Eu	Eu	Eu	Eu	Eu	Eu	Eu	Eu	Eu	Eu	Eu	Eu	Eu	Eu	Eu	Eu	Eu	Eu	Eu	Eu
chr1	88650001	88700000	cEu	Eu	Eu	Eu	Eu	Eu	Eu	Eu	Eu	Eu	Eu	Eu	Eu	Eu	Eu	Eu	Eu	Eu	Eu	Eu	Eu	Eu	Eu	Eu	Eu	Eu	Eu	Eu	Eu
chr1	88700001	88750000	cEu	Eu	Eu	Eu	Eu	Eu	Eu	Eu	Eu	Eu	Eu	Eu	Eu	Eu	Eu	Eu	Eu	Eu	Eu	Eu	Eu	Eu	Eu	Eu	Eu	Eu	Eu	Eu	Eu
chr1	88750001	88800000	cEu	Eu	Eu	Eu	Eu	Eu	Eu	Eu	Eu	Eu	Eu	Eu	Eu	Eu	Eu	Eu	Eu	Eu	Eu	Eu	Eu	Eu	Eu	Eu	Eu	Eu	Eu	Eu	Eu
chr1	88800001	88850000	cEu	Eu	Eu	Eu	Eu	Eu	Eu	Eu	Eu	Eu	Eu	Eu	Eu	Eu	Eu	Eu	Eu	Eu	Eu	Eu	Eu	Eu	Eu	Eu	Eu	Eu	Eu	Eu	Eu
chr1	88850001	88900000	cEu	Eu	Eu	Eu	Eu	Eu	Eu	Eu	Eu	Eu	Eu	Eu	Eu	Eu	Eu	Eu	Eu	Eu	Eu	Eu	Eu	Eu	Eu	Eu	Eu	Eu	Eu	Eu	Eu
chr1	88900001	88950000	cEu	Eu	Eu	Eu	Eu	Eu	Eu	Eu	Eu	Eu	Eu	Eu	Eu	Eu	Eu	Eu	Eu	Eu	Eu	Eu	Eu	Eu	Eu	Eu	Eu	Eu	Eu	Eu	Eu
chr1	88950001	89000000	cEu	Eu	Eu	Eu	Eu	Eu	Eu	Eu	Eu	Eu	Eu	Eu	Eu	Eu	Eu	Eu	Eu	Eu	Eu	Eu	Eu	Eu	Eu	Eu	Eu	Eu	Eu	Eu	Eu
chr1	89000001	89050000	cEu	Eu	Eu	Eu	Eu	Eu	Eu	Eu	Eu	Eu	Eu	Eu	Eu	Eu	Eu	Eu	Eu	Eu	Eu	Eu	Eu	Eu	Eu	Eu	Eu	Eu	Eu	Eu	Eu
chr1	89050001	89100000	cEu	Eu	Eu	Eu	Eu	Eu	Eu	Eu	Eu	Eu	Eu	Eu	Eu	Eu	Eu	Eu	Eu	Eu	Eu	Eu	Eu	Eu	Eu	Eu	Eu	Eu	Eu	Eu	Eu
chr1	89100001	89150000	cEu	Eu	Eu	Eu	Eu	Eu	Eu	Eu	Eu	Eu	Eu	Eu	Eu	Eu	Eu	Eu	Eu	Eu	Eu	Eu	Eu	Eu	Eu	Eu	Eu	Eu	Eu	Eu	Eu
chr1	89150001	89200000	cEu	Eu	Eu	Eu	Eu	Eu	Eu	Eu	Eu	Eu	Eu	Eu	Eu	Eu	Eu	Eu	Eu	Eu	Eu	Eu	Eu	Eu	Eu	Eu	Eu	Eu	Eu	Eu	Eu
chr1	89200001	89250000	cEu	Eu	Eu	Eu	Eu	Eu	Eu	Eu	Eu	Eu	Eu	Eu	Eu	Eu	Eu	Eu	Eu	Eu	Eu	Eu	Eu	Eu	Eu	Eu	Eu	Eu	Eu	Eu	Eu
chr1	89250001	89300000	cEu	Eu	Eu	Eu	Eu	Eu	Eu	Eu	Eu	Eu	Eu	Eu	Eu	Eu	Eu	Eu	Eu	Eu	Eu	Eu	Eu	Eu	Eu	Eu	Eu	Eu	Eu	Eu	Eu
chr1	89300001	89350000	cEu	Eu	Eu	Eu	Eu	Eu	Eu	Eu	Eu	Eu	Eu	Eu	Eu	Eu	Eu	Eu	Eu	Eu	Eu	Eu	Eu	Eu	Eu	Eu	Eu	Eu	Eu	Eu	Eu
chr1	89350001	89400000	cEu	Eu	Eu	Eu	Eu	Eu	Eu	Eu	Eu	Eu	Eu	Eu	Eu	Eu	Eu	Eu	Eu	Eu	Eu	Eu	Eu	Eu	Eu	Eu	Eu	Eu	Eu	Eu	Eu
chr1	89400001	89450000	cEu	Eu	Eu	Eu	Eu	Eu	Eu	Eu	Eu	Eu	Eu	Eu	Eu	Eu	Eu	Eu	Eu	Eu	Eu	Eu	Eu	Eu	Eu	Eu	Eu	Eu	Eu	Eu	Eu
chr1	89450001	89500000	cEu	Eu	Eu	Eu	Eu	Eu	Eu	Eu	Eu	Eu	Eu	Eu	Eu	Eu	Eu	Eu	Eu	Eu	Eu	Eu	Eu	Eu	Eu	Eu	Eu	Eu	Eu	Eu	Eu
chr1	89500001	89550000	cEu	Eu	Eu	Eu	Eu	Eu	Eu	Eu	Eu	Eu	Eu	Eu	Eu	Eu	Eu	Eu	Eu	Eu	Eu	Eu	Eu	Eu	Eu	Eu	Eu	Eu	Eu	Eu	Eu
chr1	89550001	89600000	cEu	Eu	Eu	Eu	Eu	Eu	Eu	Eu	Eu	Eu	Eu	Eu	Eu	Eu	Eu	Eu	Eu	Eu	Eu	Eu	Eu	Eu	Eu	Eu	Eu	Eu	Eu	Eu	Eu
chr1	89600001	89650000	cEu	Eu	Eu	Eu	Eu	Eu	Eu	Eu	Eu	Eu	Eu	Eu	Eu	Eu	Eu	Eu	Eu	Eu	Eu	Eu	Eu	Eu	Eu	Eu	Het	Eu	Eu	Eu	Eu
chr1	89650001	89700000	cEu	Eu	Eu	Eu	Eu	Eu	Eu	Eu	Eu	Eu	Eu	Eu	Eu	Eu	Eu	Eu	Eu	Eu	Eu	Eu	Eu	Eu	Eu	Eu	Eu	Eu	Eu	Eu	Eu
chr1	89700001	89750000	cEu	Eu	Eu	Eu	Eu	Eu	Eu	Eu	Eu	Eu	Eu	Eu	Eu	Eu	Eu	Eu	Eu	Eu	Eu	Eu	Eu	Eu	Eu	Eu	Eu	Eu	Eu	Eu	Eu
chr1	89750001	89800000	cEu	Eu	Eu	Eu	Eu	Eu	Eu	Eu	Eu	Eu	Eu	Eu	Eu	Eu	Eu	Eu	Eu	Eu	Eu	Eu	Eu	Eu	Eu	Eu	Eu	Eu	Eu	Eu	Eu
chr1	89800001	89850000	cEu	Eu	Eu	Eu	Eu	Eu	Eu	Eu	Eu	Eu	Eu	Eu	Eu	Eu	Eu	Eu	Eu	Eu	Eu	Eu	Eu	Eu	Eu	Eu	Eu	Eu	Eu	Eu	Eu
chr1	89850001	89900000	cEu	Eu	Eu	Eu	Eu	Eu	Eu	Eu	Eu	Eu	Eu	Eu	Eu	Eu	Eu	Eu	Eu	Eu	Eu	Eu	Eu	Eu	Eu	Eu	Eu	Eu	Eu	Eu	Eu
chr1	89900001	89950000	cEu	Eu	Eu	Eu	Eu	Eu	Eu	Eu	Eu	Eu	Eu	Eu	Eu	Eu	Eu	Eu	Eu	Eu	Eu	Eu	Eu	Eu	Eu	Eu	Eu	Eu	Eu	Eu	Eu
chr1	89950001	90000000	cEu	Eu	Eu	Eu	Eu	Eu	Eu	Eu	Eu	Eu	Eu	Eu	Eu	Eu	Eu	Eu	Eu	Eu	Eu	Eu	Eu	Eu	Eu	Eu	Eu	Eu	Eu	Eu	Eu
chr1	90000001	90050000	cEu	Eu	Eu	Eu	Eu	Eu	Eu	Eu	Eu	Eu	Eu	Eu	Eu	Eu	Eu	Eu	Eu	Eu	Eu	Eu	Eu	Eu	Eu	Eu	Eu	Eu	Eu	Eu	Eu
chr1	90050001	90100000	Eu-Het	Eu	Eu	Het	Eu	Eu	ND	Eu	Eu	Eu	Eu	Eu	ND	Eu	ND	ND	ND	ND	ND	Eu	ND	Eu	Eu	Eu	Eu	Het	Eu	Eu	Eu
chr1	90100001	90150000	Eu-Het	ND	Eu	ND	ND	ND	ND	ND	Eu	ND	ND	ND	ND	ND	ND	ND	ND	ND	ND	ND	ND	ND	Eu	ND	Eu	ND	ND	ND	ND
chr1	90150001	90200000	Eu-Het	Eu	Eu	ND	ND	ND	ND	Eu	Eu	ND	ND	ND	ND	ND	ND	ND	ND	ND	ND	ND	ND	ND	Eu	ND	Eu	ND	ND	ND	ND
chr1	90200001	90250000	Eu-Het	Eu	Eu	ND	Eu	Eu	Eu	Eu	Eu	Eu	Eu	Eu	ND	Eu	ND	ND	ND	ND	ND	Eu	ND	Eu	Eu	ND	Eu	Het	ND	Eu	Eu
chr1	90250001	90300000	cEu	Eu	Eu	Eu	Eu	Eu	Eu	Eu	Eu	Eu	Eu	Eu	Eu	Eu	Eu	Eu	Eu	Eu	Eu	Eu	Eu	Eu	Eu	Eu	Eu	Eu	Eu	Eu	Eu
chr1	90300001	90350000	cEu	Eu	Eu	Eu	Eu	Eu	Eu	Eu	Eu	Eu	Eu	Eu	Eu	Eu	Eu	Eu	Eu	Eu	Eu	Eu	Eu	Eu	Eu	Eu	Eu	Eu	Eu	Eu	Eu
chr1	90350001	90400000	cEu	Eu	Eu	Eu	Eu	Eu	Eu	Eu	Eu	Eu	Eu	Eu	Eu	Eu	Eu	Eu	Eu	Eu	Eu	Eu	Eu	Eu	Eu	Eu	Eu	Eu	Eu	Eu	Eu
chr1	90400001	90450000	cEu	Eu	Eu	Eu	Eu	Eu	Eu	Eu	Eu	Eu	Eu	Eu	Eu	Eu	Eu	Eu	Eu	Eu	Eu	Eu	Eu	Eu	Eu	Eu	Eu	Eu	Eu	Eu	Eu
chr1	90450001	90500000	cEu	Eu	Eu	Eu	Eu	Eu	Eu	Eu	Eu	Eu	Eu	Eu	Eu	Eu	Eu	Eu	Eu	Eu	Eu	Eu	Eu	Eu	Eu	Eu	Eu	Eu	Eu	Eu	Eu
chr1	90500001	90550000	cEu	Eu	Eu	Eu	Eu	Eu	Eu	Eu	Eu	Eu	Eu	Eu	Eu	Eu	Eu	Eu	Eu	Eu	Eu	Eu	Eu	Eu	Eu	Eu	Eu	Eu	Eu	Eu	Eu
chr1	90550001	90600000	cEu	Eu	Eu	Eu	Eu	Eu	Eu	Eu	Eu	Eu	Eu	Eu	Eu	Eu	Eu	Eu	Eu	Eu	Eu	Eu	Eu	Eu	Eu	Eu	Eu	Eu	Eu	Eu	Eu
chr1	90600001	90650000	cEu	Eu	Eu	Eu	Eu	Eu	Eu	Eu	Eu	Eu	Eu	Eu	Eu	Eu	Eu	Eu	Eu	Eu	Eu	Eu	Eu	Eu	Eu	Eu	Eu	Eu	Eu	Eu	Eu
chr1	90650001	90700000	cEu	Eu	Eu	Eu	Eu	Eu	Eu	Eu	Eu	Eu	Eu	Eu	Eu	Eu	Eu	Eu	Eu	Eu	Eu	Eu	Eu	Eu	Eu	Eu	Eu	Eu	Eu	Eu	Eu
chr1	90700001	90750000	cEu	Eu	Eu	Eu	Eu	Eu	Eu	Eu	Eu	Eu	Eu	Eu	Eu	Eu	Eu	Eu	Het	Eu	Eu	Eu	Eu	Eu	Eu	Eu	Eu	Eu	Eu	Eu	Eu
chr1	90750001	90800000	Eu-Het	Eu	Eu	Eu	Eu	Eu	Eu	Eu	Eu	Eu	Eu	Eu	Eu	Het	Eu	Eu	Het	Eu	Eu	Eu	Het	Eu	Eu	Eu	Eu	Eu	Eu	Eu	Eu
chr1	90800001	90850000	Eu-Het	Eu	Eu	Eu	Eu	Eu	Eu	Eu	Eu	Eu	Eu	Eu	Eu	Het	Eu	Eu	Het	Eu	Eu	Eu	Eu	Eu	Eu	Eu	Eu	Eu	Eu	Eu	Eu
chr1	90850001	90900000	Eu-Het	Eu	Eu	Eu	Eu	Eu	Eu	Eu	Eu	Eu	Eu	Eu	Eu	Het	Eu	Eu	Het	Eu	Eu	Eu	Eu	Eu	Eu	Eu	Eu	Eu	Eu	Eu	Eu
chr1	90900001	90950000	cEu	Eu	Eu	Eu	Eu	Eu	Eu	Eu	Eu	Eu	Eu	Eu	Eu	Eu	Eu	Eu	Eu	Eu	Eu	Eu	Eu	Eu	Eu	Eu	Eu	Eu	Eu	Eu	Eu
chr1	90950001	91000000	cEu	Eu	Eu	Eu	Eu	Eu	Eu	Eu	Eu	Eu	Eu	Eu	Eu	Eu	Eu	Eu	Eu	Eu	Eu	Eu	Eu	Eu	Eu	Eu	Eu	Eu	Eu	Eu	Eu
chr1	91000001	91050000	cEu	Eu	Eu	Eu	Eu	Eu	Eu	Eu	Eu	Eu	Eu	Eu	Eu	Eu	Eu	Eu	Eu	Eu	Eu	Eu	Eu	Eu	Eu	Eu	Eu	Eu	Eu	Eu	Eu
chr1	91050001	91100000	cEu	Eu	Eu	Eu	Eu	Eu	Eu	Eu	Eu	Eu	Eu	Eu	Eu	Eu	Eu	Eu	Eu	Eu	Eu	Eu	Eu	Eu	Eu	Eu	Eu	Eu	Eu	Eu	Eu
chr1	91100001	91150000	cEu	Eu	Eu	Eu	Eu	Eu	Eu	Eu	Eu	Eu	Eu	Eu	Eu	Eu	Eu	Eu	Eu	Eu	Eu	Eu	Eu	Eu	Eu	Eu	Eu	Eu	Eu	Eu	Eu
chr1	91150001	91200000	cEu	Eu	Eu	Eu	Eu	Eu	Eu	Eu	Eu	Eu	Eu	Eu	Eu	Eu	Eu	Eu	Eu	Eu	Eu	Eu	Eu	Eu	Eu	Eu	Eu	Eu	Eu	Eu	Eu
chr1	91200001	91250000	cEu	Eu	Eu	Eu	Eu	Eu	Eu	Eu	Eu	Eu	Eu	Eu	Eu	Het	Eu	Eu	Eu	Eu	Eu	Eu	Eu	Eu	Eu	Eu	Eu	Eu	Eu	Eu	Eu
chr1	91250001	91300000	cEu	Eu	Eu	Eu	Eu	Eu	Eu	Eu	Eu	Eu	Eu	Eu	Eu	Het	Eu	Eu	Eu	Eu	Eu	Eu	Eu	Eu	Eu	Eu	Eu	Eu	Eu	Eu	Eu
chr1	91300001	91350000	cEu	Eu	Eu	Eu	Eu	Eu	Eu	Eu	Eu	Eu	Eu	Eu	Eu	Eu	Eu	Eu	Eu	Eu	Eu	Eu	Eu	Eu	Eu	Eu	Eu	Eu	Eu	Eu	Eu
chr1	91350001	91400000	cEu	Eu	Eu	Eu	Eu	Eu	Eu	Eu	Eu	Eu	Eu	Eu	Eu	Eu	Eu	Eu	Eu	Eu	Eu	Eu	Eu	Eu	Eu	Eu	Eu	Eu	Eu	Eu	Eu
chr1	91400001	91450000	cEu	Eu	Eu	Eu	Eu	Eu	Eu	Eu	Eu	Eu	Eu	Eu	Eu	Eu	Eu	Eu	Eu	Eu	Eu	Eu	Eu	Eu	Eu	Eu	Eu	Eu	Eu	Eu	Eu
chr1	91450001	91500000	cEu	Eu	Eu	Eu	Eu	Eu	Eu	Eu	Eu	Eu	Eu	Eu	Eu	Eu	Eu	Eu	Eu	Eu	Eu	Eu	Eu	Eu	Eu	Eu	Eu	Eu	Eu	Eu	Eu
chr1	91500001	91550000	cEu	Eu	Eu	Eu	Eu	Eu	Eu	Eu	Eu	Eu	Eu	Eu	Eu	Eu	Eu	Eu	Eu	Eu	Eu	Eu	Eu	Eu	Eu	Eu	Eu	Eu	Eu	Eu	Eu
chr1	91550001	91600000	cEu	Eu	Eu	Eu	Eu	Eu	Eu	Eu	Eu	Eu	Eu	Eu	Eu	Eu	Eu	Eu	Eu	Eu	Eu	Eu	Eu	Eu	Eu	Eu	Eu	Eu	Eu	Eu	Eu
chr1	91600001	91650000	cEu	Eu	Eu	Eu	Eu	Eu	Eu	Eu	Eu	Eu	Eu	Eu	Eu	Eu	Eu	Eu	Eu	Eu	Eu	Eu	Eu	Eu	Eu	Eu	Eu	Eu	Eu	Eu	Eu
chr1	91650001	91700000	cEu	Eu	Eu	Eu	Eu	Eu	Eu	Eu	Eu	Eu	Eu	Eu	Eu	Eu	Eu	Eu	Eu	Eu	Eu	Eu	Het	Eu	Eu	Eu	Het	Eu	Eu	Eu	Eu
chr1	91700001	91750000	cEu	Eu	Eu	Eu	Eu	Eu	Eu	Eu	Eu	Eu	Eu	Eu	Eu	Eu	Het	Eu	Eu	Eu	Eu	Eu	Eu	Eu	Eu	Eu	Het	Eu	Eu	Eu	Eu
chr1	91750001	91800000	cEu	Eu	Eu	Eu	Eu	Eu	Eu	Eu	Eu	Eu	Eu	Eu	Eu	Eu	Het	Eu	Eu	Eu	Eu	Eu	Eu	Eu	Eu	Eu	Eu	Eu	Eu	Eu	Eu
chr1	91800001	91850000	Eu-Het	Eu	Eu	Eu	Eu	Eu	Eu	Eu	Eu	Eu	Eu	Eu	Eu	Eu	Het	Het	Eu	Eu	Eu	Eu	Eu	Eu	Eu	Eu	Eu	Eu	Eu	Eu	Eu
chr1	91850001	91900000	Eu-Het	Eu	Eu	Eu	Eu	Eu	Eu	Eu	Eu	Eu	Eu	Eu	Eu	Eu	Het	Het	Eu	Eu	Eu	Eu	Eu	Eu	Eu	Eu	Eu	Eu	Eu	Eu	Eu
chr1	91900001	91950000	Eu-Het	Eu	Eu	Eu	Eu	Eu	Eu	Eu	Eu	Eu	Eu	Eu	Eu	Eu	Het	Het	Eu	Eu	Eu	Eu	Het	Eu	Het	Eu	Eu	Eu	Eu	Eu	Eu
chr1	91950001	92000000	Eu-Het	Eu	Eu	Eu	Eu	Eu	Eu	Eu	Eu	Eu	Eu	Eu	Eu	Eu	Het	Het	Het	Eu	Eu	Eu	Het	Eu	Het	Eu	Eu	Eu	Eu	Eu	Eu
chr1	92000001	92050000	Eu-Het	Eu	Eu	Eu	Eu	Eu	Eu	Eu	Eu	Eu	Eu	Eu	Eu	Eu	Het	Het	Het	Het	Eu	Eu	Het	Eu	Het	Eu	Eu	Eu	Eu	Eu	Eu
chr1	92050001	92100000	Eu-Het	Eu	Eu	Eu	Eu	Eu	Eu	Eu	Eu	Eu	Eu	Eu	Eu	Eu	Het	Het	Het	Eu	Het	Eu	Eu	Eu	Het	Eu	Eu	Eu	Eu	Eu	Eu
chr1	92100001	92150000	Eu-Het	Eu	Eu	Eu	Eu	Eu	Eu	Eu	Eu	Eu	Eu	Eu	Eu	Eu	Het	Het	Het	Eu	Het	Eu	Eu	Eu	Eu	Eu	Eu	Eu	Eu	Eu	Eu
chr1	92150001	92200000	Eu-Het	Eu	Eu	Eu	Eu	Eu	Eu	Eu	Eu	Eu	Eu	Eu	Eu	Eu	Het	Het	Het	Het	Het	Het	Het	Eu	Het	Eu	Eu	Eu	Eu	Eu	Eu
chr1	92200001	92250000	Eu-Het	Eu	Eu	Eu	Eu	Eu	Eu	Eu	Eu	Eu	Eu	Eu	Eu	Eu	Het	Het	Het	Het	Het	Eu	Het	Eu	Het	Eu	Eu	Eu	Eu	Eu	Eu
chr1	92250001	92300000	Eu-Het	Eu	Eu	Eu	Eu	Eu	Eu	Eu	Eu	Eu	Eu	Eu	Eu	Eu	Het	Het	Het	Het	Het	Eu	Het	Eu	Het	Eu	Eu	Eu	Eu	Eu	Eu
chr1	92300001	92350000	Eu-Het	Eu	Eu	Eu	Eu	Eu	Eu	Eu	Eu	Eu	Eu	Eu	Eu	Eu	Het	Het	Het	Het	Het	Het	Het	Eu	Het	Eu	Eu	Eu	Eu	Eu	Eu
chr1	92350001	92400000	Eu-Het	Eu	Eu	Eu	Eu	Eu	Eu	Eu	Eu	Eu	Eu	Eu	Eu	Eu	Het	Het	Het	Het	Eu	Eu	Het	Eu	Het	Eu	Eu	Eu	Eu	Eu	Eu
chr1	92400001	92450000	Eu-Het	Eu	Eu	Eu	Eu	Eu	Eu	Eu	Eu	Eu	Eu	Eu	Eu	Eu	Eu	Eu	Eu	Het	Eu	Eu	Het	Eu	Het	Eu	Eu	Eu	Eu	Eu	Eu
chr1	92450001	92500000	cEu	Eu	Eu	Eu	Eu	Eu	Eu	Eu	Eu	Eu	Eu	Eu	Eu	Eu	Eu	Eu	Eu	Eu	Eu	Eu	Eu	Eu	Eu	Eu	Eu	Eu	Eu	Eu	Eu
chr1	92500001	92550000	cEu	Eu	Eu	Eu	Eu	Eu	Eu	Eu	Eu	Eu	Eu	Eu	Eu	Eu	Eu	Eu	Eu	Eu	Eu	Eu	Eu	Eu	Eu	Eu	Eu	Eu	Eu	Eu	Eu
chr1	92550001	92600000	cEu	Eu	Eu	Eu	Eu	Eu	Eu	Eu	Eu	Eu	Eu	Eu	Eu	Eu	Eu	Eu	Eu	Eu	Eu	Eu	Eu	Eu	Eu	Eu	Eu	Eu	Eu	Eu	Eu
chr1	92600001	92650000	Eu-Het	Eu	Eu	Eu	Eu	Eu	Eu	Eu	Eu	Eu	Eu	Eu	Eu	Eu	Eu	Eu	Eu	Het	Eu	Eu	Eu	Eu	Het	Eu	Eu	Eu	Eu	Eu	Eu
chr1	92650001	92700000	Eu-Het	Eu	Eu	Eu	Eu	Eu	Eu	Eu	Eu	Eu	Eu	Eu	Eu	Eu	Eu	Eu	Eu	Het	Eu	Eu	Eu	Eu	Het	Eu	Eu	Eu	Eu	Eu	Eu
chr1	92700001	92750000	cEu	Eu	Eu	Eu	Eu	Eu	Eu	Eu	Eu	Eu	Eu	Eu	Eu	Eu	Eu	Eu	Eu	Eu	Eu	Eu	Eu	Eu	Eu	Eu	Eu	Eu	Eu	Eu	Eu
chr1	92750001	92800000	cEu	Eu	Eu	Eu	Eu	Eu	Eu	Eu	Eu	Eu	Eu	Eu	Eu	Eu	Eu	Eu	Eu	Eu	Eu	Eu	Eu	Eu	Eu	Eu	Eu	Eu	Eu	Eu	Eu
chr1	92800001	92850000	cEu	Eu	Eu	Eu	Eu	Eu	Eu	Eu	Eu	Eu	Eu	Eu	Eu	Eu	Eu	Eu	Eu	Eu	Eu	Eu	Eu	Eu	Eu	Eu	Eu	Eu	Eu	Eu	Eu
chr1	92850001	92900000	cEu	Eu	Eu	Eu	Eu	Eu	Eu	Eu	Eu	Eu	Eu	Eu	Eu	Eu	Eu	Eu	Eu	Eu	Eu	Eu	Eu	Eu	Eu	Eu	Eu	Eu	Eu	Eu	Eu
chr1	92900001	92950000	cEu	Eu	Eu	Eu	Eu	Eu	Eu	Eu	Eu	Eu	Eu	Eu	Eu	Eu	Eu	Eu	Eu	Eu	Eu	Eu	Eu	Eu	Eu	Eu	Eu	Eu	Eu	Eu	Eu
chr1	92950001	93000000	cEu	Eu	Eu	Eu	Eu	Eu	Eu	Eu	Eu	Eu	Eu	Eu	Eu	Eu	Eu	Eu	Eu	Eu	Eu	Eu	Eu	Eu	Eu	Eu	Eu	Eu	Eu	Eu	Eu
chr1	93000001	93050000	cEu	Eu	Eu	Eu	Eu	Eu	Eu	Eu	Eu	Eu	Eu	Eu	Eu	Eu	Eu	Eu	Eu	Eu	Eu	Eu	Eu	Eu	Eu	Eu	Eu	Eu	Eu	Eu	Eu
chr1	93050001	93100000	cEu	Eu	Eu	Eu	Eu	Eu	Eu	Eu	Eu	Eu	Eu	Eu	Eu	Eu	Eu	Eu	Eu	Eu	Eu	Eu	Eu	Eu	Eu	Eu	Eu	Eu	Eu	Eu	Eu
chr1	93100001	93150000	cEu	Eu	Eu	Eu	Eu	Eu	Eu	Eu	Eu	Eu	Eu	Eu	Eu	Eu	Eu	Eu	Eu	Eu	Eu	Eu	Eu	Eu	Eu	Eu	Eu	Eu	Eu	Eu	Eu
chr1	93150001	93200000	cEu	Eu	Eu	Eu	Eu	Eu	Eu	Eu	Eu	Eu	Eu	Eu	Eu	Eu	Eu	Eu	Eu	Eu	Eu	Eu	Eu	Eu	Eu	Eu	Eu	Eu	Eu	Eu	Eu
chr1	93200001	93250000	cEu	Eu	Eu	Eu	Eu	Eu	ND	Eu	Eu	Eu	Eu	Eu	Eu	Eu	Eu	Eu	Eu	Eu	Eu	Eu	Eu	Eu	Eu	Eu	Eu	Eu	Eu	Eu	Eu
chr1	93250001	93300000	cEu	Eu	Eu	Eu	Eu	Eu	Eu	Eu	Eu	Eu	Eu	Eu	Eu	Eu	Eu	Eu	Eu	Eu	Eu	Eu	Eu	Eu	Eu	Eu	Eu	Eu	Eu	Eu	Eu
chr1	93300001	93350000	cEu	Eu	Eu	Eu	Eu	Eu	Eu	Eu	Eu	Eu	Eu	Eu	Eu	Eu	Eu	Eu	Eu	Eu	Eu	Eu	Eu	Eu	Eu	Eu	Eu	Eu	Eu	Eu	Eu
chr1	93350001	93400000	cEu	Eu	Eu	Eu	Eu	Eu	Eu	Eu	Eu	Eu	Eu	Eu	Eu	Eu	Eu	Eu	Eu	Eu	Eu	Eu	Eu	Eu	Eu	Eu	Eu	Eu	Eu	Eu	Eu
chr1	93400001	93450000	cEu	Eu	Eu	Eu	Eu	Eu	Eu	Eu	Eu	Eu	Eu	Eu	Eu	Eu	Eu	Eu	Eu	Eu	Eu	Eu	Eu	Eu	Eu	Eu	Eu	Eu	Eu	Eu	Eu
chr1	93450001	93500000	cEu	Eu	Eu	Eu	Eu	Eu	Eu	Eu	Eu	Eu	Eu	Eu	Eu	Eu	Eu	Eu	Eu	Eu	Eu	Eu	Eu	Eu	Eu	Eu	Het	Eu	Eu	Eu	Eu
chr1	93500001	93550000	cEu	Eu	Eu	Eu	Eu	Eu	Eu	Eu	Eu	Eu	Eu	Eu	Eu	Eu	Eu	Eu	Eu	Eu	Eu	Eu	Eu	Eu	Eu	Eu	Eu	Eu	Eu	Eu	Eu
chr1	93550001	93600000	cEu	Eu	Eu	Eu	Eu	Eu	Eu	Eu	Eu	Eu	Eu	Eu	Eu	Eu	Eu	Eu	Eu	Eu	Eu	Eu	Eu	Eu	Eu	Eu	Eu	Eu	Eu	Eu	Eu
chr1	93600001	93650000	cEu	Eu	Eu	Eu	Eu	Eu	Eu	Eu	Eu	Eu	Eu	Eu	Eu	Eu	Eu	Eu	Eu	Eu	Eu	Eu	Eu	Eu	Eu	Eu	Eu	Eu	Eu	Eu	Eu
chr1	93650001	93700000	cEu	Eu	Eu	Eu	Eu	Eu	Eu	Eu	Eu	Eu	Eu	Eu	Eu	Eu	Eu	Eu	Eu	Eu	Eu	Eu	Eu	Eu	Eu	Eu	Eu	Eu	Eu	Eu	Eu
chr1	93700001	93750000	cEu	Eu	Eu	Eu	Eu	Eu	Eu	Eu	Eu	Eu	Eu	Eu	Eu	Eu	Eu	Eu	Eu	Eu	Eu	Eu	Eu	Eu	Eu	Eu	Eu	Eu	Eu	Eu	Eu
chr1	93750001	93800000	cEu	Eu	Eu	Eu	Eu	Eu	Eu	Eu	Eu	Eu	Eu	Eu	Eu	Eu	Eu	Eu	Eu	Eu	Eu	Eu	Eu	Eu	Eu	Eu	Eu	Eu	Eu	Eu	ND
chr1	93800001	93850000	cEu	Eu	Eu	Eu	Eu	Eu	Eu	Eu	Eu	Eu	Eu	Eu	Eu	Eu	Eu	Eu	Eu	Eu	Eu	Eu	Eu	Eu	Eu	Eu	Eu	Eu	Eu	Eu	Eu
chr1	93850001	93900000	cEu	Eu	Eu	Eu	Eu	Eu	Eu	Eu	Eu	Eu	Eu	Eu	Eu	Eu	Eu	Eu	Eu	Eu	Eu	Eu	Eu	Eu	Eu	Eu	Eu	Eu	Eu	Eu	Eu
chr1	93900001	93950000	cEu	Eu	Eu	Eu	Eu	Eu	Eu	Eu	Eu	Eu	Eu	Eu	Eu	Eu	Eu	Eu	Eu	Eu	Eu	Eu	Eu	Eu	Eu	Eu	Eu	Eu	Eu	Eu	Eu
chr1	93950001	94000000	cEu	Eu	Eu	Eu	Eu	Eu	Eu	Eu	Eu	Eu	Eu	Eu	Eu	Eu	Eu	Eu	Eu	Eu	Eu	Eu	Eu	Eu	Eu	Eu	Eu	Eu	Eu	Eu	Eu
chr1	94000001	94050000	cEu	Eu	Eu	Eu	Eu	Eu	Eu	Eu	Eu	Eu	Eu	Eu	Eu	Eu	Eu	Eu	Eu	Eu	Eu	Eu	Eu	Eu	Eu	Eu	Eu	Eu	Eu	Eu	Eu
chr1	94050001	94100000	cEu	Eu	Eu	Eu	Eu	Eu	Eu	Eu	Eu	Eu	Eu	Eu	Eu	Eu	Eu	Eu	Eu	Eu	Eu	Eu	Eu	Eu	Eu	Eu	Eu	Eu	Eu	Eu	Eu
chr1	94100001	94150000	cEu	Eu	Eu	Eu	Eu	Eu	Eu	Eu	Eu	Eu	Eu	Eu	Eu	Eu	Eu	Eu	Eu	Eu	Eu	Eu	Eu	Eu	Eu	Eu	Eu	Eu	Eu	Eu	Eu
chr1	94150001	94200000	cEu	Eu	Eu	Eu	Eu	Eu	Eu	Eu	Eu	Eu	Eu	Eu	Eu	Eu	Eu	Eu	Eu	Eu	Eu	Eu	Eu	Eu	Eu	Eu	Eu	Eu	Eu	Eu	Eu
chr1	94200001	94250000	cEu	Eu	Eu	Eu	Eu	Eu	Eu	Eu	Eu	Eu	Eu	Eu	Eu	Eu	Eu	Eu	Eu	Eu	Eu	Eu	Eu	Eu	Eu	Eu	Eu	Eu	Eu	Eu	Eu
chr1	94250001	94300000	cEu	Eu	Eu	Eu	Eu	Eu	Eu	Eu	Eu	Eu	Eu	Eu	Eu	Eu	Eu	Eu	Eu	Eu	Eu	Eu	Eu	Eu	Eu	Eu	Eu	Eu	Eu	Eu	Eu
chr1	94300001	94350000	cEu	Eu	Eu	Eu	Eu	Eu	Eu	Eu	Eu	Eu	Eu	Eu	Eu	Eu	Eu	Eu	Eu	Eu	Eu	Eu	Eu	Eu	Eu	Eu	Eu	Eu	Eu	Eu	Eu
chr1	94350001	94400000	cEu	Eu	Eu	Eu	Eu	Eu	ND	Eu	Eu	Eu	Eu	Eu	Eu	Eu	Eu	Eu	Eu	Eu	Eu	Eu	Eu	Eu	Eu	Eu	Eu	Eu	Eu	Eu	Eu
chr1	94400001	94450000	cEu	Eu	Eu	Eu	Eu	Eu	Eu	Eu	Eu	Eu	Eu	Eu	Eu	Eu	Eu	Eu	Eu	Eu	Eu	Eu	Eu	Eu	Eu	Eu	Eu	Eu	Eu	Eu	Eu
chr1	94450001	94500000	cEu	Eu	Eu	Eu	Eu	Eu	ND	Eu	Eu	Eu	Eu	Eu	Eu	Eu	Eu	Eu	Eu	Eu	Eu	Eu	Eu	Eu	Eu	Eu	Eu	Eu	Eu	Eu	Eu
chr1	94500001	94550000	cEu	Eu	Eu	Eu	Eu	Eu	ND	Eu	Eu	Eu	Eu	Eu	Eu	Eu	Eu	Eu	Eu	Eu	Eu	Eu	Eu	Eu	Eu	Eu	Eu	Eu	Eu	Eu	Eu
chr1	94550001	94600000	cEu	Eu	Eu	Eu	Eu	Eu	Eu	Eu	Eu	Eu	Eu	Eu	Eu	Eu	Eu	Eu	Eu	Eu	Eu	Eu	Eu	Eu	Eu	Eu	Eu	Eu	Eu	Eu	Eu
chr1	94600001	94650000	cEu	Eu	Eu	Eu	Eu	Eu	Eu	Eu	Eu	Eu	Eu	Eu	Eu	Eu	Eu	Eu	Eu	Eu	Eu	Eu	Eu	Eu	Eu	Eu	Eu	Eu	Eu	Eu	Eu
chr1	94650001	94700000	cEu	Eu	Eu	Eu	Eu	Eu	Eu	Eu	Eu	Eu	Eu	Eu	Eu	Eu	Eu	Eu	Eu	Eu	Eu	Eu	Eu	Eu	Eu	Eu	Eu	Eu	Eu	Eu	Eu
chr1	94700001	94750000	cEu	Eu	Eu	Eu	Eu	Eu	Eu	Eu	Eu	Eu	Eu	Eu	Eu	Eu	Eu	Eu	Eu	Eu	Eu	Eu	Eu	Eu	Eu	Eu	Eu	Eu	Eu	Eu	Eu
chr1	94750001	94800000	cEu	Eu	Eu	Eu	Eu	Eu	Eu	Eu	Eu	Eu	Eu	Eu	Eu	Eu	Eu	Eu	Eu	Eu	Eu	Eu	Eu	Eu	Eu	Eu	Het	Eu	Eu	Eu	Eu
chr1	94800001	94850000	cEu	Eu	Eu	Eu	Eu	Eu	Eu	Eu	Eu	Eu	Eu	Eu	Eu	Eu	Eu	Eu	Eu	Eu	Eu	Eu	Eu	Eu	Eu	Eu	Het	Eu	Eu	Eu	Eu
chr1	94850001	94900000	cEu	Eu	Eu	Eu	Eu	Eu	Eu	Eu	Eu	Eu	Eu	Eu	Eu	Eu	Eu	Eu	Eu	Eu	Eu	Eu	Eu	Eu	Eu	Eu	Eu	Eu	Eu	Eu	Eu
chr1	94900001	94950000	cEu	Eu	Eu	Eu	Eu	Eu	Eu	Eu	Eu	Eu	Eu	Eu	Eu	Eu	Eu	Eu	Eu	Eu	Eu	Eu	Eu	Eu	Eu	Eu	Eu	Eu	Eu	Eu	Eu
chr1	94950001	95000000	cEu	Eu	Eu	Eu	Eu	Eu	Eu	Eu	Eu	Eu	Eu	Eu	Eu	Eu	Eu	Eu	Eu	Eu	Eu	Eu	Eu	Eu	Eu	Eu	Eu	Eu	Eu	Eu	Eu
chr1	95000001	95050000	cEu	Eu	Eu	Eu	Eu	Eu	Eu	Eu	Eu	Eu	Eu	Eu	Eu	Eu	Eu	Eu	Eu	Eu	Eu	Eu	Eu	Eu	Eu	Eu	Eu	Eu	Eu	Eu	Eu
chr1	95050001	95100000	cEu	Eu	Eu	Eu	Eu	Eu	Eu	Eu	Eu	Eu	Eu	Eu	Eu	Eu	Eu	Eu	Eu	Eu	Eu	Eu	Eu	Eu	Eu	Eu	Eu	Eu	Eu	Eu	Eu
chr1	95100001	95150000	cEu	Eu	Eu	Eu	Eu	Eu	Eu	Eu	Eu	Eu	Eu	Eu	Eu	Eu	Eu	Eu	Eu	Eu	Eu	Eu	Eu	Eu	Eu	Eu	Het	Eu	Eu	Eu	Eu
chr1	95150001	95200000	cEu	Eu	Eu	Eu	Eu	Eu	Eu	Eu	Eu	Eu	Eu	Eu	Eu	Eu	Eu	Eu	Eu	Eu	Eu	Eu	Eu	Eu	Eu	Eu	Eu	Eu	Eu	Eu	Eu
chr1	95200001	95250000	cEu	Eu	Eu	Eu	Eu	Eu	ND	Eu	Eu	Eu	Eu	Eu	Eu	Eu	Eu	Eu	Eu	Eu	Eu	Eu	Eu	Eu	Eu	Eu	Eu	Eu	Eu	Eu	Eu
chr1	95250001	95300000	cEu	Eu	Eu	Eu	Eu	Eu	ND	Eu	Eu	Eu	Eu	Eu	Eu	Eu	Eu	Eu	Eu	Eu	Eu	Eu	Eu	Eu	Eu	Eu	Eu	Eu	Eu	Eu	Eu
chr1	95300001	95350000	cEu	Eu	Eu	Eu	Eu	Eu	Eu	Eu	Eu	Eu	Eu	Eu	Eu	Eu	Eu	Eu	Eu	Eu	Eu	Eu	Eu	Eu	Eu	Eu	Eu	Eu	Eu	Eu	Eu
chr1	95350001	95400000	cEu	Eu	Eu	Eu	Eu	Eu	Eu	Eu	Eu	Eu	Eu	Eu	Eu	Eu	Eu	Eu	Eu	Eu	Eu	Eu	Eu	Eu	Eu	Eu	Eu	Eu	Eu	Eu	Eu
chr1	95400001	95450000	cEu	Eu	Eu	Eu	Eu	Eu	Eu	Eu	Eu	Eu	Eu	Eu	Eu	Eu	Eu	Eu	Eu	Eu	Eu	Eu	Eu	Eu	Eu	Eu	Eu	Eu	Eu	Eu	Eu
chr1	95450001	95500000	cEu	Eu	Eu	Eu	Eu	Eu	Eu	Eu	Eu	Eu	Eu	Eu	Eu	Eu	Eu	Eu	Eu	Eu	Eu	Eu	Eu	Eu	Eu	Eu	Eu	Eu	Eu	Eu	Eu
chr1	95500001	95550000	cEu	Eu	Eu	Eu	Eu	Eu	Eu	Eu	Eu	Eu	Eu	Eu	Eu	Eu	Eu	Eu	Eu	Eu	Eu	Eu	Eu	Eu	Eu	Eu	Eu	Eu	Eu	Eu	Eu
chr1	95550001	95600000	cEu	Eu	Eu	Eu	Eu	Eu	Eu	Eu	Eu	Eu	Eu	Eu	Eu	Eu	Eu	Eu	Eu	Eu	Eu	Eu	Eu	Eu	Eu	Eu	Eu	Eu	Eu	Eu	Eu
chr1	95600001	95650000	cEu	Eu	Eu	Eu	Eu	Eu	Eu	Eu	Eu	Eu	Eu	Eu	Eu	Eu	Eu	Eu	Eu	Eu	Eu	Eu	Eu	Eu	Eu	Eu	Eu	Eu	Eu	Eu	Eu
chr1	95650001	95700000	cEu	Eu	Eu	Eu	Eu	Eu	Eu	Eu	Eu	Eu	Eu	Eu	Eu	Eu	Eu	Eu	Eu	Eu	Eu	Eu	Eu	Eu	Eu	Eu	Eu	Eu	Eu	Eu	Eu
chr1	95700001	95750000	cEu	Eu	Eu	Eu	Eu	Eu	Eu	Eu	Eu	Eu	Eu	Eu	Eu	Eu	Eu	Eu	Eu	Eu	Eu	Eu	Eu	Eu	Eu	Eu	Eu	Eu	Eu	Eu	Eu
chr1	95750001	95800000	Eu-Het	ND	Eu	Eu	Eu	Het	Eu	Eu	ND	Eu	Eu	Het	Eu	Eu	Eu	Eu	Eu	Eu	Eu	Eu	Eu	Het	Eu	Eu	Het	Het	Het	Eu	Eu
chr1	95800001	95850000	Eu-Het	ND	Het	Eu	Eu	Het	ND	ND	ND	Het	Het	Het	Eu	Eu	Eu	Eu	Eu	Eu	Eu	Eu	Eu	Het	Eu	Het	Het	Het	ND	Eu	Eu
chr1	95850001	95900000	Eu-Het	Het	Eu	Eu	Eu	Het	Het	Eu	Het	Het	Het	Het	Eu	Eu	Eu	Eu	Eu	Eu	Eu	Eu	Eu	Het	Het	Het	Het	Het	Het	Eu	Eu
chr1	95900001	95950000	Eu-Het	Het	Eu	Eu	Eu	Het	Het	Eu	Het	Het	Het	Het	Eu	Eu	Eu	Eu	Het	Eu	Eu	Eu	Eu	Het	Het	Het	Het	Het	Het	Eu	Eu
chr1	95950001	96000000	Eu-Het	Het	Eu	Eu	Het	Het	Het	Eu	Het	Het	Het	Het	Eu	Eu	Eu	Eu	Het	Eu	Eu	Eu	Eu	Het	Het	Het	Het	Het	Het	Eu	Eu
chr1	96000001	96050000	Eu-Het	Het	Het	Het	Het	Het	Het	Het	Het	Het	Het	Het	Eu	Eu	Eu	Eu	Het	Het	Eu	Het	Eu	Het	Het	Het	Het	Het	Het	Het	Het
chr1	96050001	96100000	Eu-Het	Het	Het	Het	Het	Het	Het	Het	Het	Het	Het	Het	Eu	Het	Eu	Eu	Het	Het	Eu	Het	Eu	Het	Het	Het	Het	Het	Het	Het	Het
chr1	96100001	96150000	cHet	Het	Het	Het	Het	Het	Het	Het	Het	Het	Het	Het	Eu	Het	Het	Het	Het	Het	Het	Het	Het	Het	Het	Het	Het	Het	Het	Het	Het
chr1	96150001	96200000	cHet	Het	Het	Het	Het	Het	Het	Het	Het	Het	Het	Het	Eu	Het	Het	Het	Het	Het	Het	Het	Het	Het	Het	Het	Het	Het	Het	Het	Het
chr1	96200001	96250000	cHet	Het	Het	Het	Het	Het	Het	Het	Het	Het	Het	Het	Eu	Het	Het	Het	Het	Het	Het	Het	Het	Het	Het	Het	Het	Het	Het	Het	Het
chr1	96250001	96300000	Eu-Het	Het	Het	Het	Het	Het	Het	Het	Het	Het	Het	Het	Eu	Het	Het	Het	Het	Het	Het	Het	Eu	Het	Het	Het	Het	Het	Het	Het	Het
chr1	96300001	96350000	Eu-Het	Het	Het	Het	Het	Het	Het	Het	Het	Het	Het	Het	Eu	Het	Het	Het	Het	Het	Het	Het	Eu	Het	Het	Het	Het	Het	Het	Het	Het
chr1	96350001	96400000	Eu-Het	Het	Het	Het	Het	Het	Het	Het	Het	Het	Het	Het	Eu	Het	Het	Het	Het	Het	Het	Het	Eu	Het	Het	Eu	Het	Het	Het	Het	Het
chr1	96400001	96450000	Eu-Het	Het	Het	Het	Het	Het	Het	Het	Het	Het	Het	Het	Eu	Het	Het	Het	Het	Het	Het	Het	Eu	Het	Het	Eu	Het	Het	Het	Het	Het
chr1	96450001	96500000	Eu-Het	Het	Het	Het	Het	Het	Het	Het	Het	Het	Het	Het	Eu	Het	Het	Het	Het	Het	Het	Het	Eu	Het	Het	Eu	Het	Het	Het	Het	Het
chr1	96500001	96550000	Eu-Het	Het	Het	Het	Het	Het	Het	Het	Het	Het	Het	Het	Eu	Het	Het	Het	Het	Het	Het	Het	Eu	Het	Het	Eu	Het	Het	Het	Het	Het
chr1	96550001	96600000	Eu-Het	Het	Het	Het	Het	Het	Het	Het	Het	Het	Het	Het	Eu	Het	Het	Het	Het	Het	Het	Het	Eu	Het	Het	Eu	Het	Het	Het	Het	Het
chr1	96600001	96650000	Eu-Het	Het	Het	Het	Het	Het	Het	Het	Het	Het	Het	Het	Eu	Het	Het	Het	Het	Het	Het	Het	Eu	Het	Het	Eu	Het	Het	Het	Het	Het
chr1	96650001	96700000	Eu-Het	Het	Het	Het	Het	Het	Het	Het	Het	Het	Het	Het	Eu	Het	Het	Het	Het	Het	Het	Het	Eu	Het	Het	Eu	Het	Het	Het	Het	Het
chr1	96700001	96750000	Eu-Het	Het	Het	Het	Het	Het	Het	Het	Het	Het	Het	Het	Eu	Eu	Het	Het	Het	Het	Het	Het	Eu	Het	Het	Eu	Het	Het	Het	Het	Het
chr1	96750001	96800000	Eu-Het	Het	Het	Het	Het	Het	Het	Het	Het	Het	Het	Het	Eu	Eu	Het	Het	Het	Het	Het	Het	Eu	Het	Het	Eu	Het	Het	Het	Het	Het
chr1	96800001	96850000	Eu-Het	Het	Het	Het	Het	Het	Het	Het	Het	Het	Het	Het	Eu	Het	Het	Het	Het	Het	Het	Het	Eu	Het	Het	Eu	Het	Het	Het	Het	Het
chr1	96850001	96900000	Eu-Het	Het	Het	Het	Het	Het	Het	Het	Het	Het	Het	Het	Eu	Eu	Het	Het	Het	Het	Het	Het	Eu	Het	Het	Eu	Het	Het	Het	Het	Het
chr1	96900001	96950000	Eu-Het	Het	Het	Het	Het	Het	Het	Het	Het	Het	Het	Het	Eu	Eu	Het	Het	Het	Het	Het	Het	Eu	Het	Het	Eu	Het	Het	Het	Het	Het
chr1	96950001	97000000	Eu-Het	Het	Het	Het	Het	Het	Het	Het	Het	Het	Het	Het	Eu	Eu	Het	Het	Het	Het	Het	Het	Eu	Het	Het	Eu	Het	Het	Het	Het	Het
chr1	97000001	97050000	Eu-Het	Het	Het	Het	Het	Het	Het	Het	Het	Het	Het	Het	Eu	Eu	Het	Het	Het	Het	Het	Het	Eu	Het	Het	Eu	Het	Het	Het	Het	Het
chr1	97050001	97100000	Eu-Het	Het	Het	Het	Het	Het	Het	Het	Het	Het	Het	Het	Eu	Eu	Eu	Eu	Eu	Het	Het	Het	Eu	Het	Het	Het	Het	Het	Het	Het	Het
chr1	97100001	97150000	Eu-Het	Het	Het	Het	Het	Het	Het	Het	Het	Het	Het	Het	Eu	Eu	Eu	Eu	Eu	Eu	Eu	Eu	Eu	Het	Het	Het	Het	Het	Het	Het	Het
chr1	97150001	97200000	Eu-Het	Het	Het	Het	Het	Het	Het	Het	Het	Het	Het	Het	Eu	Eu	Eu	Eu	Eu	Eu	Eu	Eu	Eu	Het	Het	Het	Het	Het	Het	Het	Het
chr1	97200001	97250000	Eu-Het	Het	Het	Het	Het	Het	Het	Het	Het	Het	Het	Het	Eu	Eu	Eu	Eu	Eu	Eu	Eu	Eu	Eu	Het	Het	Het	Het	Het	Het	Het	Het
chr1	97250001	97300000	Eu-Het	Het	Het	Het	Het	Het	Het	Het	Het	Het	Het	Het	Eu	Eu	Eu	Eu	Eu	Eu	Eu	Eu	Eu	Het	Het	Het	Het	Het	Het	Het	Het
chr1	97300001	97350000	Eu-Het	Het	Het	Het	Het	Het	Het	Het	Het	Het	Het	Het	Eu	Eu	Eu	Eu	Eu	Eu	Eu	Het	Eu	Het	Het	Het	Het	Het	Het	Het	Het
chr1	97350001	97400000	Eu-Het	Het	Het	Het	Het	Het	Het	Het	Het	Het	Het	Het	Eu	Eu	Eu	Eu	Eu	Eu	Eu	Eu	Eu	Het	Het	Het	Het	Het	Het	Het	Het
chr1	97400001	97450000	Eu-Het	Het	Het	Het	Het	Het	Het	Het	Het	Het	Het	Het	Eu	Eu	Eu	Eu	Eu	Eu	Eu	Eu	Eu	Het	Het	Het	Het	Het	Het	Het	Het
chr1	97450001	97500000	Eu-Het	Het	Het	Het	Het	Het	Het	Het	Het	Het	Het	Het	Eu	Eu	Eu	Eu	Eu	Eu	Eu	Eu	Eu	Het	Het	Het	Het	Het	Het	Het	Het
chr1	97500001	97550000	Eu-Het	Het	Het	Het	Het	Het	Het	Het	Het	Het	Het	Het	Eu	Eu	Eu	Eu	Eu	Eu	Eu	Eu	Eu	Het	Het	Het	Het	Het	Het	Het	Het
chr1	97550001	97600000	Eu-Het	Het	Het	Het	Het	Het	Het	Het	Het	Het	Het	Het	Eu	Eu	Eu	Eu	Eu	Eu	Eu	Eu	Eu	Het	Het	Het	Het	Het	Het	Het	Het
chr1	97600001	97650000	Eu-Het	Het	Het	Het	Het	Het	Het	Het	Het	Het	Het	Het	Eu	Eu	Eu	Eu	Eu	Eu	Eu	Eu	Eu	Het	Het	Het	Het	Het	Het	Het	Het
chr1	97650001	97700000	Eu-Het	Het	Het	Het	Het	Het	Het	Het	Het	Het	Het	Het	Eu	Eu	Eu	Eu	Eu	Eu	Eu	Het	Eu	Het	Het	Het	Het	Het	Het	Het	Het
chr1	97700001	97750000	Eu-Het	Het	Het	Het	Het	Het	Het	Het	Het	Het	Het	Het	Het	Eu	Het	Het	Eu	Het	Eu	Het	Het	Het	Het	Het	Het	Het	Het	Het	Het
chr1	97750001	97800000	cHet	Het	Het	Het	Het	Het	Het	Het	Het	Het	Het	Het	Het	Het	Het	Het	Het	Het	Het	Het	Het	Het	Het	Het	Het	Het	Het	Het	Het
chr1	97800001	97850000	cHet	Het	Het	Het	Het	Het	Het	Het	Het	Het	Het	Het	Het	Het	Het	Het	Het	Het	Het	Het	Het	Het	Het	Het	Het	Het	Het	Het	Het
chr1	97850001	97900000	cHet	Het	Het	Het	Het	Het	Het	Het	Het	Het	Het	Het	Het	Het	Het	Het	Het	Het	Het	Het	Het	Het	Het	Het	Het	Het	Het	Het	Het
chr1	97900001	97950000	cHet	Het	Het	Het	Het	Het	Het	Het	Het	Het	Het	Het	Het	Het	Het	Het	Het	Het	Het	Het	Het	Het	Het	Het	Het	Het	Het	Het	Het
chr1	97950001	98000000	cHet	Het	Het	Het	Het	Het	Het	Het	Het	Het	Het	Het	Het	Het	Het	Het	Het	Het	Het	Het	Het	Het	Het	Het	Het	Het	Het	Het	Het
chr1	98000001	98050000	cHet	Het	Het	Het	Het	Het	Het	Het	Het	Het	Het	Het	Het	Het	Het	Het	Het	Het	Het	Het	Het	Het	Het	Het	Het	Het	Het	Het	Het
chr1	98050001	98100000	cHet	Het	Het	Het	Het	Het	Het	Het	Het	Het	Het	Het	Het	Het	Het	Het	Het	Het	Het	Het	Het	Het	Het	Het	Het	Het	Het	Het	Het
chr1	98100001	98150000	cHet	Het	Het	Het	Het	Het	Het	Het	Het	Het	Het	Het	Het	Het	Het	Het	Het	Het	Het	Het	Het	Het	Het	Het	Het	Het	Het	Het	Het
chr1	98150001	98200000	cHet	Het	Het	Het	Het	Het	Het	Het	Het	Het	Het	Het	Het	Het	Het	Het	Het	Het	Het	Het	Het	Het	Het	Het	Het	Het	Het	Het	Het
chr1	98200001	98250000	cHet	Het	Het	Het	Het	Het	Het	Het	Het	Het	Het	Het	Het	Het	Het	Het	Het	Het	Het	Het	Het	Het	Het	Het	Het	Het	Het	Het	Het
chr1	98250001	98300000	cHet	Het	Het	Het	Het	Het	Het	Het	Het	Het	Het	Het	Het	Het	Het	Het	Het	Het	Het	Het	Het	Het	Het	Het	Het	Het	Het	Het	Het
chr1	98300001	98350000	cHet	Het	Het	Het	Het	Het	Het	Het	Het	Het	Het	Het	Het	Het	Het	Het	Het	Het	Het	Het	Het	Het	Het	Het	Het	Het	Het	Het	Het
chr1	98350001	98400000	cHet	Het	Het	Het	Het	Het	Het	Het	Het	Het	Het	Het	Het	Het	Het	Het	Het	Het	Het	Het	Het	Het	Het	Het	Het	Het	Het	Het	Het
chr1	98400001	98450000	cHet	Het	Het	Het	Het	Het	Het	Het	Het	Het	Het	Het	Het	Het	Het	Het	Het	Het	Het	Het	Het	Het	Het	Het	Het	Het	Het	Het	Het
chr1	98450001	98500000	cHet	Het	Het	Het	Het	Het	Het	Het	Het	Het	Het	Het	Het	Het	Het	Het	Het	Het	Het	Het	Het	Het	Het	Het	Het	Het	Het	Het	Het
chr1	98500001	98550000	cHet	Het	Het	Het	Het	Het	Het	Het	Het	Het	Het	Het	Het	Het	Het	Het	Het	Het	Het	Het	Het	Het	Het	Het	Het	Het	Het	Het	Het
chr1	98550001	98600000	cHet	Het	Het	Het	Het	Het	Het	Het	Het	Het	Het	Het	Het	Het	Het	Het	Het	Het	Het	Het	Het	Het	Het	Het	Het	Het	Het	Het	Het
chr1	98600001	98650000	cHet	Het	Het	Het	Het	Het	Het	Het	Het	Het	Het	Het	Het	Het	Het	Het	Het	Het	Het	Het	Het	Het	Het	Het	Het	Het	Het	Het	Het
chr1	98650001	98700000	cHet	Het	Het	Het	Het	Het	Het	Het	Het	Het	Het	Het	Het	Het	Het	Het	Eu	Het	Het	Het	Het	Het	Het	Het	Het	Het	Het	Het	Het
chr1	98700001	98750000	cHet	Het	Het	Het	Het	Het	Het	Het	Het	Het	Het	Het	Het	Het	Het	Het	Eu	Het	Het	Het	Het	Het	Het	Het	Het	Het	Het	Het	Het
chr1	98750001	98800000	cHet	Het	Het	Het	Het	Het	Het	Het	Het	Het	Het	Het	Het	Het	Het	Het	Eu	Het	Het	Het	Het	Het	Het	Het	Het	Het	Het	Het	Het
chr1	98800001	98850000	cHet	Het	Het	Het	Het	Het	Het	Het	Het	Het	Het	Het	Het	Het	Het	Het	Eu	Het	Het	Het	Het	Het	Het	Het	Het	Het	Het	Het	Het
chr1	98850001	98900000	cHet	Het	Het	Het	Het	Het	Het	Het	Het	Het	Het	Het	Het	Het	Het	Het	Eu	Het	Het	Het	Het	Het	Het	Het	Het	Het	Het	Het	Het
chr1	98900001	98950000	Eu-Het	Het	Het	Het	Het	Het	Het	Het	Het	Het	Het	Eu	Het	Het	Het	Het	Eu	Het	Het	Het	Het	Het	Het	Het	Het	Het	Het	Het	Het
chr1	98950001	99000000	cHet	Het	Het	Het	Het	Het	Het	Het	Het	Het	Het	Eu	Het	Het	Het	Het	Het	Het	Het	Het	Het	Het	Het	Het	Het	Het	Het	Het	Het
chr1	99000001	99050000	cHet	Het	Het	Het	Het	Het	Het	Het	Het	Het	Het	Eu	Het	Het	Het	Het	Het	Het	Het	Het	Het	Het	Het	Het	Het	Het	Het	Het	Het
chr1	99050001	99100000	Eu-Het	Het	Het	Het	Het	Het	Het	Het	Het	Het	Het	Eu	Het	Het	Het	Het	Het	Het	Het	Het	Het	Het	Het	Het	Het	Het	Het	Eu	Het
chr1	99100001	99150000	cHet	Het	Het	Het	Het	Het	Het	Het	Het	Het	Het	Het	Het	Het	Het	Het	Het	Het	Het	Het	Het	Het	Het	Het	Het	Het	Het	Het	Het
chr1	99150001	99200000	cHet	Het	Het	Het	Het	Het	Het	Het	Het	Het	Het	Het	Het	Het	Het	Het	Het	Het	Het	Het	Het	Het	Het	Het	Het	Het	Het	Het	Het
chr1	99200001	99250000	Eu-Het	Het	Het	Het	Het	Het	Het	Het	Het	Het	Het	Eu	Het	Het	Het	Het	Het	Het	Het	Het	Het	Het	Het	Het	Het	Het	Het	Eu	Het
chr1	99250001	99300000	Eu-Het	Het	Het	Het	Het	Het	Het	Het	Het	Het	Het	Eu	Het	Het	Het	Het	Het	Het	Het	Het	Het	Het	Het	Het	Het	Het	Het	Eu	Het
chr1	99300001	99350000	Eu-Het	Het	Het	Het	Het	Het	Het	Het	Het	Het	Het	Eu	Het	Het	Het	Eu	Het	Het	Het	Eu	Het	Het	Het	Het	Het	Het	Het	Eu	Het
chr1	99350001	99400000	Eu-Het	Het	Het	Het	Het	Het	Het	Het	Het	Het	Het	Eu	Het	Het	Eu	Eu	Eu	Het	Eu	Eu	Het	Het	Het	Het	Het	Het	Het	Eu	Het
chr1	99400001	99450000	Eu-Het	Het	Eu	Het	Het	Het	Het	Het	Het	Het	Het	Het	Het	Eu	Eu	Eu	Eu	Het	Eu	Eu	Eu	Het	Het	Het	Het	Het	Het	Eu	Het
chr1	99450001	99500000	Eu-Het	Het	Eu	Het	Het	Het	Het	Het	Het	Het	Het	Eu	Het	Eu	Eu	Eu	Eu	Eu	Eu	Eu	Eu	Het	Het	Eu	Het	Het	Het	Eu	Het
chr1	99500001	99550000	Eu-Het	Eu	Eu	Het	Het	Het	Het	Het	Het	Het	Het	Eu	Eu	Eu	Eu	Eu	Eu	Eu	Eu	Eu	Eu	Het	Het	Eu	Het	Eu	Het	Eu	Eu
chr1	99550001	99600000	Eu-Het	Eu	Eu	Het	Het	Het	Het	Het	Het	Het	Het	Eu	Eu	Eu	Eu	Eu	Eu	Eu	Eu	Eu	Eu	Het	Het	Eu	Het	Het	Het	Eu	Eu
chr1	99600001	99650000	Eu-Het	Eu	Eu	Het	Het	Het	Het	Eu	Het	Het	Het	Eu	Eu	Eu	Eu	Eu	Eu	Eu	Eu	Eu	Eu	Het	Eu	Eu	Eu	Het	Het	Eu	Eu
chr1	99650001	99700000	Eu-Het	Eu	Het	Het	Het	Het	Het	Het	Het	Het	Het	Eu	Eu	Eu	Eu	Eu	Eu	Eu	Eu	Eu	Eu	Het	Eu	Eu	Eu	Het	Eu	Eu	Eu
chr1	99700001	99750000	Eu-Het	Eu	Het	Het	Het	Het	Het	Het	Het	Het	Het	Eu	Het	Eu	Eu	Eu	Eu	Eu	Eu	Eu	Eu	Het	Het	Eu	Het	Het	Het	Eu	Eu
chr1	99750001	99800000	Eu-Het	Eu	Het	Het	Het	Het	Het	Het	Het	Eu	Het	Het	Het	Het	Eu	Eu	Eu	Eu	Eu	Eu	Eu	Het	Het	Eu	Het	Het	Het	Eu	Eu
chr1	99800001	99850000	Eu-Het	Eu	Het	Het	Het	Het	Het	Het	Eu	Eu	Het	Het	Het	Het	Eu	Eu	Eu	Eu	Eu	Eu	Eu	Het	Eu	Eu	Eu	Eu	Eu	Eu	Eu
[truncated: 50,791 more rows]
