# Supplementary material for: Misexpression of genes lacking CpG islands drives degenerative changes during aging
Source: Sci Adv. 2021 Dec 15;7(51):eabj9111. doi: 10.1126/sciadv.abj9111 (PMC8673774; doi:10.1126/sciadv.abj9111)
Supplement: Supplementary file 2 — Tables S1 to S12 [file sciadv.abj9111_tables_s1_to_s12.zip › sciadv.abj9111_table_s6.xlsx]

## Sheet: 6A
ChIP-seq data used in this study.
Repository	Accession	Target	Source	Tissue type	Signal to noise ratio
GEO	GSM1050361	H3K9me2	Nucleus accumbens	Brain	0.0137533
GEO	GSM1050362	H3K9me2	Nucleus accumbens	Brain	0.0205696
GEO	GSM1050363	H3K9me2	Nucleus accumbens	Brain	0.0298424
GEO	GSM1058716	H3K9me2	Mammary stem cells	Mammary gland	0.106561
GEO	GSM1058724	H3K9me2	Mature luminal cells	Mammary gland	0.0449416
GEO	GSM1087075	H3K9me3	Liver	Liver	0.0411499
GEO	GSM1087076	H3K9me3	Liver	Liver	0.0583836
GEO	GSM1087077	H3K9me3	Liver	Liver	0.0664898
GEO	GSM1087078	H3K9me3	Liver	Liver	0.0578243
GEO	GSM1375164	H3K9me3	Neural stem cell	Nerve	0.148397
GEO	GSM1384944	H3K9me3	Dendritic cell progenitor	Lymphocytes	0.174589
GEO	GSM1384945	H3K9me3	Dendritic cell	Lymphocytes	0.187392
GEO	GSM1384946	H3K9me3	Plasmacytoid dendritic cell (pDC)	Lymphocytes	0.274937
GEO	GSM1410610	H3K9me3	Testicular germ cells	Reproduction	0.181834
GEO	GSM1410616	H3K9me3	Liver	Liver	0.0305006
GEO	GSM1410620	H3K9me3	Testicular germ cells	Reproduction	0.121042
GEO	GSM1410624	H3K9me3	Liver	Liver	0.0552702
GEO	GSM1410626	H3K9me3	Liver	Liver	0.0407608
GEO	GSM1410628	H3K9me3	Liver	Liver	0.046973
GEO	GSM1410630	H3K9me3	Testicular germ cells	Reproduction	0.0176731
GEO	GSM1410632	H3K9me3	Testicular germ cells	Reproduction	0.0500057
GEO	GSM1410636	H3K9me3	Testicular germ cells	Reproduction	0.0677489
GEO	GSM1463429	H3K9me2	Hematopoietic stem cells	Lymphocytes	0.0737877
GEO	GSM1463430	H3K9me2	Hematopoietic stem cells	Lymphocytes	0.0278628
GEO	GSM1556286	H3K9me3	Thymocytes	Lymphocytes	0.0287611
GEO	GSM1588315	H3K9me3	Hippocampus	Brain	0.0317582
GEO	GSM1588316	H3K9me3	Hippocampus	Brain	0.0336864
GEO	GSM1620004	H3K9me3	T cell	Lymphocytes	0.0339187
GEO	GSM1711953	H3K9me2	Liver	Liver	0.0127976
GEO	GSM1713725	H3K9me2	Testicular germ cells	Reproduction	0.011274
GEO	GSM1713726	H3K9me2	Testicular germ cells	Reproduction	0.010273
GEO	GSM1973771	H3K9me3	Mesenchymal stromal cell from BM	Bone marrow	0.0503911
GEO	GSM1973772	H3K9me3	Mesenchymal stromal cell from BM	Bone marrow	0.0897586
GEO	GSM1973773	H3K9me3	Mesenchymal stromal cell from BM	Bone marrow	0.0628489
GEO	GSM1973774	H3K9me3	Mesenchymal stromal cell from BM	Bone marrow	0.0637921
GEO	GSM1973775	H3K9me3	Mesenchymal stromal cell from BM	Bone marrow	0.0366659
GEO	GSM1973776	H3K9me3	Mesenchymal stromal cell from BM	Bone marrow	0.0605286
GEO	GSM1973777	H3K9me3	Mesenchymal stromal cell from BM	Bone marrow	0.0598123
GEO	GSM1973778	H3K9me3	Mesenchymal stromal cell from BM	Bone marrow	0.0146517
GEO	GSM2068820	H3K9me3	Liver	Liver	0.0193729
GEO	GSM2068821	H3K9me3	Liver	Liver	0.0142053
GEO	GSM2068822	H3K9me3	Liver	Liver	0.0166933
GEO	GSM2068824	H3K9me2	Liver	Liver	0.0138475
GEO	GSM2068825	H3K9me2	Liver	Liver	0.0130518
GEO	GSM2068826	H3K9me2	Liver	Liver	0.0142786
GEO	GSM2068827	H3K9me2	Liver	Liver	0.0148976
GEO	GSM2184250	H3K9me2	B cell	Lymphocytes	0.0579802
GEO	GSM2184251	H3K9me3	B cell	Lymphocytes	0.212453
GEO	GSM2184286	H3K9me2	B cell	Lymphocytes	0.107527
GEO	GSM2184287	H3K9me3	B cell	Lymphocytes	0.333304
GEO	GSM2191030	H3K9me3	Midbrain	Brain	0.081198
GEO	GSM2191031	H3K9me3	Midbrain	Brain	0.0473857
GEO	GSM2191127	H3K9me3	Forebrain	Brain	0.0418523
GEO	GSM2191129	H3K9me3	Forebrain	Brain	0.0333948
GEO	GSM2191356	H3K9me3	Lung	Lung	0.0240963
GEO	GSM2191357	H3K9me3	Lung	Lung	0.0311398
GEO	GSM2191568	H3K9me3	Liver	Liver	0.0380883
GEO	GSM2191569	H3K9me3	Liver	Liver	0.0366042
GEO	GSM2191619	H3K9me3	Hindbrain	Brain	0.0528577
GEO	GSM2191620	H3K9me3	Hindbrain	Brain	0.0469746
GEO	GSM2191837	H3K9me3	Kidney	Kidney	0.0298434
GEO	GSM2191838	H3K9me3	Kidney	Kidney	0.0269467
GEO	GSM2191933	H3K9me3	Stomach	Intestine	0.0214533
GEO	GSM2191934	H3K9me3	Stomach	Intestine	0.0233851
GEO	GSM2192519	H3K9me3	Heart	Heart	0.0481133
GEO	GSM2192520	H3K9me3	Heart	Heart	0.0467799
GEO	GSM2195831	H3K9me3	Intestine	intestine	0.0321379
GEO	GSM2195831	H3K9me3	Intestine	intestine	0.0312287
GEO	GSM2195832	H3K9me3	Intestine	intestine	0.0305851
GEO	GSM2224796	H3K9me2	Heart	Heart	0.0100848
GEO	GSM2224800	H3K9me2	Heart	Heart	0.0127362
GEO	GSM2224804	H3K9me2	Heart	Heart	0.0123249
GEO	GSM2224808	H3K9me2	Heart	Heart	0.0109027
GEO	GSM2318617	H3K9me3	Jejunum	intestine	0.29746
GEO	GSM2319493	H3K9me3	Retina	Retina	0.343294
GEO	GSM2319494	H3K9me3	Retina	Retina	0.220376
GEO	GSM2319495	H3K9me3	Retina	Retina	0.255573
GEO	GSM2319496	H3K9me3	Retina	Retina	0.203931
GEO	GSM2319497	H3K9me3	Retina	Retina	0.11158
GEO	GSM2319498	H3K9me3	Retina	Retina	0.250655
GEO	GSM2319500	H3K9me3	Retina	Retina	0.109644
GEO	GSM2339522	H3K9me3	Liver	Liver	0.120009
GEO	GSM2339523	H3K9me3	Liver	Liver	0.215732
GEO	GSM2395750	H3K9me2	Cortex	Brain	0.0120595
GEO	GSM2395760	H3K9me2	Cortex	Brain	0.011079
GEO	GSM2460430	H3K9me3	Hippocampus	Brain	0.051393
GEO	GSM2460431	H3K9me3	Hippocampus	Brain	0.0720813
GEO	GSM2460432	H3K9me3	Hippocampus	Brain	0.0332203
GEO	GSM2460511	H3K9me2	Heart	Heart	0.0173956
GEO	GSM2460512	H3K9me2	Heart	Heart	0.0193646
GEO	GSM2461469	H3K9me2	Heart	Heart	0.016049
GEO	GSM2461470	H3K9me2	Heart	Heart	0.0181481
GEO	GSM2519368	H3K9me3	Cerebellum	Brain	0.0270232
GEO	GSM2579531	H3K9me2	Heart	Heart	0.0795016
GEO	GSM2610667	H3K9me3	Intestinal villus epithelial cells	intestine	0.0581955
GEO	GSM2643042	H3K9me3	Cortex	Brain	0.0198721
GEO	GSM2643045	H3K9me3	Cortex	Brain	0.0252533
GEO	GSM2714426	H3K9me3	T cell	Lymphocytes	0.0244523
GEO	GSM2714427	H3K9me3	T cell	Lymphocytes	0.0417028
GEO	GSM2714434	H3K9me3	T cell	Lymphocytes	0.0369138
GEO	GSM2714435	H3K9me3	T cell	Lymphocytes	0.029382
GEO	GSM2803559	H3K9me3	Cortex	Brain	0.108406
GEO	GSM2803560	H3K9me3	Cortex	Brain	0.0987894
GEO	GSM2803598	H3K9me2	Cortex	Brain	0.0117512
GEO	GSM2803604	H3K9me3	Cortex	Brain	0.140249
GEO	GSM2827228	H3K9me3	Treg cell	Lymphocytes	0.0662939
GEO	GSM2833292	H3K9me3	T cell	Lymphocytes	0.0130431
GEO	GSM2850413	H3K9me3	Bone marrow	Bone marrow	0.479966
GEO	GSM2850414	H3K9me3	Bone marrow	Bone marrow	0.450991
GEO	GSM2850415	H3K9me3	Bone marrow	Bone marrow	0.349364
GEO	GSM2864678	H3K9me3	Midbrain	Brain	0.0899053
GEO	GSM2864682	H3K9me3	Midbrain	Brain	0.0921972
GEO	GSM2864686	H3K9me3	Midbrain	Brain	0.0811633
GEO	GSM2864690	H3K9me3	Brainstem	Brain	0.0845305
GEO	GSM2864694	H3K9me3	Brainstem	Brain	0.0940429
GEO	GSM2864698	H3K9me3	Brainstem	Brain	0.0385588
GEO	GSM2864701	H3K9me3	Brainstem	Brain	0.0633491
GEO	GSM2864703	H3K9me3	Brainstem	Brain	0.0329155
GEO	GSM2864706	H3K9me3	Brainstem	Brain	0.036551
GEO	GSM2875547	H3K9me3	Testis	Reproduction	0.101466
GEO	GSM2883923	H3K9me2	Bone marrow	Bone marrow	0.0184647
GEO	GSM2905788	H3K9me3	Brown fat	Adipose	0.0195037
GEO	GSM2905792	H3K9me3	Brown fat	Adipose	0.0478352
GEO	GSM3004808	H3K9me3	Pancreatic islets	Pancreas	0.0377246
GEO	GSM3073798	H3K9me3	T cell	Lymphocytes	0.159229
GEO	GSM3073800	H3K9me3	T cell	Lymphocytes	0.0907938
GEO	GSM3137699	H3K9me3	Hepatocytes	Liver	0.316098
GEO	GSM3137700	H3K9me3	Hepatocytes	Liver	0.36689
GEO	GSM3137730	H3K9me3	Liver	Liver	0.0602644
GEO	GSM3137732	H3K9me3	Liver	Liver	0.060387
GEO	GSM3148070	H3K9me3	Medullary thymic epithelial cells	Thymus	0.0225335
GEO	GSM3148071	H3K9me3	Medullary thymic epithelial cells	Thymus	0.129374
GEO	GSM3148072	H3K9me3	Medullary thymic epithelial cells	Thymus	0.113268
GEO	GSM3405385	H3K9me3	Retina	Retina	0.0835071
GEO	GSM3405389	H3K9me3	Retina	Retina	0.0885977
GEO	GSM3440878	H3K9me3	Macrophages	Lymphocytes	0.0660122
GEO	GSM3440882	H3K9me3	Macrophages	Lymphocytes	0.0930544
GEO	GSM3460551	H3K9me3	Germline stem cells	Reproduction	0.46264
GEO	GSM3460552	H3K9me3	Germline stem cells	Reproduction	0.481599
GEO	GSM3463691	H3K9me3	Retina	Retina	0.125409
GEO	GSM3463695	H3K9me3	Retina	Retina	0.0552933
GEO	GSM3580640	H3K9me3	Hematopoietic stem cells	Lymphocytes	0.0343982
GEO	GSM3580644	H3K9me3	Hematopoietic stem cells	Lymphocytes	0.0331743
GEO	GSM3635407	H3K9me2	Small intestine	intestine	0.0262739
GEO	GSM3635408	H3K9me2	Small intestine	intestine	0.0197992
GEO	GSM3635409	H3K9me2	Small intestine	intestine	0.017737
GEO	GSM3635415	H3K9me3	Small intestine	intestine	0.099111
GEO	GSM3635416	H3K9me3	Small intestine	intestine	0.0776438
GEO	GSM3635417	H3K9me3	Small intestine	intestine	0.0872981
GEO	GSM3664129	H3K9me3	Liver	Liver	0.0631452
GEO	GSM3664130	H3K9me3	Liver	Liver	0.0346903
GEO	GSM3682450	H3K9me3	brain	Brain	0.164806
GEO	GSM3701318	H3K9me3	Hematopoietic stem cells	Lymphocytes	0.128909
GEO	GSM3701976	H3K9me3	Intestinal stem cells	intestine	0.152346
GEO	GSM3734450	H3K9me3	Testis	Reproduction	0.0229589
GEO	GSM3753284	H3K9me3	Liver	Liver	0.155006
GEO	GSM3767731	H3K9me2	Aortic vascular smooth muscle cells	Muscle	0.0947244
GEO	GSM3767732	H3K9me2	Aortic vascular smooth muscle cells	Muscle	0.0569294
GEO	GSM3783519	H3K9me3	T cell	Lymphocytes	0.258477
GEO	GSM3783520	H3K9me3	T cell	Lymphocytes	0.323754
GEO	GSM3791879	H3K9me3	Testis	Reproduction	0.355113
GEO	GSM3791880	H3K9me3	Testis	Reproduction	0.249043
GEO	GSM3791882	H3K9me3	Testis	Reproduction	0.097965
GEO	GSM3791883	H3K9me3	Testis	Reproduction	0.156692
GEO	GSM3791884	H3K9me3	Testis	Reproduction	0.19366
GEO	GSM3814614	H3K9me2	B cell	Lymphocytes	0.0139835
GEO	GSM3814615	H3K9me2	B cell	Lymphocytes	0.0255914
GEO	GSM3902675	H3K9me3	Spermatogonia	Reproduction	0.157303
GEO	GSM3902677	H3K9me3	Spermatogonia	Reproduction	0.123508
GEO	GSM3902679	H3K9me3	Spermatogonia	Reproduction	0.104057
GEO	GSM3902680	H3K9me3	Spermatogonia	Reproduction	0.153235
GEO	GSM3902681	H3K9me3	Spermatogonia	Reproduction	0.258835
GEO	GSM3902683	H3K9me3	Spermatogonia	Reproduction	0.339545
GEO	GSM3902684	H3K9me3	Spermatogonia	Reproduction	0.610328
GEO	GSM3902685	H3K9me2	Spermatogonia	Reproduction	0.0159447
GEO	GSM3902686	H3K9me2	Spermatogonia	Reproduction	0.0384467
GEO	GSM3902687	H3K9me2	Spermatogonia	Reproduction	0.0182418
GEO	GSM3902688	H3K9me2	Spermatogonia	Reproduction	0.0291246
GEO	GSM3902689	H3K9me2	Spermatogonia	Reproduction	0.0101384
GEO	GSM3902691	H3K9me2	Spermatogonia	Reproduction	0.0114289
GEO	GSM3902692	H3K9me2	Spermatogonia	Reproduction	0.0119927
GEO	GSM3902693	H3K9me2	Spermatogonia	Reproduction	0.0127691
GEO	GSM3902694	H3K9me2	Spermatogonia	Reproduction	0.0129395
GEO	GSM3902695	H3K9me2	Spermatogonia	Reproduction	0.0102128
GEO	GSM3902696	H3K9me2	Spermatogonia	Reproduction	0.0102864
GEO	GSM3902697	H3K9me2	Spermatogonia	Reproduction	0.0221654
GEO	GSM3902698	H3K9me2	Spermatogonia	Reproduction	0.072991
GEO	GSM3902699	H3K9me2	Spermatogonia	Reproduction	0.0603499
GEO	GSM3902700	H3K9me2	Spermatogonia	Reproduction	0.129828
GEO	GSM3902701	H3K9me2	Spermatogonia	Reproduction	0.0119765
GEO	GSM3902702	H3K9me2	Spermatogonia	Reproduction	0.0112999
GEO	GSM3946089	H3K9me3	Colon	intestine	0.0404945
GEO	GSM3946090	H3K9me3	Colon	intestine	0.0653917
GEO	GSM3946091	H3K9me3	Colon	intestine	0.0516376
GEO	GSM4162069	H3K9me3	T cell	Lymphocytes	0.0256492
GEO	GSM4162077	H3K9me3	T cell	Lymphocytes	0.0277578
GEO	GSM4388187	H3K9me3	Jejunum	intestine	0.0648298
GEO	GSM4388189	H3K9me3	Jejunum	intestine	0.049541
GEO	GSM610768	H3K9me2	Dendritic cell	Lymphocytes	0.0322302
GEO	GSM610770	H3K9me2	Dendritic cell	Lymphocytes	0.0385571
GEO	GSM610771	H3K9me2	Dendritic cell	Lymphocytes	0.0389215
GEO	GSM611267	H3K9me3	Nucleus accumbens	Brain	0.170016
GEO	GSM611268	H3K9me3	Nucleus accumbens	Brain	0.173868
GEO	GSM751033	H3K9me3	Pancreatic islets	Pancreas	0.0967766
GEO	GSM751035	H3K9me3	Liver	Liver	0.194094
GEO	GSM887879	H3K9me2	Dendritic cell	Lymphocytes	0.0394578
GEO	GSM902932	H3K9me3	B cell	Lymphocytes	0.0925389
GEO	GSM945744	H3K9me3	T cell	Lymphocytes	0.0518989

## Sheet: 6B
A list of DamID-seq datasets examined in this study.
Repository	Accession	Tissue/cell	Cell line name	Cell type	Target
GEO	GSM3072849	cell	N/A	ES	Dam
GEO	GSM3072850	cell	N/A	ES	Dam
GEO	GSM3072851	cell	N/A	ES	Dam
GEO	GSM3072852	cell	N/A	ES	Dam-Lamin B1
GEO	GSM3072853	cell	N/A	ES	Dam-Lamin B1
GEO	GSM3072854	cell	N/A	ES	Dam-Lamin B1
GEO	GSM3668260	cell	N/A	MEF	Dam-Lamin A
GEO	GSM3668262	cell	N/A	MEF	Dam
GEO	GSM3904471	cell	F121-9	ES	Dam
GEO	GSM3904472	cell	F121-9	ES	Dam
GEO	GSM3904473	cell	F121-9	ES	Dam
GEO	GSM3904474	cell	F121-9	ES	Dam
GEO	GSM3904475	cell	F121-9	ES	Dam
GEO	GSM3904476	cell	F121-9	ES	Dam
GEO	GSM3904477	cell	F121-9	ES	Dam
GEO	GSM3904478	cell	F121-9	ES	Dam
GEO	GSM3904536	cell	F121-9	ES	Dam-Lamin B1
GEO	GSM3904537	cell	F121-9	ES	Dam-Lamin B1
GEO	GSM3904538	cell	F121-9	ES	Dam-Lamin B1
GEO	GSM3904539	cell	F121-9	ES	Dam-Lamin B1
GEO	GSM3904540	cell	F121-9	ES	Dam-Lamin B1
GEO	GSM3904541	cell	F121-9	ES	Dam-Lamin B1
GEO	GSM3904542	cell	F121-9	ES	Dam-Lamin B1
GEO	GSM3904543	cell	F121-9	ES	Dam-Lamin B1
GEO	GSM2124603	cell	C2C12	myoblast	Dam
GEO	GSM2124604	cell	C2C12	myoblast	Dam-Lamin B1
GEO	GSM2124605	cell	C2C12	myoblast	Dam
GEO	GSM2124606	cell	C2C12	myoblast	Dam-Lamin B1
