# Supplementary material for: Misexpression of genes lacking CpG islands drives degenerative changes during aging
Source: Sci Adv. 2021 Dec 15;7(51):eabj9111. doi: 10.1126/sciadv.abj9111 (PMC8673774; doi:10.1126/sciadv.abj9111)
Supplement: Supplementary file 2 — Tables S1 to S12 [file sciadv.abj9111_tables_s1_to_s12.zip › sciadv.abj9111_table_s7.xlsx]

## Sheet: 7A
The number of known DNA motifs in 500 bp-region surrounding transcription start site of each gene.
Chr	TSS	Symbol	CGI-ness	Chromatin structure	# datasets showing upregulation	# motifs detected*
chr1	3661579	Xkr4	+	Eu-Het	≥ 2	4
chr1	4350395	Rp1	-	Eu-Het	≥ 2	70
chr1	4487435	Sox17	+	Eu-Het	≥ 2	8
chr1	4797903	Lypla1	+	Eu-Het	0	11
chr1	4847774	Tcea1	+	cEu	0	20
chr1	5060366	Rgs20	-	Eu-Het	1	47
chr1	5073166	Atp6v1h	+	Eu-Het	0	6
chr1	5578573	Oprk1	-	cHet	1	1
chr1	5907479	Npbwr1	+	Eu-Het	1	3
chr1	6204742	Rb1cc1	+	Eu-Het	1	3
chr1	6477311	St18	-	Eu-Het	≥ 2	45
chr1	7079000	Pcmtd1	+	Eu-Het	0	14
chr1	9289958	Sntg1	+	Eu-Het	1	1
chr1	9535488	Rrs1	+	Eu-Het	0	11
chr1	9690290	Mybl1	+	cEu	0	10
chr1	9738463	Vcpip1	+	cEu	0	10
chr1	9788210	Sgk3	+	cEu	0	2
chr1	9999217	Ppp1r42	-	cEu	1	31
chr1	10028240	Cops5	+	cEu	0	9
chr1	10028298	Cspp1	+	cEu	0	10
chr1	10222751	Arfgef1	+	Eu-Het	0	5
chr1	10710026	Cpa6	-	Eu-Het	≥ 2	54
chr1	10983545	Prex2	-	Eu-Het	≥ 2	28
chr1	11404185	A830018L16Rik	+	Eu-Het	1	3
chr1	12682510	Sulf1	-	Eu-Het	1	41
chr1	12981216	Slco5a1	+	Eu-Het	1	2
chr1	13117244	Prdm14	+	Eu-Het	1	1
chr1	13364164	Ncoa2	+	cEu	0	5
chr1	13579991	Tram1	+	cEu	0	5
chr1	13650590	Lactb2	+	Eu-Het	0	10
chr1	13658851	Xkr9	-	Eu-Het	1	53
chr1	14300280	Eya1	+	Eu-Het	0	1
chr1	14746047	Msc	+	Eu-Het	≥ 2	6
chr1	14908943	Trpa1	-	Eu-Het	≥ 2	28
chr1	15302532	Kcnb2	-	cHet	0	16
chr1	15795726	Terf1	+	Eu-Het	0	6
chr1	16083406	4930444P10Rik	+	Eu-Het	1	3
chr1	16094514	Rpl7	+	Eu-Het	0	7
chr1	16095962	Rdh10	+	Eu-Het	1	2
chr1	16509196	Stau2	+	cEu	0	13
chr1	16609372	Ube2w	+	Eu-Het	0	10
chr1	16655271	Tmem70	+	Eu-Het	0	6
chr1	16678536	Ly96	-	Eu-Het	0	56
chr1	17087970	Jph1	+	Eu-Het	1	6
chr1	17135453	Gdap1	-	Eu-Het	0	33
chr1	17591981	Pi15	-	Eu-Het	0	39
chr1	17717497	Crispld1	-	cHet	1	8
chr1	18135983	Crisp4	-	cHet	0	42
chr1	18227524	Defb18	-	cHet	0	35
chr1	18255219	Defb41	-	cHet	0	28
chr1	19093102	Tfap2d	-	cHet	0	19
chr1	19202134	Tfap2b	+	Eu-Het	1	3
chr1	20608138	Pkhd1	-	Eu-Het	≥ 2	53
chr1	20720985	Il17a	-	Eu-Het	1	47
chr1	20774351	Il17f	-	Eu-Het	0	47
chr1	20810393	Mcm3	+	Eu-Het	≥ 2	6
chr1	20880628	Paqr8	+	Eu-Het	0	8
chr1	20941706	Efhc1	+	Eu-Het	0	14
chr1	21069306	Tram2	+	Eu-Het	0	12
chr1	21208655	Tmem14a	-	Eu-Het	0	35
chr1	21230665	Gsta3	-	Eu-Het	0	46
chr1	21339757	Khdc1a	-	Eu-Het	1	38
chr1	21358411	Khdc1c	-	Eu-Het	0	27
chr1	21373636	Khdc1b	-	Eu-Het	1	45
chr1	21952023	Kcnq5	+	Eu-Het	≥ 2	7
chr1	22812842	Rims1	+	Eu-Het	1	6
chr1	23109092	4933415F23Rik	-	Eu-Het	1	22
chr1	23390014	Ogfrl1	+	Eu-Het	0	8
chr1	23768764	B3gat2	+	Eu-Het	0	9
chr1	23929220	Smap1	+	Eu-Het	0	14
chr1	24107180	Fam135a	+	Eu-Het	0	14
chr1	24184448	Col9a1	-	Eu-Het	0	31
chr1	24594276	Col19a1	+	Eu-Het	1	3
chr1	24685382	Lmbrd1	+	Eu-Het	0	14
chr1	26744305	4931408C20Rik	-	cHet	1	10
chr1	28837097	Gm597	-	cHet	0	27
chr1	30920101	Phf3	-	Eu-Het	0	38
chr1	31006600	Ptp4a1	+	Eu-Het	0	5
chr1	31233279	Lgsn	-	Eu-Het	0	53
chr1	32604138	Gm5415	-	cHet	1	8
chr1	33726639	Prim2	+	Eu-Het	0	13
chr1	33776740	Rab23	+	cEu	0	16
chr1	33814595	Bag2	+	cEu	1	8
chr1	33871440	Zfp451	+	cEu	0	14
chr1	33964466	Bend6	+	cEu	0	7
chr1	33965069	Dst	+	cEu	0	1
chr1	34496517	Ccdc115	+	Eu-Het	0	10
chr1	34496673	Imp4	+	Eu-Het	0	15
chr1	34516590	Ptpn18	+	cEu	≥ 2	6
chr1	34555256	Prss39	-	Eu-Het	≥ 2	32
chr1	34592492	Cfc1	-	Eu-Het	1	43
chr1	34617788	Prss40	-	Eu-Het	0	31
chr1	34735026	Arhgef4	+	Eu-Het	0	8
chr1	34899895	Fam168b	+	Eu-Het	0	9
chr1	34906833	Plekhb2	+	Eu-Het	0	6
chr1	36125244	Hs6st1	+	cEu	0	8
chr1	36301147	Uggt1	+	cEu	0	18
chr1	36330270	Neurl3	-	cEu	≥ 2	47
chr1	36364577	Arid5a	+	cEu	1	8
chr1	36502116	Lman2l	+	cEu	0	8
chr1	36528441	Cnnm4	+	cEu	0	16
chr1	36568711	Cnnm3	+	cEu	0	12
chr1	36593401	Ankrd23	-	cEu	0	34
chr1	36604097	Ankrd39	+	cEu	0	8
chr1	36614402	Sema4c	+	cEu	0	5
chr1	36740028	Fam178b	-	cEu	≥ 2	32
chr1	36748331	Cox5b	+	cEu	0	26
chr1	36766770	Actr1b	+	cEu	0	7
chr1	36823778	Zap70	-	cEu	1	32
chr1	36996372	Tmem131	+	cEu	0	12
chr1	37275122	Cnga3	-	cEu	1	44
chr1	37426061	Inpp4a	+	cEu	0	7
chr1	37486983	Unc50	+	cEu	0	14
chr1	37597861	Mgat4a	-	cEu	1	19
chr1	37776656	2010300C02Rik	+	cEu	0	10
chr1	37929050	Lipt1	-	cEu	0	34
chr1	37947256	Mitd1	+	cEu	0	3
chr1	37947321	Mrpl30	+	cEu	0	3
chr1	37973338	Lyg2	-	cEu	0	33
chr1	38014604	Lyg1	-	cEu	0	23
chr1	38054053	Txndc9	+	cEu	0	17
chr1	38054854	Eif5b	+	cEu	1	4
chr1	38186511	Rev1	+	cEu	0	21
chr1	38684089	Aff3	-	Eu-Het	≥ 2	6
chr1	38893532	Lonrf2	-	Eu-Het	0	13
chr1	38955005	Chst10	+	cEu	≥ 2	2
chr1	38995993	Nms	-	cEu	0	26
chr1	39044658	Pdcl3	+	cEu	0	12
chr1	39424695	Rpl31	+	cEu	0	13
chr1	39535600	Tbc1d8	+	cEu	0	10
chr1	39634192	Rnf149	+	cEu	0	12
chr1	39708027	Creg2	+	cEu	≥ 2	5
chr1	39777834	Rfx8	+	cEu	1	13
chr1	39862177	Gm3646	-	cEu	0	34
chr1	39957757	Map4k4	+	cEu	0	12
chr1	40142937	Il1r2	-	cEu	≥ 2	27
chr1	40323430	Il1r1	+	Eu-Het	0	7
chr1	40381433	Il1rl2	-	Eu-Het	1	38
chr1	40496473	Il1rl1	-	Eu-Het	1	73
chr1	40522850	Il18r1	-	Eu-Het	≥ 2	32
chr1	40572206	Il18rap	-	Eu-Het	≥ 2	59
chr1	40637071	Slc9a4	-	Eu-Het	0	46
chr1	40738556	Slc9a2	+	Eu-Het	1	5
chr1	40847502	Mfsd9	+	Eu-Het	1	3
chr1	40862445	Tmem182	-	Eu-Het	≥ 2	43
chr1	42753990	Pou3f3	+	Eu-Het	1	7
chr1	42908077	Mrps9	+	Eu-Het	0	10
chr1	43009716	Gpr45	+	Eu-Het	≥ 2	6
chr1	43155473	Tgfbrap1	+	cEu	0	11
chr1	43155554	AI597479	+	cEu	0	13
chr1	43502595	Nck2	+	cEu	0	9
chr1	43787446	1500015O10Rik	-	Eu-Het	≥ 2	33
chr1	43884684	Uxs1	+	cEu	0	14
chr1	43990838	Tpp2	+	cEu	0	4
chr1	44175618	Kdelc1	+	cEu	0	9
chr1	44176812	Bivm	+	cEu	0	7
chr1	44204588	Ercc5	+	Eu-Het	1	6
chr1	44608515	Gulp1	+	Eu-Het	1	3
chr1	45368382	Col3a1	-	Eu-Het	≥ 2	64
chr1	45560127	Col5a2	-	Eu-Het	1	55
chr1	45852010	Wdr75	+	Eu-Het	0	13
chr1	45982439	Slc40a1	+	Eu-Het	≥ 2	1
chr1	46910463	Slc39a10	+	Eu-Het	0	3
chr1	50984366	Tmeff2	+	Eu-Het	1	7
chr1	51972822	Myo1b	+	Eu-Het	0	7
chr1	52065083	Stat4	-	Eu-Het	≥ 2	41
chr1	52176281	Stat1	+	cEu	1	2
chr1	52290076	Gls	+	cEu	0	10
chr1	52557292	Nab1	+	Eu-Het	1	8
chr1	52784202	Mfsd6	+	cEu	0	8
chr1	52874532	Inpp1	+	Eu-Het	0	3
chr1	52901881	Hibch	+	Eu-Het	0	13
chr1	53118483	Mstn	-	Eu-Het	≥ 2	61
chr1	53244461	1700019A02Rik	-	Eu-Het	0	43
chr1	53353872	Pms1	+	Eu-Het	0	13
chr1	53353938	Ormdl1	+	Eu-Het	0	14
chr1	53370467	Osgepl1	-	Eu-Het	0	32
chr1	53409596	Asnsd1	+	Eu-Het	0	8
chr1	53842059	Stk17b	+	Eu-Het	≥ 2	6
chr1	54251878	Hecw2	+	Eu-Het	≥ 2	3
chr1	54307526	Ccdc150	-	Eu-Het	≥ 2	49
chr1	54495870	Gtf3c3	+	Eu-Het	0	4
chr1	54614528	Pgap1	+	cEu	0	7
chr1	54983231	Ankrd44	+	cEu	0	19
chr1	55084322	Sf3b1	+	cEu	0	19
chr1	55109613	Coq10b	+	cEu	0	10
chr1	55144991	Hspe1	+	cEu	0	23
chr1	55145087	Hspd1	+	cEu	0	19
chr1	55188088	Mob4	+	cEu	0	15
chr1	55283626	Rftn2	-	Eu-Het	1	37
chr1	55294020	Mars2	+	Eu-Het	0	11
chr1	55420597	Boll	+	Eu-Het	1	4
chr1	55462789	Plcl1	+	Eu-Het	1	6
chr1	56694295	Hsfy2	-	Eu-Het	0	50
chr1	57434463	1700066M21Rik	+	Eu-Het	0	6
chr1	57831704	Spats2l	+	Eu-Het	0	9
chr1	58026928	Kctd18	+	cEu	0	17
chr1	58086812	Aox1	-	cEu	0	25
chr1	58169979	Aox3	-	cEu	≥ 2	26
chr1	58267240	Aox4	-	Eu-Het	0	39
chr1	58449741	Bzw1	+	cEu	0	12
chr1	58501994	Nif3l1	-	cEu	0	24
chr1	58502330	Ppil3	+	cEu	0	9
chr1	58561953	Orc2	+	cEu	0	2
chr1	58643177	Fam126b	+	cEu	0	5
chr1	58643240	Ndufb3	+	cEu	0	8
chr1	58752833	Als2cr12	-	cEu	0	33
chr1	58770129	Cflar	-	cEu	1	18
chr1	58852217	Casp8	+	cEu	0	9
chr1	59030326	Trak2	+	cEu	0	13
chr1	59030365	Stradb	+	cEu	0	11
chr1	59220233	Mpp4	-	cEu	1	26
chr1	59293937	Als2	+	cEu	0	12
chr1	59313749	Cdk15	-	cEu	0	36
chr1	59538990	Fzd7	+	cEu	0	6
chr1	59573107	Gm973	-	cEu	1	38
chr1	59727678	Sumo1	+	cEu	0	15
chr1	59741849	Nop58	+	cEu	0	18
chr1	59821122	Bmpr2	+	cEu	0	4
chr1	59969849	Fam117b	+	cEu	0	12
chr1	60099966	Ica1l	+	cEu	0	8
chr1	60155090	Carf	+	cEu	0	10
chr1	60155344	Wdr12	+	cEu	0	6
chr1	60237442	Nbeal1	+	cEu	0	11
chr1	60400143	Cyp20a1	+	cEu	0	13
chr1	60466462	Abi2	+	cEu	0	21
chr1	60623609	Raph1	+	cEu	0	17
chr1	60803231	Cd28	-	Eu-Het	≥ 2	63
chr1	60965868	Ctla4	-	cEu	1	30
chr1	61034757	Icos	-	Eu-Het	≥ 2	57
chr1	61685397	Pard3b	+	Eu-Het	0	4
chr1	62749890	Nrp2	+	Eu-Het	≥ 2	3
chr1	63160841	Ino80d	+	cEu	0	7
chr1	63223396	Ndufs1	+	cEu	0	12
chr1	63223404	Eef1b2	+	cEu	0	12
chr1	63246931	Zdbf2	+	cEu	≥ 2	5
chr1	63257290	Gpr1	-	cEu	0	36
chr1	63492464	Adam23	+	Eu-Het	≥ 2	3
chr1	63733501	Dytn	-	Eu-Het	1	49
chr1	63776892	Mdh1b	-	Eu-Het	≥ 2	53
chr1	63777198	Fastkd2	-	Eu-Het	0	35
chr1	63815841	4933402D24Rik	-	Eu-Het	≥ 2	42
chr1	64167963	Klf7	+	Eu-Het	1	6
chr1	64579377	Creb1	+	cEu	0	9
chr1	64664338	Mettl21a	+	cEu	0	8
chr1	64737918	Ccnyl1	+	cEu	0	6
chr1	64784324	Fzd5	+	cEu	0	12
chr1	65003398	Plekhm3	+	cEu	0	5
chr1	65079333	Akr1cl	-	cEu	0	35
chr1	65097737	Cryge	-	cEu	0	22
chr1	65110014	Crygd	-	Eu-Het	0	35
chr1	65120106	Crygc	-	Eu-Het	0	19
chr1	65128864	Crygb	-	Eu-Het	0	38
chr1	65149937	Cryga	-	Eu-Het	0	38
chr1	65169788	D630023F18Rik	-	cEu	1	33
chr1	65233053	Idh1	+	cEu	0	7
chr1	65233258	Pikfyve	+	cEu	0	9
chr1	65357830	Pth2r	-	Eu-Het	1	20
chr1	65973095	Crygf	-	cHet	0	2
chr1	66514507	Unc80	+	Eu-Het	≥ 2	5
chr1	66747404	Rpe	+	Eu-Het	0	9
chr1	66909883	Acadl	+	Eu-Het	1	4
chr1	66991630	Myl1	-	Eu-Het	1	29
chr1	67085446	Lancl1	+	Eu-Het	0	15
chr1	67169600	Cps1	-	Eu-Het	≥ 2	43
chr1	69154633	Erbb4	+	Eu-Het	≥ 2	8
chr1	69732534	Ikzf2	-	Eu-Het	1	34
chr1	69873543	Spag16	-	Eu-Het	≥ 2	24
chr1	70772288	Vwc2l	-	cHet	0	24
chr1	71149546	Bard1	+	Eu-Het	0	16
chr1	71461484	Abca12	-	Eu-Het	1	30
chr1	71603729	Atic	+	Eu-Het	0	15
chr1	71699808	Fn1	+	Eu-Het	1	8
chr1	72258888	Mreg	+	cEu	0	5
chr1	72330895	Pecr	+	cEu	0	22
chr1	72330946	Tmem169	+	cEu	1	11
chr1	72353994	Xrcc5	-	cEu	0	25
chr1	72583733	March4	+	Eu-Het	1	4
chr1	72629824	Smarcal1	-	Eu-Het	0	15
chr1	72747153	Ankar	-	cEu	1	25
chr1	72757833	Rpl37a	+	Eu-Het	1	1
chr1	72871053	Igfbp2	+	Eu-Het	≥ 2	7
chr1	72921439	Igfbp5	+	Eu-Het	≥ 2	5
chr1	73062473	Tnp1	-	Eu-Het	0	34
chr1	74171021	Tns1	+	cEu	1	9
chr1	74172114	Rufy4	+	cEu	1	2
chr1	74200567	Cxcr2	-	cEu	≥ 2	37
chr1	74241205	Cxcr1	-	cEu	1	37
chr1	74283090	Arpc2	+	cEu	0	15
chr1	74325173	Gpbar1	-	cEu	≥ 2	25
chr1	74331312	Aamp	+	cEu	0	15
chr1	74350910	Tmbim1	+	cEu	0	4
chr1	74379183	Pnkd	+	cEu	0	8
chr1	74421776	Slc11a1	-	cEu	≥ 2	38
chr1	74438182	Ctdsp1	+	cEu	0	9
chr1	74455957	Vil1	-	cEu	0	42
chr1	74590860	Usp37	-	cEu	0	41
chr1	74590933	Plcd4	-	cEu	0	39
chr1	74634602	Zfp142	+	cEu	0	19
chr1	74634862	Bcs1l	+	cEu	0	19
chr1	74647971	Rnf25	+	cEu	0	9
chr1	74648028	Stk36	+	cEu	0	9
chr1	74708275	Ttll4	+	cEu	1	8
chr1	74760108	Cyp27a1	+	cEu	≥ 2	1
chr1	74795529	Prkag3	-	cEu	≥ 2	32
chr1	74818465	Wnt6	+	cEu	1	10
chr1	74838592	Wnt10a	+	cEu	≥ 2	8
chr1	74901602	Cdk5r2	+	cEu	≥ 2	10
chr1	74931982	Fev	+	cEu	≥ 2	10
chr1	74939717	Cryba2	+	cEu	1	4
chr1	74998246	Ihh	+	cEu	1	4
chr1	75121800	Nhej1	+	cEu	0	11
chr1	75130464	Slc23a3	-	cEu	1	30
chr1	75165308	Zfand2b	+	cEu	0	13
chr1	75176966	Abcb6	+	cEu	0	25
chr1	75188584	Atg9a	+	cEu	0	8
chr1	75188733	Ankzf1	+	cEu	0	10
chr1	75207353	Glb1l	+	cEu	0	12
chr1	75207403	Stk16	+	cEu	0	13
chr1	75215869	Tuba4a	+	cEu	0	8
chr1	75228668	A630095N17Rik	-	cEu	1	44
chr1	75232997	Dnajb2	+	cEu	0	9
chr1	75260783	Ptprn	+	cEu	≥ 2	9
chr1	75274990	Resp18	-	cEu	0	26
chr1	75314212	Dnpep	+	cEu	0	17
chr1	75356866	Des	+	cEu	≥ 2	7
chr1	75382184	Speg	-	cEu	≥ 2	42
chr1	75432510	Gmppa	-	cEu	0	15
chr1	75476046	Chpf	+	cEu	0	13
chr1	75476106	Tmem198	+	cEu	0	12
chr1	75503027	Obsl1	+	cEu	0	12
chr1	75504183	Inha	+	cEu	0	2
chr1	75518103	Stk11ip	+	cEu	0	14
chr1	75543036	Slc4a3	+	cEu	0	9
chr1	77511663	Epha4	+	Eu-Het	1	5
chr1	78193711	Pax3	+	Eu-Het	1	3
chr1	78306920	Sgpp2	+	Eu-Het	1	1
chr1	78485472	Farsb	+	cEu	0	16
chr1	78507634	Mogat1	-	cEu	1	22
chr1	78654399	Acsl3	+	cEu	0	9
chr1	78655014	Utp14b	+	cEu	0	19
chr1	78813485	Kcne4	-	Eu-Het	1	44
chr1	79436665	Scg2	-	Eu-Het	≥ 2	68
chr1	79668547	Ap1s3	+	Eu-Het	≥ 2	7
chr1	79758344	Wdfy1	+	Eu-Het	1	2
chr1	79772592	Mrpl44	+	Eu-Het	0	5
chr1	79855240	Serpine2	+	Eu-Het	1	9
chr1	80210519	Fam124b	-	Eu-Het	1	40
chr1	80337265	Cul3	+	Eu-Het	0	15
chr1	82288014	Irs1	+	Eu-Het	1	6
chr1	82335623	Rhbdd1	-	Eu-Het	0	42
chr1	82583424	Col4a4	-	Eu-Het	1	23
chr1	82583495	Col4a3	-	Eu-Het	0	22
chr1	82721464	Mff	+	Eu-Het	0	6
chr1	82765036	Tm4sf20	-	Eu-Het	0	44
chr1	82836034	Agfg1	+	Eu-Het	0	10
chr1	83035023	Slc19a3	+	Eu-Het	0	5
chr1	83113340	Ccl20	-	Eu-Het	≥ 2	51
chr1	83404775	Sphkap	-	Eu-Het	0	25
chr1	84281220	Pid1	+	Eu-Het	0	6
chr1	84692796	Dner	+	Eu-Het	0	5
chr1	84835879	Trip12	+	Eu-Het	0	3
chr1	84836415	Fbxo36	+	Eu-Het	1	4
chr1	85106428	A530032D15Rik	-	cHet	≥ 2	5
chr1	85267141	C130026I21Rik	-	Eu-Het	≥ 2	42
chr1	87497277	Sp140	-	Eu-Het	≥ 2	40
chr1	87500466	Sp110	-	Eu-Het	≥ 2	40
chr1	87546562	Sp100	-	Eu-Het	1	57
chr1	87633181	A630001G21Rik	-	Eu-Het	≥ 2	43
chr1	87690015	Cab39	+	Eu-Het	0	3
chr1	87791084	Itm2c	+	cEu	0	14
chr1	87857630	Gpr55	-	cEu	≥ 2	46
chr1	87918516	Spata3	-	cEu	0	39
chr1	87942437	2810459M11Rik	+	cEu	1	2
chr1	87961193	Psmd1	+	cEu	0	2
chr1	88008555	Htr2b	-	cEu	1	37
chr1	88051354	Armc9	+	cEu	0	21
chr1	88199795	B3gnt7	+	cEu	≥ 2	8
chr1	88256030	Ncl	+	cEu	0	13
chr1	88285936	Nmur1	-	cEu	1	26
chr1	88423131	Ptma	+	cEu	0	11
chr1	88479360	Pde6d	+	cEu	0	7
chr1	88479495	Cops7b	+	cEu	0	7
chr1	88567148	Nppc	+	cEu	1	6
chr1	88600378	Dis3l2	+	cEu	0	14
chr1	88986503	Alppl2	-	cEu	≥ 2	29
chr1	88998181	Alpi	-	cEu	1	43
chr1	89021582	Akp3	-	cEu	1	47
chr1	89052711	Ecel1	+	cEu	≥ 2	7
chr1	89079888	Prss56	-	cEu	≥ 2	31
chr1	89087171	Chrnd	-	cEu	≥ 2	30
chr1	89102385	Chrng	-	cEu	≥ 2	47
chr1	89110513	Eif4e2	+	cEu	0	16
chr1	89160927	Efhd1	+	cEu	1	7
chr1	89223572	Gigyf2	+	cEu	0	21
chr1	89291304	Kcnj13	-	cEu	1	28
chr1	89470445	Ngef	-	cEu	0	41
chr1	89480596	Neu2	-	cEu	0	37
chr1	89516886	Inpp5d	-	cEu	≥ 2	32
chr1	89652585	Atg16l1	+	cEu	0	14
chr1	89700254	Sag	-	cEu	1	54
chr1	89749861	Dgkd	+	cEu	0	8
chr1	89905126	Usp40	+	cEu	0	7
chr1	89951985	Ugt1a10	-	cEu	0	29
chr1	89967353	Ugt1a9	-	cEu	1	39
chr1	89991575	Ugt1a7c	-	cEu	1	45
chr1	89999831	Ugt1a6b	-	cEu	1	25
chr1	90031383	Ugt1a6a	-	cEu	0	31
chr1	90062586	Ugt1a5	-	Eu-Het	1	43
chr1	90097185	Ugt1a2	-	Eu-Het	≥ 2	40
chr1	90102323	Dnajb3	+	Eu-Het	0	4
chr1	90108533	Ugt1a1	-	Eu-Het	≥ 2	44
chr1	90174154	Hjurp	+	Eu-Het	0	10
chr1	90203309	Trpm8	-	Eu-Het	0	32
chr1	90303584	Spp2	-	cEu	1	42
chr1	90406641	Glrp1	-	cEu	≥ 2	43
chr1	90598766	Arl4c	+	cEu	1	14
chr1	90966989	Sh3bp4	+	cEu	0	9
chr1	91351385	Agap1	+	cEu	0	11
chr1	91827751	Gbx2	+	Eu-Het	1	3
chr1	91911241	Asb18	-	Eu-Het	0	45
chr1	92050011	Iqca	-	Eu-Het	≥ 2	35
chr1	92499999	Cops8	+	cEu	0	10
chr1	92740548	Col6a3	-	cEu	1	23
chr1	92811676	Mlph	-	cEu	1	40
chr1	92849684	Prlh	-	cEu	0	29
chr1	92866197	Rab17	-	cEu	1	24
chr1	92950020	Lrrfip1	+	cEu	1	14
chr1	93041679	Rbm44	-	cEu	≥ 2	30
chr1	93076398	Ramp1	+	cEu	≥ 2	4
chr1	93147142	Ube2f	+	cEu	0	14
chr1	93194914	Scly	+	cEu	0	10
chr1	93218651	Espnl	-	cEu	≥ 2	33
chr1	93247649	Klhl30	-	cEu	1	27
chr1	93295400	Ilkap	+	cEu	0	17
chr1	93309799	Hes6	+	cEu	0	9
chr1	93355905	Per2	+	cEu	1	3
chr1	93391244	Traf3ip1	+	cEu	0	8
chr1	93437141	Asb1	+	cEu	0	19
chr1	93698037	Twist2	+	cEu	1	6
chr1	94076918	Hdac4	-	cEu	0	2
chr1	94370335	Ndufa10	+	cEu	0	9
chr1	94377196	Olfr1416	-	cEu	0	40
chr1	94388330	Olfr1415	-	cEu	0	47
chr1	94415092	Olfr1414	-	cEu	0	41
chr1	94469701	Olfr1413	-	cEu	0	28
chr1	94484908	Olfr1412	-	cEu	0	47
chr1	94493097	Olfr1411	-	cEu	0	37
chr1	94504415	Olfr1410	-	cEu	0	33
chr1	94516457	Olfr12	-	cEu	0	36
chr1	94545418	Otos	-	cEu	0	42
chr1	94728221	Gpc1	+	cEu	1	10
chr1	94799483	Ankmy1	-	cEu	0	23
chr1	94803565	Dusp28	+	cEu	0	8
chr1	94807401	Rnpepl1	+	cEu	0	10
chr1	94830984	Capn10	+	cEu	0	9
chr1	94875479	Gpr35	-	cEu	≥ 2	36
chr1	94902910	Aqp12	-	cEu	0	39
chr1	94998451	Kif1a	+	cEu	1	4
chr1	95031816	Agxt	-	cEu	1	36
chr1	95132473	Sned1	+	cEu	1	7
chr1	95239365	Pask	+	cEu	0	6
chr1	95240204	Ppp1r7	+	cEu	0	10
chr1	95270472	Ano7	-	cEu	≥ 2	30
chr1	95375494	Hdlbp	+	cEu	0	15
chr1	95375637	Sept2	+	cEu	0	14
chr1	95408680	Farp2	+	cEu	0	13
chr1	95532304	Stk25	+	cEu	0	9
chr1	95582151	Bok	+	cEu	1	8
chr1	95651415	Thap4	+	cEu	0	8
chr1	95651481	Atg4b	+	cEu	0	8
chr1	95698511	Dtymk	+	cEu	0	30
chr1	95700541	Ing5	+	cEu	0	12
chr1	95721816	D2hgdh	-	cEu	1	28
chr1	95757920	Gal3st2	-	Eu-Het	1	44
chr1	95917069	Neu4	-	Eu-Het	1	35
chr1	95949130	Pdcd1	-	Eu-Het	≥ 2	18
chr1	97210204	Fam174a	+	Eu-Het	0	8
chr1	97564171	St8sia4	+	Eu-Het	≥ 2	2
chr1	99024880	Slco6c1	-	cHet	0	28
chr1	99558253	D1Ertd622e	+	Eu-Het	1	4
chr1	99666669	Ppip5k2	+	Eu-Het	1	5
chr1	99666748	Gin1	+	Eu-Het	0	9
chr1	99992223	Pam	+	Eu-Het	1	6
chr1	100317700	Slco6d1	-	cHet	0	16
chr1	101669341	Cntnap5b	-	cHet	1	9
chr1	106665096	Cdh20	+	Eu-Het	1	3
chr1	107253287	Rnf152	+	Eu-Het	1	8
chr1	107560253	Pign	+	Eu-Het	0	13
chr1	107886982	Zcchc2	+	Eu-Het	0	9
chr1	108068445	Phlpp1	+	Eu-Het	0	12
chr1	108610867	Bcl2	+	cEu	1	7
chr1	108656319	Kdsr	+	Eu-Het	0	10
chr1	108693302	Vps4b	+	Eu-Het	0	9
chr1	108757751	Serpinb5	-	Eu-Het	1	34
chr1	108831025	Serpinb12	-	Eu-Het	0	36
chr1	108877560	Serpinb13	-	Eu-Het	0	54
chr1	108948880	Serpinb3a	-	cHet	0	24
chr1	108980057	Serpinb3d	-	cHet	0	23
chr1	109057691	Serpinb3b	-	cHet	0	34
chr1	109174948	Serpinb3c	-	cHet	0	32
chr1	109258890	Serpinb11	-	Eu-Het	≥ 2	79
chr1	109319265	Serpinb7	-	Eu-Het	1	53
chr1	109408086	Serpinb2	-	Eu-Het	1	61
chr1	109486582	Serpinb8	-	Eu-Het	1	51
chr1	111879878	Cdh7	+	Eu-Het	1	3
chr1	112874170	Cdh19	-	cHet	0	22
chr1	117581713	Cntnap5a	-	cHet	1	6
chr1	120207923	Tsn	+	Eu-Het	0	8
chr1	120285634	Clasp1	+	cEu	0	11
chr1	120524521	Tfcp2l1	+	cEu	1	10
chr1	120950196	Gli2	+	Eu-Het	0	7
chr1	121318825	Inhbb	+	cEu	1	11
chr1	121401359	Ralb	+	cEu	0	20
chr1	121422730	Tmem185b	+	cEu	0	7
chr1	121733648	Ptpn4	+	cEu	0	2
chr1	121809760	Tmem177	+	cEu	0	11
chr1	121903556	Sctr	+	cEu	≥ 2	3
chr1	121970357	Tmem37	+	cEu	1	9
chr1	122017496	Dbi	+	cEu	1	10
chr1	122017763	3110009E18Rik	+	cEu	0	17
chr1	122167659	Steap3	+	Eu-Het	0	2
chr1	122237158	C1ql2	+	Eu-Het	0	8
chr1	122401601	Marco	-	Eu-Het	≥ 2	38
chr1	122499063	En1	+	Eu-Het	1	1
chr1	123224601	Insig2	+	Eu-Het	0	17
chr1	123327643	Ccdc93	-	Eu-Het	0	27
chr1	123425042	Htr5b	+	Eu-Het	≥ 2	2
chr1	123464557	Ddx18	+	Eu-Het	0	11
chr1	127332304	Actr3	+	Eu-Het	0	16
chr1	127457578	Slc35f5	+	Eu-Het	0	9
chr1	127573572	Gpr39	-	Eu-Het	0	41
chr1	127808791	Lypd1	+	Eu-Het	1	4
chr1	128727209	Nckap5	+	Eu-Het	≥ 2	1
chr1	129101562	Mgat5	+	Eu-Het	0	4
chr1	129574598	Tmem163	+	Eu-Het	1	6
chr1	129625989	Acmsd	-	Eu-Het	0	36
chr1	129670740	Ccnt2	+	cEu	0	13
chr1	129765349	Rab3gap1	+	cEu	0	13
chr1	129999578	Zranb3	+	cEu	0	10
chr1	129999882	R3hdm1	+	cEu	0	11
chr1	130140713	Ubxn4	+	cEu	0	21
chr1	130224895	Lct	-	cEu	1	39
chr1	130256282	Mcm6	+	cEu	0	18
chr1	130313993	Dars	+	Eu-Het	0	14
chr1	130488876	Cxcr4	+	Eu-Het	≥ 2	9
chr1	131169880	Thsd7b	+	Eu-Het	1	5
chr1	132359321	Cd55	+	Eu-Het	1	6
chr1	132526183	Zp3r	-	Eu-Het	≥ 2	45
chr1	132558195	C4bp	-	Eu-Het	≥ 2	38
chr1	132612398	Pfkfb2	+	cEu	0	19
chr1	132613903	Yod1	+	cEu	0	6
chr1	132628552	AA986860	-	cEu	1	43
chr1	132697478	Fcamr	-	Eu-Het	0	25
chr1	132723260	Pigr	-	Eu-Het	1	41
chr1	132783988	Il24	-	Eu-Het	0	28
chr1	132807873	Il20	-	Eu-Het	0	37
chr1	132836692	Il19	-	Eu-Het	1	58
chr1	132916421	Il10	-	cEu	≥ 2	27
chr1	132994420	Mapkapk2	+	cEu	1	12
chr1	133034811	Dyrk3	+	cEu	0	8
chr1	133049783	Eif2d	-	cEu	0	22
chr1	133141755	Rassf5	+	cEu	1	7
chr1	133176140	Ikbke	-	cEu	1	28
chr1	133423938	Srgap2	+	cEu	0	8
chr1	133424479	Fam72a	+	cEu	0	8
chr1	133495690	Avpr1b	-	cEu	1	16
chr1	133534890	Ctse	-	cEu	≥ 2	41
chr1	133640598	Slc26a9	-	cEu	1	32
chr1	133693971	Pm20d1	-	cEu	1	31
chr1	133724588	Slc41a1	+	cEu	0	13
chr1	133807034	Nucks1	+	cEu	0	8
chr1	133867185	Slc45a3	-	cEu	0	45
chr1	133904181	Elk4	+	cEu	0	17
chr1	134036262	Cdk18	+	cEu	0	15
chr1	134122890	Lemd1	+	cEu	≥ 2	1
chr1	134195202	Klhdc8a	+	cEu	1	4
chr1	134212701	Nuak2	+	cEu	0	10
chr1	134286895	Tmcc2	+	cEu	0	3
chr1	134314029	Dstyk	+	cEu	0	7
chr1	134373943	Rbbp5	+	cEu	0	3
chr1	134402806	Tmem81	-	cEu	0	24
chr1	134439517	Cntn2	+	cEu	≥ 2	5
chr1	134638374	Nfasc	-	cEu	≥ 2	18
chr1	134776931	Lrrn2	+	cEu	1	6
chr1	134921993	Mdm4	+	cEu	0	11
chr1	134942588	Pik3c2b	+	cEu	1	14
chr1	135027742	Ppp1r15b	+	cEu	0	19
chr1	135142673	Plekha6	-	cEu	0	48
chr1	135206399	Golt1a	-	cEu	0	48
chr1	135247250	Ren1	-	cEu	0	27
chr1	135260148	Etnk2	+	cEu	0	12
chr1	135320789	Sox13	+	cEu	1	5
chr1	135506857	Snrpe	+	cEu	0	17
chr1	135557462	Zbed6	+	cEu	0	14
chr1	135557976	Zc3h11a	+	cEu	0	17
chr1	135586685	Lax1	-	cEu	≥ 2	54
chr1	135650324	Atp2b4	-	cEu	1	20
chr1	135803750	Optc	-	cEu	0	36
chr1	135817978	Prelp	-	cEu	≥ 2	32
chr1	135933830	Fmod	-	cEu	≥ 2	26
chr1	135975732	Btg2	+	cEu	0	10
chr1	136007818	Chit1	-	cEu	1	34
chr1	136090024	Mybph	-	cEu	1	53
chr1	136132034	Adora1	+	cEu	≥ 2	8
chr1	136186580	Myog	-	cEu	1	20
chr1	136229505	Ppfia4	-	cEu	≥ 2	34
chr1	136258576	Tmem183a	+	cEu	0	6
chr1	136282516	4933406M09Rik	-	cEu	≥ 2	26
chr1	136302357	Cyb5r1	+	cEu	0	11
chr1	136312240	Adipor1	+	cEu	0	17
chr1	136352107	Klhl12	+	cEu	0	10
chr1	136391215	Rabif	+	cEu	0	8
chr1	136456754	Kdm5b	+	cEu	0	11
chr1	136543188	Syt2	+	cEu	1	8
chr1	136852517	Ppp1r12b	+	cEu	0	10
chr1	136859141	Ube2t	+	cEu	0	8
chr1	137001853	Lgr6	+	cEu	1	10
chr1	137029885	Ptpn7	-	cEu	≥ 2	43
chr1	137043410	Arl8a	+	cEu	0	8
chr1	137064258	Gpr37l1	-	cEu	1	39
chr1	137155049	Elf3	-	cEu	≥ 2	30
chr1	137180661	Rnpep	+	cEu	0	8
chr1	137210314	Timm17a	+	cEu	0	5
chr1	137221389	Lmod1	-	cEu	≥ 2	42
chr1	137271640	Shisa4	+	cEu	1	12
chr1	137327076	Ipo9	+	cEu	0	8
chr1	137481932	Nav1	+	cEu	0	9
chr1	137616639	Csrp1	+	cEu	0	8
chr1	137662661	Phlda3	+	cEu	0	7
chr1	137695997	Tnni1	-	cEu	≥ 2	46
chr1	137715174	Lad1	+	cEu	≥ 2	8
chr1	137732910	Tnnt2	-	cEu	≥ 2	52
chr1	137815784	Pkp1	+	cEu	≥ 2	7
chr1	137902919	Igfn1	-	cEu	1	36
chr1	137914732	Tmem9	-	cEu	0	24
chr1	137949387	Cacna1s	+	cEu	≥ 2	7
chr1	138027966	Kif21b	+	cEu	1	8
chr1	138157450	Gpr25	+	cEu	≥ 2	3
chr1	138242681	Camsap2	+	cEu	0	14
chr1	138311847	Ddx59	+	cEu	0	12
chr1	138364424	Kif14	-	cEu	1	27
chr1	138521477	Zfp281	+	cEu	1	10
chr1	138857025	Nr5a2	+	Eu-Het	≥ 2	1
chr1	140071703	Ptprc	-	Eu-Het	≥ 2	51
chr1	140170314	Atp6v1g3	-	Eu-Het	0	35
chr1	140516334	Nek7	+	Eu-Het	0	4
chr1	140739021	Lhx9	+	Eu-Het	≥ 2	4
chr1	140753431	2310009B15Rik	+	Eu-Het	0	7
chr1	140860285	Dennd1b	-	cEu	0	15
chr1	141273653	Crb1	-	Eu-Het	0	41
chr1	141318959	Zbtb41	+	Eu-Het	0	14
chr1	141351349	Aspm	+	Eu-Het	1	4
chr1	141398283	F13b	-	Eu-Het	1	53
chr1	141456799	Cfhr1	-	Eu-Het	≥ 2	67
chr1	141677816	Gm4788	-	cHet	0	31
chr1	141755276	Cfhr2	-	cHet	≥ 2	8
chr1	142079988	Cfh	-	cHet	≥ 2	9
chr1	142142294	Kcnt2	-	Eu-Het	1	46
chr1	145487826	B3galt2	-	Eu-Het	≥ 2	53
chr1	145550023	Cdc73	+	Eu-Het	0	3
chr1	145586697	Glrx2	+	Eu-Het	0	5
chr1	145624407	Uchl5	+	Eu-Het	0	7
chr1	145851279	Rgs2	+	Eu-Het	≥ 2	4
chr1	146024502	Rgs13	-	Eu-Het	≥ 2	53
chr1	146096234	Rgs1	-	Eu-Het	≥ 2	51
chr1	146622557	Rgs18	-	Eu-Het	≥ 2	60
chr1	151808420	Pla2g4a	-	Eu-Het	1	32
chr1	151947160	Ptgs2	-	Eu-Het	≥ 2	21
chr1	152166546	Pdc	-	Eu-Het	0	54
chr1	152239967	Tpr	+	Eu-Het	1	3
chr1	152313295	Prg4	-	Eu-Het	1	45
chr1	153191627	Ivns1abp	+	cEu	0	23
chr1	153348121	Rnf2	+	cEu	0	13
chr1	153418502	Fam129a	+	Eu-Het	0	5
chr1	153602503	Edem3	+	cEu	0	9
chr1	153937450	1700025G04Rik	+	cEu	0	11
chr1	154233812	Tsen15	+	cEu	0	14
chr1	154597680	Apobec4	-	cEu	0	41
chr1	154613435	Rgl1	+	cEu	1	7
chr1	154613671	Arpc5	+	cEu	0	26
chr1	154647282	Ncf2	-	cEu	≥ 2	34
chr1	154749775	Smg7	+	cEu	0	9
chr1	154802230	Nmnat2	+	cEu	0	7
chr1	155033577	Lamc2	+	cEu	0	12
chr1	155179916	Lamc1	+	cEu	0	10
chr1	155334790	Dhx9	+	cEu	0	25
chr1	155396844	Npl	+	cEu	0	12
chr1	155500166	Rgs8	-	cEu	1	18
chr1	155587482	Rgs16	+	cEu	≥ 2	10
chr1	155596555	Rnasel	-	cEu	1	29
chr1	155691271	Rgsl1	-	cEu	0	25
chr1	155747058	Glul	+	cEu	1	9
chr1	156048316	Zfp648	-	Eu-Het	0	32
chr1	156946766	Ier5	+	cEu	1	4
chr1	156993944	Mr1	-	cEu	0	25
chr1	157005832	Stx6	+	cEu	0	22
chr1	157264574	Xpr1	+	cEu	0	13
chr1	157405249	Acbd6	+	cEu	0	13
chr1	157589157	Lhx4	+	cEu	≥ 2	6
chr1	157660029	Qsox1	+	cEu	0	5
chr1	157820385	Cep350	+	cEu	0	7
chr1	157883610	Tor1aip1	+	cEu	0	8
chr1	157887969	Tor1aip2	-	cEu	0	21
chr1	158135156	Fam163a	+	cEu	0	8
chr1	158233479	Tdrd5	+	cEu	1	5
chr1	158240849	Nphs2	+	cEu	1	7
chr1	158404459	Soat1	+	cEu	1	9
chr1	158488917	Abl2	+	cEu	0	14
chr1	158604470	Tor3a	+	cEu	1	7
chr1	158649041	Fam20b	+	cEu	0	10
chr1	158769153	Angptl1	-	cEu	1	34
chr1	158869518	Ralgps2	+	cEu	0	7
chr1	159342726	Rasal2	+	cEu	0	5
chr1	159436926	Sec16b	-	Eu-Het	≥ 2	52
chr1	160292434	Astn1	-	Eu-Het	1	46
chr1	160887569	Pappa2	-	Eu-Het	1	27
chr1	161453899	Tnr	-	Eu-Het	≥ 2	32
chr1	162083706	Tnn	-	Eu-Het	≥ 2	55
chr1	162125462	Mrps14	+	Eu-Het	0	8
chr1	162143023	Cacybp	+	Eu-Het	0	14
chr1	162281702	Rabgap1l	+	cEu	1	5
chr1	162836541	Rc3h1	+	cEu	0	8
chr1	162908736	Serpinc1	-	cEu	1	24
chr1	162964980	Zbtb37	+	cEu	0	20
chr1	163000791	Dars2	+	cEu	0	9
chr1	163000897	Cenpl	+	cEu	0	14
chr1	163061610	Klhl20	+	cEu	0	15
chr1	163072842	Ankrd45	-	cEu	1	19
chr1	163181341	Prdx6	+	cEu	1	9
chr1	163325568	Tnfsf4	-	Eu-Het	≥ 2	52
chr1	163424787	Tnfsf18	-	Eu-Het	≥ 2	55
chr1	163718626	Fasl	-	Eu-Het	≥ 2	34
chr1	163899279	4930558K02Rik	+	cEu	1	5
chr1	163899318	Pigc	+	cEu	0	13
chr1	164408165	Dnm3	+	Eu-Het	1	3
chr1	164500958	Vamp4	+	cEu	0	13
chr1	164569280	Myoc	-	cEu	0	40
chr1	164670687	Prrc2c	+	cEu	0	17
chr1	164742680	Fmo4	-	Eu-Het	1	53
chr1	164796741	Fmo1	-	Eu-Het	0	38
chr1	164828624	Fmo2	-	Eu-Het	1	59
chr1	164867356	Fmo6	-	Eu-Het	0	39
chr1	164914659	Fmo3	-	Eu-Het	1	53
chr1	165243781	Prrx1	+	Eu-Het	0	4
chr1	165333800	Gorab	+	Eu-Het	0	8
chr1	165655363	Mettl11b	-	Eu-Het	0	42
chr1	165709713	Kifap3	+	Eu-Het	0	13
chr1	165859895	Scyl3	+	cEu	0	12
chr1	165924927	BC055324	+	cEu	0	8
chr1	165978364	Sele	-	Eu-Het	1	64
chr1	165992206	Sell	-	Eu-Het	≥ 2	30
chr1	166045394	Selp	-	Eu-Het	≥ 2	56
chr1	166081965	F5	-	Eu-Het	≥ 2	38
chr1	166179176	Slc19a2	+	cEu	0	11
chr1	166237615	Blzf1	+	cEu	0	14
chr1	166237802	Nme7	+	cEu	0	15
chr1	166388486	Atp1b1	+	cEu	0	5
chr1	166726793	Dpt	-	Eu-Het	≥ 2	42
chr1	166865653	Xcl1	-	Eu-Het	1	49
chr1	167090904	Tbx19	-	cEu	1	30
chr1	167124564	Sft2d2	+	cEu	0	10
chr1	167167091	Tiprl	+	cEu	0	17
chr1	167232753	Gpr161	-	cEu	0	31
chr1	167390594	Dcaf6	+	cEu	0	8
chr1	167415313	Adcy10	-	cEu	0	41
chr1	167564672	Mpzl1	+	cEu	0	11
chr1	167638225	Rcsd1	+	cEu	≥ 2	7
chr1	167693888	Creg1	+	cEu	0	9
chr1	167718811	Cd247	-	cEu	1	38
chr1	167883202	Pou2f1	+	cEu	0	1
chr1	168058029	Dusp27	-	Eu-Het	≥ 2	50
chr1	168060351	Gpa33	-	Eu-Het	0	52
chr1	168168875	Mael	-	Eu-Het	1	13
chr1	168184269	Ildr2	+	Eu-Het	≥ 2	2
chr1	168309297	Tada1	+	Eu-Het	0	13
chr1	168339959	Pogk	+	Eu-Het	1	5
chr1	168427719	Gm4846	-	Eu-Het	0	52
chr1	168577824	Gm4847	-	Eu-Het	1	39
chr1	168611976	Fmo9	-	Eu-Het	0	59
chr1	168931547	Fam78b	+	Eu-Het	0	9
chr1	169215258	Uck2	+	cEu	0	6
chr1	169238800	Tmco1	+	cEu	0	11
chr1	169280121	Aldh9a1	+	Eu-Het	1	7
chr1	169323972	Mgst3	+	Eu-Het	1	4
chr1	169396911	Lrrc52	-	Eu-Het	0	32
chr1	169528492	Rxrg	-	Eu-Het	≥ 2	32
chr1	169619688	Lmx1a	+	Eu-Het	1	5
chr1	170362300	Pbx1	-	Eu-Het	0	19
chr1	171461595	Nuf2	+	Eu-Het	1	2
chr1	171585631	Rgs5	-	Eu-Het	1	40
chr1	171677773	Rgs4	-	Eu-Het	0	35
chr1	171899336	Hsd17b7	+	Eu-Het	0	10
chr1	172019075	Ddr2	-	Eu-Het	1	42
chr1	172105095	Uap1	+	cEu	0	6
chr1	172145538	Uhmk1	+	cEu	0	17
chr1	172163001	Sh2d1b2	-	cEu	0	30
chr1	172207448	Sh2d1b1	-	cEu	≥ 2	51
chr1	172236463	Gm7694	-	cEu	1	30
chr1	172519980	Nos1ap	+	cEu	1	5
chr1	172574662	Olfml2b	+	cEu	≥ 2	7
chr1	172797902	Atf6	+	cEu	0	4
chr1	172815671	Dusp12	+	cEu	0	7
chr1	172843072	Fcrlb	-	cEu	0	31
chr1	172857714	Fcrla	-	cEu	≥ 2	42
chr1	172906202	Fcgr2b	-	cEu	≥ 2	46
chr1	172949056	Fcgr4	-	cEu	≥ 2	40
chr1	173080734	Sdhc	+	cEu	0	12
chr1	173080843	Mpz	+	cEu	0	11
chr1	173126399	Pcp4l1	+	cEu	1	4
chr1	173144100	Nr1i3	-	cEu	0	35
chr1	173152645	Tomm40l	-	cEu	0	20
chr1	173155184	Apoa2	-	cEu	≥ 2	28
chr1	173164480	Fcer1g	-	cEu	≥ 2	39
chr1	173177253	Ndufs2	+	cEu	0	13
chr1	173180259	Adamts4	-	cEu	≥ 2	56
chr1	173200458	B4galt3	+	cEu	0	10
chr1	173211317	Ppox	-	cEu	0	20
chr1	173218092	Usp21	+	cEu	0	12
chr1	173225133	Ufc1	+	cEu	0	8
chr1	173259699	Dedd	+	cEu	0	9
chr1	173275776	Nit1	+	cEu	0	8
chr1	173275805	Pfdn2	+	cEu	0	9
chr1	173290929	Klhdc9	+	cEu	0	4
chr1	173319090	Arhgap30	-	cEu	≥ 2	36
chr1	173341811	Usf1	+	cEu	1	8
chr1	173349163	Tstd1	-	cEu	1	31
chr1	173367691	F11r	+	cEu	1	3
chr1	173433608	Alyref2	+	Eu-Het	0	4
chr1	173465425	Itln1	-	Eu-Het	≥ 2	63
chr1	173537541	Ly9	-	Eu-Het	≥ 2	55
chr1	173583168	Slamf7	-	Eu-Het	≥ 2	39
chr1	173612122	Cd48	-	Eu-Het	≥ 2	45
chr1	173697262	Slamf1	-	Eu-Het	1	48
chr1	173769827	Cd84	-	Eu-Het	≥ 2	43
chr1	173847592	Slamf6	-	Eu-Het	≥ 2	33
chr1	173957426	Vangl2	+	cEu	0	8
chr1	173987727	Nhlh1	-	cEu	1	24
chr1	174012659	Copa	+	cEu	0	10
chr1	174012880	Ncstn	+	cEu	0	15
chr1	174056885	Pex19	-	cEu	0	16
chr1	174078145	Dcaf8	+	cEu	0	13
chr1	174136935	Pea15a	+	cEu	1	9
chr1	174150026	Casq1	-	cEu	≥ 2	46
chr1	174188555	Atp1a4	-	cEu	1	31
chr1	174228195	Atp1a2	-	cEu	1	47
chr1	174242497	Igsf8	+	cEu	0	18
chr1	174259453	Kcnj9	-	cEu	≥ 2	18
chr1	174271340	Kcnj10	+	cEu	≥ 2	5
chr1	174306661	Pigm	+	cEu	0	15
chr1	174405490	Slamf9	-	Eu-Het	≥ 2	47
chr1	174412447	Igsf9	+	Eu-Het	≥ 2	6
chr1	174430376	Tagln2	+	Eu-Het	0	5
chr1	174486068	Vsig8	-	Eu-Het	≥ 2	36
chr1	174520699	Slamf8	-	Eu-Het	≥ 2	49
chr1	174532682	Fcrl6	-	Eu-Het	≥ 2	47
chr1	174563105	Dusp23	+	Eu-Het	0	9
chr1	174628186	Crp	-	Eu-Het	0	52
chr1	174825185	Apcs	-	cHet	1	12
chr1	174886898	Olfr16	-	cHet	0	24
chr1	175067465	Olfr1408	-	cHet	0	24
chr1	175114635	Olfr1406	-	cHet	0	23
chr1	175133488	Olfr218	-	cHet	0	21
chr1	175145737	Olfr1404	-	cHet	0	28
chr1	175157360	Fcer1a	-	cHet	1	15
chr1	175297826	Cadm3	+	Eu-Het	≥ 2	6
chr1	175350734	Aim2	-	Eu-Het	≥ 2	60
chr1	175697050	Ifi204	-	Eu-Het	≥ 2	71
chr1	175810318	Mndal	-	Eu-Het	1	50
chr1	175872623	Ifi203	-	Eu-Het	≥ 2	54
chr1	175912975	Ifi202b	-	Eu-Het	≥ 2	63
chr1	175961886	Ifi205	-	Eu-Het	≥ 2	45
chr1	175972063	Olfr433	-	Eu-Het	1	50
chr1	175980505	Olfr432	-	Eu-Het	≥ 2	55
chr1	175999430	Olfr430	-	Eu-Het	0	38
chr1	176019168	Olfr429	-	Eu-Het	0	35
chr1	176029590	Olfr427	-	Eu-Het	0	48
chr1	176048145	Olfr231	-	Eu-Het	0	40
chr1	176066876	Olfr424	-	Eu-Het	0	59
chr1	176088852	Olfr420	-	Eu-Het	0	53
chr1	176181107	Olfr419	-	Eu-Het	0	44
chr1	176299049	Olfr417	-	Eu-Het	0	28
chr1	176321176	Olfr248	-	cHet	0	31
chr1	176360560	Olfr414	-	Eu-Het	0	38
chr1	176378755	Olfr220	-	Eu-Het	0	58
chr1	176431955	Fmn2	+	Eu-Het	0	10
chr1	177422676	Rgs7	+	Eu-Het	0	13
chr1	177555766	Fh1	+	Eu-Het	0	12
chr1	177562323	Kmo	-	Eu-Het	0	45
chr1	177618484	Chml	-	Eu-Het	0	47
chr1	177622763	Opn3	+	Eu-Het	1	6
chr1	177628723	Wdr64	-	Eu-Het	0	21
chr1	177810908	Exo1	+	Eu-Het	1	7
chr1	178205443	Pld5	-	Eu-Het	≥ 2	9
chr1	178727439	Cep170	-	Eu-Het	0	48
chr1	178744790	Sdccag8	+	Eu-Het	0	2
chr1	179178898	Akt3	-	Eu-Het	1	40
chr1	179659944	1700016C15Rik	-	Eu-Het	≥ 2	33
chr1	179726640	Adss	+	Eu-Het	0	12
chr1	180267946	Hnrnpu	+	cEu	0	15
chr1	180336148	Efcab2	+	cEu	0	11
chr1	180459255	Kif26b	+	Eu-Het	1	3
chr1	181448172	Smyd3	+	cEu	0	4
chr1	181476407	Tfb2m	+	cEu	0	24
chr1	181476659	Cnst	+	cEu	0	13
chr1	181598361	Sccpdh	+	cEu	0	15
chr1	181734146	Ahctf1	+	cEu	0	9
chr1	181890890	Cdc42bpa	+	cEu	0	4
chr1	182176081	Psen2	+	cEu	0	9
chr1	182260606	Itpkb	+	cEu	1	5
chr1	182499021	Parp1	+	cEu	0	16
chr1	182571280	Lin9	+	cEu	0	9
chr1	182627165	Mixl1	+	cEu	1	10
chr1	182656173	Acbd3	+	cEu	0	17
chr1	182743736	H3f3a	+	cEu	0	11
chr1	182823238	Lefty2	+	cEu	1	5
chr1	182834404	Pycr2	+	cEu	1	2
chr1	182865152	Lefty1	-	cEu	≥ 2	38
chr1	182872648	Tmem63a	+	cEu	1	5
chr1	182947700	Ephx1	+	cEu	0	12
chr1	182981367	9130409I23Rik	-	cEu	1	38
chr1	183074335	Nvl	+	cEu	0	19
chr1	183081061	Cnih4	+	cEu	0	4
chr1	183142109	Wdr26	+	cEu	0	20
chr1	183282758	Cnih3	+	cEu	1	6
chr1	183441582	Ccdc121	-	cEu	1	42
chr1	183772532	Lbr	+	cEu	0	16
chr1	183950111	Enah	+	cEu	0	9
chr1	184054867	Srp9	+	cEu	0	10
chr1	184088229	Vmn1r1	-	cEu	0	27
chr1	184212932	Degs1	+	cEu	0	10
chr1	184271737	Fbxo28	+	cEu	0	12
chr1	184339297	Trp53bp2	+	cEu	0	16
chr1	184447741	Capn2	+	cEu	1	11
chr1	184495137	Capn8	-	cEu	0	44
chr1	184694346	Susd4	+	cEu	≥ 2	8
chr1	184884918	Tlr5	-	cEu	≥ 2	26
chr1	185857877	1700056E22Rik	+	cEu	1	7
chr1	185858259	Dusp10	+	cEu	1	8
chr1	186556372	Hlx	+	cEu	1	8
chr1	186706915	C130074G19Rik	+	cEu	≥ 2	6
chr1	186823428	Mark1	+	Eu-Het	0	7
chr1	187028046	Rab3gap2	+	cEu	0	23
chr1	187153280	Iars2	+	cEu	0	9
chr1	187156037	Bpnt1	+	cEu	0	6
chr1	187186922	Eprs	+	cEu	0	10
chr1	187278726	Slc30a10	+	cEu	0	8
chr1	187941189	Lyplal1	+	Eu-Het	0	6
chr1	188529868	Tgfb2	+	Eu-Het	≥ 2	6
chr1	188573237	Rrp15	+	Eu-Het	0	11
chr1	188791294	D1Pas1	-	Eu-Het	≥ 2	38
chr1	189039325	Spata17	+	Eu-Het	≥ 2	1
chr1	189039621	Gpatch2	+	Eu-Het	0	6
chr1	189821705	Esrrg	+	Eu-Het	0	1
chr1	190086716	Ush2a	-	Eu-Het	1	48
chr1	190831719	Kctd3	+	Eu-Het	0	13
chr1	191167232	Kcnk2	+	Eu-Het	≥ 2	3
chr1	191511965	Cenpf	+	cEu	≥ 2	8
chr1	191552146	Ptpn14	+	cEu	1	8
chr1	191746170	Smyd2	+	Eu-Het	0	11
chr1	191994706	Prox1	+	Eu-Het	0	7
chr1	192735649	Rps6kc1	+	cEu	0	10
chr1	192752700	Angel2	-	cEu	0	4
chr1	192802877	Vash2	+	cEu	1	9
chr1	192886811	Tatdn3	+	cEu	0	10
chr1	192886899	Nsl1	+	cEu	0	9
chr1	192922292	Batf3	+	cEu	1	14
chr1	192988696	Fam71a	-	cEu	≥ 2	48
chr1	193007212	Atf3	+	cEu	1	5
chr1	193142010	Nenf	+	cEu	1	9
chr1	193149780	Tmem206	+	cEu	0	7
chr1	193220920	Ppp2r5a	+	cEu	0	19
chr1	193399423	Dtl	+	cEu	≥ 2	5
chr1	193399514	Ints7	+	cEu	0	13
chr1	193542273	Lpgat1	+	cEu	0	9
chr1	193645351	Nek2	+	cEu	1	2
chr1	193730659	Slc30a1	+	cEu	0	14
chr1	193802134	Rd3	-	cEu	1	21
chr1	193916480	Traf5	+	cEu	0	10
chr1	193961922	Rcor3	+	cEu	0	8
chr1	194014658	Kcnh1	+	Eu-Het	1	6
chr1	194597413	Hhat	+	cEu	0	10
chr1	194681946	Sertad4	+	Eu-Het	1	7
chr1	194861969	Syt14	+	cEu	0	21
chr1	194956445	Diexf	+	cEu	0	13
chr1	194979305	Irf6	+	cEu	0	8
chr1	194999770	A130010J15Rik	+	cEu	0	27
chr1	195027740	Traf3ip3	-	cEu	≥ 2	39
chr1	195090239	Hsd11b1	-	cEu	≥ 2	53
chr1	195099382	G0s2	-	cEu	0	32
chr1	195128187	Lamb3	-	cEu	1	42
chr1	195196476	Camk1g	-	cEu	≥ 2	45
chr1	196446022	Plxna2	+	Eu-Het	0	6
chr1	196765014	Cd34	+	Eu-Het	≥ 2	6
chr1	196918442	Cd46	-	Eu-Het	≥ 2	47
chr1	196957764	Cr1l	-	Eu-Het	0	55
chr1	197002913	Cr2	-	Eu-Het	0	21
chr10	3134303	Cnksr3	+	Eu-Het	0	16
chr10	3366259	Ipcef1	-	Eu-Het	≥ 2	54
chr10	3557971	Oprm1	-	cHet	1	10
chr10	4424140	Rgs17	+	Eu-Het	1	7
chr10	4522597	Mtrf1l	+	Eu-Het	0	15
chr10	4541075	Fbxo5	+	Eu-Het	0	9
chr10	4707323	Vip	-	Eu-Het	≥ 2	41
chr10	4752813	Myct1	-	Eu-Het	1	71
chr10	4858226	Syne1	-	Eu-Het	0	39
chr10	5734552	Esr1	-	Eu-Het	1	33
chr10	5914152	Rmnd1	+	cEu	≥ 2	12
chr10	5958432	Zbtb2	+	cEu	0	11
chr10	6080212	Akap12	+	Eu-Het	0	8
chr10	6373466	Mthfd1l	+	Eu-Het	0	5
chr10	6606164	Plekhg1	+	Eu-Het	1	6
chr10	6806267	Iyd	-	Eu-Het	0	21
chr10	6980391	Ppp1r14c	+	Eu-Het	1	3
chr10	7078769	H60c	-	Eu-Het	≥ 2	41
chr10	7309597	Lrp11	+	Eu-Het	0	10
chr10	7383406	Pcmt1	+	cEu	0	4
chr10	7387301	Nup43	+	cEu	0	8
chr10	7401006	Lats1	+	cEu	0	8
chr10	7445797	Katna1	+	cEu	0	16
chr10	7512691	Ppil4	+	Eu-Het	0	10
chr10	7552267	Zc3h12d	-	Eu-Het	≥ 2	40
chr10	8238623	Ust	+	Eu-Het	0	8
chr10	8605868	Sash1	+	Eu-Het	1	2
chr10	9395006	Samd5	+	Eu-Het	1	3
chr10	9620838	Stxbp5	+	Eu-Het	0	9
chr10	10278005	Rab32	+	Eu-Het	≥ 2	1
chr10	10802129	Grm1	-	Eu-Het	1	28
chr10	10869227	Shprh	+	Eu-Het	0	15
chr10	11001127	Fbxo30	+	Eu-Het	0	13
chr10	11063242	Epm2a	+	Eu-Het	1	1
chr10	12581533	Utrn	-	cEu	0	38
chr10	12684065	Stx11	+	Eu-Het	≥ 2	3
chr10	12728255	Sf3b5	+	Eu-Het	0	10
chr10	12810637	Plagl1	+	Eu-Het	1	7
chr10	12912943	Ltv1	+	Eu-Het	0	18
chr10	13194202	Phactr2	+	Eu-Het	0	10
chr10	13220833	Fuca2	+	Eu-Het	0	4
chr10	13272712	Adat2	+	Eu-Het	0	4
chr10	13272948	Pex3	+	Eu-Het	0	4
chr10	13588763	Aig1	+	Eu-Het	0	7
chr10	13685880	Hivep2	+	Eu-Het	1	6
chr10	14425295	Vta1	+	Eu-Het	0	14
chr10	14438020	Gje1	-	Eu-Het	1	53
chr10	14479752	Nmbr	-	Eu-Het	1	32
chr10	17516024	Txlnb	-	Eu-Het	1	45
chr10	17667873	Heca	+	Eu-Het	0	14
chr10	17775745	Reps1	+	Eu-Het	0	11
chr10	17930696	Ect2l	-	Eu-Het	≥ 2	38
chr10	17954787	Ccdc28a	+	Eu-Het	1	4
chr10	18127480	Nhsl1	-	Eu-Het	0	26
chr10	18265882	Hebp2	+	Eu-Het	1	3
chr10	18506599	Gm4922	-	Eu-Het	1	49
chr10	18564876	Perp	+	Eu-Het	≥ 2	4
chr10	18735216	Tnfaip3	+	Eu-Het	1	3
chr10	19311754	Ifngr1	+	cEu	0	9
chr10	19341833	Il22ra2	-	cEu	1	19
chr10	19571265	Slc35d3	+	Eu-Het	0	11
chr10	19627480	Pex7	+	cEu	0	5
chr10	19654331	Map3k5	+	cEu	1	6
chr10	20032274	Bclaf1	+	cEu	0	16
chr10	20444884	Pde7b	-	Eu-Het	≥ 2	41
chr10	20672352	Ahi1	-	Eu-Het	0	17
chr10	20880790	Myb	+	Eu-Het	≥ 2	7
chr10	21015784	Hbs1l	+	cEu	0	11
chr10	21097105	Aldh8a1	-	cEu	≥ 2	20
chr10	21713695	Sgk1	+	cEu	1	4
chr10	21787885	4930444G20Rik	-	Eu-Het	≥ 2	40
chr10	21869076	E030030I06Rik	+	Eu-Het	1	6
chr10	21893302	Raet1e	-	Eu-Het	1	26
chr10	21993279	H60b	+	Eu-Het	1	5
chr10	22081699	Raet1d	-	Eu-Het	1	26
chr10	22364816	Slc2a12	+	Eu-Het	1	6
chr10	22451253	Tbpl1	+	Eu-Het	0	7
chr10	22539949	Tcf21	+	Eu-Het	≥ 2	4
chr10	23069749	Eya4	+	Eu-Het	1	5
chr10	23507015	Rps12	+	Eu-Het	0	8
chr10	23571267	Vnn3	-	Eu-Het	1	59
chr10	23614493	Vnn1	-	Eu-Het	1	54
chr10	23640211	Taar1	-	Eu-Het	0	44
chr10	23658377	Taar2	-	Eu-Het	0	54
chr10	23669363	Taar3	-	Eu-Het	0	53
chr10	23680299	Taar4	-	Eu-Het	1	52
chr10	23690511	Taar5	-	Eu-Het	1	46
chr10	23705452	Taar6	-	Eu-Het	0	32
chr10	23713287	Taar7a	-	Eu-Het	0	49
chr10	23719744	Taar7b	-	Eu-Het	0	33
chr10	23747027	Taar7d	-	Eu-Het	0	43
chr10	23757419	Taar7e	-	Eu-Het	0	42
chr10	23769315	Taar7f	-	Eu-Het	0	42
chr10	23796305	Taar8a	-	Eu-Het	0	41
chr10	23812100	Taar8b	-	Eu-Het	0	39
chr10	23821757	Taar8c	-	Eu-Het	0	40
chr10	23829340	Taar9	-	Eu-Het	1	27
chr10	23869122	Stx7	+	Eu-Het	0	10
chr10	23943322	Moxd1	+	Eu-Het	1	8
chr10	24431965	Enpp1	+	Eu-Het	1	9
chr10	24556001	Enpp3	-	cEu	1	42
chr10	24589791	Med23	+	cEu	0	10
chr10	24647276	Arg1	-	cEu	≥ 2	42
chr10	25018969	Akap7	-	Eu-Het	0	23
chr10	25798858	Tmem200a	+	Eu-Het	1	4
chr10	25949512	Samd3	-	Eu-Het	≥ 2	55
chr10	26093878	L3mbtl3	+	Eu-Het	0	8
chr10	26492317	Arhgap18	-	Eu-Het	1	42
chr10	27336748	Lama2	-	Eu-Het	1	40
chr10	27794625	Ptprk	+	Eu-Het	1	6
chr10	28388165	Themis	-	Eu-Het	≥ 2	38
chr10	28706112	2310057J18Rik	-	cHet	1	13
chr10	28931448	9330159F19Rik	-	Eu-Het	0	48
chr10	29033305	Echdc1	+	Eu-Het	0	8
chr10	29082248	Rnf146	+	Eu-Het	0	4
chr10	29255673	Rspo3	+	Eu-Het	1	7
chr10	29920346	Cenpw	+	Eu-Het	0	11
chr10	30320506	Trmt11	+	Eu-Het	0	10
chr10	30338172	Hint3	+	Eu-Het	0	7
chr10	30523132	Ncoa7	+	Eu-Het	0	3
chr10	30562589	Hey2	+	Eu-Het	≥ 2	5
chr10	31033210	Hddc2	+	Eu-Het	0	7
chr10	31329531	Rnf217	+	Eu-Het	1	8
chr10	32803311	Trdn	-	cHet	1	21
chr10	33577527	Sult3a1	-	Eu-Het	1	72
chr10	33624916	Rsph4a	-	Eu-Het	≥ 2	37
chr10	33739422	Rwdd1	+	Eu-Het	0	7
chr10	33927041	Dse	+	Eu-Het	0	3
chr10	34001995	Tspyl1	+	Eu-Het	0	8
chr10	34017226	Tspyl4	+	Eu-Het	0	9
chr10	34109786	Col10a1	-	Eu-Het	≥ 2	39
chr10	34138357	Nt5dc1	+	Eu-Het	0	8
chr10	34203205	Frk	-	Eu-Het	0	33
chr10	36694349	Hdac2	+	Eu-Het	0	6
chr10	36858732	Marcks	+	Eu-Het	1	4
chr10	38541585	Rfpl4b	-	Eu-Het	1	58
chr10	38685320	Lama4	+	Eu-Het	≥ 2	7
chr10	38853828	Tube1	+	Eu-Het	0	8
chr10	39089604	Fyn	+	Eu-Het	0	9
chr10	39332739	Traf3ip2	-	Eu-Het	0	37
chr10	39451965	Rev3l	+	cEu	0	10
chr10	39862060	Slc16a10	+	cEu	≥ 2	8
chr10	39966785	Rpf2	+	cEu	0	19
chr10	39977518	Gtf3c6	+	cEu	0	18
chr10	40021992	Amd2	+	cEu	0	14
chr10	40021994	Amd1	+	cEu	0	14
chr10	40069113	Cdk19	+	cEu	0	15
chr10	40290167	Slc22a16	-	cEu	1	29
chr10	40349816	Ddo	-	cEu	1	50
chr10	40602949	Cdc40	+	cEu	0	2
chr10	40603339	Wasf1	+	cEu	0	13
chr10	40792096	Gpr6	+	Eu-Het	0	2
chr10	41023047	Fig4	+	cEu	0	6
chr10	41170163	Zbtb24	+	cEu	0	26
chr10	41197815	Mical1	+	cEu	1	9
chr10	41210146	Smpd2	+	cEu	0	16
chr10	41210244	Ppil6	+	cEu	0	14
chr10	41239305	Cd164	+	cEu	0	17
chr10	41436269	Ccdc162	-	cEu	0	29
chr10	41529674	Cep57l1	+	cEu	0	10
chr10	41530379	Sesn1	+	cEu	0	4
chr10	41738188	Armc2	+	cEu	0	9
chr10	41996548	Foxo3	+	cEu	0	9
chr10	42221859	Snx3	+	cEu	0	20
chr10	42303396	Nr2e1	+	cEu	1	4
chr10	42398721	Ostm1	+	cEu	0	8
chr10	42481301	Sec63	+	cEu	0	15
chr10	42580317	Scml4	-	cEu	0	24
chr10	42894336	Sobp	+	cEu	1	6
chr10	42941291	Pdss2	+	cEu	0	3
chr10	43212970	Bend3	+	cEu	1	1
chr10	43260824	1700021F05Rik	+	Eu-Het	0	7
chr10	43298974	Cd24a	+	Eu-Het	≥ 2	7
chr10	43621542	Qrsl1	+	Eu-Het	0	6
chr10	43621612	Rtn4ip1	+	Eu-Het	0	3
chr10	43988144	Atg5	+	Eu-Het	0	10
chr10	44178554	Prdm1	+	Eu-Het	1	6
chr10	44787021	Prep	+	Eu-Het	0	4
chr10	45009110	Popdc3	+	Eu-Het	≥ 2	2
chr10	45055540	Bves	+	Eu-Het	1	5
chr10	45190007	Lin28b	-	Eu-Het	≥ 2	50
chr10	45297634	Hace1	+	Eu-Het	0	6
chr10	50312474	Ascc3	+	Eu-Het	0	5
chr10	50615456	Sim1	+	Eu-Het	1	1
chr10	51310266	Fam162b	-	cHet	1	8
chr10	51351264	Gprc6a	-	Eu-Het	0	54
chr10	51397565	Rfx6	+	Eu-Het	0	7
chr10	51915050	Ros1	-	Eu-Het	1	53
chr10	51953424	Dcbld1	+	Eu-Het	0	9
chr10	52101930	Gopc	+	Eu-Het	0	11
chr10	52111413	Nepn	-	Eu-Het	1	48
chr10	52137352	Nus1	+	Eu-Het	0	7
chr10	52410306	Slc35f1	+	Eu-Het	1	4
chr10	53057491	Pln	-	Eu-Het	0	52
chr10	53316766	Asf1a	+	Eu-Het	0	9
chr10	53349763	Mcm9	+	Eu-Het	0	14
chr10	53470715	Fam184a	+	Eu-Het	1	1
chr10	53795543	Man1a	+	Eu-Het	1	4
chr10	55826722	Msl3l2	-	Eu-Het	0	43
chr10	56097105	Gja1	-	cHet	≥ 2	10
chr10	57206190	Hsf2	+	Eu-Het	0	13
chr10	57252335	Serinc1	+	Eu-Het	0	8
chr10	57370786	Pkib	+	Eu-Het	≥ 2	2
chr10	57504728	Fabp7	-	Eu-Het	≥ 2	43
chr10	57514349	Smpdl3a	+	Eu-Het	1	1
chr10	57699408	Gm4981	-	Eu-Het	1	23
chr10	57718273	Gcc2	+	Eu-Het	1	4
chr10	57857120	Lims1	+	cEu	0	12
chr10	57909599	Ranbp2	+	cEu	1	6
chr10	57960684	Ccdc138	+	cEu	0	13
chr10	58138444	Edar	-	Eu-Het	0	29
chr10	58276106	Sh3rf3	+	Eu-Het	1	2
chr10	58684595	Sept10	+	cEu	0	22
chr10	58684669	Sowahc	+	cEu	0	20
chr10	58786043	P4ha1	+	cEu	0	10
chr10	58866432	Pla2g12b	-	cEu	0	37
chr10	58904527	Oit3	-	cEu	≥ 2	45
chr10	59165310	Micu1	+	cEu	0	25
chr10	59342338	Dnajb12	+	cEu	0	8
chr10	59414518	Ddit4	+	cEu	0	12
chr10	59465552	Ascc1	+	cEu	0	9
chr10	59465883	Anapc16	+	cEu	0	16
chr10	59569004	Spock2	+	cEu	1	5
chr10	59682008	Chst3	+	cEu	1	10
chr10	59740375	Psap	+	cEu	0	11
chr10	59862473	Gm17455	-	cEu	1	21
chr10	60215530	Slc29a3	+	cEu	0	12
chr10	60294329	Unc5b	+	cEu	1	9
chr10	60552078	Pcbd1	+	cEu	1	12
chr10	60610432	Sgpl1	+	cEu	0	10
chr10	60634711	Tbata	-	cEu	1	31
chr10	60736167	Adamts14	+	cEu	0	11
chr10	60760583	Prf1	-	cEu	≥ 2	42
chr10	60880719	Nodal	+	cEu	0	4
chr10	60915417	Eif4ebp2	+	cEu	0	15
chr10	60938580	Lrrc20	+	cEu	0	8
chr10	61058231	Npffr1	+	cEu	1	4
chr10	61111368	Ppa1	+	cEu	0	16
chr10	61143032	Sar1a	+	cEu	0	24
chr10	61158261	Tysnd1	+	cEu	0	9
chr10	61178010	Aifm2	+	cEu	0	11
chr10	61246612	H2afy2	+	cEu	0	5
chr10	61441856	Col13a1	+	Eu-Het	1	5
chr10	61595837	Neurog3	+	Eu-Het	0	4
chr10	61693966	Tspan15	+	cEu	0	10
chr10	61715185	Tacr2	-	cEu	0	25
chr10	61803169	Hk1	+	cEu	1	12
chr10	61885205	Hkdc1	-	cEu	1	36
chr10	61912486	Supv3l1	+	cEu	0	7
chr10	61949346	Vps26a	+	cEu	0	22
chr10	61990193	Srgn	-	cEu	≥ 2	31
chr10	62065046	Ddx21	+	cEu	0	12
chr10	62113966	Ddx50	+	cEu	0	16
chr10	62188842	Stox1	+	cEu	0	9
chr10	62255116	Ccar1	+	cEu	0	18
chr10	62350072	Tet1	-	cEu	0	16
chr10	62383380	Slc25a16	+	cEu	0	7
chr10	62409776	Dna2	+	cEu	0	5
chr10	62442999	Rufy2	+	cEu	0	10
chr10	62483048	Hnrnph3	+	cEu	0	2
chr10	62487259	Pbld2	+	cEu	0	5
chr10	62562532	Atoh7	+	cEu	1	6
chr10	62666700	Mypn	-	cEu	1	22
chr10	62706544	Herc4	+	cEu	0	21
chr10	62801783	Sirt1	+	cEu	0	30
chr10	62849310	Dnajc12	-	cEu	0	29
chr10	62920258	Ctnna3	+	Eu-Het	0	2
chr10	63553003	Lrrtm3	-	Eu-Het	1	27
chr10	66559736	Reep3	+	cEu	0	10
chr10	66648497	Jmjd1c	+	cEu	1	1
chr10	66748029	Nrbf2	+	cEu	0	22
chr10	67011703	Ado	+	Eu-Het	0	8
chr10	67375410	Zfp365	+	Eu-Het	1	10
chr10	67442317	Rtkn2	+	Eu-Het	0	11
chr10	67741474	Arid5b	-	cEu	0	12
chr10	68186493	Tmem26	-	Eu-Het	1	24
chr10	68675941	Rhobtb1	+	Eu-Het	≥ 2	3
chr10	68815660	Cdk1	+	Eu-Het	1	4
chr10	69388279	Ank3	-	Eu-Het	1	52
chr10	69559868	Ccdc6	+	cEu	0	16
chr10	69708023	Slc16a9	+	Eu-Het	0	8
chr10	69903657	Fam13c	+	Eu-Het	0	7
chr10	70062039	Phyhipl	-	Eu-Het	0	6
chr10	70622438	Bicc1	+	Eu-Het	0	10
chr10	70700792	Tfam	+	Eu-Het	0	17
chr10	70748010	Ube2d1	+	Eu-Het	0	9
chr10	70807597	Cisd1	+	Eu-Het	0	4
chr10	70810510	Ipmk	+	Eu-Het	0	5
chr10	72117593	Zwint	+	Eu-Het	0	9
chr10	73284614	Pcdh15	-	cHet	≥ 2	6
chr10	74429921	Gnaz	+	Eu-Het	1	4
chr10	74499970	Rab36	+	Eu-Het	1	2
chr10	74523640	Bcr	+	cEu	0	10
chr10	74675134	Specc1l	+	cEu	0	6
chr10	74787602	Adora2a	+	cEu	≥ 2	5
chr10	74869655	Upb1	-	cEu	≥ 2	27
chr10	74980786	Snrpd3	+	cEu	0	10
chr10	75036239	Ggt1	-	cEu	1	40
chr10	75052125	Ggt5	-	cEu	≥ 2	51
chr10	75106753	Susd2	-	cEu	0	45
chr10	75227102	Cabin1	+	cEu	0	4
chr10	75236119	Ddt	-	cEu	0	16
chr10	75244167	Gstt3	+	cEu	0	6
chr10	75261329	Gstt1	-	cEu	≥ 2	19
chr10	75285288	Gstt4	-	cEu	1	36
chr10	75297626	Gstt2	-	cEu	≥ 2	33
chr10	75323022	Mif	+	cEu	0	6
chr10	75356142	Derl3	+	cEu	1	6
chr10	75384359	Smarcb1	+	cEu	0	11
chr10	75395247	Mmp11	+	cEu	0	13
chr10	75395874	Chchd10	+	cEu	0	4
chr10	75411044	Vpreb3	-	cEu	≥ 2	34
chr10	75417258	Gm5134	-	cEu	≥ 2	30
chr10	75495356	Zfp280b	+	cEu	0	11
chr10	75573763	Slc5a4b	-	Eu-Het	1	33
chr10	75610195	Slc5a4a	-	cEu	1	34
chr10	75700610	Prmt2	+	cEu	1	7
chr10	75716580	S100b	-	cEu	≥ 2	44
chr10	75808036	Dip2a	+	cEu	0	12
chr10	75905657	Pcnt	+	cEu	0	10
chr10	75911825	2610028H24Rik	-	cEu	0	36
chr10	75931646	Mcm3ap	+	cEu	0	11
chr10	75931859	Ybey	+	cEu	0	10
chr10	75994349	Lss	+	cEu	0	25
chr10	76038392	Ftcd	-	cEu	≥ 2	37
chr10	76086375	Col6a2	+	cEu	≥ 2	12
chr10	76188789	Col6a1	-	cEu	≥ 2	42
chr10	76424692	Pcbp3	+	cEu	0	9
chr10	76495956	Slc19a1	+	cEu	0	7
chr10	76576450	Col18a1	+	cEu	≥ 2	6
chr10	76722044	Pofut2	+	cEu	0	19
chr10	76881018	Adarb1	+	cEu	0	13
chr10	76993114	Itgb2	-	cEu	≥ 2	53
chr10	77044399	Pttg1ip	+	cEu	0	4
chr10	77069342	Sumo3	+	cEu	0	12
chr10	77085065	Ube2g2	+	cEu	0	6
chr10	77153555	Gm19402	-	Eu-Het	0	32
chr10	77174190	Gm10024	-	Eu-Het	0	36
chr10	77178515	Gm10142	-	Eu-Het	0	42
chr10	77183330	Krtap12-1	-	Eu-Het	0	50
chr10	77189196	Gm10100	-	Eu-Het	0	44
chr10	77234070	Gm3238	-	Eu-Het	0	40
chr10	77261936	Gm19668	-	Eu-Het	0	30
chr10	77289815	Krtap10-4	-	Eu-Het	0	29
chr10	77315603	Gm10318	-	cEu	0	37
chr10	77365281	Lrrc3	+	cEu	1	15
chr10	77432617	Trpm2	+	cEu	≥ 2	3
chr10	77441394	1810043G02Rik	+	cEu	0	18
chr10	77472552	Pfkl	+	cEu	1	11
chr10	77506355	Aire	+	cEu	≥ 2	6
chr10	77518079	Dnmt3l	-	cEu	1	18
chr10	77532112	Icosl	+	cEu	≥ 2	8
chr10	77647894	Pwp2	+	cEu	0	21
chr10	77707390	Trappc10	+	cEu	0	21
chr10	77814445	Agpat3	+	cEu	0	4
chr10	77875788	Rrp1	+	cEu	0	5
chr10	77888414	Cstb	+	cEu	0	20
chr10	77927693	Pdxk	+	cEu	0	22
chr10	78037257	Ilvbl	+	Eu-Het	0	15
chr10	78054709	Syde1	+	Eu-Het	1	6
chr10	78080819	Olfr1357	-	Eu-Het	0	48
chr10	78181038	Casp14	-	Eu-Het	0	25
chr10	78215812	Ccdc105	+	Eu-Het	≥ 2	3
chr10	78243240	Slc1a6	+	Eu-Het	1	6
chr10	78310658	Olfr1356	-	Eu-Het	0	50
chr10	78338293	Olfr1355	-	Eu-Het	0	58
chr10	78379586	Olfr1354	-	cHet	0	34
chr10	78417951	Olfr8	-	cHet	0	29
chr10	78426053	Olfr1353	-	cHet	≥ 2	12
chr10	78443794	Olfr1352	-	cHet	0	24
chr10	78480068	Olfr1351	-	Eu-Het	0	46
chr10	78497467	Olfr57	-	Eu-Het	0	57
chr10	78560345	2610008E11Rik	+	Eu-Het	1	2
chr10	78611560	Vmn2r80	-	Eu-Het	0	55
chr10	78710521	Vmn2r81	-	cHet	0	29
chr10	78819335	Vmn2r82	-	Eu-Het	0	57
chr10	78931702	Vmn2r83	-	Eu-Het	0	61
chr10	79017873	Mier2	+	cEu	0	13
chr10	79049881	Theg	-	cEu	1	28
chr10	79076763	C2cd4c	+	cEu	0	12
chr10	79100663	Shc2	+	cEu	0	9
chr10	79108483	Odf3l2	-	cEu	0	36
chr10	79127303	Madcam1	-	cEu	≥ 2	22
chr10	79144939	Cdc34	+	cEu	0	15
chr10	79151764	Gzmm	-	cEu	0	37
chr10	79167102	Bsg	+	cEu	0	20
chr10	79179378	Hcn2	+	cEu	0	7
chr10	79209326	Polrmt	+	cEu	0	9
chr10	79217853	Fgf22	+	cEu	0	12
chr10	79240018	Fstl3	+	cEu	1	9
chr10	79251730	Prss57	-	cEu	≥ 2	46
chr10	79256316	Palm	+	cEu	0	12
chr10	79317176	Ptbp1	+	cEu	0	20
chr10	79342411	Prtn3	-	cEu	≥ 2	36
chr10	79349056	Elane	-	cEu	≥ 2	44
chr10	79353597	Cfd	-	cEu	≥ 2	44
chr10	79371683	Med16	+	cEu	0	8
chr10	79379715	Kiss1r	+	cEu	1	5
chr10	79389787	Arid3a	+	cEu	0	11
chr10	79422896	Wdr18	+	cEu	0	12
chr10	79433468	Grin3b	+	cEu	1	2
chr10	79451344	Cnn2	+	cEu	≥ 2	5
chr10	79460352	Abca7	+	cEu	0	9
chr10	79502404	Polr2e	+	cEu	0	12
chr10	79516755	Gpx4	+	cEu	0	3
chr10	79565447	Sbno2	+	cEu	0	13
chr10	79578547	Stk11	+	cEu	0	11
chr10	79605059	Atp5d	+	cEu	0	13
chr10	79612426	Midn	+	cEu	0	12
chr10	79630583	Cirbp	+	cEu	0	12
chr10	79635688	1600002K03Rik	+	cEu	0	12
chr10	79642226	Efna2	+	cEu	0	8
chr10	79712193	Ndufs7	+	cEu	0	8
chr10	79723757	Gamt	+	cEu	0	14
chr10	79727735	Dazap1	+	cEu	0	21
chr10	79755253	Rps15	+	cEu	0	15
chr10	79764564	Apc2	-	cEu	1	42
chr10	79783293	2310011J03Rik	+	cEu	0	15
chr10	79792218	Pcsk4	+	cEu	1	10
chr10	79792889	Reep6	+	cEu	0	12
chr10	79811193	Adamtsl5	+	cEu	1	5
chr10	79819203	Plk5	+	cEu	≥ 2	12
chr10	79850396	Mex3d	+	cEu	0	20
chr10	79862276	Mbd3	+	cEu	0	10
chr10	79869566	Uqcr11	+	cEu	0	12
chr10	79896398	Tcf3	+	cEu	0	20
chr10	79957650	Onecut3	+	cEu	1	8
chr10	80001869	Atp8b3	+	cEu	≥ 2	12
chr10	80024305	Rexo1	+	cEu	0	16
chr10	80040041	Klf16	+	cEu	0	14
chr10	80085524	Csnk1g2	-	cEu	0	8
chr10	80119816	Btbd2	+	cEu	0	11
chr10	80139038	Mknk2	-	cEu	0	8
chr10	80164565	Mob3a	+	cEu	0	10
chr10	80165437	Izumo4	+	cEu	0	17
chr10	80205020	Ap3d1	+	cEu	0	14
chr10	80217947	Dot1l	+	cEu	0	16
chr10	80261371	Plekhj1	+	cEu	0	12
chr10	80261479	Sf3a2	+	cEu	0	14
chr10	80267984	Amh	-	cEu	0	41
chr10	80276243	Jsrp1	-	cEu	≥ 2	49
chr10	80289400	Oaz1	+	cEu	1	11
chr10	80306543	Lingo3	+	cEu	0	6
chr10	80317901	Lsm7	+	cEu	1	3
chr10	80342560	Tmprss9	-	cEu	≥ 2	37
chr10	80363714	Timm13	+	cEu	0	10
chr10	80380990	Lmnb2	+	cEu	0	9
chr10	80392835	Gadd45b	+	cEu	0	10
chr10	80464110	Gng7	-	cEu	0	32
chr10	80488122	Diras1	+	cEu	1	8
chr10	80500076	Slc39a3	-	cEu	0	24
chr10	80522921	Sgta	+	cEu	0	31
chr10	80532827	Thop1	+	cEu	1	6
chr10	80561617	Creb3l3	-	cEu	≥ 2	61
chr10	80568659	Map2k2	+	cEu	0	11
chr10	80599015	Zbtb7a	+	cEu	0	8
chr10	80630465	Pias4	+	cEu	0	23
chr10	80639375	Eef2	+	cEu	0	20
chr10	80646662	Dapk3	+	cEu	1	4
chr10	80693531	Atcay	-	cEu	≥ 2	28
chr10	80695907	Zfr2	+	cEu	0	19
chr10	80720043	Matk	+	cEu	0	4
chr10	80729671	Mrpl54	+	cEu	0	13
chr10	80730916	Apba3	+	cEu	0	3
chr10	80754012	Tjp3	-	cEu	0	28
chr10	80755707	Pip5k1c	+	cEu	0	18
chr10	80791447	Tbxa2r	-	cEu	≥ 2	42
chr10	80806104	Gipc3	+	Eu-Het	≥ 2	5
chr10	80813172	Hmg20b	+	Eu-Het	0	10
chr10	80828565	4930404N11Rik	-	Eu-Het	0	33
chr10	80841115	Fzr1	+	Eu-Het	0	13
chr10	80847172	Dohh	+	Eu-Het	0	23
chr10	80889918	Nfic	+	Eu-Het	0	10
chr10	80937589	Celf5	+	cEu	0	15
chr10	80959108	Ncln	+	cEu	0	8
chr10	80962882	S1pr4	+	cEu	≥ 2	2
chr10	80986970	Gna15	-	cEu	≥ 2	53
chr10	81007907	Gna11	+	cEu	0	12
chr10	81022188	Aes	+	cEu	0	10
chr10	81038031	Tle2	+	cEu	0	12
chr10	81063645	Tle6	+	cEu	0	25
chr10	81090353	Sirt6	+	cEu	0	18
chr10	81091284	Ankrd24	+	cEu	0	6
chr10	81274930	Gm10778	+	Eu-Het	≥ 2	5
chr10	81326678	Zfp433	+	Eu-Het	1	1
chr10	81393257	Zfp781	+	Eu-Het	1	3
chr10	81510867	Zfp873	+	Eu-Het	0	7
chr10	81590757	AU041133	+	Eu-Het	0	10
chr10	81704020	Zfp938	-	Eu-Het	0	30
chr10	81955363	Gm1553	-	Eu-Het	0	59
chr10	82085973	1190007I07Rik	+	Eu-Het	0	8
chr10	82092582	Tdg	+	Eu-Het	0	13
chr10	82153395	Glt8d2	-	cEu	0	26
chr10	82161858	Hcfc2	+	cEu	0	18
chr10	82226886	Nfyb	+	cEu	0	10
chr10	82323085	Txnrd1	+	cEu	0	6
chr10	82448241	Chst11	+	Eu-Het	1	5
chr10	82800562	Slc41a2	+	cEu	0	6
chr10	82822965	D10Wsu102e	+	cEu	0	19
chr10	82996885	Aldh1l2	-	Eu-Het	0	22
chr10	83111409	Appl2	+	cEu	0	11
chr10	83185609	1500009L16Rik	+	Eu-Het	1	8
chr10	83903413	Nuak1	+	cEu	1	10
chr10	83996633	Ckap4	+	cEu	0	6
chr10	84039691	Tcp11l2	+	cEu	0	3
chr10	84085042	Polr3b	+	cEu	0	10
chr10	84218792	Rfx4	+	cEu	≥ 2	3
chr10	84380357	Ric8b	+	cEu	0	7
chr10	84565240	Fhl4	+	cEu	0	12
chr10	84647799	Cry1	+	Eu-Het	0	11
chr10	84849558	Btbd11	+	Eu-Het	0	10
chr10	85334575	Pwp1	+	Eu-Het	0	10
chr10	85379731	Prdm4	+	cEu	0	18
chr10	85391235	Ascl4	+	cEu	0	4
chr10	85474605	Bpifc	-	cEu	≥ 2	45
chr10	85484898	Fbxo7	+	cEu	0	21
chr10	85763156	Timp3	+	Eu-Het	≥ 2	7
chr10	85961641	Syn3	+	Eu-Het	0	8
chr10	86168189	Hsp90b1	+	cEu	0	4
chr10	86241749	Nt5dc3	+	cEu	0	11
chr10	86470687	Stab2	-	Eu-Het	0	49
chr10	86520790	1700113H08Rik	+	Eu-Het	0	4
chr10	86956405	Ascl1	+	Eu-Het	1	4
chr10	86984539	Pah	-	Eu-Het	0	33
chr10	87323855	Igf1	-	Eu-Het	≥ 2	49
chr10	87553816	Pmch	-	Eu-Het	1	69
chr10	87609815	Nup37	+	Eu-Het	0	7
chr10	87819820	Dram1	+	Eu-Het	≥ 2	7
chr10	87842012	Gnptab	+	Eu-Het	0	7
chr10	87922331	Sycp3	-	Eu-Het	0	21
chr10	88067897	Mybpc1	-	Eu-Het	≥ 2	50
chr10	88145768	Spic	-	Eu-Het	≥ 2	64
chr10	88194158	Arl1	+	Eu-Het	0	5
chr10	88289559	Utp20	+	Eu-Het	0	9
chr10	88348736	Slc5a8	+	Eu-Het	≥ 2	4
chr10	88720535	Ano4	-	Eu-Het	1	31
chr10	88906712	Gas2l3	+	Eu-Het	0	7
chr10	88969403	Nr1h4	-	Eu-Het	0	45
chr10	89083994	Slc17a8	-	Eu-Het	0	35
chr10	89149039	Scyl2	+	Eu-Het	0	14
chr10	89195040	Actr6	+	cEu	0	17
chr10	89207735	Uhrf1bp1l	+	cEu	0	9
chr10	90292587	Anks1b	+	Eu-Het	≥ 2	4
chr10	90545488	Apaf1	+	Eu-Het	0	13
chr10	90545783	Ikbip	+	Eu-Het	0	10
chr10	90586712	Slc25a3	+	cEu	0	10
chr10	90634364	Tmpo	+	cEu	0	6
chr10	92185163	Nedd1	+	Eu-Het	0	12
chr10	92623620	Cdk17	+	cEu	0	8
chr10	92773904	Elk3	+	cEu	1	7
chr10	92916140	Lta4h	+	cEu	0	6
chr10	92951512	Hal	-	cEu	1	30
chr10	93002778	Amdhd1	+	cEu	1	6
chr10	93003376	Ccdc38	+	cEu	0	5
chr10	93052403	Snrpf	+	cEu	0	2
chr10	93103793	Ntn4	+	cEu	1	8
chr10	93294299	Usp44	-	cEu	≥ 2	19
chr10	93498487	Vezt	+	cEu	0	11
chr10	93498745	Fgd6	+	cEu	0	12
chr10	93610675	Nr2c1	+	cEu	1	5
chr10	93661779	Ndufa12	+	cEu	0	2
chr10	94039007	Tmcc3	-	cEu	1	39
chr10	94786343	Cradd	+	cEu	0	6
chr10	94878846	Socs2	+	cEu	0	9
chr10	94964583	Mrpl42	+	cEu	0	5
chr10	94977795	Ube2n	+	cEu	0	14
chr10	95026780	Nudt4	+	cEu	0	10
chr10	95403296	Eea1	+	cEu	0	12
chr10	96079634	Btg1	+	Eu-Het	0	9
chr10	96942133	Dcn	-	Eu-Het	0	30
chr10	97028134	Lum	-	Eu-Het	≥ 2	46
chr10	97069838	Kera	-	Eu-Het	0	46
chr10	97106701	Epyc	-	Eu-Het	≥ 2	47
chr10	98377785	Atp2b1	+	Eu-Het	0	9
chr10	98569715	Poc1b	+	Eu-Het	0	6
chr10	98570768	Galnt4	+	Eu-Het	0	5
chr10	98725864	Dusp6	+	Eu-Het	≥ 2	4
chr10	99222292	Csl	-	Eu-Het	0	47
chr10	99478454	Kitl	+	Eu-Het	≥ 2	7
chr10	99813724	Gm4302	-	Eu-Het	0	41
chr10	99823971	Gm4307	-	Eu-Het	0	41
chr10	99845194	Gm4301	-	Eu-Het	1	42
chr10	99949981	Tmtc3	+	Eu-Het	0	10
chr10	99950215	Cep290	+	Eu-Het	1	6
chr10	100051893	4930430F08Rik	+	Eu-Het	0	7
chr10	100055019	1700017N19Rik	-	Eu-Het	0	70
chr10	101837070	Mgat4c	-	cHet	0	18
chr10	101953052	Nts	-	cHet	≥ 2	11
chr10	101974855	Rassf9	-	cHet	1	7
chr10	102698956	Lrriq1	-	cHet	≥ 2	6
chr10	103614078	Gm4340	-	cHet	1	15
chr10	105011535	Tmtc2	+	Eu-Het	1	8
chr10	105278534	Ccdc59	+	Eu-Het	0	8
chr10	106069583	Ppfia2	+	Eu-Het	0	2
chr10	106560720	Acss3	-	cHet	≥ 2	8
chr10	106709449	Lin7a	+	Eu-Het	1	2
chr10	106923190	Myf5	-	Eu-Het	0	33
chr10	106931779	Myf6	-	Eu-Het	1	43
chr10	107157083	Ptprq	-	cHet	≥ 2	16
chr10	107349190	Otogl	-	Eu-Het	≥ 2	58
chr10	107599153	Ppp1r12a	+	Eu-Het	0	11
chr10	107769244	Pawr	+	Eu-Het	0	11
chr10	108446167	Syt1	+	Eu-Het	≥ 2	4
chr10	109437446	Nav3	-	Eu-Het	0	34
chr10	110182494	E2f7	+	Eu-Het	≥ 2	8
chr10	110357231	Csrp2	+	Eu-Het	0	12
chr10	110447122	Zdhhc17	+	Eu-Het	0	9
chr10	110601857	Osbpl8	+	cEu	0	22
chr10	110735734	Bbs10	+	cEu	0	10
chr10	110910282	Nap1l1	+	cEu	0	13
chr10	110943341	Phlda1	+	cEu	1	12
chr10	111409750	Krr1	+	Eu-Het	0	11
chr10	111434320	Glipr1	-	Eu-Het	≥ 2	41
chr10	111497244	Glipr1l1	-	Eu-Het	0	36
chr10	111520409	Glipr1l2	-	Eu-Het	0	29
chr10	111600676	Caps2	-	Eu-Het	1	35
chr10	112366082	Atxn7l3b	+	Eu-Het	0	13
chr10	114238426	Trhde	+	Eu-Het	≥ 2	5
chr10	114622078	Tph2	-	Eu-Het	≥ 2	47
chr10	114688549	Tbc1d15	+	Eu-Het	0	17
chr10	114752647	Rab21	+	cEu	0	20
chr10	114799305	Tmem19	+	cEu	0	11
chr10	114821491	Thap2	+	cEu	0	8
chr10	114822014	Zfc3h1	+	cEu	0	13
chr10	115007041	A930009A15Rik	-	Eu-Het	1	54
chr10	115024836	Lgr5	+	Eu-Het	1	4
chr10	115254339	Tspan8	-	Eu-Het	1	62
chr10	115614406	Ptprr	-	Eu-Het	1	51
chr10	115738429	Ptprb	+	Eu-Het	≥ 2	7
chr10	115910579	Kcnmb4	+	cEu	≥ 2	8
chr10	116387509	Rab3ip	+	cEu	0	12
chr10	116423369	Best3	-	cEu	≥ 2	20
chr10	116482396	Lrrc10	-	cEu	1	44
chr10	116500431	Cct2	+	cEu	0	5
chr10	116585530	Frs2	+	cEu	0	13
chr10	116661563	Yeats4	+	cEu	0	4
chr10	116675737	9530003J23Rik	-	cEu	1	22
chr10	116719328	Lyz2	-	cEu	≥ 2	47
chr10	116729924	Lyz1	-	cEu	≥ 2	54
chr10	116814029	Cpsf6	+	cEu	0	20
chr10	117066555	Cpm	+	Eu-Het	1	4
chr10	117147814	Mdm2	+	cEu	0	13
chr10	117183414	Slc35e3	+	cEu	0	22
chr10	117229761	Nup107	+	cEu	0	18
chr10	117283030	Rap1b	+	Eu-Het	0	7
chr10	117578842	Mdm1	+	Eu-Het	0	12
chr10	117642019	Il22	-	Eu-Het	0	37
chr10	117732094	Iltifb	-	Eu-Het	0	31
chr10	117878101	Ifng	-	Eu-Het	≥ 2	41
chr10	118305959	Dyrk2	+	Eu-Het	0	6
chr10	118677111	Cand1	+	Eu-Het	0	10
chr10	119256444	Grip1	+	Eu-Het	1	1
chr10	119550021	Helb	+	Eu-Het	0	10
chr10	119638653	Irak3	+	Eu-Het	1	2
chr10	119645881	Tmbim4	+	Eu-Het	0	8
chr10	119664115	Llph	+	cEu	0	10
chr10	119913525	Hmga2	+	Eu-Het	1	10
chr10	120336027	Msrb3	+	cEu	≥ 2	10
chr10	120416386	Lemd3	+	cEu	0	13
chr10	120471059	Wif1	+	Eu-Het	1	11
chr10	120788700	Tbc1d30	+	Eu-Het	1	1
chr10	120802145	Gns	+	Eu-Het	0	16
chr10	120913306	Rassf3	+	cEu	1	11
chr10	121023850	Tbk1	+	cEu	0	25
chr10	121063388	Xpot	+	cEu	0	14
chr10	121078756	D930020B18Rik	+	cEu	0	4
chr10	121176985	BC048403	+	Eu-Het	0	19
chr10	121484371	Srgap1	+	Eu-Het	0	5
chr10	121885554	Avpr1a	+	Eu-Het	1	1
chr10	122115817	Ppm1h	+	Eu-Het	0	4
chr10	122513561	Mon2	+	cEu	0	18
chr10	122634075	Usp15	+	Eu-Het	0	9
chr10	124766019	Slc16a7	-	Eu-Het	1	46
chr10	125403274	Lrig3	+	Eu-Het	1	6
chr10	126415772	Ctdsp2	+	cEu	0	13
chr10	126437764	Avil	-	cEu	1	36
chr10	126467870	Tsfm	+	cEu	0	9
chr10	126478987	Mettl1	+	cEu	0	17
chr10	126485301	Cyp27b1	+	cEu	1	2
chr10	126497240	March9	+	cEu	0	7
chr10	126500590	Cdk4	+	cEu	0	21
chr10	126507317	Tspan31	-	cEu	0	22
chr10	126515962	Agap2	+	cEu	≥ 2	7
chr10	126558216	Os9	+	cEu	0	9
chr10	126602886	B4galnt1	+	cEu	≥ 2	11
chr10	126617638	Slc26a10	+	cEu	1	8
chr10	126625828	Arhgef25	+	cEu	1	14
chr10	126632784	Dtx3	+	cEu	0	15
chr10	126648678	Pip4k2c	+	cEu	0	20
chr10	126700419	Kif5a	+	cEu	0	10
chr10	126703317	Dctn2	+	cEu	0	16
chr10	126726074	Mbd6	+	cEu	0	15
chr10	126727848	Ddit3	+	cEu	0	12
chr10	126748842	Mars	+	cEu	0	13
chr10	126759019	Arhgap9	-	cEu	≥ 2	37
chr10	126778635	Gli1	+	cEu	1	11
chr10	126788904	Inhbe	-	cEu	1	41
chr10	126807604	Inhbc	-	cEu	0	41
chr10	126857922	R3hdm2	-	cEu	0	27
chr10	126938772	Stac3	-	cEu	1	37
chr10	126951994	Ndufa4l2	-	cEu	≥ 2	34
chr10	126959500	Shmt2	-	cEu	0	32
chr10	126971615	Nxph4	+	cEu	≥ 2	11
chr10	127058204	Lrp1	-	Eu-Het	0	10
chr10	127080041	Stat6	+	Eu-Het	0	6
chr10	127103759	Nab2	+	cEu	0	14
chr10	127142311	Myo1a	-	cEu	≥ 2	31
chr10	127161533	Tac2	-	cEu	0	28
chr10	127176585	Zbtb39	+	cEu	0	5
chr10	127188854	Gpr182	-	cEu	1	44
chr10	127196818	Rdh1	-	cEu	1	47
chr10	127213460	Rdh9	-	cEu	1	48
chr10	127238208	Rdh16	-	cEu	0	45
chr10	127286983	Rdh19	-	cEu	1	56
chr10	127325789	Rdh7	-	cEu	1	35
chr10	127335590	Sdr9c7	-	cEu	1	34
chr10	127444667	Hsd17b6	-	cEu	0	30
chr10	127452270	Prim1	-	cEu	0	24
chr10	127472401	Naca	+	cEu	0	12
chr10	127496037	Ptges3	+	cEu	0	14
chr10	127520362	Atp5b	+	cEu	0	6
chr10	127529838	Baz2a	+	cEu	0	7
chr10	127617353	Rbms2	-	cEu	0	27
chr10	127631690	Gls2	+	cEu	0	7
chr10	127648850	Spryd4	+	cEu	0	17
chr10	127662865	Mip	-	cEu	≥ 2	44
chr10	127669118	Timeless	+	cEu	1	13
chr10	127691186	Apon	-	cEu	≥ 2	42
chr10	127705754	Apof	-	cEu	1	39
chr10	127707553	Stat2	+	cEu	0	8
chr10	127735140	Il23a	-	cEu	0	38
chr10	127740390	Pan2	-	cEu	0	32
chr10	127759514	Cnpy2	+	cEu	0	23
chr10	127774782	Cs	+	cEu	0	15
chr10	127807093	Coq10a	+	cEu	0	3
chr10	127814179	Ankrd52	+	cEu	0	8
chr10	127837522	Slc39a5	-	cEu	0	36
chr10	127848671	Rnf41	+	cEu	0	19
chr10	127896291	Smarcc2	+	cEu	0	11
chr10	127930942	Myl6	+	cEu	0	9
chr10	127935741	Myl6b	+	cEu	0	19
chr10	127962915	Esyt1	+	cEu	0	13
chr10	127984802	Zc3h10	+	cEu	0	11
chr10	127986224	Rpl41	+	cEu	0	19
chr10	128002990	Pa2g4	+	cEu	0	6
chr10	128026691	Erbb3	+	cEu	1	6
chr10	128063562	Rps26	+	cEu	1	2
chr10	128083049	Ikzf4	+	cEu	≥ 2	8
chr10	128110974	Suox	+	cEu	0	7
chr10	128133324	Rab5b	+	cEu	0	6
chr10	128142107	Cdk2	+	cEu	0	17
chr10	128143313	Pmel	+	cEu	0	5
chr10	128182140	Dgka	+	cEu	0	8
chr10	128228010	Mmp19	-	cEu	1	44
chr10	128241503	Tmem198b	+	cEu	0	8
chr10	128242609	Dnajc14	+	cEu	0	12
chr10	128258685	Ormdl2	+	cEu	0	6
chr10	128258819	Sarnp	+	cEu	0	8
chr10	128328774	Gdf11	+	cEu	0	8
chr10	128346400	Cd63	+	cEu	0	2
chr10	128356353	Rdh5	-	cEu	0	40
chr10	128360580	Bloc1s1	+	cEu	0	15
chr10	128370868	Itga7	+	cEu	≥ 2	8
chr10	128398044	Mettl7b	-	cEu	≥ 2	44
chr10	128426969	Olfr9	-	Eu-Het	0	33
chr10	128448342	Olfr763	-	Eu-Het	0	31
chr10	128484117	Olfr765	-	Eu-Het	0	41
chr10	128517017	Olfr767	-	Eu-Het	0	43
chr10	128531028	Olfr768	-	Eu-Het	0	55
chr10	128549479	Olfr769	-	Eu-Het	0	47
chr10	128570822	Olfr770	-	Eu-Het	0	39
chr10	128598038	Olfr771	-	Eu-Het	0	45
chr10	128612110	Olfr772	-	cHet	0	26
chr10	128624475	Olfr773	-	cHet	0	24
chr10	128675206	Olfr774	-	cHet	0	32
chr10	128687591	Olfr775	-	cHet	0	40
chr10	128698018	Olfr776	-	cHet	0	30
chr10	128706377	Olfr777	-	cHet	0	34
chr10	128758680	Olfr780	-	cHet	0	27
chr10	128769938	Olfr781	-	cHet	0	32
chr10	128787620	Olfr782	-	cHet	0	29
chr10	128824690	Olfr784	-	cHet	0	37
chr10	128873869	Olfr786	-	cHet	0	37
chr10	128899733	Olfr787	-	cHet	0	27
chr10	128909749	Olfr788	-	cHet	0	30
chr10	128937941	Olfr790	-	cHet	0	30
chr10	128963284	Olfr791	-	cHet	0	22
chr10	128977594	Olfr792	-	cHet	0	31
chr10	129007712	Olfr794	-	cHet	0	29
chr10	129045535	Olfr796	-	cHet	0	26
chr10	129063115	Olfr798	-	cHet	0	28
chr10	129084185	Olfr799	-	cHet	0	25
chr10	129096863	Olfr800	-	cHet	0	36
chr10	129107573	Olfr801	-	cHet	0	34
chr10	129119793	Olfr802	-	cHet	0	19
chr10	129129095	Olfr803	-	cHet	0	35
chr10	129141935	Olfr804	-	cHet	0	33
chr10	129160598	Olfr805	-	cHet	0	32
chr10	129175971	Olfr806	-	cHet	0	23
chr10	129192504	Olfr807	-	cHet	0	27
chr10	129204553	Olfr808	-	cHet	0	36
chr10	129212926	Olfr809	-	cHet	0	16
chr10	129228643	Olfr810	-	cHet	0	17
chr10	129239579	Olfr811	-	cHet	0	35
chr10	129280096	Olfr812	-	cHet	0	31
chr10	129293575	Olfr813	-	cHet	0	25
chr10	129311811	Olfr814	-	cHet	0	30
chr10	129339782	Olfr815	-	cHet	0	42
chr10	129349332	Olfr816	-	cHet	0	24
chr10	129383116	Olfr818	-	cHet	0	31
chr10	129403754	Olfr819	-	cHet	0	19
chr10	129412605	Olfr247	-	cHet	0	19
chr10	129454418	Olfr820	-	cHet	0	35
chr10	129470683	Olfr821	-	cHet	0	21
chr10	129511467	Olfr822	-	cHet	0	24
chr10	129549844	Olfr823	-	cHet	0	24
chr10	129564111	Olfr824	-	cHet	0	24
chr10	129600380	Olfr825	-	cHet	0	27
chr10	129617934	Olfr826	-	cHet	0	19
chr10	129648184	Olfr827	-	cHet	0	30
chr10	129717194	Neurod4	-	Eu-Het	0	26
chr10	129831297	Vmn2r84	-	Eu-Het	≥ 2	53
chr10	129866668	Vmn2r85	-	Eu-Het	0	66
chr10	129892950	Vmn2r86	-	Eu-Het	0	59
chr10	129934435	Vmn2r87	-	Eu-Het	0	45
chr11	3100655	Sfi1	+	Eu-Het	0	3
chr11	3103021	Eif4enif1	+	Eu-Het	0	5
chr11	3166466	Drg1	+	cEu	0	9
chr11	3190459	Patz1	+	cEu	0	14
chr11	3230733	Pik3ip1	+	cEu	0	1
chr11	3271407	Limk2	+	cEu	0	5
chr11	3352959	Rnf185	+	cEu	0	4
chr11	3388229	Pla2g3	-	cEu	0	42
chr11	3404824	Inpp5j	-	cEu	0	36
chr11	3439295	Smtn	-	cEu	≥ 2	23
chr11	3549439	Morc2a	+	cEu	0	6
chr11	3622230	Osbp2	+	Eu-Het	1	5
chr11	3795129	4921536K21Rik	-	cEu	0	18
chr11	3795242	Dusp18	-	cEu	0	20
chr11	3814667	Slc35e4	+	cEu	1	4
chr11	3832047	Tcn2	-	cEu	0	32
chr11	3863977	Pes1	-	cEu	0	22
chr11	3883638	Gal3st1	-	cEu	1	20
chr11	3931784	Sec14l4	-	cEu	≥ 2	30
chr11	3964855	Sec14l3	-	cEu	≥ 2	50
chr11	3995434	Mtfp1	+	cEu	0	9
chr11	4018732	Sec14l2	+	cEu	0	9
chr11	4035162	Rnf215	+	cEu	0	10
chr11	4060296	Ccdc157	+	cEu	0	17
chr11	4060356	Sf3a1	+	cEu	0	17
chr11	4086835	Tbc1d10a	+	cEu	0	8
chr11	4136787	Osm	-	cEu	≥ 2	51
chr11	4166798	Lif	-	cEu	1	11
chr11	4341085	Hormad2	-	cEu	≥ 2	23
chr11	4494818	Mtmr3	+	cEu	0	12
chr11	4537795	Ascc2	+	cEu	0	17
chr11	4604347	Uqcr10	+	cEu	0	10
chr11	4604658	Zmat5	+	cEu	0	5
chr11	4646781	Cabp7	+	cEu	0	2
chr11	4749547	Nf2	+	cEu	0	14
chr11	4773953	Nipsnap1	+	cEu	0	6
chr11	4795345	Thoc5	+	cEu	0	12
chr11	4848067	Nefh	+	cEu	≥ 2	9
chr11	4886826	Ap1b1	+	cEu	0	17
chr11	4958130	Rasl10a	+	cEu	0	12
chr11	4965330	Gas2l1	+	cEu	0	12
chr11	4999099	Ewsr1	+	cEu	0	16
chr11	4999275	Rhbdd3	+	cEu	0	14
chr11	5052225	Emid1	+	cEu	1	6
chr11	5161613	Kremen1	+	cEu	0	10
chr11	5420643	Xbp1	+	cEu	0	4
chr11	5442220	Ccdc117	+	cEu	0	9
chr11	5469686	Ankrd36	-	cEu	≥ 2	23
chr11	5607704	Mrps24	+	cEu	0	10
chr11	5662379	Urgcp	+	cEu	0	16
chr11	5688485	Dbnl	+	cEu	0	19
chr11	5703799	Pgam2	-	cEu	0	37
chr11	5738019	Polm	+	cEu	0	12
chr11	5761868	Aebp1	+	cEu	1	15
chr11	5777666	Pold2	+	cEu	0	6
chr11	5798785	Myl7	-	cEu	1	29
chr11	5850084	Gck	-	cEu	≥ 2	49
chr11	5855760	Ykt6	+	cEu	0	12
chr11	5965751	Camk2b	+	cEu	1	7
chr11	6100454	Nudcd3	+	cEu	0	20
chr11	6130248	Npc1l1	-	cEu	0	40
chr11	6167732	Ddx56	+	cEu	0	4
chr11	6174840	Tmed4	+	cEu	0	3
chr11	6192581	Ogdh	+	cEu	0	13
chr11	6295127	Zmiz2	+	cEu	0	8
chr11	6344446	H2afv	+	cEu	0	10
chr11	6376079	Purb	+	cEu	0	16
chr11	6420961	Myo1g	-	cEu	≥ 2	26
chr11	6446889	Ccm2	-	cEu	0	12
chr11	6506057	Nacad	+	Eu-Het	0	6
chr11	6525615	Tbrg4	+	Eu-Het	0	5
chr11	6538652	Wap	-	Eu-Het	≥ 2	61
chr11	6558535	Ramp3	-	Eu-Het	≥ 2	18
chr11	6963435	Adcy1	+	Eu-Het	0	7
chr11	7097789	Igfbp1	-	Eu-Het	0	18
chr11	7113926	Igfbp3	+	Eu-Het	≥ 2	6
chr11	8564538	Tns3	+	Eu-Het	0	4
chr11	8911194	Hus1	+	Eu-Het	0	10
chr11	8939594	Sun3	+	Eu-Het	0	4
chr11	8948594	Gm11992	+	Eu-Het	1	3
chr11	9091944	Abca13	-	cHet	1	8
chr11	11362422	Zpbp	+	Eu-Het	0	8
chr11	11590179	Ikzf1	+	Eu-Het	≥ 2	2
chr11	11708965	Fignl1	+	Eu-Het	1	5
chr11	11798147	Ddc	-	Eu-Het	1	37
chr11	14499242	Pom121l12	-	cHet	0	15
chr11	16652205	Egfr	+	Eu-Het	≥ 2	5
chr11	16851412	Fbxo48	-	Eu-Het	0	31
chr11	16908721	Plek	-	Eu-Het	≥ 2	54
chr11	16951861	Cnrip1	+	Eu-Het	1	1
chr11	17059300	Ppp3r1	+	Eu-Het	0	9
chr11	17111592	Pno1	+	Eu-Het	0	8
chr11	17111895	Wdr92	+	Eu-Het	0	1
chr11	17157690	C1d	+	Eu-Het	0	7
chr11	18918972	Meis1	+	Eu-Het	0	5
chr11	19824444	Spred2	+	Eu-Het	0	7
chr11	20012954	Actr2	+	Eu-Het	0	14
chr11	20149427	Cep68	+	Eu-Het	0	10
chr11	20232716	Slc1a4	+	Eu-Het	0	5
chr11	20443168	Sertad2	+	Eu-Het	0	7
chr11	20641559	Aftph	+	cEu	0	13
chr11	20991326	Peli1	+	Eu-Het	0	11
chr11	21139034	Vps54	+	Eu-Het	0	9
chr11	21270632	Ugp2	+	Eu-Het	0	8
chr11	21471937	Mdh1	+	Eu-Het	0	4
chr11	21472283	Wdpcp	+	Eu-Het	0	5
chr11	21901654	Otx1	+	Eu-Het	≥ 2	5
chr11	22186798	Ehbp1	+	Eu-Het	0	6
chr11	22412285	Tmem17	+	Eu-Het	0	3
chr11	22759735	B3gnt2	+	Eu-Het	0	9
chr11	22872004	Zrsr1	+	cEu	0	6
chr11	22872866	Commd1	+	cEu	0	4
chr11	22890592	Cct4	+	cEu	0	12
chr11	22908346	Fam161a	-	Eu-Het	0	21
chr11	23156040	Xpo1	+	cEu	0	7
chr11	23206894	Usp34	+	cEu	1	11
chr11	23398039	Ahsa2	+	cEu	0	10
chr11	23419942	1700093K21Rik	-	cEu	1	28
chr11	23533631	0610010F05Rik	+	Eu-Het	0	9
chr11	23565883	Pex13	+	Eu-Het	0	12
chr11	23565991	Pus10	+	Eu-Het	0	8
chr11	23670969	Rel	+	Eu-Het	0	10
chr11	23795270	Papolg	+	Eu-Het	0	6
chr11	23978055	Bcl11a	+	Eu-Het	≥ 2	5
chr11	26493920	Vrk2	+	Eu-Het	0	4
chr11	28753204	Efemp1	+	Eu-Het	≥ 2	6
chr11	29030743	Pnpt1	+	Eu-Het	0	10
chr11	29273657	Ccdc88a	+	Eu-Het	0	6
chr11	29415033	Prorsd1	+	Eu-Het	0	13
chr11	29426396	Mtif2	+	Eu-Het	0	6
chr11	29448040	Rps27a	+	Eu-Het	0	8
chr11	29593773	Rtn4	+	Eu-Het	0	13
chr11	29725668	4931440F15Rik	+	Eu-Het	≥ 2	1
chr11	29926033	Eml6	+	Eu-Het	0	10
chr11	30371829	4930505A04Rik	-	Eu-Het	0	34
chr11	30549396	Acyp2	+	Eu-Het	0	8
chr11	30671774	Psme4	+	Eu-Het	0	11
chr11	30785357	Gpr75	+	Eu-Het	1	3
chr11	30854131	Erlec1	+	Eu-Het	0	5
chr11	30854397	Asb3	+	Eu-Het	0	6
chr11	30886365	Chac2	-	Eu-Het	0	26
chr11	31270061	Stc2	+	Eu-Het	1	8
chr11	31571862	Bod1	+	Eu-Het	0	6
chr11	31770939	Cpeb4	+	Eu-Het	0	14
chr11	31865632	4930524B15Rik	-	Eu-Het	0	10
chr11	31900699	Nsg2	-	Eu-Het	1	48
chr11	32100279	Il9r	-	Eu-Het	≥ 2	48
chr11	32105414	Snrnp25	+	Eu-Het	0	9
chr11	32122293	Rhbdf1	+	Eu-Het	1	2
chr11	32126504	Mpg	+	Eu-Het	0	14
chr11	32167707	Nprl3	+	Eu-Het	0	6
chr11	32176599	Hba-x	-	Eu-Het	0	32
chr11	32186963	Hbq1b	-	Eu-Het	≥ 2	19
chr11	32196488	Hba-a1	-	Eu-Het	0	40
chr11	32196491	Hba-a2	-	Eu-Het	0	41
chr11	32200068	Hbq1a	-	Eu-Het	1	30
chr11	32247839	Sh3pxd2b	+	Eu-Het	≥ 2	3
chr11	32355369	Ubtd2	+	Eu-Het	1	6
chr11	32427574	Efcab9	-	Eu-Het	≥ 2	38
chr11	32433265	Stk10	+	Eu-Het	0	11
chr11	32542554	Fbxw11	+	cEu	0	19
chr11	33047400	Fgf18	+	Eu-Het	1	2
chr11	33063206	Npm1	+	Eu-Het	0	13
chr11	33103588	Tlx3	+	Eu-Het	0	4
chr11	33413753	Ranbp17	+	Eu-Het	0	12
chr11	33478957	Gabrp	-	Eu-Het	≥ 2	30
chr11	33743686	Kcnip1	-	Eu-Het	≥ 2	12
chr11	33863012	Kcnmb1	-	Eu-Het	1	41
chr11	33946927	Lcp2	-	Eu-Het	≥ 2	69
chr11	34108089	Foxi1	-	Eu-Het	0	19
chr11	34214821	Fam196b	-	Eu-Het	≥ 2	35
chr11	34597407	Dock2	-	Eu-Het	≥ 2	29
chr11	34934957	Slit3	+	Eu-Het	0	5
chr11	35582996	Pank3	+	Eu-Het	0	11
chr11	35648030	Rars	+	Eu-Het	0	12
chr11	35794029	Wwc1	+	Eu-Het	0	4
[truncated: 15,140 more rows]

## Sheet: 7B
Enrichment of motifs.
Motifs enriched at least in one gene group (FDR < 0.05) were listed.
			CGI- genes									CGI+ genes
			cEu			Eu-Het			cHet			cEu			Eu-Het			cHet
Motif sequence	Binding protein	Data source	No up	Up in 1	Up in ≥2	No up	Up in 1	Up in ≥2	No up	Up in 1	Up in ≥2	No up	Up in 1	Up in ≥2	No up	Up in 1	Up in ≥2	No up	Up in 1	Up in ≥2
AAACCACAAA	RUNX1(Runt)	Jurkat-RUNX1-ChIP-Seq(GSE29180)	0.00262	1	8.78e-09	3.05e-26	1.79e-09	2.04e-08	1	1	1	1	1	1	1	1	1	1	1	1
AAACYKGTTWDACMRGTTTB	GRHL2(CP2)	HBE-GRHL2-ChIP-Seq(GSE46194)	1	1	1	1.78e-20	0.000428	4.71e-05	1	1	1	1	1	1	1	1	1	1	1	1
AAAGRGGAAGTG	SpiB(ETS)	OCILY3-SPIB-ChIP-Seq(GSE56857)	1	1	5.77e-05	1	1	2.31e-13	1	1	1	1	1	1	1	1	1	1	1	1
AAAGTAAACA	FOXA1(Forkhead)	LNCAP-FOXA1-ChIP-Seq(GSE27824)	1	1	1	1.09e-43	3.8e-23	1.89e-22	1.7e-71	2.82e-05	1	1	1	1	1	1	1	1	1	1
AAAGTAAACA	FOXA1(Forkhead)	MCF7-FOXA1-ChIP-Seq(GSE26831)	1	1	1	1.77e-38	1.16e-20	5.27e-19	3.62e-61	0.000196	1	1	1	1	1	1	1	1	1	1
AAATCACTGC	Gfi1b(Zf)	HPC7-Gfi1b-ChIP-Seq(GSE22178)	1	1	1	1.67e-07	6.29e-08	1	0.00323	1	1	1	1	1	1	1	1	1	1	1
AACAGCTG	MyoG(bHLH)	C2C12-MyoG-ChIP-Seq(GSE36024)	1e-05	1.92e-11	1.42e-09	1	1	1	1	1	1	1	1	1	1	1	1	1	1	1
AACAGGAAAT	EWS:FLI1-fusion(ETS)	SK_N_MC-EWS:FLI1-ChIP-Seq(SRA014231)	1	1	0.000213	0.00668	0.00793	2.02e-06	1	1	1	0.00192	1	1	1	1	1	1	1	1
AACAGGAAGT	Ets1-distal(ETS)	CD4+-PolII-ChIP-Seq(Barski_et_al.)	1	1	1.31e-10	0.00142	3.28e-07	1.83e-17	1	1	1	1	1	1	1	1	1	1	1	1
AACATCTGGA	ZBTB18(Zf)	HEK293-ZBTB18.GFP-ChIP-Seq(GSE58341)	0.000273	2.73e-09	1.28e-06	1.74e-06	0.00478	0.000273	1	1	1	1	1	1	1	1	1	1	1	1
AACATGCCCAGACATGCCCN	p53(p53)	Saos-p53-ChIP-Seq(GSE15780)	0.000855	1	0.000844	0.000308	0.000138	1	1	1	1	1	1	1	1	1	1	1	1	1
AACCGGAAGT	ELF1(ETS)	Jurkat-ELF1-ChIP-Seq(SRA014231)	1	1	1	1	1	1	1	1	1	5.81e-154	1	1	2.06e-22	1	1	1	1	1
AACCGGAAGT	ETS(ETS)	Promoter	1	1	1	1	1	1	1	1	1	3.21e-121	1	1	9.25e-15	1	1	1	1	1
AACCGGAAGT	GABPA(ETS)	Jurkat-GABPa-ChIP-Seq(GSE17954)	1	1	1	1	1	1	1	1	1	3.07e-35	1	1	0.00105	1	1	1	1	1
AACCGGAAGT	ETV1(ETS)	GIST48-ETV1-ChIP-Seq(GSE22441)	1	1	1	1	1	1	1	1	1	2.14e-15	1	1	1	1	1	1	1	1
AACTACAATTCCCAGAATGC	GFY-Staf(?,Zf)	Promoter	1	1	1	1	1	1	1	1	1	7.46e-31	1	1	0.00017	1	1	1	1	1
AAGAACATWHTGTTC	PGR(NR)	EndoStromal-PGR-ChIP-Seq(GSE69539)	1	1	1	1.27e-24	2.13e-07	1	2.44e-11	1	1	1	1	1	1	1	1	1	1	1
AAGCACTTAA	Nkx3.1(Homeobox)	LNCaP-Nkx3.1-ChIP-Seq(GSE28264)	0.0133	1	5.42e-06	4.32e-16	2.52e-14	7.95e-15	1	1	1	1	1	1	1	1	1	1	1	1
AAGGKGRCGCAGGCA	ZNF165(Zf)	WHIM12-ZNF165-ChIP-Seq(GSE65937)	1	1	1	1	1	1	1	1	1	1	1.98e-06	1	1	1	1	1	1	1
AAGGTCACNGTGACC	ERE(NR),IR3	MCF7-ERa-ChIP-Seq(Unpublished)	1	1	0.00341	1	1	1	1	1	1	1	1	1	1	1	1	1	1	1
AASCACTCAA	Nkx2.5(Homeobox)	HL1-Nkx2.5.biotin-ChIP-Seq(GSE21529)	3.83e-10	7.56e-13	5.16e-19	3.18e-16	6.96e-10	1.14e-14	1	1	1	1	1	1	1	1	1	1	1	1
AAYTAGGTCA	RORgt(NR)	EL4-RORgt.Flag-ChIP-Seq(GSE56019)	0.000595	1.97e-09	7.36e-05	3.33e-08	1	2.06e-05	0.0041	1	1	1	1	1	1	1	1	1	1	1
ACAGCTGCTG	Tcf12(bHLH)	GM12878-Tcf12-ChIP-Seq(GSE32465)	2.19e-05	1.81e-12	6.93e-13	4.29e-10	1	1	1	1	1	1	1	1	1	1	1	1	1	1
ACAGCTGTTN	Ptf1a(bHLH)	Panc1-Ptf1a-ChIP-Seq(GSE47459)	2.93e-09	3.85e-17	1.05e-15	2.31e-10	1	1	1	1	1	1	1	1	1	1	1	1	1	1
ACAGGAAGTG	ERG(ETS)	VCaP-ERG-ChIP-Seq(GSE14097)	1	1	2.79e-07	1	1	4.13e-05	1	1	1	1	1	1	1	1	1	1	1	1
ACAGGAAGTG	ETS1(ETS)	Jurkat-ETS1-ChIP-Seq(GSE17954)	1	1	1	1	1	1	1	1	1	0.000499	1	1	1	1	1	1	1	1
ACAGGATGTGGT	ETS:RUNX(ETS,Runt)	Jurkat-RUNX1-ChIP-Seq(GSE17954)	1	0.00939	1	9.12e-12	1	5.71e-06	1	1	1	1	1	1	1	1	1	1	1	1
ACATCAAAGG	Tcf3(HMG)	mES-Tcf3-ChIP-Seq(GSE11724)	1	0.0279	1	6.83e-26	1.24e-10	1.01e-12	4.26e-24	1	1	1	1	1	1	1	1	1	1	1
ACATCAAAGGGA	Tcf4(HMG)	Hct116-Tcf4-ChIP-Seq(SRA012054)	1	0.00243	1	3.21e-12	2.22e-12	5.69e-08	3.81e-11	1	1	1	1	1	1	1	1	1	1	1
ACATCCTGGT	SPDEF(ETS)	VCaP-SPDEF-ChIP-Seq(SRA014231)	8.87e-08	0.000935	1	2.09e-05	0.00789	1	1	1	1	1	1	1	1	1	1	1	1	1
ACCGTGACTAATTNN	PAX3:FKHR-fusion(Paired,Homeobox)	Rh4-PAX3:FKHR-ChIP-Seq(GSE19063)	1	1	1	3.58e-23	1	1	1	1	1	1	1	1	1	1	1	1	1	1
ACTACAATTCCC	GFY(?)	Promoter	0.000101	0.0207	0.000423	1	1	1	1	1	1	7.64e-16	1	1	1	1	1	1	1	1
ACTGAAACCA	IRF4(IRF)	GM12878-IRF4-ChIP-Seq(GSE32465)	1	1	1	1.87e-11	8.38e-17	5.39e-25	1	1	1	1	1	1	1	1	1	1	1	1
ACTTTCACTTTC	PRDM1(Zf)	Hela-PRDM1-ChIP-Seq(GSE31477)	0.0165	9.86e-10	0.0139	3.27e-46	1.23e-39	3.12e-45	3.2e-06	1	0.00967	1	1	1	1	1	1	1	1	1
ACTTTCGTTTCT	T1ISRE(IRF)	ThioMac-Ifnb-Expression	1	1	1	8.96e-05	6.51e-07	8.57e-06	1.31e-07	0.00351	1	1	1	1	1	1	1	1	1	1
ACTYKNATTCGTGNTACTTC	Mouse_Recombination_Hotspot(Zf)	Testis-DMC1-ChIP-Seq(GSE24438)	1	1	1	8.07e-19	3.94e-10	2.9e-08	1	1	1	1	1	1	1	1	1	1	1	1
ACVAGGAAGT	ELF5(ETS)	T47D-ELF5-ChIP-Seq(GSE30407)	1	1	1	0.000422	1	1	1	1	1	1	1	1	1	1	1	1	1	1
ACWTCAAAGG	TCFL2(HMG)	K562-TCF7L2-ChIP-Seq(GSE29196)	1	1	1	0.00387	1.92e-05	1	1	1	1	1	1	1	1	1	1	1	1	1
ADBTAATTAR	Lhx3(Homeobox)	Neuron-Lhx3-ChIP-Seq(GSE31456)	1	1	1	1.23e-21	7.23e-16	1.16e-06	1.44e-36	1	1	1	1	1	1	1	1	1	1	1
ADGGYAGYAGCATCT	PRDM9(Zf)	Testis-DMC1-ChIP-Seq(GSE35498)	0.004	0.000114	0.00074	1	1	1	1	1	1	1	1	1	1	1	1	1	1	1
AGAAATGACTTCCCT	ZNF528(Zf)	HEK293-ZNF528.GFP-ChIP-Seq(GSE58341)	1	1	1	5.68e-14	2.5e-06	3.19e-05	1	1	1	1	1	1	1	1	1	1	1	1
AGAACAGNCTGTTCTT	ARE(NR)	LNCAP-AR-ChIP-Seq(GSE27824)	1.23e-05	3e-05	1	4.15e-06	0.000294	0.00925	1	1	1	1	1	1	1	1	1	1	1	1
AGAGGAAGTG	PU.1(ETS)	ThioMac-PU.1-ChIP-Seq(GSE21512)	1	0.0106	5.1e-09	1.33e-13	0.000397	6.81e-16	1	1	1	1	1	1	1	1	1	1	1	1
AGATAASR	GATA3(Zf)	iTreg-Gata3-ChIP-Seq(GSE20898)	1	1	1	7.27e-23	6.12e-13	2.13e-13	4e-28	2.16e-05	1	1	1	1	1	1	1	1	1	1
AGATGKDGAGATAAG	GATA3(Zf),DR4	iTreg-Gata3-ChIP-Seq(GSE20898)	1	1	1	1.67e-23	1	1	4.79e-13	1	1	1	1	1	1	1	1	1	1	1
AGATSTNDNNDSAGATAASN	GATA3(Zf),DR8	iTreg-Gata3-ChIP-Seq(GSE20898)	1	1	1	7.89e-08	1	1	4.6e-25	1	1	1	1	1	1	1	1	1	1	1
AGCAGCTGCTGC	MyoD(bHLH)	Myotube-MyoD-ChIP-Seq(GSE21614)	1	0.00177	6.27e-07	1	1	1	1	1	1	1	1	1	1	1	1	1	1	1
AGCCAATCGG	NFY(CCAAT)	Promoter	1	1	1	1	1	1	1	1	1	1.82e-22	1	1	0.00204	1	1	1	1	1
AGGAAACAGCTG	ETS:E-box(ETS,bHLH)	HPC7-Scl-ChIP-Seq(GSE22178)	0.00228	0.000815	0.00597	1	1	1	1	1	1	1	1	1	1	1	1	1	1	1
AGGCCTAG	ZNF711(Zf)	SHSY5Y-ZNF711-ChIP-Seq(GSE20673)	1	1	1	1	1	1	1	1	1	2.8e-132	2.56e-12	3.34e-05	2.25e-05	1	1	1	1	1
AGGCCTGG	ZFX(Zf)	mES-Zfx-ChIP-Seq(GSE11431)	1	1	1	1	1	1	1	1	1	1.5e-93	8.82e-07	1	2.29e-09	1	1	1	1	1
AGGGGATTTCCC	NFkB-p65(RHD)	GM12787-p65-ChIP-Seq(GSE19485)	1	0.000107	1	1	1	1.15e-05	1	1	1	1	1	1	1	1	1	1	1	1
AGGTCAAGGTCA	RAR:RXR(NR),DR5	ES-RAR-ChIP-Seq(GSE56893)	2.57e-06	0.00314	0.0158	1	1	1	1	1	1	1	1	1	1	1	1	1	1	1
AGGTCAAGGTCA	RARg(NR)	ES-RARg-ChIP-Seq(GSE30538)	3.14e-06	0.0156	0.00542	1	1	1	1	1	1	1	1	1	1	1	1	1	1	1
AGGTCANTGACCTN	FXR(NR),IR1	Liver-FXR-ChIP-Seq(Chong_et_al.)	1	0.000654	1	1	1	1	1	1	1	1	1	1	1	1	1	1	1	1
AGGTCTCTAACC	PRDM14(Zf)	H1-PRDM14-ChIP-Seq(GSE22767)	2.71e-06	1	0.0132	1	1	1	1	1	1	1	1	1	1	1	1	1	1	1
AGGTGHCAGACA	Tbox:Smad(T-box,MAD)	ESCd5-Smad2_3-ChIP-Seq(GSE29422)	0.00163	6.31e-06	2.49e-06	1	1	0.0194	1	1	1	1	1	1	1	1	1	1	1	1
AGGTGTCA	Tbx5(T-box)	HL1-Tbx5.biotin-ChIP-Seq(GSE21529)	1.27e-06	3.62e-13	1.25e-08	1	1	1	1	1	1	1	1	1	1	1	1	1	1	1
AGGTGTGAAM	Tbet(T-box)	CD8-Tbet-ChIP-Seq(GSE33802)	0.000953	2.72e-08	0.0157	5.33e-42	4.13e-20	4.57e-16	3.01e-37	0.025	1	1	1	1	1	1	1	1	1	1
AGGVNCCTTTGT	Sox9(HMG)	Limb-SOX9-ChIP-Seq(GSE73225)	2.24e-11	2.39e-16	5.91e-09	1.33e-36	7.19e-29	4.99e-27	1	1	1	1	1	1	1	1	1	1	1	1
AGRGGTCA	COUP-TFII(NR)	Artia-Nr2f2-ChIP-Seq(GSE46497)	1.27e-08	4.28e-08	2.4e-05	0.0269	1	1	1	1	1	1	1	1	1	1	1	1	1	1
AGTAAACAAAAAAGAACANA	FOXA1:AR(Forkhead,NR)	LNCAP-AR-ChIP-Seq(GSE27824)	1	1	1	6.23e-12	0.00104	1.09e-05	2.32e-50	0.0014	1	1	1	1	1	1	1	1	1	1
AGTTTCAGTTTC	ISRE(IRF)	ThioMac-LPS-Expression(GSE23622)	1	1	1	1.52e-13	2.06e-10	3.95e-16	1.6e-05	1	1	1	1	1	1	1	1	1	1	1
ANACAGCTGC	E2A(bHLH)	proBcell-E2A-ChIP-Seq(GSE21978)	0.00251	4.19e-09	1.29e-11	0.0125	1	1	1	1	1	1	1	1	1	1	1	1	1	1
ANCAGCTG	SCL(bHLH)	HPC7-Scl-ChIP-Seq(GSE13511)	1.4e-14	6.9e-20	2.13e-35	5.49e-07	0.000224	2.8e-09	1	1	1	1	1	1	1	1	1	1	1	1
ANTTCTTAAGAA	STAT6(Stat)	CD4-Stat6-ChIP-Seq(GSE22104)	1	1	1	1.46e-22	1.14e-13	6.55e-13	5.91e-46	0.000641	1	1	1	1	1	1	1	1	1	1
ANTTMRCASBNNNGTGYKAAN	Brachyury(T-box)	Mesoendoderm-Brachyury-ChIP-exo(GSE54963)	1	1	1	2.25e-11	1.7e-06	6.69e-05	1	1	1	1	1	1	1	1	1	1	1	1
ARGAGGMCAAAATGW	ZNF675(Zf)	HEK293-ZNF675.GFP-ChIP-Seq(GSE58341)	1	1	1	0.0272	1	0.00259	1	1	1	1	1	1	1	1	1	1	1	1
ATATGCAAAT	Oct2(POU,Homeobox)	Bcell-Oct2-ChIP-Seq(GSE21512)	1	1	1	1.53e-21	0.00268	9.96e-06	3.34e-21	1	1	1	1	1	1	1	1	1	1	1
ATCACCCCAT	Srebp1a(bHLH)	HepG2-Srebp1a-ChIP-Seq(GSE31477)	1	2.57e-05	0.0044	1	1	1	1	1	1	1	1	1	1	1	1	1	1	1
ATGAATATTC	Brn2(POU,Homeobox)	NPC-Brn2-ChIP-Seq(GSE35496)	1	1	1	2.03e-29	6.44e-10	5.53e-07	6.5e-57	4.02e-07	0.0124	1	1	1	1	1	1	1	1	1
ATGAATATTCATGAG	OCT:OCT(POU,Homeobox)	NPC-Brn1-ChIP-Seq(GSE35496)	1	1	1	3.88e-13	1	1	8.8e-26	1	1	1	1	1	1	1	1	1	1	1
ATGAATWATTCATGA	OCT:OCT(POU,Homeobox,IR1)	NPC-Brn2-ChIP-Seq(GSE35496)	1	1	1	5.12e-11	0.000631	1	1.38e-30	1	1	1	1	1	1	1	1	1	1	1
ATGACGTCATCC	c-Jun-CRE(bZIP)	K562-cJun-ChIP-Seq(GSE31477)	1	1	1	2.31e-05	0.00489	1	1	1	1	1	1	1	1	1	1	1	1	1
ATGACGTCATCN	JunD(bZIP)	K562-JunD-ChIP-Seq	1	1	1	0.0177	1	1	1	1	1	1	1	1	1	1	1	1	1	1
ATGACTCATC	AP-1(bZIP)	ThioMac-PU.1-ChIP-Seq(GSE21512)	1	0.000437	0.00556	9.25e-19	5.43e-08	7.62e-15	9.05e-08	1	1	1	1	1	1	1	1	1	1	1
ATGCATAATTCA	Pit1+1bp(Homeobox)	GCrat-Pit1-ChIP-Seq(GSE58009)	1	1	1	3.85e-29	2.84e-08	8.44e-07	1.45e-49	3.23e-07	0.000908	1	1	1	1	1	1	1	1	1
ATGCCCTGAGGC	AP-2alpha(AP2)	Hela-AP2alpha-ChIP-Seq(GSE31477)	1	1	1	1	1	1	1	1	1	1.17e-06	1	1	1	1	1	1	1	1
ATGMATATDC	Pit1(Homeobox)	GCrat-Pit1-ChIP-Seq(GSE58009)	1	1	1	1.17e-40	1.41e-11	5.37e-07	7.76e-90	1.37e-06	5.77e-05	1	1	1	1	1	1	1	1	1
ATTAACACCT	Eomes(T-box)	H9-Eomes-ChIP-Seq(GSE26097)	0.017	1.06e-06	1	4.66e-22	2.61e-12	2.5e-11	7.33e-30	0.0207	1	1	1	1	1	1	1	1	1	1
ATTCTCGCGAGA	GFX(?)	Promoter	1	1	1	1	1	1	1	1	1	1.13e-31	1	1	2.09e-06	1	1	1	1	1
ATTGCATCAT	Chop(bZIP)	MEF-Chop-ChIP-Seq(GSE35681)	1	1	1	6.11e-21	1.43e-05	3.26e-05	6.63e-20	1	1	1	1	1	1	1	1	1	1	1
ATTGCGCAAC	CEBP(bZIP)	ThioMac-CEBPb-ChIP-Seq(GSE21512)	1	1	1	1.93e-20	4.64e-13	7.1e-11	8.83e-06	1	1	1	1	1	1	1	1	1	1	1
ATTTCCCAGVAKSCY	ZNF143		5.7e-16	1	1	1	1	1	1	1	1	1	1	1	1	1	1	1	1	1
ATTTCCTGTN	EWS:ERG-fusion(ETS)	CADO_ES1-EWS:ERG-ChIP-Seq(SRA014231)	0.028	0.000187	2.04e-10	1.01e-21	1.28e-19	6.6e-35	3.17e-07	1	1	1	1	1	1	1	1	1	1	1
ATTTCTNAGAAA	STAT5(Stat)	mCD4+-Stat5-ChIP-Seq(GSE12346)	1	1	1	6.04e-11	1	2.36e-08	2.26e-19	1	1	1	1	1	1	1	1	1	1	1
ATTTGCATAA	Oct4(POU,Homeobox)	mES-Oct4-ChIP-Seq(GSE11431)	1	1	1	2.64e-21	0.000266	4.82e-07	2.45e-35	1	1	1	1	1	1	1	1	1	1	1
ATTTGCATAACAATG	OCT4-SOX2-TCF-NANOG(POU,Homeobox,HMG)	mES-Oct4-ChIP-Seq(GSE11431)	1	1	1	4.41e-38	3.95e-13	1.8e-13	1.37e-52	1.4e-06	1	1	1	1	1	1	1	1	1	1
ATTTTCCATT	NFAT(RHD)	Jurkat-NFATC1-ChIP-Seq(Jolma_et_al.)	1	1	1	1.23e-17	4.84e-08	2.94e-07	2.44e-23	1	1	1	1	1	1	1	1	1	1	1
AVCAGGAAGT	EHF(ETS)	LoVo-EHF-ChIP-Seq(GSE49402)	1	1	1	1	1	2.16e-06	1	1	1	1	1	1	1	1	1	1	1	1
AWWNTGCTGAGTCAT	Bach1(bZIP)	K562-Bach1-ChIP-Seq(GSE31477)	1	1	0.00392	3.61e-06	0.00162	2.2e-11	1	1	1	1	1	1	1	1	1	1	1	1
BAACAGCTGT	Myf5(bHLH)	GM-Myf5-ChIP-Seq(GSE24852)	2.92e-06	2.63e-13	1.27e-09	1	1	1	1	1	1	1	1	1	1	1	1	1	1	1
BTBRAGTGSN	Nkx2.2(Homeobox)	NPC-Nkx2.2-ChIP-Seq(GSE61673)	0.0207	3.05e-06	1.31e-09	2e-11	1	0.00273	1	1	1	1	1	1	1	1	1	1	1	1
BTCAAGGTCA	Nr5a2(NR)	Pancreas-LRH1-ChIP-Seq(GSE34295)	9.16e-08	8.21e-07	2.38e-14	0.000612	0.000452	3.59e-06	1	1	1	1	1	1	1	1	1	1	1	1
CAAACCACAG	RUNX(Runt)	HPC7-Runx1-ChIP-Seq(GSE22178)	1	1	8.4e-07	2.28e-15	1.32e-08	1.64e-07	9.64e-06	1	1	1	1	1	1	1	1	1	1	1
CAAAGGTCAG	Erra(NR)	HepG2-Erra-ChIP-Seq(GSE31477)	1.66e-14	4.61e-24	1.34e-17	1	9.27e-07	1.71e-11	1	1	1	1	1	1	1	1	1	1	1	1
CAAGATGGCGGC	YY1(Zf)	Promoter	1	1	1	1	1	1	1	1	1	2.27e-106	1	1	1.75e-05	1	1	1	1	1
CAAGGHCANV	SF1(NR)	H295R-Nr5a1-ChIP-Seq(GSE44220)	3.09e-43	9.44e-38	1.97e-39	1.58e-24	9.16e-39	7.47e-36	1	1	1	1	1	1	1	1	1	1	1	1
CACAGCAGGGGG	Unknown-ESC-element(?)	mES-Nanog-ChIP-Seq(GSE11724)	1.95e-13	1.12e-12	2.79e-19	1	0.0275	0.00126	1	1	1	1	1	1	1	1	1	1	1	1
CAGAGGNCAAAGTCCA	HNF4a(NR),DR1	HepG2-HNF4a-ChIP-Seq(GSE25021)	4.95e-18	3.09e-15	1.86e-05	9.7e-11	2.13e-21	5.98e-11	1	1	1	1	1	1	1	1	1	1	1	1
CAGATAAGGN	Gata1(Zf)	K562-GATA1-ChIP-Seq(GSE18829)	1	1	0.000309	6.98e-10	5.99e-09	1.38e-08	5.71e-15	1	1	1	1	1	1	1	1	1	1	1
CCAAAAATAG	Mef2a(MADS)	HL1-Mef2a.biotin-ChIP-Seq(GSE21529)	1	1	1	9.31e-29	1.13e-13	1.97e-10	1.39e-53	2.4e-09	0.0003	1	1	1	1	1	1	1	1	1
CCAGGAACAG	AR-halfsite(NR)	LNCaP-AR-ChIP-Seq(GSE27824)	2.21e-16	7.44e-13	8.1e-19	5.16e-05	9.95e-08	1.39e-06	1	1	1	1	1	1	1	1	1	1	1	1
CCATATATGGNA	CArG(MADS)	PUER-Srf-ChIP-Seq(Sullivan_et_al.)	1	1	1	1.65e-18	9.11e-11	4.21e-06	8.7e-41	8.22e-06	1	1	1	1	1	1	1	1	1	1
CCATTGTATGCAAAT	Oct4:Sox17(POU,Homeobox,HMG)	F9-Sox17-ChIP-Seq(GSE44553)	1	1	1	6.21e-16	3.78e-12	8.76e-05	1.83e-45	6.49e-06	1	1	1	1	1	1	1	1	1	1
CCATTGTTNY	Sox6(HMG)	Myotubes-Sox6-ChIP-Seq(GSE32627)	5.87e-06	1	1	2.58e-119	3.06e-54	1.69e-36	3.7e-169	1.4e-12	1	1	1	1	1	1	1	1	1	1
CCCATTGTTC	Sox2(HMG)	mES-Sox2-ChIP-Seq(GSE11431)	1	1	1	6.7e-30	2.36e-08	2.55e-08	5.4e-27	1	1	1	1	1	1	1	1	1	1	1
CCGGTCACGTGA	E-box(bHLH)	Promoter	1	1	1	1	1	1	1	1	1	3.37e-21	1	1	1	1	1	1	1	1
CCTCATGGTGYCYTWYTCCCTTGTG	ZNF41(Zf)	HEK293-ZNF41.GFP-ChIP-Seq(GSE58341)	1	1	1	1	0.00281	1	1	1	1	1	1	1	1	1	1	1	1	1
CCTGCTGAGH	Zic(Zf)	Cerebellum-ZIC1.2-ChIP-Seq(GSE60731)	1	1	0.00304	1	1	1	1	1	1	1	1	1	1	1	1	1	1	1
CCTTTTATAGCC	TATA-Box(TBP)	Promoter	1	1	1	6.12e-23	7.49e-16	1.83e-13	1	1	1	1	1	1	1	1	1	1	1	1
CCWGGAATGY	TEAD2(TEA)	Py2T-Tead2-ChIP-Seq(GSE55709)	0.0011	0.00749	1	4.5e-22	3.89e-20	1.23e-07	7.18e-07	1	1	1	1	1	1	1	1	1	1	1
CCWGGAATGY	TEAD4(TEA)	Tropoblast-Tead4-ChIP-Seq(GSE37350)	0.00142	0.00171	1	4.69e-19	1.65e-17	1.32e-05	3.54e-11	1	1	1	1	1	1	1	1	1	1	1
CCWTTGTY	Sox3(HMG)	NPC-Sox3-ChIP-Seq(GSE33059)	8.64e-06	4.47e-05	1	5.9e-104	7.51e-50	5.17e-34	6.25e-171	1.21e-06	0.00369	1	1	1	1	1	1	1	1	1
CCWTTGTYYB	Sox10(HMG)	SciaticNerve-Sox3-ChIP-Seq(GSE35132)	5.16e-05	4.36e-07	1	6.41e-54	3.14e-26	1.15e-15	5.01e-78	1	1	1	1	1	1	1	1	1	1	1
CGGAAGTGAAAC	PU.1-IRF(ETS:IRF)	Bcell-PU.1-ChIP-Seq(GSE21512)	1	1	1	1.58e-08	2.09e-11	1.01e-23	1	1	1	1	1	1	1	1	1	1	1	1
CGGCTGCNGNNNNCAGATAA	GATA:SCL(Zf,bHLH)	Ter119-SCL-ChIP-Seq(GSE18720)	1	0.000118	5.95e-05	1	0.0194	0.000224	1	1	1	1	1	1	1	1	1	1	1	1
CGGTGACGTCAC	CRE(bZIP)	Promoter	1	1	1	1	1	1	1	1	1	7.36e-21	1	1	1.45e-07	1	1	1	1	1
CGGTTTCAAA	CHR(?)	Hela-CellCycle-Expression	1	1	1	6.56e-27	3.98e-16	8.85e-11	3.73e-48	0.00151	0.00241	1	1	1	1	1	1	1	1	1
CGTGGGTGGTCC	GLI3(Zf)	Limb-GLI3-ChIP-Chip(GSE11077)	3.68e-06	1	0.0136	1	1	1	1	1	1	1	1	1	1	1	1	1	1	1
CNCTTCCNGGAAGN	Stat3+il21(Stat)	CD4-Stat3-ChIP-Seq(GSE19198)	1	1	1	1.36e-11	7.62e-05	5.13e-10	1	1	1	1	1	1	1	1	1	1	1	1
CNGTCCTCCC	Znf263(Zf)	K562-Znf263-ChIP-Seq(GSE31477)	1	1	0.000166	1	1	1	1	1	1	1	0.00103	1	8.66e-05	5.95e-06	6.89e-05	1	1	1
CNNBRGCGCCCCCTGSTGGC	BORIS(Zf)	K562-CTCFL-ChIP-Seq(GSE32465)	1	1	1	1	1	1	1	1	1	6.78e-12	1	0.0148	1	1	1	1	1	1
CTAATKGV	Isl1(Homeobox)	Neuron-Isl1-ChIP-Seq(GSE31456)	1	1	1	1.04e-39	4.32e-16	2.17e-05	5.68e-32	0.00518	1	1	1	1	1	1	1	1	1	1
CTGCGCATGCGC	NRF1(NRF)	MCF7-NRF1-ChIP-Seq(Unpublished)	1	1	1	1	1	1	1	1	1	5.33e-177	1	1	6.03e-38	1	1	1	1	1
CTGGCAGGCTGCCA	Tlx?(NR)	NPC-H3K4me1-ChIP-Seq(GSE16256)	1.03e-10	4.09e-24	2e-22	1	0.00578	9.93e-07	1	1	1	1	1	1	1	1	1	1	1	1
CTGTCTGG	Smad2(MAD)	ES-SMAD2-ChIP-Seq(GSE29422)	0.0142	0.00166	2.06e-06	1	1	1	1	1	1	1	1	1	1	1	1	1	1	1
CTGTTTAC	Foxo1(Forkhead)	RAW-Foxo1-ChIP-Seq(Fan_et_al.)	1	1	1	5.53e-37	1.26e-18	4.07e-20	2.1e-46	1	1	1	1	1	1	1	1	1	1	1
CTTCCGGGAA	Stat3(Stat)	mES-Stat3-ChIP-Seq(GSE11431)	1	1	1	1	0.019	0.0172	1	1	1	1	1	1	1	1	1	1	1	1
CTTGGCACNGTGCCAA	NF1(CTF)	LNCAP-NF1-ChIP-Seq(Unpublished)	6.28e-08	4.63e-20	9.65e-15	1	1	1	1	1	1	1	1	1	1	1	1	1	1	1
CTTGTTTACATA	Foxa2(Forkhead)	Liver-Foxa2-ChIP-Seq(GSE25694)	1	1	1	8.93e-28	3.36e-19	6.58e-15	2.35e-46	0.000768	0.01	1	1	1	1	1	1	1	1	1
CTTTCANTATGACTV	IRF:BATF(IRF:bZIP)	pDC-Irf8-ChIP-Seq(GSE66899)	1	1	1	7.2e-52	5.17e-25	5.42e-34	3.68e-72	1.12e-09	0.0124	1	1	1	1	1	1	1	1	1
CWGGCGGGAA	E2F1(E2F)	Hela-E2F1-ChIP-Seq(GSE22478)	1	1	1	1	1	1	1	1	1	1.68e-80	1.1e-15	0.000588	4.3e-13	0.0266	0.000137	1	1	1
DATGASTCAT	BATF(bZIP)	Th17-BATF-ChIP-Seq(GSE39756)	1	0.000175	0.000613	9.46e-21	1.64e-12	5.3e-15	4.66e-15	1	1	1	1	1	1	1	1	1	1	1
DATGASTCATHN	Atf3(bZIP)	GBM-ATF3-ChIP-Seq(GSE33912)	1	0.000234	0.000315	7.62e-13	2.41e-07	1.61e-11	1.64e-13	1	1	1	1	1	1	1	1	1	1	1
DCYAAAAATAGM	Mef2c(MADS)	GM12878-Mef2c-ChIP-Seq(GSE32465)	1	1	1	1.32e-32	2.77e-14	2.15e-21	5.74e-75	2.12e-07	0.00327	1	1	1	1	1	1	1	1	1
DGGGYGKGGC	KLF5(Zf)	LoVo-KLF5-ChIP-Seq(GSE49402)	1	1	1	1	1	1	1	1	1	1.48e-177	1.1e-55	7.36e-33	4.7e-18	1	1	1	1	1
DGTAAACA	Foxo3(Forkhead)	U2OS-Foxo3-ChIP-Seq(E-MTAB-2701)	1	1	1	1.59e-05	4.16e-05	1.45e-06	3.36e-26	1	1	1	1	1	1	1	1	1	1	1
GAAAGTGAAAGT	IRF1(IRF)	PBMC-IRF1-ChIP-Seq(GSE43036)	1	1	1	2.71e-16	4.85e-16	1e-38	1.62e-13	0.000805	1	1	1	1	1	1	1	1	1	1
GAAASYGAAASY	IRF2(IRF)	Erythroblas-IRF2-ChIP-Seq(GSE36985)	6.07e-09	0.00132	1	4.43e-86	1.46e-53	1.9e-61	1	9.75e-05	0.000151	1	1	1	1	1	1	1	1	1
GAATGGAAAAAATGAGTCAT	NFAT:AP1(RHD,bZIP)	Jurkat-NFATC1-ChIP-Seq(Jolma_et_al.)	1	1	1	1.8e-19	2.46e-11	9.83e-09	0.00361	7.32e-05	1	1	1	1	1	1	1	1	1	1
GAGCCTGGTACTGWGCCTGR	ZNF322(Zf)	HEK293-ZNF322.GFP-ChIP-Seq(GSE58341)	1.7e-16	7.45e-31	1.7e-32	1	1	1	1	1	1	1	1	1	1	1	1	1	1	1
GAGGTCAAAGGTCA	TR4(NR),DR1	Hela-TR4-ChIP-Seq(GSE24685)	4.95e-14	4.47e-05	3.28e-07	1	1	0.0171	1	1	1	1	1	1	1	1	1	1	1	1
GAGSCCGAGC	ZNF519(Zf)	HEK293-ZNF519.GFP-ChIP-Seq(GSE58341)	1	1	1	1	1	1	1	1	1	4.66e-16	9.54e-05	1	0.000559	1.12e-06	1	1	1	1
GARTGGTCATCGCCC	ZNF669(Zf)	HEK293-ZNF669.GFP-ChIP-Seq(GSE58341)	0.00504	1	1	1	1	1	1	1	1	1	1	1	1	1	1	1	1	1
GATGACGTCA	Atf1(bZIP)	K562-ATF1-ChIP-Seq(GSE31477)	1	1	1	1	1	1	1	1	1	0.000748	1	1	1	1	1	1	1	1
GATGACTCAGCA	NF-E2(bZIP)	K562-NFE2-ChIP-Seq(GSE31477)	1	1	0.00653	3.94e-05	2.64e-05	3.66e-09	1	1	1	1	1	1	1	1	1	1	1	1
GATGACTCATCN	Jun-AP1(bZIP)	K562-cJun-ChIP-Seq(GSE31477)	1	0.000233	0.00357	2.43e-10	2.27e-06	1.36e-08	1.09e-09	1	1	1	1	1	1	1	1	1	1	1
GCACGTACCC	HIF2a(bHLH)	785_O-HIF2a-ChIP-Seq(GSE34871)	1	1	1	1	1	1	1	1	1	3.48e-14	1	1	1	1	1	1	1	1
GCCACACCCA	Klf4(Zf)	mES-Klf4-ChIP-Seq(GSE11431)	1	1	1	1	1	1	1	1	1	1	1	0.0024	1	1	1	1	1	1
GCCACRCCCACY	Klf9(Zf)	GBM-Klf9-ChIP-Seq(GSE62211)	1	1	1	1	1	1	1	1	1	1.14e-47	9.15e-21	2.4e-09	7.23e-08	1	1	1	1	1
GCCATCTGTT	NeuroD1(bHLH)	Islet-NeuroD1-ChIP-Seq(GSE30298)	0.000265	6.62e-20	8.1e-11	1.79e-13	3.07e-08	0.0191	1	1	1	1	1	1	1	1	1	1	1	1
GCTAATCC	CRX(Homeobox)	Retina-Crx-ChIP-Seq(GSE20012)	1	0.00173	1	2.07e-18	1.5e-09	0.00584	3.91e-07	1	1	1	1	1	1	1	1	1	1	1
GCTATTTTTAGC	Mef2d(MADS)	Retina-Mef2d-ChIP-Seq(GSE61391)	1	1	1	1.08e-22	3.06e-10	2.79e-10	2.34e-32	2.48e-05	1	1	1	1	1	1	1	1	1	1
GCTATTTTTGGM	Mef2b(MADS)	HEK293-Mef2b.V5-ChIP-Seq(GSE67450)	1	1	1	1.05e-25	2.55e-15	8.25e-14	1.3e-39	1.08e-06	0.00336	1	1	1	1	1	1	1	1	1
GCTGASTCAGCA	MafK(bZIP)	C2C12-MafK-ChIP-Seq(GSE36030)	1.05e-06	1.91e-15	1.85e-18	1.25e-11	8.27e-07	6.28e-19	1	1	1	1	1	1	1	1	1	1	1	1
GCTGTGGTTT	RUNX-AML(Runt)	CD4+-PolII-ChIP-Seq(Barski_et_al.)	0.000165	6.45e-05	3.37e-08	6.5e-26	3.03e-15	2.28e-17	5.33e-12	1	1	1	1	1	1	1	1	1	1	1
GGAAATTCCC	NFkB-p65-Rel(RHD)	ThioMac-LPS-Expression(GSE23622)	1	1	1	0.000662	0.0263	4.5e-07	1.25e-17	1	1	1	1	1	1	1	1	1	1	1
GGAAGTGAAAST	PU.1:IRF8(ETS:IRF)	pDC-Irf8-ChIP-Seq(GSE66899)	1	1	1	1.37e-09	1.3e-14	9.81e-32	8.15e-08	1	1	1	1	1	1	1	1	1	1	1
GGATGACTCATC	Fra2(bZIP)	Striatum-Fra2-ChIP-Seq(GSE43429)	1	0.00243	0.00431	1.29e-08	1.04e-05	3.68e-08	0.000501	1	1	1	1	1	1	1	1	1	1	1
GGCAATTAAA	Unknown(Homeobox)	Limb-p300-ChIP-Seq	1	1	1	1.83e-64	1.52e-35	1.19e-28	1.25e-88	1.14e-11	8.99e-06	1	1	1	1	1	1	1	1	1
GGCCATAAATCA	HOXA9(Homeobox)	HSC-Hoxa9-ChIP-Seq(GSE33509)	1	1	1	4.04e-33	1.12e-15	1.09e-07	1.6e-44	0.000475	1	1	1	1	1	1	1	1	1	1
GGCCATAAATCA	Hoxc9(Homeobox)	Ainv15-Hoxc9-ChIP-Seq(GSE21812)	1	1	1	1.01e-14	0.00488	0.0281	1.15e-16	1	1	1	1	1	1	1	1	1	1	1
GGCCATTAAC	Nanog(Homeobox)	mES-Nanog-ChIP-Seq(GSE11724)	1	1	1	1.09e-27	3.77e-06	1	0.00292	1	1	1	1	1	1	1	1	1	1	1
GGCCCCGCCCCC	Sp1(Zf)	Promoter	1	1	1	1	1	1	1	1	1	4.08e-360	1.06e-79	6.35e-35	1.47e-45	0.00199	1	1	1	1
GGCGGGAAAH	E2F4(E2F)	K562-E2F4-ChIP-Seq(GSE31477)	1	1	1	1	1	1	1	1	1	7.21e-141	1.54e-14	3.25e-05	1.32e-20	0.0198	0.00134	1	1	1
GGCGGGAARN	E2F6(E2F)	Hela-E2F6-ChIP-Seq(GSE31477)	1	1	1	1	1	1	1	1	1	3.14e-86	5.52e-15	8.63e-05	2.74e-27	7.39e-12	2.43e-10	1	1	1
GGGGCTYGKCTGGGA	Zfp809(Zf)	ES-Zfp809-ChIP-Seq(GSE70799)	1	1	1	1	1	1	1	1	1	1	1.13e-05	1	1	1	1	1	1	1
GGGGGGGG	Maz(Zf)	HepG2-Maz-ChIP-Seq(GSE31477)	1	1	1	1	1	1	1	1	1	4.68e-173	6.4e-87	3.9e-53	5.92e-34	4.57e-43	1.08e-23	1	1	1
GGGRAARRGRMCAGMTG	RBPJ:Ebox(?,bHLH)	Panc1-Rbpj1-ChIP-Seq(GSE47459)	6.64e-06	6.22e-11	1.03e-10	1	8.08e-06	1	1	1	1	1	1	1	1	1	1	1	1	1
GGNTCTCGCGAGAAC	ZBTB33(Zf)	GM12878-ZBTB33-ChIP-Seq(GSE32465)	1	1	1	1	1	1	1	1	1	2.76e-30	1	1	2.65e-10	1	1	1	1	1
GGTCACGTGA	USF1(bHLH)	GM12878-Usf1-ChIP-Seq(GSE32465)	1	1	1	1	1	1	1	1	1	3.39e-29	1	1	1	1	1	1	1	1
GGTCANYTGAGGWCA	THRa(NR)	C17.2-THRa-ChIP-Seq(GSE38347)	3.02e-11	6.84e-16	3.82e-06	1	1	1	1	1	1	1	1	1	1	1	1	1	1	1
GGTCCCTAGGGA	EBF(EBF)	proBcell-EBF-ChIP-Seq(GSE21978)	0.0126	9.92e-07	1	1	1	1	1	1	1	1	1	1	1	1	1	1	1	1
GGTGYTGACAGS	Tbx20(T-box)	Heart-Tbx20-ChIP-Seq(GSE29636)	0.00083	2.68e-05	1	1.18e-07	1.75e-08	0.00374	1	1	1	1	1	1	1	1	1	1	1	1
GGTTAAACATTAAC	Hnf1(Homeobox)	Liver-Foxa2-Chip-Seq(GSE25694)	1	1	1	2.05e-28	1.65e-13	4.57e-10	1.68e-52	4.75e-07	1	1	1	1	1	1	1	1	1	1
GGYAGCAYDTGCTDCCCNNN	EBNA1(EBV-virus)	Raji-EBNA1-ChIP-Seq(GSE30709)	0.0208	1	1	1	1	1	1	1	1	1	1	1	1	1	1	1	1	1
GHCACGTG	CLOCK(bHLH)	Liver-Clock-ChIP-Seq(GSE39860)	1	1	1	1	1	1	1	1	1	7.07e-27	1	1	1	1	1	1	1	1
GKTAATGR	Nkx6.1(Homeobox)	Islet-Nkx6.1-ChIP-Seq(GSE40975)	1	1	1	3.7e-51	3.1e-21	4.38e-13	1.27e-108	0.0268	1	1	1	1	1	1	1	1	1	1
GKVTCADRTTWC	Six1(Homeobox)	Myoblast-Six1-ChIP-Chip(GSE20150)	1	1	1	1.12e-17	0.000199	2.65e-06	6.72e-10	1	1	1	1	1	1	1	1	1	1	1
GNCACGTG	BMAL1(bHLH)	Liver-Bmal1-ChIP-Seq(GSE39860)	1	1	1	1	1	1	1	1	1	2.02e-27	1	1	0.00412	1	1	1	1	1
GNCCACGTGG	n-Myc(bHLH)	mES-nMyc-ChIP-Seq(GSE11431)	1	1	1	1	1	1	1	1	1	2.04e-14	1	1	1	1	1	1	1	1
GNCCACGTGG	c-Myc(bHLH)	mES-cMyc-ChIP-Seq(GSE11431)	1	1	1	1	1	1	1	1	1	7.82e-08	1	1	1	1	1	1	1	1
GNCTGTASTRNTGBCTCHTT	ZNF382(Zf)	HEK293-ZNF382.GFP-ChIP-Seq(GSE58341)	1	1	1	1.11e-15	2.66e-13	4.24e-13	5.1e-19	1	1	1	1	1	1	1	1	1	1	1
GRTGMTRGAGCC	ZNF415(Zf)	HEK293-ZNF415.GFP-ChIP-Seq(GSE58341)	1	1	0.0181	1	1	1	1	1	1	1	1	1	1	1	1	1	1	1
GTAGGTCACTGGGTCA	Reverb(NR),DR2	RAW-Reverba.biotin-ChIP-Seq(GSE45914)	8.54e-05	6.43e-06	1.49e-09	1	1	1	1	1	1	1	1	1	1	1	1	1	1	1
GTCACGTGGT	Usf2(bHLH)	C2C12-Usf2-ChIP-Seq(GSE36030)	1	1	1	1	1	1	1	1	1	2.31e-07	1	1	1	1	1	1	1	1
GTCATAAAAN	Cdx2(Homeobox)	mES-Cdx2-ChIP-Seq(GSE14586)	1	1	1	5.41e-34	1.13e-12	3.32e-07	1.34e-99	2.04e-07	1	1	1	1	1	1	1	1	1	1
GTCATGCHTGRCTGS	Pax8(Paired,Homeobox)	Thyroid-Pax8-ChIP-Seq(GSE26938)	4.9e-05	2.74e-06	5.12e-08	1	1	1	1	1	1	1	1	1	1	1	1	1	1	1
GTCCCCAGGGGA	EBF1(EBF)	Near-E2A-ChIP-Seq(GSE21512)	9.41e-11	6.19e-16	1.63e-19	1	1	1	1	1	1	1	1	1	1	1	1	1	1	1
GTCWGCTGTYYCTCT	ZNF317(Zf)	HEK293-ZNF317.GFP-ChIP-Seq(GSE58341)	1	0.0098	1	1.42e-11	0.00179	0.000194	1	1	1	1	1	1	1	1	1	1	1	1
GTGACCTTGA	Esrrb(NR)	mES-Esrrb-ChIP-Seq(GSE11431)	2.51e-05	1.08e-06	0.00573	1.1e-05	1	1.95e-05	1	1	1	1	1	1	1	1	1	1	1	1
GTGCGCATGCGC	NRF(NRF)	Promoter	1	1	1	1	1	1	1	1	1	7.78e-128	1	1	1.16e-20	1	1	1	1	1
GTGGGCCCCA	ZNF692(Zf)	HEK293-ZNF692.GFP-ChIP-Seq(GSE58341)	1	1	1	1	1	1	1	1	1	4.78e-05	1	0.00421	1	1	1	1	1	1
GWAAYHTGAKMC	Six2(Homeobox)	NephronProgenitor-Six2-ChIP-Seq(GSE39837)	1	1	1	4.14e-57	6.33e-24	3.58e-26	3e-11	4.62e-10	4.82e-05	1	1	1	1	1	1	1	1	1
GYCATCMATCAT	HOXA2(Homeobox)	mES-Hoxa2-ChIP-Seq(Donaldson_et_al.)	1	1	1	8.22e-17	0.000232	0.0108	2.08e-35	0.000583	1	1	1	1	1	1	1	1	1	1
HACTTCCGGY	Elk1(ETS)	Hela-Elk1-ChIP-Seq(GSE31477)	1	1	1	1	1	1	1	1	1	7.52e-91	1	1	1.11e-11	1	1	1	1	1
HNRAATCAAT	Cux2(Homeobox)	Liver-Cux2-ChIP-Seq(GSE35985)	1	1	1	7e-42	1.19e-08	1	2.21e-47	0.000806	1	1	1	1	1	1	1	1	1	1
HTGCTGAGTCAT	Nrf2(bZIP)	Lymphoblast-Nrf2-ChIP-Seq(GSE37589)	1	1	0.000477	0.00543	0.0249	2.22e-09	1	1	1	1	1	1	1	1	1	1	1	1
HTTTCCCASG	Rbpj1(?)	Panc1-Rbpj1-ChIP-Seq(GSE47459)	1.43e-05	7.29e-09	3.49e-08	4.65e-15	1.22e-07	0.000329	1	1	1	1	1	1	1	1	1	1	1	1
HWWGTCAGCAWWTTT	MafF(bZIP)	HepG2-MafF-ChIP-Seq(GSE31477)	1	1	1	7.64e-41	7.39e-15	3.86e-16	8.62e-44	2.39e-05	0.000355	1	1	1	1	1	1	1	1	1
KCACGTGMCN	bHLHE40(bHLH)	HepG2-BHLHE40-ChIP-Seq(GSE31477)	1	1	1	1	1	1	1	1	1	1.12e-24	1	1	1	1	1	1	1	1
KCCACGTGAC	NPAS2(bHLH)	Liver-NPAS2-ChIP-Seq(GSE39860)	1	1	1	1	1	1	1	1	1	3.15e-08	1	1	1	1	1	1	1	1
MTGATGCAAT	Atf4(bZIP)	MEF-Atf4-ChIP-Seq(GSE35681)	1	1	1	1.85e-06	0.00464	0.0019	1.05e-09	1	1	1	1	1	1	1	1	1	1	1
NAAACCGGTTCAAACCGGTT	Tcfcp2l1(CP2)	mES-Tcfcp2l1-ChIP-Seq(GSE11431)	1	1	0.00571	6.46e-07	1	1	1	1	1	1	1	1	1	1	1	1	1	1
NAACAGCTGG	Tcf21(bHLH)	ArterySmoothMuscle-Tcf21-ChIP-Seq(GSE61369)	1.94e-05	3.77e-13	2.21e-08	4.56e-06	1	1	1	1	1	1	1	1	1	1	1	1	1	1
NAGAACAGNCTGTTCT	GRE(NR),IR3	A549-GR-ChIP-Seq(GSE32465)	0.0027	1	1	0.00255	0.00495	1	1	1	1	1	1	1	1	1	1	1	1	1
NAGATWNBNATCTNN	GATA(Zf),IR4	iTreg-Gata3-ChIP-Seq(GSE20898)	1	1	1	2.11e-07	1	0.00037	9.79e-38	1	1	1	1	1	1	1	1	1	1	1
NAGTTTCABTHTGACTNW	bZIP:IRF(bZIP,IRF)	Th17-BatF-ChIP-Seq(GSE39756)	1	1	1	3.5e-62	6.92e-25	5.05e-42	8e-21	9.31e-07	0.00888	1	1	1	1	1	1	1	1	1
NAHCAGCTGD	Ap4(bHLH)	AML-Tfap4-ChIP-Seq(GSE45738)	6.88e-12	5.99e-19	6.93e-13	0.000816	0.000322	0.000279	1	1	1	1	1	1	1	1	1	1	1	1
NATGASTCABNN	Fosl2(bZIP)	3T3L1-Fosl2-ChIP-Seq(GSE56872)	2.71e-05	8.73e-15	7.59e-15	6.5e-67	1.02e-33	6.13e-39	1	1	1	1	1	1	1	1	1	1	1	1
NATGTTGCAA	CEBP:AP1(bZIP)	ThioMac-CEBPb-ChIP-Seq(GSE21512)	1	1	1	3.53e-30	1.56e-05	5.76e-15	3.48e-15	0.0162	1	1	1	1	1	1	1	1	1	1
NATTTCCNGGAAAT	STAT1(Stat)	HelaS3-STAT1-ChIP-Seq(GSE12782)	1	1	1	8.58e-30	2.4e-07	1.4e-14	6.21e-24	1	1	1	1	1	1	1	1	1	1	1
NBWGATAAGR	Gata4(Zf)	Heart-Gata4-ChIP-Seq(GSE35151)	0.0047	1	0.000358	1.89e-17	4.86e-12	1.94e-16	3.69e-23	0.0294	1	1	1	1	1	1	1	1	1	1
NCCACGTG	c-Myc(bHLH)	LNCAP-cMyc-ChIP-Seq(Unpublished)	1	1	1	1	1	1	1	1	1	1.29e-29	1	1	0.02	1	1	1	1	1
NCCTTATCTC	Gata2(Zf)	K562-GATA2-ChIP-Seq(GSE18829)	0.00464	1	2.19e-06	4.31e-12	6.45e-09	5.76e-10	5.02e-18	1	1	1	1	1	1	1	1	1	1	1
NCTGGAATGC	TEAD(TEA)	Fibroblast-PU.1-ChIP-Seq(Unpublished)	1	1	1	1.48e-24	2.11e-18	1.25e-09	5.02e-32	1	1	1	1	1	1	1	1	1	1	1
NCYAATAAAA	HOXD13(Homeobox)	Chicken-Hoxd13-ChIP-Seq(GSE38910)	1	1	1	1.79e-46	1.57e-19	4.63e-19	1.6e-70	0.0131	0.00647	1	1	1	1	1	1	1	1	1
NGAGGTCANNGAGTTCANNN	VDR(NR),DR3	GM10855-VDR+vitD-ChIP-Seq(GSE22484)	8.6e-05	0.00165	2.49e-08	1	1	1	1	1	1	1	1	1	1	1	1	1	1	1
NGCGTGGGCGGR	Egr2(Zf)	Thymocytes-Egr2-ChIP-Seq(GSE34254)	1	1	1	1	1	1	1	1	1	1.32e-52	1.58e-19	1.03e-11	7.22e-11	5.45e-05	0.0124	1	1	1
NGNTCTAGAACCNGV	ZBTB12(Zf)	HEK293-ZBTB12.GFP-ChIP-Seq(GSE58341)	1.48e-07	1.82e-07	1.06e-09	1	1	1	1	1	1	1	1	1	1	1	1	1	1	1
NGRTGACGTCAY	Atf7(bZIP)	3T3L1-Atf7-ChIP-Seq(GSE56872)	1	1	1	0.015	1	1	1	1	1	1	1	1	1	1	1	1	1	1
NGYCATAAAWCH	CDX4(Homeobox)	ZebrafishEmbryos-Cdx4.Myc-ChIP-Seq(GSE48254)	1	1	1	1.05e-50	1.52e-28	6.71e-18	2.89e-31	7.51e-05	1	1	1	1	1	1	1	1	1	1
NHAACBGYYV	BMYB(HTH)	Hela-BMYB-ChIP-Seq(GSE27030)	1	1	1	1	1.67e-07	1	1	1	1	1	1	1	1	1	1	1	1	1
NNATGASTCATH	Fra1(bZIP)	BT549-Fra1-ChIP-Seq(GSE46166)	1	1	0.0253	5.2e-29	8.93e-19	7.15e-24	7.34e-17	1	0.0289	1	1	1	1	1	1	1	1	1
NNAYTTCCTGHN	Etv2(ETS)	ES-ER71-ChIP-Seq(GSE59402)	0.000401	1	6.47e-05	1	1	3.46e-11	1	1	1	1	1	1	1	1	1	1	1	1
NNCACCTGCN	E2A(bHLH),near_PU.1	Bcell-PU.1-ChIP-Seq(GSE21512)	2.49e-06	5.22e-07	9.2e-07	0.00672	1	1	1	1	1	1	1	0.00907	1	1	1	1	1	1
NNNCTTTCCAGGAAA	Bcl6(Zf)	Liver-Bcl6-ChIP-Seq(GSE31578)	2.39e-11	1.43e-08	5.55e-07	5.18e-46	7.48e-29	2.54e-26	1	0.0151	1	1	1	1	1	1	1	1	1	1
NNNGCATGTCCNGACATGCC	p63(p53)	Keratinocyte-p63-ChIP-Seq(GSE17611)	0.0033	1	0.0215	1	1	1	1	1	1	1	1	1	1	1	1	1	1	1
NNNNNBAGATAWYATCTVHN	GATA(Zf),IR3	iTreg-Gata3-ChIP-Seq(GSE20898)	1	1	1	2.29e-11	6.8e-06	1.43e-05	2.36e-05	1	1	1	1	1	1	1	1	1	1	1
NNNVCTGWGYAAACASN	Fox:Ebox(Forkhead,bHLH)	Panc1-Foxa2-ChIP-Seq(GSE47459)	0.00242	2.47e-05	0.00817	5.4e-36	2.59e-46	5.8e-33	1.06e-07	1	1	1	1	1	1	1	1	1	1	1
NNTGTGGATTSS	Foxh1(Forkhead)	hESC-FOXH1-ChIP-Seq(GSE29422)	1	1	1	6.27e-14	7.55e-09	1	1.66e-13	1	1	1	1	1	1	1	1	1	1	1
NNTGTTTATTTTGGCA	NF1:FOXA1(CTF,Forkhead)	LNCAP-FOXA1-ChIP-Seq(GSE27824)	1	0.00554	1	1.66e-12	0.000443	4.03e-13	0.0146	1	1	1	1	1	1	1	1	1	1	1
NNTTCTGGAANNTTCTAGAA	HRE(HSF)	HepG2-HSF1-ChIP-Seq(GSE31477)	0.0101	1	1	1	1	1	1	1	1	1	1	1	1	1	1	1	1	1
NNVVCAGCTGBN	Ascl1(bHLH)	NeuralTubes-Ascl1-ChIP-Seq(GSE55840)	7.38e-12	2.42e-21	6e-31	1.33e-09	1	1	1	1	1	1	1	1	1	1	1	1	1	1
NNYTAATTAR	Lhx1(Homeobox)	EmbryoCarcinoma-Lhx1-ChIP-Seq(GSE70957)	1	1	1	9.27e-42	5.91e-21	7.91e-08	8.35e-48	0.000636	0.00546	1	1	1	1	1	1	1	1	1
NRGCCCCRCCCHBNN	KLF3(Zf)	MEF-Klf3-ChIP-Seq(GSE44748)	1	1	1	1	1	1	1	1	1	2.71e-217	5.11e-43	3.13e-25	7.72e-15	1	1	1	1	1
NRRTGACGTCAT	Atf2(bZIP)	3T3L1-Atf2-ChIP-Seq(GSE56872)	1	1	1	3.43e-12	9.43e-11	1.95e-05	1	1	1	1	1	1	1	1	1	1	1	1
NRYTTCCGGY	Elk4(ETS)	Hela-Elk4-ChIP-Seq(GSE31477)	1	1	1	1	1	1	1	1	1	1.33e-108	1	1	5.17e-17	1	1	1	1	1
NTAATTDGCYAATTANNWWD	Pax7(Paired,Homeobox),longest	Myoblast-Pax7-ChIP-Seq(GSE25064)	1	1	1	3.25e-12	0.0138	1	5.53e-48	0.00281	1	1	1	1	1	1	1	1	1	1
NTATYGATCH	HNF6(Homeobox)	Liver-Hnf6-ChIP-Seq(ERP000394)	1	1	1	1.88e-12	1.37e-05	1	6.24e-26	0.0201	1	1	1	1	1	1	1	1	1	1
NTGGGTGTGGCC	EKLF(Zf)	Erythrocyte-Klf1-ChIP-Seq(GSE20478)	1	9.62e-05	0.00555	1	1	1	1	1	1	1	1	1	1	1	1	1	1	1
NTNATGCAAYMNNHTGMAAY	CEBP:CEBP(bZIP)	MEF-Chop-ChIP-Seq(GSE35681)	1	1	1	7.9e-27	1.59e-14	2.46e-11	0.0182	1	1	1	1	1	1	1	1	1	1	1
NTTTCCAGGAAA	STAT4(Stat)	CD4-Stat4-ChIP-Seq(GSE22104)	1	1	1	5.04e-31	5.44e-06	4.3e-16	7.8e-10	1	1	1	1	1	1	1	1	1	1	1
NVCACGTG	NPAS(bHLH)	Liver-NPAS-ChIP-Seq(GSE39860)	1	1	1	1	1	1	1	1	1	1.63e-27	1	1	1	1	1	1	1	1
NWAACCACADNN	RUNX2(Runt)	PCa-RUNX2-ChIP-Seq(GSE33889)	2.39e-08	3.63e-10	7.49e-17	1.5e-31	2.95e-18	3.52e-18	1	1	1	1	1	1	1	1	1	1	1	1
NYTAATCCYB	Otx2(Homeobox)	EpiLC-Otx2-ChIP-Seq(GSE56098)	1	1	1	1.31e-28	6.84e-12	3.82e-05	3.96e-06	0.0107	1	1	1	1	1	1	1	1	1	1
NYYTGTTTACHN	FOXP1(Forkhead)	H9-FOXP1-ChIP-Seq(GSE31006)	1	1	1	8.47e-17	0.000463	3.23e-10	1.88e-34	1	1	1	1	1	1	1	1	1	1	1
RAACAATGGN	Sox15(HMG)	CPA-Sox15-ChIP-Seq(GSE62909)	1	0.0114	1	1.79e-62	8.53e-20	1.14e-21	2.85e-81	0.00124	1	1	1	1	1	1	1	1	1	1
RACTACAACTCCCAGVAKGC	Ronin(THAP)	ES-Thap11-ChIP-Seq(GSE51522)	1	1	1	1	1	1	1	1	1	4.04e-32	1	1	2.81e-05	1	1	1	1	1
RCCATMTGTT	Olig2(bHLH)	Neuron-Olig2-ChIP-Seq(GSE30882)	2.98e-10	3.81e-18	8.3e-21	1.76e-20	9.49e-19	1.39e-14	1	1	1	1	1	1	1	1	1	1	1	1
RGGATTAR	GSC(Homeobox)	FrogEmbryos-GSC-ChIP-Seq(DRA000576)	1	1	1	1.73e-26	7.11e-15	1.56e-07	3.8e-29	1.96e-06	1	1	1	1	1	1	1	1	1	1
RGGTCADNNAGAGGTCAV	RAR:RXR(NR),DR5	ES-RAR-ChIP-Seq(GSE56893)	1	0.000127	1	1	1	1	1	1	1	1	1	1	1	1	1	1	1	1
RGKGGGCGKGGC	KLF14(Zf)	HEK293-KLF14.GFP-ChIP-Seq(GSE58341)	1	1	1	1	1	1	1	1	1	2.98e-204	1.32e-63	1.24e-41	2.79e-27	1.42e-09	7.75e-05	1	1	1
RSCACTYRAG	Nkx2.1(Homeobox)	LungAC-Nkx2.1-ChIP-Seq(GSE43252)	3.67e-05	2.59e-07	3.94e-10	2.09e-20	1.94e-09	2.09e-06	1	1	1	1	1	1	1	1	1	1	1	1
RTACGTGC	HIF-1b(HLH)	T47D-HIF1b-ChIP-Seq(GSE59937)	1	1	1	1	1	1	1	1	1	9.47e-13	1	1	0.0208	1	1	1	1	1
RTCATGTGAC	MITF(bHLH)	MastCells-MITF-ChIP-Seq(GSE48085)	1	1	1	1	1	1	1	1	1	2.34e-05	1	1	1	1	1	1	1	1
SCCTAGCAACAG	Rfx5(HTH)	GM12878-Rfx5-ChIP-Seq(GSE31477)	0.0114	1	1	0.00977	1	1	1	1	1	1	1	1	1	1	1	1	1	1
SCCTSAGGSCAW	AP-2gamma(AP2)	MCF7-TFAP2C-ChIP-Seq(GSE21234)	1	1	1.76e-08	1	1	1	1	1	1	1	1	1	1	1	1	1	1	1
SCHTGTTTACAT	FOXK2(Forkhead)	U2OS-FOXK2-ChIP-Seq(E-MTAB-2204)	1	1	1	2.34e-47	3.41e-17	4.47e-21	6.61e-50	1	1	1	1	1	1	1	1	1	1	1
SMCAGTCWGAKGGAGGAGGC	ZSCAN22(Zf)	HEK293-ZSCAN22.GFP-ChIP-Seq(GSE58341)	1	1	8.43e-05	1	1	1	1	1	1	1	1	1	1	1	1	1	1	1
TAATCAATTA	Pax7(Paired,Homeobox)	Myoblast-Pax7-ChIP-Seq(GSE25064)	1	1	1	2.58e-33	1	1	1.49e-17	1	1	1	1	1	1	1	1	1	1	1
TAATCCCN	Pitx1(Homeobox)	Chicken-Pitx1-ChIP-Seq(GSE38910)	5.95e-09	5.59e-13	1	5.28e-68	3.25e-44	5.75e-28	1	0.000317	1	1	1	1	1	1	1	1	1	1
TAATCHGATTAC	Pax7(Paired,Homeobox),long	Myoblast-Pax7-ChIP-Seq(GSE25064)	1	1	1	2.34e-10	6.01e-05	1	2.93e-19	1	1	1	1	1	1	1	1	1	1	1
TAATTAGN	Lhx2(Homeobox)	HFSC-Lhx2-ChIP-Seq(GSE48068)	1	1	1	1.44e-53	6.65e-25	1.71e-07	5.18e-57	1	4.24e-06	1	1	1	1	1	1	1	1	1
TACGTGCV	HIF-1a(bHLH)	MCF7-HIF1a-ChIP-Seq(GSE28352)	1	1	1	1	1	1	1	1	1	1.42e-48	1	1	2.55e-13	1	1	1	1	1
TAGGGCAAAGGTCA	RXR(NR),DR1	3T3L1-RXR-ChIP-Seq(GSE13511)	9.39e-21	5.13e-21	5.77e-25	1	1	1	1	1	1	1	1	1	1	1	1	1	1	1
TATGCWAATBAV	Brn1(POU,Homeobox)	NPC-Brn1-ChIP-Seq(GSE35496)	1	1	1	1.04e-50	8.82e-12	3.68e-13	7.52e-68	0.00108	1	1	1	1	1	1	1	1	1	1
TBGCACGCAA	Arnt:Ahr(bHLH)	MCF7-Arnt-ChIP-Seq(Lo_et_al.)	1	1	1	1	1	1	1	1	1	0.00295	1	1	1	1	1	1	1	1
TCATCAATCA	Pdx1(Homeobox)	Islet-Pdx1-ChIP-Seq(SRA008281)	1	1	1	2.85e-25	2.34e-09	6.69e-09	8.84e-70	1.63e-08	1	1	1	1	1	1	1	1	1	1
TGACCTTTGCCCCA	PPARE(NR),DR1	3T3L1-Pparg-ChIP-Seq(GSE13511)	3.41e-19	3.01e-20	1.13e-20	1	1	1	1	1	1	1	1	1	1	1	1	1	1	1
TGACCTTTNCNT	Nur77(NR)	K562-NR4A1-ChIP-Seq(GSE31363)	8.44e-05	0.000565	1	2e-09	0.00717	0.000241	2.2e-07	1	1	1	1	1	1	1	1	1	1	1
TGATTRATGGCY	Hoxb4(Homeobox)	ES-Hoxb4-ChIP-Seq(GSE34014)	1	1	1	1.87e-18	3.07e-10	0.0014	5.54e-15	1	1	1	1	1	1	1	1	1	1	1
TGCGTGGGYG	Egr1(Zf)	K562-Egr1-ChIP-Seq(GSE32465)	1	1	1	1	1	1	1	1	1	7.8e-42	1.44e-25	2.91e-16	9.29e-08	2.68e-11	2.96e-05	1	1	1
TGCTGACTCA	MafA(bZIP)	Islet-MafA-ChIP-Seq(GSE30298)	1	2.12e-05	8.54e-11	1	1	0.0168	1	1	1	1	1	1	1	1	1	1	1	1
TGCTGAGTCA	Bach2(bZIP)	OCILy7-Bach2-ChIP-Seq(GSE44420)	1	7.18e-05	5.22e-07	2.14e-11	5.41e-05	1.49e-11	1	1	1	1	1	1	1	1	1	1	1	1
TGGAACAGMA	ZNF189(Zf)	HEK293-ZNF189.GFP-ChIP-Seq(GSE58341)	1	1	0.00965	1	1	1	1	1	1	1	1	1	1	1	1	1	1	1
TGGGGAAGGGCM	ZNF467(Zf)	HEK293-ZNF467.GFP-ChIP-Seq(GSE58341)	1	4.15e-06	9.14e-16	1	1	1	1	1	1	1	1.9e-05	1.6e-05	1	2.34e-06	6.19e-07	1	1	1
TGTCANYT	Tgif2(Homeobox)	mES-Tgif2-ChIP-Seq(GSE55404)	3.61e-18	5.42e-21	5.27e-16	2.01e-09	1.58e-08	1.09e-08	1	1	1	1	1	1	1	1	1	1	1	1
TRAGGTCA	THRb(NR)	Liver-NR1A2-ChIP-Seq(GSE52613)	3.72e-19	1.5e-22	5.42e-21	4e-11	4.48e-10	5.97e-08	1	1	1	1	1	1	1	1	1	1	1	1
TRTTTACTTW	FOXM1(Forkhead)	MCF7-FOXM1-ChIP-Seq(GSE72977)	1	1	1	2.4e-58	1.5e-39	5.29e-29	3.02e-63	3.26e-10	1	1	1	1	1	1	1	1	1	1
TTCAAGGTCA	Nr5a2(NR)	mES-Nr5a2-ChIP-Seq(GSE19019)	2.45e-05	5.2e-07	1.47e-06	1	1	0.0127	1	1	1	1	1	1	1	1	1	1	1	1
TTCCKNAGAA	STAT6(Stat)	Macrophage-Stat6-ChIP-Seq(GSE38377)	0.015	1	0.0187	3.87e-08	2.56e-10	1.67e-08	1.67e-08	1	1	1	1	1	1	1	1	1	1	1
TTCGCGCGAAAA	E2F(E2F)	Hela-CellCycle-Expression	1	1	1	1	1	1	1	1	1	5.74e-49	3.5e-10	1	7.58e-08	1	0.00275	1	1	1
TTCTAGAABNTTCTA	HRE(HSF)	Striatum-HSF1-ChIP-Seq(GSE38000)	1	1	1	2.79e-08	0.0064	0.0125	1	1	1	1	1	1	1	1	1	1	1	1
TTGCCAAG	NF1-halfsite(CTF)	LNCaP-NF1-ChIP-Seq(Unpublished)	4.6e-11	5.63e-16	1.7e-15	3e-12	1.48e-08	1.42e-07	1	1	1	1	1	1	1	1	1	1	1	1
TTRAGTGSYK	Bapx1(Homeobox)	VertebralCol-Bapx1-ChIP-Seq(GSE36672)	0.000132	0.0152	2.61e-08	2.94e-25	4.74e-13	2.18e-20	1	1	1	1	1	1	1	1	1	1	1	1
TTTTATKRGG	HOXB13(Homeobox)	ProstateTumor-HOXB13-ChIP-Seq(GSE56288)	1	1	1	3.48e-15	2.33e-11	4.59e-07	4.21e-13	1	1	1	1	1	1	1	1	1	1	1
TWGHWACAWTGTWDC	DMRT1(DM)	Testis-DMRT1-ChIP-Seq(GSE64892)	1	1	1	3.34e-29	1.21e-15	8.82e-09	5.24e-51	0.000638	1	1	1	1	1	1	1	1	1	1
TWGTCTGV	Smad3(MAD)	NPC-Smad3-ChIP-Seq(GSE36673)	3.55e-28	7.55e-30	6.9e-43	1.08e-11	4.2e-08	1.26e-10	1	1	1	1	1	1	1	1	1	1	1	1
VAGRACAKNCTGTBC	PR(NR)	T47D-PR-ChIP-Seq(GSE31130)	7.47e-21	9.7e-16	1.9e-16	1.29e-64	1.99e-39	3.32e-42	1	1	0.000221	1	1	1	1	1	1	1	1	1
VAGRACAKWCTGTYC	GRE(NR),IR3	RAW264.7-GRE-ChIP-Seq(Unpublished)	1.02e-05	0.000689	1	4.55e-08	1.58e-06	0.0242	1	1	1	1	1	1	1	1	1	1	1	1
VBSYGTCTGG	Smad4(MAD)	ESC-SMAD4-ChIP-Seq(GSE29422)	1	1	0.00332	1	1	1	1	1	1	1	1	1	1	1	1	1	1	1
VCAGCTGBNN	HEB(bHLH)	mES-Heb-ChIP-Seq(GSE53233)	5.24e-14	1.52e-24	2.89e-31	1.7e-10	1	1	1	1	1	1	1	1	1	1	1	1	1	1
VDTTTCCCGCCA	E2F7(E2F)	Hela-E2F7-ChIP-Seq(GSE32673)	1	1	1	1	1	1	1	1	1	5.86e-81	9.34e-16	1	4.41e-11	3.37e-05	1.6e-07	1	1	1
VGCTGWCAVB	Meis1(Homeobox)	MastCells-Meis1-ChIP-Seq(GSE48085)	1	9.08e-05	0.00409	0.000226	1	0.0258	7.69e-07	1	1	1	1	1	1	1	1	1	1	1
VNAVCAGCTGGC	Atoh1(bHLH)	Cerebellum-Atoh1-ChIP-Seq(GSE22111)	1	3.05e-11	3.16e-12	0.00899	1	1	1	1	1	1	1	1	1	1	1	1	1	1
WATGCAAATGAG	Oct6(POU,Homeobox)	NPC-Pou3f1-ChIP-Seq(GSE35496)	1	1	1	2.35e-51	1.24e-11	1.88e-18	7.14e-94	4.76e-08	1	1	1	1	1	1	1	1	1	1
WDNCTGGGCA	ZNF416(Zf)	HEK293-ZNF416.GFP-ChIP-Seq(GSE58341)	2.57e-15	3.96e-20	3.28e-28	1	1	1	1	1	1	1	1	1	1	1	1	1	1	1
WWTRTAAACAVG	FoxL2(Forkhead)	Ovary-FoxL2-ChIP-Seq(GSE60858)	1	1	1	4.75e-24	4.25e-07	6.98e-15	3.78e-51	1	1	1	1	1	1	1	1	1	1	1
YCTTATCTBN	Gata6(Zf)	HUG1N-GATA6-ChIP-Seq(GSE51936)	1	1	0.00138	5.23e-44	1.45e-19	3.11e-16	6.05e-32	1.62e-05	1	1	1	1	1	1	1	1	1	1
YCTTTGTTCC	Sox4(HMG)	proB-Sox4-ChIP-Seq(GSE50066)	1	1.31e-05	1	4.38e-26	1.49e-08	6.84e-08	6.29e-26	1	1	1	1	1	1	1	1	1	1	1
YDGHTACAWTGTADC	DMRT6(DM)	Testis-DMRT6-ChIP-Seq(GSE60440)	1	1	1	9.88e-19	6.92e-10	2.53e-06	1.34e-35	0.000604	1	1	1	1	1	1	1	1	1	1
YTAATTRAWWCCAGATGT	Pitx1:Ebox(Homeobox,bHLH)	Hindlimb-Pitx1-ChIP-Seq(GSE41591)	1	1	1	5.07e-54	7.88e-18	3.01e-11	1.3e-37	0.00138	1	1	1	1	1	1	1	1	1	1
YTAATYNRATTA	Phox2a(Homeobox)	Neuron-Phox2a-ChIP-Seq(GSE31456)	1	1	1	1.63e-46	2.85e-07	0.0198	7.29e-57	0.000321	0.018	1	1	1	1	1	1	1	1	1
YTGWCADY	Tgif1(Homeobox)	mES-Tgif1-ChIP-Seq(GSE55404)	6.67e-11	1.55e-13	2.68e-12	1.36e-71	1.23e-34	2.39e-28	4e-69	2.06e-06	1.65e-05	1	1	1	1	1	1	1	1	1
YTKGATAHAGTATTCTWGGTNGGCA	ZNF136(Zf)	HEK293-ZNF136.GFP-ChIP-Seq(GSE58341)	1	1	1	6.96e-16	2.32e-06	2.72e-08	1	0.00708	1	1	1	1	1	1	1	1	1	1
