# Supplementary material for: Misexpression of genes lacking CpG islands drives degenerative changes during aging
Source: Sci Adv. 2021 Dec 15;7(51):eabj9111. doi: 10.1126/sciadv.abj9111 (PMC8673774; doi:10.1126/sciadv.abj9111)
Supplement: Supplementary file 2 — Tables S1 to S12 [file sciadv.abj9111_tables_s1_to_s12.zip › sciadv.abj9111_table_s8.xlsx]

## Sheet: 8A
RNA-seq datasets examined to define tissue-specific genes.
Repository	Accession	Source	Tissue type
GEO	GSM1000562	Frontallobe	Brain
GEO	GSM1000563	Cortex	Brain
GEO	GSM1000564	Bladder	Bladder
GEO	GSM1000565	Placenta	Placenta
GEO	GSM1000566	Liver	Liver
GEO	GSM1000567	Cerebellum	Brain
GEO	GSM1000568	Limb	Limb
GEO	GSM1000569	CNS	Nerve
GEO	GSM1000570	CNS	Nerve
GEO	GSM1000571	Liver	Liver
GEO	GSM1000572	Wholebrain	Brain
GEO	GSM1000573	CNS	Nerve
GEO	GSM1000574	Liver	Liver
GEO	GSM1021224	Bonemarrow	Bonemarrow
GEO	GSM1021225	Bonemarrow	Bonemarrow
GEO	GSM1021226	Bonemarrow	Bonemarrow
GEO	GSM1021227	Bonemarrow	Bonemarrow
GEO	GSM1021228	Bonemarrow	Bonemarrow
GEO	GSM1021229	Bonemarrow	Bonemarrow
GEO	GSM1021230	Bonemarrow	Bonemarrow
GEO	GSM1021231	Bonemarrow	Bonemarrow
GEO	GSM1021232	Bonemarrow	Bonemarrow
GEO	GSM1036131	Forelimbbud	Limb
GEO	GSM1036132	Hindlimb bud	Limb
GEO	GSM1062208	Nucleus accumbens	Brain
GEO	GSM1062209	Nucleus accumbens	Brain
GEO	GSM1062210	Nucleus accumbens	Brain
GEO	GSM1062211	Nucleus accumbens	Brain
GEO	GSM1062212	Nucleus accumbens	Brain
GEO	GSM1062213	Nucleus accumbens	Brain
GEO	GSM1062214	Nucleus accumbens	Brain
GEO	GSM1062215	Nucleus accumbens	Brain
GEO	GSM1062216	Nucleus accumbens	Brain
GEO	GSM1064841	Brain	Brain
GEO	GSM1064842	Ovary	Ovary
GEO	GSM1064843	Placenta	Placenta
GEO	GSM1064844	Placenta	Placenta
GEO	GSM1064845	Testis	Testis
GEO	GSM1069639	Sertoli cells	Testis
GEO	GSM1069640	Spermatogonia	Sperm
GEO	GSM1069641	Spermatocytes	Sperm
GEO	GSM1069642	Spermatids	Sperm
GEO	GSM1069643	Spermatozoa	Sperm
GEO	GSM1069683	Brain	Brain
GEO	GSM1069684	Liver	Liver
GEO	GSM1069685	Testis	Testis
GEO	GSM1070044	Spermatocyte	Embryo
GEO	GSM1070045	Spermatocyte	Embryo
GEO	GSM1070046	Spermatocyte	Embryo
GEO	GSM1070047	Spermatocyte	Embryo
GEO	GSM1070048	Spermatocyte	Embryo
GEO	GSM1070049	Spermatocyte	Embryo
GEO	GSM1100703	Subventricular zone	Brain
GEO	GSM1100704	Striatum	Brain
GEO	GSM1100705	Subventricular zone	Brain
GEO	GSM1100706	Olfactory bulb	Olfactory
GEO	GSM1100707	Dentate gyrus	Teeth
GEO	GSM1103369	Spinal cord	Nerve
GEO	GSM1103370	Spinal cord	Nerve
GEO	GSM1103372	Spinal cord	Nerve
GEO	GSM1103373	Spinal cord	Nerve
GEO	GSM1103374	Spinal cord	Nerve
GEO	GSM1103375	Spinal cord	Nerve
GEO	GSM1103377	Spinal cord	Nerve
GEO	GSM1145405	Embryoid bodies	Embryo
GEO	GSM1145406	Embryoid bodies	Embryo
GEO	GSM1145407	Embryoid bodies	Embryo
GEO	GSM1145408	Embryoid bodies	Embryo
GEO	GSM1145409	Embryoid bodies	Embryo
GEO	GSM1145410	Embryoid bodies	Embryo
GEO	GSM1145411	Embryoid bodies	Embryo
GEO	GSM1145412	Embryoid bodies	Embryo
GEO	GSM1145413	Embryoid bodies	Embryo
GEO	GSM1145414	Embryoid bodies	Embryo
GEO	GSM1162502	Brown fat	Adipose
GEO	GSM1162503	Brown fat	Adipose
GEO	GSM1162504	Brown fat	Adipose
GEO	GSM1162505	Brown fat	Adipose
GEO	GSM1162506	Brown fat	Adipose
GEO	GSM1162507	Brown fat	Adipose
GEO	GSM1174307	Spinal cord	Nerve
GEO	GSM1188117	Liver	Liver
GEO	GSM1188120	Liver	Liver
GEO	GSM1188121	Liver	Liver
GEO	GSM1188123	Liver	Liver
GEO	GSM1188124	Liver	Liver
GEO	GSM1188126	Liver	Liver
GEO	GSM1188128	Liver	Liver
GEO	GSM1188130	Liver	Liver
GEO	GSM1229972	Testis	Testis
GEO	GSM1229973	Testis	Testis
GEO	GSM1239652	Lung	Lung
GEO	GSM1239653	Lung	Lung
GEO	GSM1239654	Lung	Lung
GEO	GSM1239655	Lung	Lung
GEO	GSM1249110	Lateral cortex	Brain
GEO	GSM1249111	Lateral cortex	Brain
GEO	GSM1249112	Lateral cortex	Brain
GEO	GSM1249113	Lateral cortex	Brain
GEO	GSM1249114	Lateral cortex	Brain
GEO	GSM1249115	Lateral cortex	Brain
GEO	GSM1249116	Lateral cortex	Brain
GEO	GSM1249117	Lateral cortex	Brain
GEO	GSM1249118	Lateral cortex	Brain
GEO	GSM1258231	Hippocampal ca1	Brain
GEO	GSM1258232	Dentate gyrus	Teeth
GEO	GSM1258233	Hippocampal ca1	Brain
GEO	GSM1258234	Dentate gyrus	Teeth
GEO	GSM1259090	Atrial	Bloodvessel
GEO	GSM1259091	Atrial	Bloodvessel
GEO	GSM1259092	Atrial	Bloodvessel
GEO	GSM1259093	Atrial	Bloodvessel
GEO	GSM1259094	Atrial	Bloodvessel
GEO	GSM1260065	Liver	Liver
GEO	GSM1260066	Liver	Liver
GEO	GSM1262121	Dentate gyrus	Teeth
GEO	GSM1262122	Dentate gyrus	Teeth
GEO	GSM1262123	Dentate gyrus	Teeth
GEO	GSM1269903	Cerebral cortex	Brain
GEO	GSM1269904	Cerebral cortex	Brain
GEO	GSM1269905	Cerebral cortex	Brain
GEO	GSM1269906	Cerebral cortex	Brain
GEO	GSM1269907	Cerebral cortex	Brain
GEO	GSM1269908	Cerebral cortex	Brain
GEO	GSM1269909	Cerebral cortex	Brain
GEO	GSM1269910	Cerebral cortex	Brain
GEO	GSM1269911	Cerebral cortex	Brain
GEO	GSM1269912	Cerebral cortex	Brain
GEO	GSM1269913	Cerebral cortex	Brain
GEO	GSM1269914	Cerebral cortex	Brain
GEO	GSM1269915	Cerebral cortex	Brain
GEO	GSM1269916	Cerebral cortex	Brain
GEO	GSM1269917	Cortex	Brain
GEO	GSM1269918	Cortex	Brain
GEO	GSM1269919	Cortex	Brain
GEO	GSM1276459	Liver	Liver
GEO	GSM1276460	Liver	Liver
GEO	GSM1276461	Liver	Liver
GEO	GSM1276462	Liver	Liver
GEO	GSM1290515	Hippocampal ca1	Brain
GEO	GSM1290516	Hippocampal ca1	Brain
GEO	GSM1290517	Hippocampal ca1	Brain
GEO	GSM1290518	Hippocampal ca1	Brain
GEO	GSM1290519	Hippocampal ca1	Brain
GEO	GSM1290520	Hippocampal ca1	Brain
GEO	GSM1290521	Hippocampal ca1	Brain
GEO	GSM1290522	Hippocampal ca1	Brain
GEO	GSM1290523	Hippocampal ca1	Brain
GEO	GSM1290524	Hippocampal ca1	Brain
GEO	GSM1290525	Hippocampal ca1	Brain
GEO	GSM1294664	Cranial tissue	Brain
GEO	GSM1294665	Cranial tissue	Brain
GEO	GSM1294666	Cranial tissue	Brain
GEO	GSM1294667	Cranial tissue	Brain
GEO	GSM1294668	Cranial tissue	Brain
GEO	GSM1294669	Cranial tissue	Brain
GEO	GSM1308253	Testis	Testis
GEO	GSM1308254	Testis	Testis
GEO	GSM1308255	Testis	Testis
GEO	GSM1308256	Testis	Testis
GEO	GSM1308340	Suprachiasmatic nucleus	Brain
GEO	GSM1308341	Suprachiasmatic nucleus	Brain
GEO	GSM1331263	Cerebrum	Brain
GEO	GSM1331264	Cerebrum	Brain
GEO	GSM1331265	Cerebrum	Brain
GEO	GSM1331266	Cerebrum	Brain
GEO	GSM1331267	Cerebrum	Brain
GEO	GSM1331268	Cerebrum	Brain
GEO	GSM1331269	Cerebrum	Brain
GEO	GSM1331270	Cerebrum	Brain
GEO	GSM1331271	Cerebrum	Brain
GEO	GSM1331272	Cerebrum	Brain
GEO	GSM1331273	Cerebrum	Brain
GEO	GSM1339467	Brain	Brain
GEO	GSM1339468	Brain	Brain
GEO	GSM1339469	Brain	Brain
GEO	GSM1339470	Brain	Brain
GEO	GSM1346087	Heart	Heart
GEO	GSM1346088	Heart	Heart
GEO	GSM1346089	Heart	Heart
GEO	GSM1346090	Heart	Heart
GEO	GSM1346097	Heart	Heart
GEO	GSM1346098	Heart	Heart
GEO	GSM1346099	Heart	Heart
GEO	GSM1346100	Heart	Heart
GEO	GSM1346101	Heart	Heart
GEO	GSM1346102	Heart	Heart
GEO	GSM1346103	Heart	Heart
GEO	GSM1346104	Heart	Heart
GEO	GSM1346105	Heart	Heart
GEO	GSM1346106	Heart	Heart
GEO	GSM1346107	Heart	Heart
GEO	GSM1346108	Heart	Heart
GEO	GSM1346109	Heart	Heart
GEO	GSM1346110	Heart	Heart
GEO	GSM1346111	Heart	Heart
GEO	GSM1346112	Heart	Heart
GEO	GSM1346113	Heart	Heart
GEO	GSM1346114	Heart	Heart
GEO	GSM1346115	Heart	Heart
GEO	GSM1346116	Heart	Heart
GEO	GSM1346117	Heart	Heart
GEO	GSM1346118	Heart	Heart
GEO	GSM1346119	Heart	Heart
GEO	GSM1346120	Heart	Heart
GEO	GSM1346121	Heart	Heart
GEO	GSM1346122	Heart	Heart
GEO	GSM1346123	Heart	Heart
GEO	GSM1346124	Heart	Heart
GEO	GSM1346125	Heart	Heart
GEO	GSM1346126	Heart	Heart
GEO	GSM1346127	Heart	Heart
GEO	GSM1346128	Heart	Heart
GEO	GSM1346129	Heart	Heart
GEO	GSM1346130	Heart	Heart
GEO	GSM1346131	Heart	Heart
GEO	GSM1346132	Heart	Heart
GEO	GSM1346133	Heart	Heart
GEO	GSM1346134	Heart	Heart
GEO	GSM1346135	Heart	Heart
GEO	GSM1346136	Heart	Heart
GEO	GSM1346213	Brown fat	Adipose
GEO	GSM1346214	Brown fat	Adipose
GEO	GSM1357348	Heart	Heart
GEO	GSM1357349	Heart	Heart
GEO	GSM1357350	Heart	Heart
GEO	GSM1357351	Heart	Heart
GEO	GSM1357352	Heart	Heart
GEO	GSM1357353	Heart	Heart
GEO	GSM1357354	Heart	Heart
GEO	GSM1357355	Heart	Heart
GEO	GSM1357356	Heart	Heart
GEO	GSM1357357	Heart	Heart
GEO	GSM1357358	Heart	Heart
GEO	GSM1357359	Heart	Heart
GEO	GSM1357360	Heart	Heart
GEO	GSM1357361	Heart	Heart
GEO	GSM1357362	Heart	Heart
GEO	GSM1362143	Retina	Eye
GEO	GSM1362144	Retina	Eye
GEO	GSM1362145	Retina	Eye
GEO	GSM1362146	Retina	Eye
GEO	GSM1362147	Retina	Eye
GEO	GSM1362148	Retina	Eye
GEO	GSM1362149	Retina	Eye
GEO	GSM1362150	Retina	Eye
GEO	GSM1362151	Retina	Eye
GEO	GSM1370713	Heart	Heart
GEO	GSM1370714	Heart	Heart
GEO	GSM1370715	Heart	Heart
GEO	GSM1370716	Heart	Heart
GEO	GSM1370717	Heart	Heart
GEO	GSM1397333	Intestine	Intestine
GEO	GSM1397334	Intestine	Intestine
GEO	GSM1397335	Intestine	Intestine
GEO	GSM1397336	Intestine	Intestine
GEO	GSM1397337	Intestine	Intestine
GEO	GSM1397338	Liver	Liver
GEO	GSM1397339	Liver	Liver
GEO	GSM1397340	Liver	Liver
GEO	GSM1397341	Liver	Liver
GEO	GSM1405323	Cortex	Brain
GEO	GSM1405324	Cortex	Brain
GEO	GSM1405325	Cortex	Brain
GEO	GSM1405326	Cortex	Brain
GEO	GSM1405327	Cortex	Brain
GEO	GSM1405328	Cortex	Brain
GEO	GSM1405329	Cortex	Brain
GEO	GSM1405330	Cortex	Brain
GEO	GSM1405331	Cortex	Brain
GEO	GSM1405332	Cortex	Brain
GEO	GSM1405333	Cortex	Brain
GEO	GSM1405334	Cortex	Brain
GEO	GSM1410613	Testis	Testis
GEO	GSM1410614	Testis	Testis
GEO	GSM1411950	Heart	Heart
GEO	GSM1411951	Heart	Heart
GEO	GSM1411952	Heart	Heart
GEO	GSM1411953	Heart	Heart
GEO	GSM1411954	Heart	Heart
GEO	GSM1411955	Heart	Heart
GEO	GSM1411956	Heart	Heart
GEO	GSM1411957	Heart	Heart
GEO	GSM1411958	Heart	Heart
GEO	GSM1411959	Heart	Heart
GEO	GSM1411960	Heart	Heart
GEO	GSM1411961	Heart	Heart
GEO	GSM1411962	Heart	Heart
GEO	GSM1411963	Heart	Heart
GEO	GSM1411964	Heart	Heart
GEO	GSM1411965	Heart	Heart
GEO	GSM1411966	Heart	Heart
GEO	GSM1411967	Heart	Heart
GEO	GSM1411968	Heart	Heart
GEO	GSM1411969	Heart	Heart
GEO	GSM1411970	Heart	Heart
GEO	GSM1411971	Heart	Heart
GEO	GSM1411972	Heart	Heart
GEO	GSM1411973	Heart	Heart
GEO	GSM1411974	Heart	Heart
GEO	GSM1411975	Heart	Heart
GEO	GSM1411976	Heart	Heart
GEO	GSM1419770	Hippocampus ca1	Brain
GEO	GSM1419771	Hippocampus ca1	Brain
GEO	GSM1419772	Hippocampus ca1	Brain
GEO	GSM1419773	Hippocampus ca1	Brain
GEO	GSM1419774	Hippocampus ca1	Brain
GEO	GSM1419775	Hippocampus ca1	Brain
GEO	GSM1419776	Hippocampus ca1	Brain
GEO	GSM1419777	Hippocampus ca1	Brain
GEO	GSM1419778	Hippocampus ca1	Brain
GEO	GSM1420671	Olfactory bulb	Olfactory
GEO	GSM1420672	Olfactory bulb	Olfactory
GEO	GSM1420673	Olfactory bulb	Olfactory
GEO	GSM1420674	Olfactory bulb	Olfactory
GEO	GSM1420675	Olfactory bulb	Olfactory
GEO	GSM1420676	Olfactory bulb	Olfactory
GEO	GSM1420677	Olfactory bulb	Olfactory
GEO	GSM1420678	Olfactory bulb	Olfactory
GEO	GSM1420679	Olfactory bulb	Olfactory
GEO	GSM1420964	Adult heart ventricles	Heart
GEO	GSM1420965	Adult heart ventricles	Heart
GEO	GSM1420966	Adult heart ventricles	Heart
GEO	GSM1420967	Adult heart ventricles	Heart
GEO	GSM1463871	Cochlea sensory epithelia	Ear
GEO	GSM1463872	Cochlea sensory epithelia	Ear
GEO	GSM1463873	Utricle sensory epithelia	Ear
GEO	GSM1463874	Utricle sensory epithelia	Ear
GEO	GSM1463875	Cochlea sensory epithelia	Ear
GEO	GSM1463876	Cochlea sensory epithelia	Ear
GEO	GSM1463877	Cochlea sensory epithelia	Ear
GEO	GSM1463878	Utricle sensory epithelia	Ear
GEO	GSM1463879	Utricle sensory epithelia	Ear
GEO	GSM1463880	Utricle sensory epithelia	Ear
GEO	GSM1463881	Cochlea sensory epithelia	Ear
GEO	GSM1463882	Cochlea sensory epithelia	Ear
GEO	GSM1463883	Utricle sensory epithelia	Ear
GEO	GSM1463884	Utricle sensory epithelia	Ear
GEO	GSM1463885	Cochlea sensory epithelia	Ear
GEO	GSM1463886	Cochlea sensory epithelia	Ear
GEO	GSM1463887	Utricle sensory epithelia	Ear
GEO	GSM1463888	Utricle sensory epithelia	Ear
GEO	GSM1482108	Retina	Eye
GEO	GSM1482109	Retina	Eye
GEO	GSM1482110	Retina	Eye
GEO	GSM1482111	Retina	Eye
GEO	GSM1482112	Retina	Eye
GEO	GSM1482113	Retina	Eye
GEO	GSM1482114	Retina	Eye
GEO	GSM1482115	Retina	Eye
GEO	GSM1482116	Retina	Eye
GEO	GSM1482117	Retina	Eye
GEO	GSM1482118	Retina	Eye
GEO	GSM1482119	Retina	Eye
GEO	GSM1500767	Enteroendocrine cells	Intestine
GEO	GSM1513531	Palate cells	Mouth
GEO	GSM1513532	Palate cells	Mouth
GEO	GSM1513533	Palate cells	Mouth
GEO	GSM1513534	Palate cells	Mouth
GEO	GSM1513535	Palate cells	Mouth
GEO	GSM1513536	Palate cells	Mouth
GEO	GSM1513537	Palate cells	Mouth
GEO	GSM1513538	Palate cells	Mouth
GEO	GSM1513539	Palate cells	Mouth
GEO	GSM1513540	Palate cells	Mouth
GEO	GSM1513541	Palate cells	Mouth
GEO	GSM1516620	Muscle	Muscle
GEO	GSM1516621	Muscle	Muscle
GEO	GSM1516622	Muscle	Muscle
GEO	GSM1516623	Muscle	Muscle
GEO	GSM1516624	Muscle	Muscle
GEO	GSM1516625	Muscle	Muscle
GEO	GSM1516626	Muscle	Muscle
GEO	GSM1516627	Muscle	Muscle
GEO	GSM1516628	Muscle	Muscle
GEO	GSM1516629	Muscle	Muscle
GEO	GSM1516630	Muscle	Muscle
GEO	GSM1516631	Muscle	Muscle
GEO	GSM1516632	Muscle	Muscle
GEO	GSM1516633	Muscle	Muscle
GEO	GSM1516634	Muscle	Muscle
GEO	GSM1516635	Heart	Heart
GEO	GSM1516636	Heart	Heart
GEO	GSM1516637	Heart	Heart
GEO	GSM1516638	Heart	Heart
GEO	GSM1516639	Heart	Heart
GEO	GSM1516640	Heart	Heart
GEO	GSM1516641	Heart	Heart
GEO	GSM1516642	Heart	Heart
GEO	GSM1516643	Heart	Heart
GEO	GSM1516644	Heart	Heart
GEO	GSM1516645	Heart	Heart
GEO	GSM1516646	Heart	Heart
GEO	GSM1516647	Heart	Heart
GEO	GSM1516648	Heart	Heart
GEO	GSM1516649	Heart	Heart
GEO	GSM1517288	Hippocampus	Brain
GEO	GSM1517289	Hippocampus	Brain
GEO	GSM1517290	Hippocampus	Brain
GEO	GSM1517291	Hippocampus	Brain
GEO	GSM1517292	Hippocampus	Brain
GEO	GSM1517293	Hippocampus	Brain
GEO	GSM1517294	Hippocampus	Brain
GEO	GSM1517295	Hippocampus	Brain
GEO	GSM1517296	Hippocampus	Brain
GEO	GSM1517297	Hippocampus	Brain
GEO	GSM1517298	Hippocampus	Brain
GEO	GSM1517299	Hippocampus	Brain
GEO	GSM1517300	Hippocampus	Brain
GEO	GSM1517301	Hippocampus	Brain
GEO	GSM1517302	Hippocampus	Brain
GEO	GSM1517303	Hippocampus	Brain
GEO	GSM1517304	Hippocampus	Brain
GEO	GSM1518012	Embryoid bodies	Embryo
GEO	GSM1518013	Embryoid bodies	Embryo
GEO	GSM1518014	Embryoid bodies	Embryo
GEO	GSM1518018	Embryoid bodies	Embryo
GEO	GSM1518019	Embryoid bodies	Embryo
GEO	GSM1518020	Embryoid bodies	Embryo
GEO	GSM1518047	Embryoid bodies	Embryo
GEO	GSM1518048	Embryoid bodies	Embryo
GEO	GSM1518052	Embryoid bodies	Embryo
GEO	GSM1518053	Embryoid bodies	Embryo
GEO	GSM1547654	Testis	Testis
GEO	GSM1547655	Testis	Testis
GEO	GSM1547656	Testis	Testis
GEO	GSM1547657	Testis	Testis
GEO	GSM1547658	Testis	Testis
GEO	GSM1547659	Testis	Testis
GEO	GSM1547660	Testis	Testis
GEO	GSM1547661	Testis	Testis
GEO	GSM1547662	Testis	Testis
GEO	GSM1547663	Testis	Testis
GEO	GSM1547664	Testis	Testis
GEO	GSM1547665	Testis	Testis
GEO	GSM1547666	Testis	Testis
GEO	GSM1547667	Testis	Testis
GEO	GSM1547668	Testis	Testis
GEO	GSM1547669	Testis	Testis
GEO	GSM1547670	Testis	Testis
GEO	GSM1547671	Testis	Testis
GEO	GSM1547672	Testis	Testis
GEO	GSM1547673	Testis	Testis
GEO	GSM1547674	Testis	Testis
GEO	GSM1547675	Testis	Testis
GEO	GSM1547676	Testis	Testis
GEO	GSM1547677	Testis	Testis
GEO	GSM1547678	Testis	Testis
GEO	GSM1547679	Testis	Testis
GEO	GSM1547680	Testis	Testis
GEO	GSM1591586	Brain	Brain
GEO	GSM653002	Liver	Liver
GEO	GSM653003	Liver	Liver
GEO	GSM673634	Primary somatosensory cortex	Brain
GEO	GSM673635	Primary somatosensory cortex	Brain
GEO	GSM673636	Primary somatosensory cortex	Brain
GEO	GSM673637	Primary somatosensory cortex	Brain
GEO	GSM673638	Primary somatosensory cortex	Brain
GEO	GSM673639	Primary somatosensory cortex	Brain
GEO	GSM673640	Primary somatosensory cortex	Brain
GEO	GSM723767	Bonemarrow	Bonemarrow
GEO	GSM723768	Cerebellum	Brain
GEO	GSM723769	Cortex	Brain
GEO	GSM723770	Heart	Heart
GEO	GSM723771	Kidney	Kidney
GEO	GSM723772	Liver	Liver
GEO	GSM723773	Lung	Lung
GEO	GSM723774	Spleen	Spleen
GEO	GSM728908	Left ventricle	Heart
GEO	GSM728909	Left ventricle	Heart
GEO	GSM728910	Left ventricle	Heart
GEO	GSM728911	Left ventricle	Heart
GEO	GSM747481	Brain	Brain
GEO	GSM747482	Kidney	Kidney
GEO	GSM747483	Liver	Liver
GEO	GSM747484	Muscle	Muscle
GEO	GSM747485	Testis	Testis
GEO	GSM752614	Brain	Brain
GEO	GSM752615	Brain	Brain
GEO	GSM752616	Brain	Brain
GEO	GSM752617	Cerebellum	Brain
GEO	GSM752618	Cerebellum	Brain
GEO	GSM752619	Cerebellum	Brain
GEO	GSM752620	Heart	Heart
GEO	GSM752621	Heart	Heart
GEO	GSM752622	Heart	Heart
GEO	GSM752623	Kidney	Kidney
GEO	GSM752624	Kidney	Kidney
GEO	GSM752625	Kidney	Kidney
GEO	GSM752626	Liver	Liver
GEO	GSM752627	Liver	Liver
GEO	GSM752628	Liver	Liver
GEO	GSM752629	Testis	Testis
GEO	GSM752630	Testis	Testis
GEO	GSM781690	Brain	Brain
GEO	GSM781691	Liver	Liver
GEO	GSM781692	Brain	Brain
GEO	GSM781693	Liver	Liver
GEO	GSM789705	Triceps brachii muscle	Muscle
GEO	GSM789706	Triceps brachii muscle	Muscle
GEO	GSM789707	Triceps brachii muscle	Muscle
GEO	GSM789708	Triceps brachii muscle	Muscle
GEO	GSM789709	Triceps brachii muscle	Muscle
GEO	GSM789710	Triceps brachii muscle	Muscle
GEO	GSM789711	Triceps brachii muscle	Muscle
GEO	GSM789712	Triceps brachii muscle	Muscle
GEO	GSM789713	Triceps brachii muscle	Muscle
GEO	GSM789714	Triceps brachii muscle	Muscle
GEO	GSM789715	Triceps brachii muscle	Muscle
GEO	GSM789716	Triceps brachii muscle	Muscle
GEO	GSM797702	Thymus	Thymus
GEO	GSM797703	Thymus	Thymus
GEO	GSM797704	Thymus	Thymus
GEO	GSM797705	Thymus	Thymus
GEO	GSM797706	Thymus	Thymus
GEO	GSM797707	Thymus	Thymus
GEO	GSM797708	Thymus	Thymus
GEO	GSM824791	Dorsal root ganglia neuron	Nerve
GEO	GSM824792	Dorsal root ganglia neuron	Nerve
GEO	GSM824793	Dorsal root ganglia neuron	Nerve
GEO	GSM824794	Neuron	Nerve
GEO	GSM824795	Neuron	Nerve
GEO	GSM849960	Embryoid bodies	Embryo
GEO	GSM849961	Embryoid bodies	Embryo
GEO	GSM849962	Embryoid bodies	Embryo
GEO	GSM849963	Embryoid bodies	Embryo
GEO	GSM900183	Ovary	Ovary
GEO	GSM900184	Mammarygland	Mammarygland
GEO	GSM900185	Stomach	Stomach
GEO	GSM900186	Smintestine	Intestine
GEO	GSM900187	Duodenum	Intestine
GEO	GSM900188	Adrenal gland	Adrenalgland
GEO	GSM900189	Lgintestine	Intestine
GEO	GSM900190	Genitalfatpad	ND
GEO	GSM900191	Subcfatpad	ND
GEO	GSM900192	Thymus	Thymus
GEO	GSM900193	Testis	Testis
GEO	GSM900194	Kidney	Kidney
GEO	GSM900195	Liver	Liver
GEO	GSM900196	Lung	Lung
GEO	GSM900197	Spleen	Spleen
GEO	GSM900198	Colon	Intestine
GEO	GSM900199	Heart	Heart
GEO	GSM908344	Liver	Liver
GEO	GSM908345	Liver	Liver
GEO	GSM929703	Brown fat	Adipose
GEO	GSM929706	Kidney	Kidney
GEO	GSM929707	Heart	Heart
GEO	GSM929708	Cortex	Brain
GEO	GSM929709	Cerebellum	Brain
GEO	GSM929710	Lung	Lung
GEO	GSM929711	Liver	Liver
GEO	GSM929712	Olfactory bulb	Olfactory
GEO	GSM929713	Limb	Limb
GEO	GSM929714	Thymus	Thymus
GEO	GSM929715	Testis	Testis
GEO	GSM929716	Smintestine	Intestine
GEO	GSM929717	Bonemarrow	Bonemarrow
GEO	GSM929720	Spleen	Spleen
GEO	GSM929721	Liver	Liver
GEO	GSM929722	Placenta	Placenta
GEO	GSM929723	Wholebrain	Brain
GEO	GSM929724	Heart	Heart
GEO	GSM949846	Neocortex	Brain
GEO	GSM949847	Neocortex	Brain
GEO	GSM949848	Neocortex	Brain
GEO	GSM949849	Neocortex	Brain
GEO	GSM949850	Neocortex	Brain
GEO	GSM949851	Neocortex	Brain
GEO	GSM949852	Neocortex	Brain
GEO	GSM949853	Neocortex	Brain
GEO	GSM949854	Neocortex	Brain
GEO	GSM949855	Neocortex	Brain
GEO	GSM949856	Neocortex	Brain
GEO	GSM949857	Neocortex	Brain
GEO	GSM949858	Neocortex	Brain
GEO	GSM949859	Neocortex	Brain
GEO	GSM949860	Neocortex	Brain

## Sheet: 8B
Tissue-specific genes defined by the meta analysis in this study.
Symbol	A tissue specifically expressing a designated gene	DESeq2-normalized average read count in each tissue type
		Brain	Bladder	Placenta	Liver	Limb	Nerve	Bone marrow	Ovary	Testis	Sperm	Embryo	Olfactory tissue	Teeth	Adipose	Lung	Blood vessel	Heart	Eye	Intestine	Ear	Mouth	Muscle	Kidney	Spleen	Thymus	Mammary gland	Stomach	Adrenal gland
1300017J02Rik	Liver	3.93421	6.28914	337.298	14484.3	13.6735	8.54821	274.66	21.2269	94.8174	431.182	248.267	8.11268	4.2334	4.4796	4.15102	4.61825	7.86414	1.34166	4.58322	2.47627	1.46371	27.6621	15.4922	148.581	3.48801	13.0299	5.03758	3.39393
1600015I10Rik	Placenta	0.91578	0.13525	1505.47	0	0.282634	0.147975	0	0	5.41974	0.0802901	0.198605	0.70754	0.210042	2.85046	0.120183	0	2.86358	0.0781855	1.16666	0.186938	0	1.66374	0.0358399	0	1.13327	2.04755	0	0.188552
1700001F09Rik	Sperm	0.0800414	0	0	0	0	0.482498	0	0	60.2611	1187.22	26.2392	0.0128443	0	0.292013	0	0	0.0201036	1.96272	0.0134219	0	0.0987309	0	0.587141	0	0	0	0	0
1700001J03Rik	Sperm	1.99659	11.2258	10.1122	1.6084	1.60472	5.03472	2.08357	6.95689	503.456	2583.79	60.2481	5.06208	1.17279	8.64232	8.99382	0.767991	2.76867	28.9533	4.7527	1.63993	0	13.4881	27.6799	10.2468	2.45006	15.6359	5.03758	9.8047
1700001L19Rik	Sperm	131.201	2.02876	17.8196	1.37521	5.24602	28.1889	0.10843	17.1019	469.962	2674.3	111.321	61.1678	64.9954	1.99467	73.2787	2.70274	0.290545	21.5129	2.21688	214.957	0.738517	6.92157	13.891	3.21946	1.52053	0.186141	2.0743	0.754208
1700006A11Rik	Embryo	0.0327415	0	0	0	0.0287321	0	0	0	411.447	1592.84	10230.1	0	0	0.734102	0	0	0.0308927	0	3.40056	0	0	0	0	0	0	0.372282	0	0
1700012B09Rik	Sperm	7.38352	0	0.536758	0.12834	0.014366	6.4983	1.68635	3.81565	386.615	3736.53	646.747	39.0807	2.92687	0.888246	27.9004	0	0.132686	0.021483	0.0858892	15.527	0.217685	0.313742	0	0.0722398	0.0806793	0	0	0
1700019A02Rik	Sperm	2.23216	0.13525	0.808831	2.47171	4.54645	1.48089	1.29326	0.21444	692.982	6855.74	1066.75	1.61429	0.634283	1.45916	0.507416	0.38728	0.554803	3.27529	1.30718	3.6914	0.0449981	2.34846	1.08332	3.36394	0.447659	0	0.296328	0
1700020N15Rik	Sperm	0.0119972	0	0.0117627	0	0	0.119275	0	0	19.1435	105.031	1.73899	0	0	0	0	0	0	0.0248267	0	0	0	0	0	0	0	0	0	0
1700028P14Rik	Sperm	12.5835	0.0676252	12.9569	0.0974179	0.282634	5.1232	0.786692	28.2149	533.849	2776.79	256.793	3.7452	8.45365	2.21451	49.1668	0	0.0543124	4.54092	0.485795	294.303	0.142033	0.149718	1.6943	0	0.142921	0	0	0
1700029J07Rik	Sperm	66.5098	191.109	71.3799	26.4598	61.2362	77.4988	31.4529	154.187	328.109	2118.65	113.875	52.7357	63.4636	74.4823	160.326	32.5433	41.2887	386.715	20.2418	101.966	11.3771	64.5394	125.595	73.5228	22.4931	24.7568	21.632	50.7205
1700034E13Rik	Sperm	0.158762	0	0	0.268795	0.114928	0.117525	0.00859978	0.203375	626.564	3197.74	10.5615	0.70754	0	2.37273	3.00492	0	0.0124398	0	0.97159	2.90824	0.0449981	0.848896	0.0537598	1.07315	0.470236	0	0	0
1700057G04Rik	Sperm	0.291568	0	0.282737	0.340853	0	0.171024	0.138038	0.21444	191.523	961.76	26.4426	0	0.0700142	0.629094	0.634193	0.0763008	0.0315366	0	3.29268	0	0.147776	0.424448	0	0	0	0	0	0
1700109H08Rik	Sperm	23.3252	40.5751	39.5775	22.1847	34.2195	18.7509	35.5893	56.7601	412.092	2752.5	35.9924	22.9725	23.2577	12.8155	21.0415	8.60007	10.7471	39.6442	17.2573	9.26776	2.8439	67.9242	23.7451	42.7408	45.9477	10.2378	2.0743	4.90235
1700125H20Rik	Sperm	1.69505	0.405751	9.12537	0.305141	1.81907	1.66862	0.44444	10.9801	121.681	847.8	133.053	3.1124	1.07402	1.38452	1.25017	0.837024	0.413232	1.12617	0.629651	0.375654	1.44694	0.33939	0	0.722398	0.888803	0	0	47.7036
1810065E05Rik	Intestine	0.474192	0.676252	0.306263	0.107044	0.20524	0.99561	0.056742	4.90312	14.1914	73.4042	6.07832	0.694696	0	0.150076	1.38024	0.281986	0.0796948	0	594.578	0.203204	0.182293	0	0	0.361199	2.10414	1.11685	0.296328	0
2010003K11Rik	Intestine	0.13446	3.98988	40.3486	434.054	0.087568	4.6189	0.844127	18.8259	7.1791	14.2563	18.0575	0	0.350071	552.286	3.40546	0	0.566453	0.0675934	3269.38	0	0	8.19596	48.192	0.14448	1.37652	168.83	45.6345	119.165
2010106E10Rik	Intestine	0.211345	0.270501	0.0235253	0.397631	0.0945042	0.0963303	0.653846	0	0.914182	0.998434	0.721297	0.315247	0.210042	0.373992	0.404849	0.206034	0.141303	0.613247	3946.36	0	0	0.839325	1.52546	0	0.0788062	0.186141	0	0
2010109A12Rik	Sperm	1.79466	2.36688	8.81247	4.2026	2.36821	2.03005	9.39343	2.78772	59.0154	489.931	75.5574	1.49215	1.18339	14.3688	1.76327	1.26718	2.09535	2.29554	2.96075	2.97429	1.17618	2.67466	5.6817	12.0214	6.34377	1.11685	0	0.377104
2010109I03Rik	Intestine	2.08095	0.676252	0.992588	1.31346	0.0574641	4.721	4.59133	1.75081	52.9803	182.805	32.0733	2.70907	0.0619402	2.30451	29.1505	0.844641	2.53216	0.369995	7930.38	0.0626365	0	2.43135	1.15655	50.0579	23.7914	14.519	1508.01	61.2794
2200002D01Rik	Intestine	4.06029	799.87	232.481	232.312	6.45854	20.9554	69.4751	61.0778	103.715	53.5365	264.495	8.16828	0.820426	17.41	223.756	98.2355	39.5101	16.1363	10147.4	6.8108	202.597	13.742	245.509	59.7468	25.0899	53.4225	1949.84	43.3669
2310050C09Rik	Stomach	0.0381435	0	0	0.0382723	0.0861962	0	0	0	0.726982	0	0.397005	0	0	0.533391	6.5971	0	0.0166086	0	0.242897	0	0.257454	1.21864	0	1.07315	0.400693	54.7255	1046.33	0
2310057J18Rik	Intestine	0.0894114	0.0676252	0.135487	1.45537	0.340695	0.640763	0	0	0.280537	0.618516	0.0758153	0	0	0	0	0	0.00407781	0	189.814	0	0	0	0	0	0.566699	0	0.592656	0
2310079G19Rik	Intestine	0.00847239	0	0	0.0745381	0	0	0	0	0.736751	0.270063	0	0	0	0	0.199775	0	0	0	31.2821	0	0	0.660225	0	0	0.124483	0	0	0
2410137M14Rik	Embryo	2.99972	3.65176	2.89936	0.17087	2.81602	2.34163	2.71742	0.846694	1.97429	17.3098	99.0387	1.96745	1.34288	0.769551	2.18897	0.38728	3.59883	3.49659	0.33668	0.0314802	0.251111	7.42368	0.38443	0	0.106994	0.930706	0	0
2900092C05Rik	Sperm	0.290948	0.0676252	0	0.0986324	0.014366	0.10453	0	0.21444	159.832	1706.6	27.5754	0.312045	0	2.67288	0	0	0.00621988	0.391771	0.728692	0.039893	0.0449943	1.60329	0	0	0	0	0	0
3830403N18Rik	Sperm	3.05072	8.8589	57.9233	9.57372	2.73841	5.97556	6.5709	9.96591	54.982	474.936	10.9398	0.0642213	1.40706	7.71458	4.2984	37.1057	8.62764	0.348807	4.26951	6.9583	0.632477	6.49545	5.49002	14.24	11.5624	0.558424	0	0
3830406C13Rik	Ear	297.326	539.581	182.688	311.517	171.931	336.945	142.262	115.664	429.389	1262.43	608.42	102.843	298.75	738.123	413.413	317.997	145.517	291.624	209.219	8902.78	200.955	277.829	417.472	387.937	176.51	101.633	17.4834	22.8148
3830417A13Rik	Placenta	0.566748	6.35677	3382.92	0.113114	5.00518	0.485967	0.632759	0	54.4031	397.686	68.1768	0	0	8.19292	1.21455	0.669266	0.118004	0.0248267	0.258276	0.18343	1.87037	0.124193	0.0179199	0	0.0155604	6.14266	0	0
4921501E09Rik	Sperm	0.306218	0	0	0.24586	0	0.07655	0	0	191.842	1149.32	52.573	0.0128443	0.344236	0.804487	0.404849	0	0.0442233	0.151513	1.21449	0.0314802	0.0372363	0.140471	0	0	0.0368757	0	0	0
4921504E06Rik	Sperm	0.276197	0	0	0.214817	0	0.410087	0	0.959446	209.537	1667.78	77.8675	0	0	0.708784	1.73365	0	0.181596	0.0624752	0.552968	0.0314802	0.177826	0	1.80938	0.0722398	0	0	0.296328	0.565656
4921539E11Rik	Sperm	0.256954	0.0676252	1.08791	0.127364	0.521396	0.154123	1.26552	0	486.871	2462.74	75.8719	0	0.12388	0.811382	1.29584	0	0.172703	1.88379	1.65469	15.0776	0.0568421	0.293523	0	0	1.02137	0	0	0
4930404N11Rik	Stomach	209.75	129.84	146.227	150.812	62.1706	249.893	155.73	186.785	311.297	448.093	165.194	374.055	232.808	165.813	265.28	134.985	103.593	244.25	223.66	14.9865	78.8949	47.3083	118.069	234.081	136.49	537.39	4309.21	563.204
4930415L06Rik	Sperm	0.00728787	0	0	0.987482	0	0	0	0	4.9939	39.4024	6.48577	0	0	0	0	0	0.0598978	0	2.67187	0	0	0	0	0	0	0	0	0
4930430F08Rik	Ear	178.414	105.698	49.8798	140.961	92.2895	139.823	69.1492	75.1876	202.969	605.148	420.66	111.115	228.193	227.687	81.71	89.6325	66.8649	294.288	30.6588	5699.6	114.241	156.148	100.477	69.7263	85.6698	47.466	52.1538	88.6194
4930453N24Rik	Sperm	280.466	355.37	361.076	391.398	299.189	216.554	522.409	227.999	2278.99	14807.5	2497.25	124.475	209.534	706.519	321.731	383.71	240.196	297.841	184.105	521.77	310.467	1132.69	245.428	379.771	300.348	210.898	486.275	635.608
4930486L24Rik	Placenta	5.29432	6.69489	2021.1	7.15448	2.36335	10.2979	82.5131	71.5675	300.639	190.948	14.6286	2.67716	2.09783	45.39	37.5396	13.7268	27.8507	1.16183	2.30599	2.30745	1.10461	18.9403	8.36294	41.699	29.6701	8.37635	0	92.0133
4930505A04Rik	Sperm	3.71439	7.03302	1.19834	0.332943	0.652062	3.32535	0.128606	4.88785	520.434	3411.29	51.1732	4.39338	3.09432	4.55484	12.6338	1.10412	0.972316	1.02961	0.808435	26.4814	1.11064	1.22438	1.69626	0	0.454676	0.930706	0	0
4930513O06Rik	Sperm	0.0374795	0	0.0117627	2.23544	0.14366	0.00645559	0	0	41.5226	212.558	2.89294	0	0	0.442089	0.0812878	0	0	0	0.485795	0	0	0	0	0	0	0	0	0
4930522H14Rik	Sperm	0.130461	0	0.242571	0.0666269	0	0.0031094	0	0.428879	155.633	1102.34	23.1858	0	0	1.93471	0	0	0.00747819	0.0263086	0	2.73123	0	0	0.266008	0	0.454676	0	0	0
4930524N10Rik	Sperm	0.0116981	0	0	0	0	0	0	0	19.7866	131.113	11.2649	0	0	0.296082	0	0	0	0	0.242897	0	0	0	2.65556	0	0	0	0	0
4930539E08Rik	Intestine	86.8505	5.07189	28.9154	13.9913	5.84986	13.5603	12.6674	5.87363	90.7347	74.7326	196.619	91.7022	29.7614	4.06655	4.71565	2.21725	3.45866	13.379	3201	43.635	0.892876	2.18956	16.2509	45.7862	108.718	19.3587	424.342	0.942759
4930550C14Rik	Sperm	4.11482	12.9164	14.2685	5.72395	6.14453	10.935	13.0557	30.4857	268.463	1549.34	210.94	3.91905	2.54756	9.11792	27.2987	7.48081	2.30218	0.81829	3.63082	5.85373	10.6153	2.40559	46.3877	5.65473	6.27454	5.02581	2.37063	2.63973
4930550L24Rik	Testis	0.610419	0	1.17938	0.225398	0.0287321	0.979402	1.00735	0.203375	1680.44	194.649	9.55109	0	0	1.51294	0.592873	0.708377	0.0399844	2.69873	0.499238	0	0.137989	0.287944	0.177247	0	0.0339982	0.372282	0	0
4930562C15Rik	Sperm	11.1255	116.992	7.39685	6.11645	19.4732	16.8545	7.50288	49.5734	464.353	2329.63	216.609	33.1734	10.5402	2.89847	309.885	4.46254	15.3673	194.719	11.6517	18.6344	2.01325	12.0316	14.6408	20.2463	36.9038	31.4579	55.4134	18.6666
4930568D16Rik	Sperm	0.0394599	0	0	0.01034	0	0	0	0	30.8961	216.779	22.4444	0	0	0.683467	0.404849	0	0.0184677	0.4471	1.70028	0	0	0	0	0	0.0155604	0	0	0
4930579F01Rik	Sperm	0.148429	0.202876	6.77196	5.30625	0.65812	0.198196	0.641359	0.316127	339.846	1725.11	115.762	0	0.274222	1.08388	0.338603	0.103017	0.630367	0	0	0.220361	0.134844	0.962313	3.13075	0	0.633051	0	0	0
4932411N23Rik	Sperm	0.221691	0	0	0.312256	0	0.0340987	0	0.21444	63.6033	377.961	18.7321	0	0	0.558708	0	0	0.00621988	0	1.94318	0.0314802	0	0.212224	0	0	0	0	0	0
4932429P05Rik	Sperm	0.0163905	0	0	0	0	0	0	0	39.9588	344.842	12.386	0	0	0.979549	0	0	0.0506253	0	1.70028	0	0	0	0	1.07315	0	0	0	0
4933402J07Rik	Sperm	0.516551	0.202876	0.763	0.399762	0.167706	2.8118	0.632759	5.66815	1770.27	9226.68	102.461	0.25552	0	4.3915	0.0285393	0.102668	0.0460729	0	0.242897	0	0.405228	0.212224	0.0716798	1.07315	0	0	0	0.188552
4933417A18Rik	Sperm	0.100146	0.405751	0.0941013	0.23609	0.159398	0.0609944	0.0106677	0.21444	315.95	1786.61	38.3026	0.150052	0	3.12003	0.149228	0	0.0482911	0.251229	7.28686	0.383872	0.0449943	0.0589892	37.5931	0	0.054411	1.11685	0	0
4933430I17Rik	Sperm	9.76557	6.35677	12.4878	4.94221	19.641	18.9498	3.2554	7.41687	130.202	786.466	147.135	11.8856	6.78932	4.13269	6.49264	9.07793	4.75486	18.3186	6.19737	5.49222	4.73555	2.57868	5.00388	6.88281	9.01501	4.46739	5.33391	3.01683
4933436I01Rik	Sperm	0.19537	0.0676252	0	0	0.340695	0.0413454	0	0	177.058	947.467	10.8402	0	0	0	0	0	0.00621988	0	0.485795	0	0.0730783	0	0	0	0	0	0	0
5430427O19Rik	Spleen	6.93554	8.99415	4.51703	12.426	1.48257	32.8313	55.698	6.08387	2.37255	3.3083	11.1458	1.14498	5.42579	12.0708	43.0424	5.13176	4.70143	0.811667	9.09983	7.64131	0.922223	7.65025	7.45866	281.85	14.2553	18.6141	1.48164	1.50842
5830473C10Rik	Liver	2.24934	0.0676252	4.16615	1273.56	1.02646	1.81229	3.96822	8.66135	1.54692	6.53625	3.88669	3.01585	0.0700142	0.266696	1.41806	0.695459	0.0924648	0.024463	1.29667	0.177776	2.23321	0.174634	28.9945	3.43618	0.230071	1.48913	2.37063	0.565656
6030468B19Rik	Liver	5.48235	2.84026	6.66597	598.802	4.49057	4.80933	61.9837	1.22025	0.506103	0.16058	2.42766	1.12597	2.91805	1.00875	3.88315	1.20126	1.89632	0.308598	7.97049	1.0609	0.370489	1.31315	1.95999	91.3503	4.38836	35.3668	11.8531	2.82828
6820408C15Rik	Sperm	38.6116	10.9553	4.66774	3.34396	7.41514	23.8224	6.32929	138.161	405.623	2773.16	537.293	81.0598	23.2376	11.7764	219.722	83.488	124.795	31.8045	1.05717	10.8167	11.5284	0.896125	26.665	4.0141	1.45099	3.53668	6.81555	2.45117
8030411F24Rik	Testis	0.274162	0	0.0235253	0	0.014366	0	0	1.0722	225.824	30.0262	3.63459	0	0	0.150076	0.591277	0	0.0600312	0.0248267	0.728692	0.0752464	0	0	0	0	0	0	0	0
9130204L05Rik	Sperm	0	0	0	0	0	0.43755	0	0	6.70664	69.0455	5.79295	0	0	0	0	0	0	0	0.134389	0	0	0.424448	0	0	0	0	2.0743	0
9230112D13Rik	Sperm	0.03231	0.743877	0	0	0.355061	0.105214	0.632759	0	0.202004	28.9847	1.48667	0	0.140028	0.462263	0.0570787	0	0.202487	0	0.897977	0.989215	0.0931342	1.15405	0.197666	0	0	0.186141	0	0
A130010J15Rik	Ear	118.814	209.976	107.169	179.349	158.35	90.2977	97.3105	62.257	138.402	241.771	214.146	57.5184	78.7801	109.501	77.3472	143.875	99.1088	121.38	183.166	2622.5	77.2585	166.797	107.265	275.703	238.848	119.13	74.0821	28.0942
A1bg	Liver	0.230934	0.0676252	0.0117627	4139.14	0.0718301	0.214063	0.632759	8.52857	3.07715	11.1285	1.51613	2.66277	0	20.4682	0.546045	0.410847	7.31438	19.0986	0.730561	0	0.0481399	11.6003	8.05778	0.577918	2.42842	9.12092	0.296328	2.82828
A4gnt	Stomach	1.28704	29.0112	0.51921	5.56697	0.0657721	0.316419	4.42931	0.21444	0.100347	0.21055	26.8267	1.1223	0.255835	1.33348	0.727071	0	0.117188	0	214.615	0.364186	0.348058	0	195.898	1.07315	0.485385	1.86141	2029.26	0
A930018P22Rik	Sperm	0.373688	0.946752	2.86852	5.28224	0.303058	1.45571	0.0316312	4.07856	121.772	1152.02	72.8391	1.39578	0.0619402	12.8144	1.2333	0.579739	2.51521	13.6747	0.526215	0.201772	0.262831	3.56162	5.25508	0.0722398	0.206238	9.12092	4.1486	35.0706
Aadacl2	Stomach	0.0445553	0	0.413033	0.150501	7.23639	0.0562911	0	0	0.607473	0	3.83905	0	0	0	5.57745	0	0.0345267	0	1.7137	0	0	0.073331	0	0	0.548038	1.48913	45.9309	0
Aard	Testis	39.5389	758.687	102.894	34.4792	37.5758	93.8093	2.08825	208.064	13398.3	574.68	350.177	23.7718	42.655	3.6702	215.496	31.3039	3.14534	15.4724	25.8799	950.04	17.3664	2.10779	3.91937	1.57883	1.27512	3.72282	55.1171	5.468
Abca13	Kidney	4.06032	1.28488	4.9049	15.8104	2.53497	8.23202	176.425	4.8104	12.2758	8.62788	39.0637	6.34776	2.46914	0.800087	16.6868	3.3894	0.774359	198.755	13.8967	73.1162	1.68138	1.35781	5015.99	20.081	12.3658	1.86141	0.592656	0.377104
Abca4	Eye	126.47	25.9681	97.89	12.5164	105.2	42.0337	334.297	278.546	32.027	53.2947	43.147	116.402	35.792	10.6395	188.269	32.1506	100.401	26170.8	7.18809	24.5793	30.6681	39.9997	306.816	12.6724	4.19947	31.2717	25.7806	51.6632
Abca6	Liver	44.3289	174.676	9.13533	6062.08	17.5341	57.9798	6.4449	213.248	125.54	108.618	39.4185	39.7795	55.9533	53.1399	95.8046	117.017	248.35	128.703	9.2663	58.9319	25.6551	131.477	40.9826	9.67928	6.55316	227.651	4.44492	9.61615
Abcb11	Liver	0.995151	9.3999	27.1117	13774.8	1.44898	2.06534	7.59311	20.7938	16.1739	69.5471	35.9115	1.41483	0.12388	0.749783	0.484698	1.733	3.13579	19.092	8.94215	0.0626365	3.74473	1.33268	0.605061	0.216719	1.12771	9.12092	4.74125	0
Abcb1a	Intestine	563.021	397.027	796.623	151.445	12.1444	377.482	224.188	457.679	89.0237	120.227	236.58	643.923	215.656	108.554	578.985	29.3361	473.697	179.769	6876.74	8.29154	20.2622	380.601	187.451	173.816	27.0984	150.588	44.4492	85.0369
Abcb5	Sperm	0.518128	0	0.536758	0.211898	1.13476	0.250109	0.632759	3.04852	56.2946	4341.65	13.2344	3.71929	0	0	0	0.103017	0.0799315	0	4.66463	0	0.0401933	0	0	0	0.0155604	0	1.48164	0
Abcc6	Liver	49.4414	60.8627	86.7673	5303.3	14.4369	29.3857	10.7736	34.9852	8.93842	3.83724	6.70094	48.1697	14.71	1.67152	15.9981	0.974026	1.04295	2.90537	548.247	1.57472	5.30835	1.58261	320.956	2.87915	3.16333	18.6141	97.1957	19.4208
Acat3	Liver	25.8086	7.57402	7.11477	1826.84	9.869	22.8733	10.0375	4.7419	37.9596	12.5917	11.8133	9.41827	27.9244	37.4391	6.10845	2.10237	1.6517	4.48959	10.9128	14.1533	3.67796	4.03043	114.85	15.334	10.3582	8.00407	1.48164	3.95959
Acbd7	Ear	4.40918	1.21725	17.8502	0.584636	0.562525	4.6313	1.81693	4.2556	12.9255	767.054	34.1033	15.9736	12.9983	2.47382	5.19849	1.98118	6.14416	31.6535	0.643638	5376	0.284137	7.53389	0.942769	0	1.4562	0.186141	0	0
Ace2	Intestine	24.6083	224.38	699.129	14.9047	22.8461	20.8734	3.83563	85.7732	63.5334	71.8203	12.2045	41.8036	20.0799	14.1197	463.188	17.8586	26.3941	7.98758	36731.3	4.63795	0.828825	17.6742	1322.85	3.2917	2.55774	5.58424	52.7464	14.707
Acoxl	Lung	2.78286	3.71938	1.65811	1.694	3.618	2.52874	2.50208	11.3163	19.6011	16.8655	28.4045	7.55143	1.74248	9.19545	1598.71	2.21147	3.23848	42.0943	13.578	6.85072	1.30592	3.43525	2.78265	23.001	52.2415	18.0557	9.4825	21.1178
Acsl5	Intestine	820.773	1313.75	1221.17	8860.8	323.647	764.487	1730.9	757.554	411.578	1264.54	324.839	334.127	978.131	8910.95	4357.56	760.663	445.307	243.013	49266.1	295.82	891.957	248.846	1190.17	1497.85	1288.27	832.982	740.821	437.629
Acsm2	Kidney	0.577415	0	0.886411	64.6235	0	0.288366	22.1466	0.21444	0.24312	0.223138	1.32082	1.5289	0	0.533391	0.973107	0	1.24805	0.103012	4.01327	0.142746	0	0	62031.2	2.22899	1.31351	1.48913	0	0
Acta1	Muscle	96.3139	19325.6	78.6051	408.807	2096.52	173.932	447.034	160.427	527.099	14.3408	78.5897	214.246	95.9096	10251.5	3982.11	1761.46	24857.7	49.3732	412.722	2.01106	760.181	916808	821.78	25.6843	28.9525	135012	28368.4	54.4915
Actb	Ear	23436.9	80492.2	36088.1	25703.7	27243.1	35606.9	69676.1	63046.6	22349.7	16578.4	38607.9	26221	25056.8	9132.9	50154.1	14533.7	17505.2	10307.8	162821	834600	62262.5	9530.67	22994.1	152853	85715.1	104763	164859	63326.7
Actn3	Muscle	23.6389	41.1837	11.9338	15.8658	77.1567	29.8894	26.7042	69.5605	227.279	58.5704	206.442	19.9391	30.8633	1799.49	86.9393	74.5194	10.5452	19.8499	9.41623	18.8667	39.6788	249816	46.465	4.38574	38.0853	11323.2	245.063	14.8956
Acvrl1	Lung	343.048	1561.53	1693.47	156.36	190.499	427.714	197.23	1022.63	670.961	245.602	73.8275	349.081	102.476	560.32	10495.9	464.489	1167.71	91.4222	689.969	16.6582	465.892	471.994	604.77	745.345	249.769	1415.98	1439.27	749.305
Acy3	Kidney	56.1841	131.937	47.5539	3832.16	33.4786	98.9086	92.3735	186.18	144.507	97.3258	81.0814	53.6542	31.9767	435.744	168.489	248.781	628.158	9.05851	2047.18	40.4173	33.0691	87.6755	53927	79.637	30.6601	620.409	466.421	1085.87
Adam10	Ear	1896.48	2203.3	4344.11	2535.07	1884.35	2379.97	3310.54	1711.3	2394.28	2068.3	917.619	865.992	1352.89	936.212	2051.98	2937.55	998.927	862.849	2045.38	33005.4	3107.18	934.725	1303.27	1411.25	2479.89	955.09	852.24	336.565
Adam24	Sperm	0.695523	0	0.035288	0.45393	0	0.0606149	0.632759	0.21444	451.027	2703.44	46.6036	0	0	1.71772	0.404849	0	0.0517858	0	2.67187	7.48915	0	0	0	0	0.0155604	0	0	0
Adam25	Sperm	0.177449	0	0	0.219367	0	0.163877	0	0.101687	159.357	884.756	26.4418	0	0	0.566847	0.404849	0	0.0176042	0	0	0	0	0	0.0179199	0	0	0.372282	0	0
Adam26a	Sperm	0.144695	0	0	0.0305556	0	0.0129383	0	0	143.376	817.793	19.6914	0	0	0.896385	0.404849	0	0.00407781	0	0.485795	0	0	0	0.0179199	0	0	0	0	0
Adam26b	Sperm	0.0208677	0	0	0.0986324	0	0.0321056	0	0	50.086	423.331	9.57435	0	0	0.446158	0	0	0.0264671	0	0.242897	0	0	0	0	1.07315	0	0	0	0
Adam34	Sperm	0.207115	0	0	0	0	0.114811	0	0	69.4572	349.942	12.7387	0	0	0.266696	0	0	0.0734022	0	2.18608	0	0	0	0	0	0	0	0	0
Adam39	Sperm	0.0341808	0	0	0.117089	0.355061	0.0163386	0	0	135.602	719.926	14.7653	0	0	0.566847	0.838238	0	0.0144787	0	0.97159	0	0	0.424448	0	0	0	0	0	0
Adam7	Sperm	2.00319	0.541001	1.69382	1.71762	0.749591	2.04592	2.56304	0	26.7531	809.866	22.4008	1.09778	0.12388	0	25.4085	0	0.0789843	5.1414	9.47171	49.3343	0.104833	1.09559	2.82787	0	0.0216389	0.372282	16.8907	0
Adamts5	Mouth	79.8568	606.327	390.388	70.3507	416.081	673.508	148.67	726.66	1797.83	567.138	78.307	328.586	17.5654	551.992	394.245	438.381	862.392	961.471	66.9633	968.52	11842.3	661.702	672.494	195.389	14.5077	1947.41	135.126	510.033
Adh4	Liver	0.155873	0.338126	0.470507	2204.14	0.420833	0.349328	3.84819	1.27557	94.6152	192.371	82.2504	0.0256885	0	8.25688	0.684866	0	0.766928	0.199365	314.349	0.239358	0.0898493	1.14122	2.06278	0	0.551814	2.97826	0	0.942759
Adh6a	Intestine	0.00939591	5.81576	1.0219	0.658441	0.355061	0.111251	0.0435652	0.406749	0.473992	2.73081	8.63153	0	0	1.09933	1.03281	0	0.146727	0.0624752	10057.5	0.0752464	0.0372363	0.347952	13.5608	1.07315	0.660914	1.30299	6.81555	0
Adk	Liver	704.656	845.315	613.982	12919.1	590.837	702.547	449.859	694.866	902.576	398.724	1137.36	1288.22	1008.88	2040.55	1380.45	1226.34	2345.03	301.894	671.696	1520.69	1395.28	1630.58	2095.18	302.132	333.045	469.076	210.689	202.316
Adss	Ear	1282.97	971.638	1974.43	1325.07	1265.08	1135.34	2996.26	1372.21	1542.9	4036.22	2547.6	436.636	965.598	1073.61	1222.72	646.058	183.766	480.782	3340.93	23037.7	1428.28	459.089	1923.86	1271.61	1277.94	483.967	830.015	735.729
Adssl1	Muscle	312.767	345.294	202.138	480.728	68.5523	843.91	658.108	44.3631	31.6678	32.446	75.4776	497.233	96.3957	1309.74	731.903	1603.35	3892.51	287.827	27.3796	34.2935	12.9352	23402.6	152.401	207.092	117.944	1117.22	354.409	301.872
Afap1	Ear	741.029	1267.84	2910.06	73.8418	808.899	1587.94	104.388	1332.52	817.091	1157.4	477.642	1059.33	359.94	899.373	855.992	1035.84	1240.5	524.502	251.354	23027.3	3079.13	345.903	1000.67	431.328	1011.44	2447.38	1087.52	1194.1
Afap1l2	Placenta	344.58	365.041	4699.31	50.2399	108.777	510.247	42.0028	850.653	269.647	378.965	56.6565	631.469	400.466	79.5765	331.405	129.372	146.559	27.1654	83.8564	745.228	212.807	119.278	365.323	256.378	44.9412	241.611	395.006	272.08
Afm	Liver	0.44865	0	53.7913	6403.51	0.383793	1.18722	4.72701	3.63441	13.9862	164.286	24.1835	0.0256885	0	0.562778	0.875057	0.484521	0.396731	0.195033	19.5537	0.0913096	0.616771	0.424448	1013.04	1.65107	0.740619	2.23369	5.33391	0
Ager	Lung	29.3949	73.1028	58.4294	19.6418	94.0802	38.5494	69.4072	56.1899	41.4434	19.7349	22.9833	40.2909	9.04313	16.9624	29971.5	38.3168	22.0327	46.1739	45.2707	20.0252	24.673	6.68294	84.0036	160.124	156.739	96.0488	38.5227	33.5622
Agl	Muscle	868.671	1308.07	1060.79	1783.57	708.029	1117.47	412.329	642.801	612.115	568.26	655.567	590.209	865.422	4271.8	537.618	3918.89	7137.01	881.391	391.831	424.03	1143.72	38036	1224.95	333.857	690.904	1700.03	404.784	739.312
Agmat	Liver	7.9967	1.69063	0.907811	3952.26	1.00515	7.62601	3.23201	10.4475	2.84986	3.52995	3.01167	3.62089	5.44226	0.266696	2.40304	14.1363	16.0347	2.88818	606.152	0.220824	0.180996	3.30556	60.7981	4.88098	1.05472	17.125	1.18531	189.118
Agt	Liver	511.614	23.4659	356.061	21163.9	6.50041	1401.25	62.6433	2193.98	855.301	1296.36	83.4034	1043.92	694.816	60.4043	39.0706	86.3784	147.42	172.01	428.613	21.8234	12.6989	318.302	946.388	11.5166	11.6165	603.47	1489.94	445.548
Agxt	Liver	0.843323	0	0.670472	7317.82	0.100562	0.554279	1.27333	4.26876	3.18492	0.540126	4.61636	0	0.548443	0	3.58157	0	0.238718	0.144953	19.4652	0.127957	0	3.26783	6.70552	0.288959	1.59243	3.72282	4.74125	3.39393
Ahcy	Liver	340.319	431.651	586.145	11051.4	1308.25	527.77	582.783	702.509	198.302	182.35	498.11	206.711	279.979	48.4899	102.151	444.043	67.0798	325.916	874.714	249.032	424.076	265.826	1397.78	310.365	240.368	394.992	373.67	411.232
Ahsg	Liver	4.55901	9.9409	644.753	270722	16.0372	6.49694	105.047	115.572	144.812	3.38527	11.8782	0.140604	0.812082	5.25505	31.9667	988.487	135.682	0	32.3727	0.491516	0.317349	40.0478	508.441	17.4394	19.9	288.519	86.5278	146.882
AI182371	Liver	6.45235	18.7322	11.3155	11125.7	10.1428	10.996	10.2383	8.08232	12.9953	30.0584	22.8074	5.72808	3.57578	10.4458	53.1472	3.75294	5.57229	5.61007	7.10963	1.21209	2.18999	4.66184	29.4298	20.8547	15.4653	10.2378	4.44492	2.26262
Aipl1	Eye	2.02865	7.64164	1.66074	0.929126	5.59628	4.49717	24.1632	23.1452	18.0461	19.6702	14.5894	13.8329	0.12388	0.266696	1.95587	4.9259	1.97697	11086.4	2.38937	1.72791	7.41788	1.32754	0.27691	2.67287	11.2501	3.72282	4.1486	1.88552
Akap14	Sperm	7.17277	0.338126	2.49625	2.12154	2.64443	4.35837	6.41836	102.886	113.962	657.139	25.1069	2.55658	3.66684	1.3326	106.101	0.373307	2.75438	2.88177	3.50238	68.8863	0.0449981	3.92124	1.75178	5.88189	9.41998	0.372282	0	0.377104
Akp3	Intestine	0.159787	0.338126	0.336672	2.7076	0.287321	1.11863	0	6.1123	5.126	13.2755	4.47968	1.38939	0.371034	0	0.337981	0	0.26581	0.352184	66022.1	0	0	0	0	2.36303	2.65134	1.11685	47.1162	0.942759
Akr1b7	Sperm	1.01269	31.1076	18.9852	87.5586	0.123236	1.0457	7.53535	30.1859	95.0741	151565	15.9287	0.459053	0.449729	4.72055	12.9966	2.06159	4.13797	0.970055	2321.61	1.82603	1.53848	0.937518	283.881	28.0064	2.0559	0.186141	8.88985	6720.93
Akr1c20	Liver	0.0494014	0.0676252	0.0117627	1062.22	0	0.103745	0	2.35884	0.535465	0.314116	2.96197	0	0	0.266696	0	0	0.154735	0.311409	4.51244	0	0	0	10.2989	1.07315	0.0311208	0.186141	0	0
Akr1c21	Kidney	1.39199	6.69489	1.46278	3.78814	1.82523	1.41041	11.3897	1.60276	2.29866	6.3701	12.4866	0.506181	0.812082	1.6188	3.11562	0	0.560889	22.8741	2.3894	12.3839	0.176334	0.0846472	15676.5	0	0.372182	1.48913	0	0
Akr1c6	Liver	0.684687	0	0.035288	17488.1	0	0.0287323	10.1241	9.81996	0.320086	0.0802901	1.15351	0.694696	0	0.800087	0.24535	0	2.30933	0	3.10276	0	0	1.48557	19.1322	0.216719	0.233406	1.86141	1.77797	0.188552
Alb	Liver	19.6221	50.516	2173.06	1.9452e+06	267.733	241.886	877.637	876.354	49.6449	2.89108	20.6734	0.436409	0.832096	59.3278	112.849	2.473	155.955	0.166162	395.48	0.131203	0.238413	81.0143	536.419	85.7305	46.7191	785.702	26.3732	97.1042
Aldoa	Muscle	17027.2	11790.2	5646.18	3377.86	3889.37	15012.2	9089.8	11914.8	6486.01	4105.59	19454.4	31076.5	30123.7	71646.6	9679.64	33025.8	62971.4	35832.9	11673.8	2606.97	7808.49	400043	16080.1	4858.26	2701.62	75291.7	38925.7	44580.8
Alox12b	Stomach	60.6152	0.405751	6.37379	0.221054	1.94767	9.28184	0.632759	2.28138	25.7686	4.2448	12.3325	9.10395	28.3716	0.313292	127.738	0.196751	0.587799	32.8333	0.766815	0.0311563	0.594049	9.58492	2.78834	0.14448	3.49063	26.0598	2390.18	0.377104
Alox8	Bloodvessel	58.7837	7.50639	2.7736	0.718378	0.9773	49.4492	6.823	0.508436	3.93341	0.791858	2.09487	15.1185	77.3885	0.266696	2.17445	1633.8	7.71153	15.001	1.05747	3.94685	4.34614	0.892849	2.17293	6.47026	7.98081	2.60598	6.51922	0
Aloxe3	Stomach	85.5445	86.6955	55.296	1.79517	7.9368	45.9324	4.61194	18.0187	40.053	20.1949	16.1595	40.8243	187.391	2.51568	69.6796	1.60519	2.23179	66.8322	25.423	10.2544	7.03361	1.97899	1.36318	12.2599	3.00352	50.4443	1322.51	31.6767
Alpi	Intestine	0.485596	0.608627	0.9014	1.60382	0.574641	0.563348	0	9.06123	10.8359	14.2187	5.50819	0.295671	0	0.146006	1.59449	0.0763008	0.209956	0.314071	86901.2	0	0	0.0996656	0.780647	0.216719	3.58438	0.744565	533.094	7.54208
Ambp	Liver	2.14195	9.53515	502.586	57472.4	15.2452	14.8909	31.8879	20.1858	4.84799	9.21341	17.4911	0.0128443	0	2.66696	3.58631	0.0909723	6.71604	0.274318	964.606	0	0.0372363	14.8997	62.5118	13.8274	3.15681	26.8043	81.1939	5.27945
Amdhd1	Liver	4.10751	16.4329	17.2977	5068.92	4.71575	1.70426	10.9693	25.6437	2.08274	1.9196	35.7803	1.67947	0.333923	2.48433	4.8401	0.383337	3.59448	0.154543	5.55166	5.70048	0.938321	2.15059	43.1927	8.67836	8.4939	11.1685	8.59352	5.27945
Ampd1	Muscle	0.998405	0.946752	2.89606	1.67915	50.0751	5.13336	3.24082	0.824563	10.1449	13.3538	13.1295	8.4887	0.0700142	290.449	26.9235	6.3929	1.45654	0.867306	2.00434	3.23956	1.44906	22106.1	9.23562	84.069	213.156	2746.89	26.3732	0
Ang	Liver	40.2665	219.511	103.312	7531.21	16.2304	63.8157	19.9951	72.804	22.7345	15.8332	32.1508	17.112	21.9611	25.2036	367.984	12.8704	24.6003	6.24259	267.95	0.971412	68.2423	32.5304	268.594	16.7588	6.64821	112.057	283.29	20.5522
Ang4	Intestine	0.0913635	4.59851	0.0235253	5.44577	0	0.0419344	0	0.406749	4.00897	1.99974	0.71245	0	0	0	0.173499	0.201393	0.041018	0	1913.81	20.9907	0	0.0935053	8.20866	0	1.35718	0	0	0
Angptl3	Liver	3.30507	3.51651	32.709	17270.6	10.3442	4.4298	18.8426	13.1272	1.47888	2.43964	1.28299	4.09415	2.15259	110.827	15.5477	2.55802	21.4999	8.00121	6.26619	9.04597	0.0449981	4.14871	358.115	1.28987	2.89531	4.28125	2.37063	1.50842
Ankrd2	Muscle	3.59838	1.3525	188.99	13.7134	2.24327	4.16355	0.699654	12.0724	6.76065	9.31587	2.74408	3.44253	2.92199	149.901	1.37542	3.90365	14.3269	10.3689	1.06388	2.12307	1.74573	2486.19	3.03362	93.0728	0.537234	60.682	3.25961	3.77104
Ankrd33	Eye	0.571519	1.082	1.12898	0.0542182	0.0801382	1.99807	0.632759	0.632254	0.810718	0.202733	0.422781	0	0.0700142	1.04586	3.76586	0.309052	0.611171	2644.14	0.0198758	0	0.0730783	0.304992	0.0179199	0.14448	0.0311208	0.744565	0	1.13131
Ankrd42	Sperm	191.677	53.4239	92.1013	29.2515	79.9552	149.168	16.5895	189.856	1850.32	11624.8	1438.35	147.735	123.888	56.9621	210.945	28.6179	21.5295	198.775	21.9407	1258.62	139.399	13.5909	125.934	5.4589	6.70775	25.6875	8.29719	45.6296
Ankrd7	Sperm	1.37717	0.338126	0.471846	0.506302	2.84066	0.858686	4.5351	0.857759	464.211	4085.2	419.505	1.37115	0.678158	3.81672	0.122594	0.0763008	0.356214	2.40668	1.48814	2.33079	0.0449981	0.511166	0.0537598	0	2.69323	0	0	0
Ano2	Eye	69.7309	2.84026	36.8041	2.89233	5.47201	5.24796	3.28772	4.52957	26.0548	34.5819	5.22197	24.0014	184.401	1.22814	3.89422	2.16504	1.50956	1499.12	19.6574	11.9735	1.74153	1.79575	3.03956	1.14539	0.798008	4.65353	4.1486	0.754208
Ano5	Muscle	36.1284	2.02876	3.18085	3.53649	46.3922	23.2141	8.23641	86.6836	44.5981	159.735	251.584	13.9729	21.9439	125.515	32.282	20.1872	24.0358	10.7142	7.41157	20.9518	42.0644	6324.13	73.0865	13.9101	0.971593	216.296	13.3348	1.69697
Anp32e	Ear	2657.78	1454.35	1745.3	1479.24	4578.81	2428.48	3932.55	2269.2	1977.71	1206.19	3466.15	2499.22	1752.12	1385.19	1699.13	3136.27	2276.14	7624.39	1057.44	39111.6	1172.08	3479.87	1626.27	2452.14	7794.76	292.8	258.102	312.43
Anpep	Intestine	62.1132	820.564	371.253	4231.43	537.751	733.36	93.1033	1711.14	162.431	79.647	229.1	174.933	26.2272	156.774	1848.06	520.09	492.778	6.03844	194714	15.9752	76.9693	298.895	3276.93	645.387	105.786	2093.72	4475.15	235.313
Anxa10	Stomach	0.384616	0.270501	0.424796	0.0824496	0.0574641	1.72138	1.27619	0	0.0559336	1.79647	3.50137	1.531	0	0	0.19286	0	0.0814151	0	169.344	0	1.4545	0	0.575624	1.07315	3.78035	0	2522.05	0
Aoah	Kidney	6.82046	70.6683	19.5746	58.6718	12.8469	36.467	123.081	32.4483	19.7822	16.8434	92.1908	4.86516	4.50269	22.3976	25.5652	8.18354	24.6189	2.39149	24.7044	2.68287	0.207926	9.7755	1194.9	53.125	16.1521	70.5475	11.5568	8.86194
Aox4	Stomach	23.5097	10.8877	12.1971	2.98195	12.972	9.22076	2.0903	22.6152	46.2978	59.1049	59.0691	33.5886	7.27988	1.42467	7.65229	4.04425	0.968312	0.603593	6.59676	14.7767	9.29829	3.14802	3.5203	4.23082	5.85427	3.35054	513.833	0
Ap1g1	Ear	2394.61	1925.29	3467.32	2808.34	2370.4	2200.5	2234.41	1864.78	2037.23	3212.07	3161.51	1696.44	2346.1	2074.31	2455.4	1337.12	1429.12	2171.69	2604.56	18083	1583.48	1943.52	3602.85	1636.09	2663.19	1766.85	1207.54	1024.97
Apcs	Liver	2.57464	0.405751	0.893962	10246.8	0.014366	0.0853126	1.26552	0.959446	0.12354	0.0440534	0.0675241	0	0	0	0.085618	0	0.533662	0.147184	1.54951	0.110412	0	9.76231	70.1466	0	0.0466811	0.744565	0	0
Apoa2	Liver	8.9454	4.80139	3909.83	156630	25.4232	21.3736	234.634	69.3888	16.9497	10.1139	333.655	7.92084	5.05694	29.4387	6.42508	1.33538	21.96	13.3907	60.1694	9.23829	13.7026	10.0238	108.322	21.9279	10.3453	150.588	11.2605	17.7239
Apoa5	Liver	0.609629	0	13.2542	38767.3	1.01222	0.15981	15.2146	21.9871	0.766873	0.563774	6.62008	0	0	1.86687	4.21387	0.0909723	4.08407	0.227229	32.8174	0.355157	0	11.4601	9.10258	4.30306	3.08185	77.807	8.00086	14.3299
Apoc1	Liver	23.8213	136.062	317.729	102139	17.5208	100.457	139.175	53.3154	218.694	161.129	687.983	61.8439	8.74189	7970	399.127	90.9996	21.981	15.8711	16.2184	63.1738	0.0461522	69.8386	690.253	59.5405	33.1423	158.965	79.1196	551.514
Apoc4	Liver	0.264485	0.676252	6.53249	16873.3	0.0430981	20.8421	21.5481	12.6161	2.42269	0.45332	2.74298	0.467598	0.30102	2.12047	2.01347	0.475626	3.72597	0.371336	12.7915	0	0	3.04447	16.9125	4.0141	1.99156	38.3451	2.66695	698.396
Apoe	Liver	18012.4	9369.26	7011.27	446358	822.656	67772.1	5764.94	21223.8	4052.94	1565.15	12193.4	64948.9	26331.4	18917.5	7616.7	10377.7	7630.58	9820.16	5119.11	2055.55	204.731	3200.85	9955.75	20621.4	3112.04	33195.3	10417.4	24412.6
Apof	Liver	1.28053	3.65176	19.467	21530.8	2.87331	3.2597	17.8991	37.2713	3.79942	6.26484	21.9204	3.4014	0.588871	1.42232	1.65136	0.299419	3.47833	0	4.77552	1.43844	0.219235	3.85385	28.017	31.3704	3.18472	52.3057	34.6704	289.993
Apoh	Liver	3.8576	2.90788	76.2008	48922.2	2.64754	11.1076	22.8333	30.1274	148.241	744.563	30.6764	9.05179	2.65421	4.3649	3.48426	1.01897	7.71495	4.45484	22.599	3.48945	2.40877	11.06	105.206	0.577918	1.71164	36.2975	2.0743	6.22221
Apol10a	Intestine	0.0197131	0.0676252	0.117627	0.473585	0.0718301	0.0929948	1.94384	1.47895	8.30598	14.3609	0.196532	0.0128443	0	0	0.564495	0.0983757	0.264118	0.732083	2557.49	0.106403	0	0.194207	0.764262	0.0722398	0.225264	0	0	0
Apon	Liver	2.07611	0.270501	15.0786	10803.8	11.006	2.1132	20.1922	3.35358	3.31101	1.16032	13.6053	0.0256885	0	1.25104	2.16332	2.10324	2.68599	0.346607	2.11378	7.84787	1.60198	5.46326	0.739325	6.59385	7.66006	10.4239	2.96328	4.14814
Aqp2	Kidney	0.910604	0.13525	0.0588133	0.0231499	0.340695	1.70758	0.632759	137.886	104.581	150.618	26.0943	4.85662	0	7.57963	12.0777	0.205685	1.31141	9.43422	0.983371	0.0623126	0.0851876	2.98465	6766.61	0.577918	0.497932	35.9252	11.5568	9.8047
Aqp6	Kidney	31.0985	3.24601	0.389508	0.0320132	0.238164	28.9856	1.91864	2.24819	1.07546	0.284924	8.06141	20.5028	0.371641	0.266696	0.483713	0.0763008	2.61467	55.7791	0.390803	22.3026	0	0.0294946	1604.05	0.0722398	0.843685	0.558424	0	0
Arg1	Liver	7.48447	9.06177	15.5505	34446.6	29.9249	754.901	29.7418	48.6941	15.9746	4.3962	6.50939	4.77287	1.39119	4.24538	76.3759	3.66468	40.5737	13.4157	75.4932	11.0338	0.662452	73.7305	5.59022	9.66884	14.4849	30.341	50.3758	1.88552
Arg2	Intestine	44.5497	179.207	12.9779	8.91011	5.30299	41.6719	42.5071	69.0895	17.848	539.703	15.067	88.0584	16.6001	2.00552	162.974	2.14047	2.87411	202.878	4076.6	71.1235	1.7781	12.1259	135.475	17.1609	13.2637	159.523	11.2605	1.50842
Arl14	Intestine	0.0310603	21.9782	1.0957	0.609266	0.0287321	0.318318	1.29999	5.59966	2.89475	2.02646	1.95516	0.694696	0	0.266696	0.917592	0.19364	0.0430534	0.0492897	785.813	0	0	0.634566	0.391994	14.9632	0.5316	1.11685	49.4868	0
Arr3	Eye	10.1367	2.43451	1.52647	1.67007	1.13944	2.22812	0.0507821	1.47895	0.570929	0.567947	7.40419	15.624	36.8448	0.741269	3.15908	3.0495	3.55876	3862.36	1.10266	0.192711	0.0923045	4.24686	1.06748	1.50659	1.27452	2.23369	0	0.754208
Arrdc5	Sperm	0.510692	0.608627	0.0588133	0.91369	0.320168	0.262738	0.657499	1.28664	743.188	4208.99	44.0428	0.191981	0.0619402	2.40952	0.366681	0.0983757	9.83006	1.64078	0.706752	0.364186	0.0479906	8.94343	0.0716798	2.44571	6.56314	2.23369	0	0.565656
Asah2	Intestine	212.249	495.084	372.783	536.438	142.354	358.802	329.87	569.579	195.75	147.314	76.6071	69.1283	104.903	440.543	474.247	375.412	374.89	98.0779	9965.07	31.5697	349.471	301.705	1148.07	149.958	198.031	403.182	277.067	228.713
Asb17	Sperm	0.529906	0.608627	4.10813	12.5259	1.4812	1.0723	7.02538	0.21444	660.348	3722.59	12.5116	0.427863	0.333923	1.45213	0.404849	0.250977	0.263528	0.381947	0.242897	0.0896369	0.405919	2.77088	0.0895997	1.94003	0.599945	0	0	0
Asb5	Muscle	9.30332	10.4819	12.0575	1.80673	5.09232	9.52101	1.61561	5.02694	27.4363	33.4258	24.4832	29.4144	8.36629	183.111	21.4343	20.8107	281.711	10.1889	2.54813	13.0445	9.00725	4862.3	9.79811	3.08543	2.43916	603.842	56.5987	4.7138
Asb7	Ear	396.544	306.274	282.505	314.663	406.199	319.239	409.876	257.535	455.55	575.037	378.447	317.73	357.869	314.344	304.799	207.488	258.248	404.129	290.477	2884.42	431.396	339.713	330.167	236.842	433.346	141.095	80.8976	150.653
Asgr1	Liver	15.6523	0.608627	0.582469	10522.1	8.61706	15.4314	12.0427	51.9307	10.2905	14.4383	5.77106	26.4315	7.18089	1.28317	58.2162	0.0983757	2.19669	6.73048	10.6072	54.2123	2.75909	1.42394	2.4049	2.43527	1.13161	14.519	6.51922	0.754208
Asgr2	Liver	2.70696	28.9436	28.7728	5188.65	1.42237	1.61542	12.9134	34.6744	3.06166	2.12023	15.5551	1.24425	0.30102	8.43259	13.4035	0	8.08903	0.154041	11.5812	0	0.158266	3.39761	14.2471	16.7066	1.20834	53.9809	11.8531	26.3973
Asprv1	Stomach	17.5045	5.74814	42.547	16.6994	82.9292	23.6614	94.7726	3.09488	58.3601	5.21553	12.6422	27.0146	12.8208	9.87416	598.12	3.41558	2.75913	16.6853	16.1375	2.35286	1.14515	21.2393	5.07203	204.501	29.7534	67.5692	7936.26	1.69697
Astl	Ovary	0.673202	0.13525	1.10392	0.265643	1.05764	0.599182	3.39711	248.348	1.58115	0	5.18808	0.0385328	0	0.600812	0.336993	0.501993	0.717261	0.193493	0.418317	0.039893	0	3.94294	0.34733	17.2018	3.85417	2.23369	0	0
Atg9b	Stomach	72.0394	138.834	56.8992	19.1885	20.335	67.3179	31.3539	136.677	31.9409	29.2889	70.9443	76.7695	33.2046	164.697	55.6032	29.5571	46.8413	40.1079	29.9776	0.416958	15.6427	9.98138	6.69553	28.8637	67.2356	344.361	2325.58	136.889
Atp12a	Intestine	2.73713	4.26039	1.76527	0.12977	16.225	1.52065	1.27051	20.9502	30.7037	23.4935	29.5753	2.14831	1.16995	0	2.76807	1.42264	0.359999	1.52388	761.321	1.71281	0.133331	0.866142	8.71483	0	4.28352	5.21195	2.96328	1.13131
Atp2a1	Muscle	13.4153	31.9867	19.4717	51.3883	420.682	52.9002	77.5224	69.109	55.8679	24.3086	20.3242	11.1124	15.4762	8182.12	742.824	23.6583	50.3487	27.8134	25.8806	3.34185	12.8183	987861	259.345	157.042	34.3013	82949.2	2699.55	65.6161
Atp2c1	Ear	2712.87	2108.21	3222.75	1188.17	1118.92	1983.79	898.379	1505.11	1091.04	1247.53	1240.43	1401.25	3460.17	949.078	1953.66	1290.99	977.845	2431.3	1141.64	23535.2	1005.82	1119.27	1607.32	1016.62	903.13	916.745	1486.09	1292.71
Atp4a	Stomach	15.3796	1.21725	1.74875	59.8876	6.39451	11.2184	13.8258	32.0784	68.9999	31.4215	26.7146	7.74382	6.06383	1.75904	1.78253	1.64221	2.43548	2.81413	15.0305	17.273	3.26571	1.05945	655.083	12.8787	9.75476	7.81793	94847.3	76.175
Atp4b	Stomach	0.417545	0.338126	1.16171	1.07184	2.53408	0.913346	0.123927	11.1967	1.42647	0.474696	14.8833	0.12776	0	168.317	0.759478	1.82239	0.591227	309.599	2.4019	0	0.0909336	0	1.20398	1.57883	3.04307	13.0299	86473	15.6498
Atp6v0a4	Kidney	5.11752	35.0975	124.131	5.69352	14.1612	13.0903	2.00789	38.7503	7.38048	28.1821	74.8015	2.67294	5.35338	1.74362	205.525	64.0363	10.0834	11.5317	7.61624	107.29	12.1424	8.44515	5682.73	4.81918	0.778019	12.4715	209.504	3.01683
Atp6v1g3	Kidney	0.166521	0	0	0.0741971	26.1211	0.346547	0.834016	0.21444	3.6603	55.4442	0.310293	0	0.819876	0.533391	17.36	0	0.0138837	0.147184	1.32709	7.97872	0.192549	0	1875.85	3.21946	0.142395	0	0	0
Avp	Brain	132.8	0	0.0117627	0.295729	0.100562	12.8074	0.0129356	0	3.01085	0.301528	0.123075	2.06471	15.3072	0.178425	0.114157	0.684636	1.70952	10.0346	0.270483	0.127957	0	0.314282	0	0	1.18259	0	5.33391	0
AY074887	Ear	2.65203	1.48775	1.17194	27.9658	3.98687	2.90855	18.5975	6.33781	5.71618	4.08964	41.8941	2.61351	4.5451	13.6841	8.65268	1.9234	21.2989	0.833026	7.32016	483.29	3.58993	4.27391	38.1332	17.563	5.47167	11.1685	7.70453	26.3973
AY761184	Intestine	0.00788095	0.270501	0.0235253	0.0267475	0.0430981	0.0448209	0	0.305062	0.0965968	0	0.979709	0	0	0	0	0	0.0119561	0	2406.49	0	0.0568421	0	0	0	0.124483	0	0	0
Aym1	Embryo	0.387833	0	0.0117627	0.36763	0.399531	0.284112	3.80541	0.21444	11.5363	19.7653	169.126	0.12776	0	0	0	0	0.177644	0.024463	0.0171008	0.816994	0	0	1.17428	2.14631	0	0	0	0
Azgp1	Liver	1.19498	22.2487	0.035288	34920	0.172392	0.340987	27.8414	16.3569	1.80645	112.954	0.127958	9.43208	0.344236	3.90963	50.0866	0	4.50992	0	11.2611	0.039893	0	2.33446	673.611	6.80013	0.762459	15.4497	35.2631	4.90235
B020004J07Rik	Embryo	0.326666	0.270501	0.324909	0.150883	0.0861962	0.26355	0	0	0.0133814	0.124343	7.99201	0.0128443	0	0	0.497061	0	0.0697142	0	0.0268863	0	0	0.0294946	0.0179199	0.0722398	0.0155604	0	0	0
B230219D22Rik	Ear	2319.3	2688.57	1255.07	1456.99	2924.27	2120.37	1496.91	1720.68	1257.29	1232.47	1520.78	1487.83	2276.81	1499.92	1927.3	2388.93	1223.81	1780.72	841	27828	3035.37	1893.93	2091.71	1205.95	2840.52	1662.8	888.688	1722.42
B3gnt6	Intestine	8.34083	7.70927	1.42152	3.97661	1.69193	9.64292	4.42315	6.72243	2.20669	3.10946	2.24992	8.8447	12.9798	1.99788	23.9409	0.449259	1.41782	3.71382	407.635	0.257987	0.390212	0.592346	1.63825	5.8201	2.33602	13.216	26.0769	7.54208
B4galnt2	Intestine	8.79071	19.3408	309.113	32.1186	13.0685	14.2936	35.9573	22.7411	41.7861	94.9279	420.763	11.2223	3.13752	27.3121	20.6825	8.31756	20.4101	35.4542	13756.4	0.854983	32.1378	7.25119	19.5281	68.0953	81.4277	24.3845	111.123	14.707
Baat	Liver	3.00985	0.202876	17.4044	4838.85	3.91598	2.57974	5.72671	4.69554	0.869372	3.55486	13.4416	3.31102	2.56825	2.49138	1.03302	1.15576	1.81975	10.5614	23.9297	2.26639	0.149147	3.38376	66.134	1.14539	0.808646	2.41984	0	0
Bace2	Stomach	97.5268	1312.81	77.9164	214.902	28.8086	317.897	235.615	667.085	256.102	54.4289	49.4167	148.622	36.7717	34.3279	294.991	837.994	181.854	22.1871	734.144	287.941	67.3754	75.1267	200.391	167.415	12.4339	250.36	10487.6	461.952
Bag5	Sperm	804.449	514.763	1081.14	470.732	448.298	617.801	564.024	692.744	4306.73	24913	2807.05	1179.31	617.703	525.792	614.984	494.101	470.155	530.334	292.24	814.826	665.216	481.834	401.656	324.854	294.871	182.791	97.1957	120.862
Baiap2l2	Intestine	29.6326	73.2381	40.7829	19.9121	69.1139	14.5887	5.043	27.9508	11.4104	9.03832	28.4275	415.074	27.4611	23.0306	18.4148	160.678	12.6164	9.14786	8903.77	50.0992	5.76754	43.6904	1555.69	4.75738	9.18511	69.4307	236.766	54.1144
Bank1	Spleen	23.664	49.5016	14.0474	88.2167	5.11329	10.4687	138.726	13.1625	18.4278	9.68464	1.7396	5.50445	18.7321	25.0448	174.338	12.9349	23.95	0.860787	40.0877	25.6851	0.383782	26.7587	19.2819	2752.19	38.5191	253.524	1.18531	3.20538
Barx1	Stomach	0.99236	0.0676252	20.9198	4.6027	38.9186	14.1054	0.777581	1.42362	14.8448	3.53189	16.6907	1.8292	0.140028	0.266696	1.61636	2.97919	1.29403	0	46.7027	0	1153.27	0.0846472	0	13.1572	1.25181	0	7708.98	0
BB287469	Embryo	0.035174	0	0	0.0305582	0	0	0.0310283	0	0.349128	1.33717	7.52285	0	0	0.146006	0	0	0.0431314	0	0	0	0	0	0	0	0.0216389	0	0	0
Bbox1	Liver	29.2558	49.2311	16.8235	2932.9	12.9776	59.3713	2.54823	53.8391	19.0877	6.21901	2.25358	33.325	30.5416	0.975547	45.8018	1.2176	1.22094	1.29111	568.065	4.18534	11.3218	2.7302	25.6061	0.0722398	3.69675	17.125	1.77797	0.188552
BC049715	Sperm	7.81259	2.56976	2.67119	10.4908	6.78651	3.99814	3.62575	4.95634	333.218	1882.59	40.3589	3.6937	7.86157	4.93475	16.1573	1.56231	2.60204	0.987397	2.14511	20.1726	2.9422	0.615709	10.8454	9.88555	29.327	2.23369	0	1.13131
BC061237	Sperm	0.0257498	0	0	0.0320055	0	0.0186564	0	0	109.028	1073.83	29.4644	0.124363	0	0.734102	0	0	0	0	0	0	0	0	0.25899	0	0	0	0	0
BC080695	Embryo	0.205931	0	0.543954	0	0	0	0	0	0.0167661	0	28.9776	0	0	0	0	0	0.0387466	0	0.242897	0	0	0	0	0	0.0164595	0	0	0
Bcl2l10	Ovary	0.60485	0.811502	0.495372	0.0245559	0.101934	0.357561	0.682109	199.632	1.83972	0.898668	17.1589	1.21587	0.30102	6.72932	1.6859	0.167273	0.550588	21.9381	4.04424	0.235535	0.0957384	0.622851	0.0895997	0	0.123807	7.07336	2.0743	2.26262
Bco2	Intestine	51.8832	18.5969	7.60329	437.158	5.15963	26.0272	30.8895	34.3651	17.9368	25.8898	34.7573	42.7586	65.8128	16.772	36.0285	3.27608	3.17265	77.0215	2211.41	12.7557	1.31769	3.7427	245.428	56.0425	7.04698	26.432	40.0043	3.39393
Bdh2	Kidney	24.7378	126.459	28.3409	238.416	71.806	43.3858	92.3283	38.8852	72.9686	10.5946	80.3288	48.3955	19.9412	8.85345	17.1589	20.9838	8.31911	55.6101	49.8202	186.503	28.6995	27.8442	3796.78	6.23265	0.9923	31.644	16.8907	4.7138
Bdnf	Ear	451.369	177.719	11.4956	46.2382	67.4787	299.742	3.51409	24.5515	22.9724	18.0872	70.8883	102.749	1065.99	9.9724	317.811	17.0647	175.946	222.567	13.5845	88383.9	1303.11	25.4202	83.0362	4.72606	2.43612	32.7608	15.1127	1.50842
Bhlhe23	Eye	6.43885	0.0676252	0.0588133	0.37154	0.426891	14.191	0.563095	0	2.27649	1.29367	11.199	0	1.10632	0.533391	0.433389	0	0.0460351	454.36	0.520867	2.63306	0.0730783	0.0763893	0.177247	1.07315	0.75693	0	0	0
Bhmt	Liver	1.90023	2.90788	47.5666	26909.7	0.114928	3.26371	1.26552	205.781	71.8637	417.225	17.5409	11.9623	0.12388	0.800087	0.282907	0.102668	0.447846	0.0768102	3.84429	0.079786	0	3.61001	221.082	0.361199	0.591294	17.4973	0	20.3636
Blk	Spleen	0.818997	5.74814	2.87541	24.5143	0.374889	1.19046	235.186	14.7979	7.12585	4.35683	2.47672	3.72422	0	5.7858	138.227	40.9252	154.019	0	61.976	0.334322	0	1.24191	8.98636	4957.36	80.5987	541.671	2.37063	7.54208
Bmp10	Bloodvessel	0.126273	4.53089	68.0363	44.7119	1.24404	0.754505	0	0	0.0121403	0.135031	0.25851	0.595824	0	0.533391	5.25671	3361.94	137.752	0.0624752	0.913961	0	0	0	0.431718	0	3.62647	0	0	0
Bmp15	Ovary	2.6022	2.84026	4.28387	0.194331	3.16264	4.1499	6.76992	180.382	1.28587	1.69963	6.38702	4.29546	0.465877	0.519369	1.83896	2.25089	1.18344	31.4569	0.499238	28.736	3.39158	0.958483	10.4147	0.0722398	0.0155604	1.30299	0	0.754208
Bmp8a	Intestine	2.81939	29.5522	107.504	1.40907	9.38999	4.1797	13.8008	15.388	13.1073	14.3219	29.8682	0.489117	0.650811	1.25264	8.82212	0.372958	1.17453	0.426911	587.702	0.411333	9.48223	18.4511	35.7751	12.0432	3.70429	79.4823	113.197	4.14814
Bpifa1	Lung	0.870796	0.13525	0	0.195833	0.14366	0.569489	0.632759	0.203375	65.696	1.99058	0.332315	31.2327	0	0.929569	3445.62	0	52.8599	15.3121	0.155259	0	0	0	24.4252	0	50.4351	2.41984	0	0
Bpifb1	Stomach	2.55025	0.541001	0.942786	0.885713	0.158026	1.46341	0.723491	29.6843	6.53436	4.44759	4.36882	4.72387	0.341997	0.562778	1630.71	6.5964	11.7799	0.396134	6.27798	0	0.0481399	0.461122	0.14336	0	3.20016	1.11685	13373	5.468
Bpifb4	Ovary	2.11158	0.202876	6.72897	0.367531	0.014366	0.419929	0.693865	1237.81	38.1583	0.700323	19.9778	18.757	0	0	0.157727	0	0.367792	0.546839	0.654075	6.62176	0.0987309	0.107145	0.0179199	4.80874	0.465439	0.930706	4.1486	1.13131
Brip1	Ear	47.6461	29.0112	145.684	180.986	307.751	52.5991	115.717	97.6116	270.631	196.188	279.272	11.7953	1.82795	9.31343	37.1376	136.865	31.8479	1.35472	97.4967	3577.46	83.9896	14.9532	48.3097	68.8995	478.822	12.8437	4.74125	0.942759
Bsnd	Kidney	0.342749	8.3179	0.890071	0.0992015	0.0287321	0.245074	0.0105437	1.83037	1.28752	6.41921	0.766868	0	0.929102	0	0.146298	0.0983757	0.219035	94.4012	0.120715	2.07818	0	1.86019	1072.11	0.866878	0.685959	0.372282	5.03758	3.77104
Bst1	Intestine	4.81444	67.5575	178.921	22.2484	1.15839	95.8766	80.1316	16.3211	11.1849	2.39454	11.5945	6.57648	2.0416	12.7427	570.653	265.134	24.9264	486.217	4124.26	2.66659	40.275	32.289	517.52	553.194	70.0934	179.254	14.5201	21.872
Btla	Spleen	6.87885	32.4601	3.61114	23.2457	3.90637	8.91554	190.761	7.46323	2.1297	2.42434	2.1805	12.1219	4.93198	32.6474	252.312	0.789543	14.1852	12.6126	49.6603	20.3249	1.76631	36.7051	22.9337	4620.02	333.603	452.695	5.03758	1.31986
Btn1a1	Mammarygland	2.25923	0.202876	19.1936	34.5581	2.95986	3.17244	15.698	2.1112	5.91268	0.832069	7.76626	3.57933	0.98562	1.21686	0.584942	1.53546	6.43079	2.19129	9.67161	6.28109	0.462174	0.0878568	0.215586	6.27442	7.12364	368.373	2.66695	0.377104
Btnl2	Intestine	1.05844	7.37114	0.364643	3.35133	0.713615	1.61987	12.5943	24.18	8.77298	0.527538	1.79139	0	0.0619402	6.35407	10.3743	0.102668	10.1712	0.716312	5960.44	36.7024	0	7.06214	25.0366	159.104	7.47431	92.1399	8.59352	3.39393
Btnl6	Intestine	0.0808996	0.338126	1.33536	0.180546	0	0.643376	6.24091	0.417814	0.759811	0.394406	0.363337	0	0	0	14.9192	0	0.0678384	0.0248267	4600.5	0.0314802	0	0	0.305732	10.0309	4.50202	0.372282	1.77797	0.188552
C130026I21Rik	Bladder	1.02172	349.487	67.1758	4.23061	0.1163	2.91297	38.7777	20.0135	1.219	4.78366	2.71559	0.281209	0	0.296149	55.1162	0.255619	4.625	1.6348	6.30373	0.0311563	0	1.65457	15.2409	37.9642	3.00416	7.44565	0	0
C1d	Ear	615.125	546.073	992.525	797.534	594.844	604.557	555.11	454.311	609.398	556.686	1082.87	271.79	668.852	1018.92	365.607	827.54	458.003	337.694	402.806	11950.8	534.086	902.442	625.693	528.005	481.084	77.4347	40.3006	34.8821
C1ra	Liver	23.7516	1546.59	53.6323	14985.9	8.27123	115.257	163.137	492.043	528.058	119.793	20.3223	19.2981	14.6865	196.663	919.543	214.217	252.995	21.2534	144.732	2.41728	208.213	952.18	2991.26	324.7	20.8345	1240.63	466.124	433.292
C1rl	Liver	10.366	141.675	109.264	3872.57	9.77918	28.0634	111.61	146.03	32.2195	18.5623	56.5836	7.41243	4.26316	519.983	243.94	39.7251	42.4635	13.7625	36.8067	10.7674	43.3856	19.4729	430.894	44.6625	8.46907	236.027	73.4894	484.201
C2cd4a	Stomach	8.82	8.92652	7.37744	14.3679	6.96397	2.70702	0.22307	170.088	2.58817	0.467054	7.28583	11.1224	71.2547	1.02777	7.43696	1.59875	0.982922	1.85645	200.289	3.15212	0.386255	2.59132	0.895997	6.64606	2.15418	22.8954	10514.6	57.6969
C2cd4b	Stomach	66.9363	0.202876	2.58012	0.801121	5.73144	16.0634	3.10117	18.2242	86.9682	142.306	206.596	60.9662	163.058	0.562778	122.327	7.77864	13.3481	8.44656	284.123	4.87563	0.130043	2.5917	0.0716798	7.65742	3.74922	12.6576	2020.37	61.4679
C3	Liver	54.2454	5875.68	1199.74	348540	18.4828	2113.71	1857.64	10791.6	1469.05	428.35	73.6277	82.9849	11.3419	12249.7	21131.3	16672.9	4010.09	98.453	1404.13	0.803549	12.0522	4166.07	5577.8	15154.6	1290.66	34512.4	4879.04	36545.7
C4bp	Liver	2.30235	0.270501	3.45822	10617.2	0.0430981	1.67473	6.38267	7.1803	2.54004	241.387	4.09083	0	5.52505	0.702305	3.83456	0	1.68761	0.966277	33.2937	0.124625	6.87424	0.923107	15.0136	1.14539	2.31876	4.09511	24.5952	0.565656
C6	Liver	0.524328	12.0373	19.5873	5742.59	0.604745	19.6898	24.241	47.2073	8.96988	28.7677	8.03188	0.38328	0.140028	6.12449	1108.32	0.353994	3.79088	0	52.5852	0.0629604	0.266302	2.9449	15.3609	145.755	4.28974	107.217	3.85227	19.7979
C87414	Ovary	0.0823066	0	0	0.0247931	0	0.0340987	1.26552	26.1453	0	0	1.98017	0	0	0	0	0	0.163415	0	4.62137	0	0	0.636672	0	1.07315	0.454676	0	0	0
C87977	Ovary	0.00114237	0	1.1878	0.00888488	0.014366	0	0	35.775	0.424964	0.135031	0.47365	0	0	0	0.0527485	0	0.0392537	0.0741164	3.44774	0	0	0	0	0	0.491875	0	0	0
C8a	Liver	1.56201	0.13525	4.42682	14736.8	1.22321	1.73149	13.5017	6.82887	4.80046	19.6638	7.71618	0.239279	0.556854	1.19626	0.401171	0	1.98356	0.810441	2.0952	3.46132	0	0	584.347	2.72423	0.247391	7.25951	2.96328	0.377104
C8b	Liver	2.0499	0.202876	1.25416	9211.59	0.478297	1.01081	2.55237	9.31363	57.797	231.948	241.497	4.31373	0.916958	0.300151	0.085618	0	1.22487	3.05983	4.60714	0	0	0.0927681	4.18087	0	0.143997	5.02581	5.33391	1.88552
C8g	Liver	11.9126	23.6012	24.0327	6908.14	20.0308	15.2444	23.9975	37.4194	101.736	303.328	144.113	16.4058	12.9087	171.159	15.0721	15.7212	23.3792	7.31148	48.2834	5.35571	6.68656	37.076	197.819	14.9432	13.3753	136.255	44.4492	38.6531
C9	Liver	0.376361	0.811502	102.236	9733.09	0.599284	0.495075	5.69483	5.78987	0.66589	1.0827	13.7761	0.0385328	0	1.06382	0.194864	0.102668	0.701741	0	3.39124	8.2064	0	0.300958	2.7265	0	0.0311208	2.41984	2.37063	0
Cabp2	Ear	2.9028	0.13525	0.188203	10.6193	0	0.54521	0	0.835628	0.240329	0.0440534	6.52907	0.386553	0	0.150076	9.44005	0	0.178213	141.834	54.5011	1090.16	0.0449943	0	21.5308	45.0776	0.35556	0.558424	0	0.377104
Cabp4	Eye	9.60675	10.6172	3.85533	6.33716	3.04324	7.15924	1.94839	9.17188	2.43601	4.40092	15.3714	22.9959	6.78688	8.45479	7.73813	0.820552	6.51677	3938.59	10.5541	2.86834	0.95995	6.18939	6.60796	60.2237	7.09942	31.8301	7.11188	9.99325
Cabp5	Eye	1.8387	0.0676252	2.38212	0.266946	1.85765	1.24587	0	1.0722	1.75836	1.27837	0.85896	0.781453	0.12388	0.266696	0.0527485	0.585523	0.139317	2149.44	1.71566	0.078134	0.130186	0	0.0358399	0	0.0368757	0	0	0
Cacna1f	Eye	9.98276	2.43451	3.90584	4.85194	1.62155	12.5032	10.6354	2.666	4.46096	1.03847	2.34789	15.5957	4.94171	4.29911	6.01725	0.648637	2.0437	7823.79	2.62835	0.205059	0	0.762394	2.84007	5.68606	2.23538	19.5448	4.44492	9.61615
Cacna1s	Muscle	15.2811	1.55538	8.16889	6.25461	119.574	13.0738	15.2836	53.683	181.096	235.891	67.6649	214.39	8.41051	462.198	89.5525	4.35045	280.67	430.493	28.3844	0	10.7211	43026	17.4389	104.688	9.61145	2898.96	162.092	4.14814
Cacna2d4	Eye	39.6889	4.32801	1.24374	5.77203	1.4688	23.5365	19.5451	3.82882	10.0512	3.47823	5.31617	84.0805	42.208	2.50843	155.903	0.346591	3.42297	7895.67	7.57645	162.872	0	123.004	3.68008	198.829	432.405	91.9537	20.743	6.41076
Cacng1	Muscle	4.30414	0.946752	3.59624	2.69292	32.0154	5.50616	1.3267	1.83037	3.58059	3.27129	0.675959	2.53282	0.403937	43.6741	35.6598	0.493758	2.61217	1.04763	1.35034	0.217564	1.30975	5648.31	6.4625	3.52931	1.5904	585.228	176.315	3.39393
Cacng5	Olfactory	306.002	2.90788	24.4231	0.524154	2.42265	218.984	1.32011	12.0634	160.066	125.277	21.026	4378.79	373.175	1.57912	0.905733	6.88542	1.78974	662.986	1.45094	344.714	0.101481	0.77774	0.864218	0.288959	22.0112	1.11685	4.1486	10.1818
Cacng6	Muscle	4.70386	0.0676252	0.635184	0.0995621	17.7736	1.9313	0.70128	2.34987	4.86671	0.666543	23.087	47.5336	11.8214	29.1809	3.0412	0.486005	10.3626	0	0.510697	0	0.298767	1480.98	1.32608	1.79555	0.270281	219.46	17.4834	1.31986
Cadm1	Ear	2758.64	272.394	189.867	615.002	683.853	1340.56	57.092	271.729	2309.98	1777.21	1003.42	928.875	2788.72	86.5385	3142.38	190.093	73.4547	4431.49	76.3084	58405.6	221.461	304.996	352.984	306.853	63.658	96.9795	112.012	263.784
Cadps2	Ear	1780.12	229.655	57.3471	1285.37	159.563	863.024	551.133	183.395	145.681	168.485	86.6873	365.035	983.03	166.44	1006.18	64.6234	85.6996	97.9825	454.188	18734.1	35.6017	16.5106	402.943	1274.28	38.4523	169.016	177.204	114.64
Calca	Nerve	20.5591	2.97551	1.67951	0.443663	18.4164	2431.24	13.2552	7.05858	8.30536	29.2675	277.584	12.5595	5.68204	10.9827	29.9934	48.8353	3.48275	15.7229	1.12318	329.972	1.64978	0.857999	24.8098	0.361199	6.95726	7.07336	7.70453	1.69697
Calcoco2	Embryo	0.628456	0.202876	27.0093	0.0305556	0.369427	0.466948	5.69483	15.6251	1.25588	3.67609	262.328	0.720385	0.0619402	0.533391	14.3998	0	0.091465	0.0897163	0.401903	0.652157	0.0372363	0.0633085	0	0	0.065119	0	0	0
Camp	Bonemarrow	3.32913	0.405751	0.890857	262.72	8.12627	44.8779	13992.1	3.72713	14.6547	1.22519	1.30629	3.68418	0.0619402	1.40469	38.4577	1.75591	1.16988	2.87894	3.76341	14.7144	0.0449943	1.91586	0.970312	406.337	90.7194	32.947	2.0743	3.77104
Capn12	Stomach	10.3565	17.1768	18.4606	6.02643	6.25671	3.69549	11.3318	24.9666	10.8481	1.79343	26.0444	9.77612	5.80057	37.4054	9.69229	1.62657	29.9652	12.565	38.0953	0.800085	5.43186	8.89217	7.35291	9.63836	13.3397	52.8641	266.992	32.4309
Capn8	Stomach	1.26138	2.84026	13.7363	94.4404	1.97798	1.35482	1.46338	1.98738	10.6121	33.929	18.0187	2.63352	0	0.931033	14.9449	0.205685	0.159801	0.27093	269.028	0.585728	0.175215	0.241719	3.22106	1.28987	1.47618	167.527	1524.91	0.754208
Car15	Kidney	96.349	36.8557	9.21577	29.0723	56.8969	66.8501	37.7928	70.3792	43.088	42.9985	8.1902	134.836	135.956	32.1385	51.4779	21.6728	43.4076	64.022	110.865	6.53895	17.9042	36.7325	2339.56	125.196	100.022	128.437	317.664	65.2389
Car5a	Liver	2.66161	0.473376	19.7269	1229.34	0.0861962	1.3189	2.05979	0.745006	1.27868	0.907456	9.5304	3.58433	1.02008	0	2.00033	0.292016	0.400555	0.400385	1.3936	0	0.249837	0.0637925	48.1006	0.288959	0.68167	2.04755	1.18531	0
Casp14	Stomach	0.448861	1.01438	43.6749	0.067369	14.9297	0.382415	1.26552	2.46052	1.39713	2.21261	3.11464	0.694696	0	0.800087	15.7511	0.103017	0.159668	0	11.0979	0	16.7287	0.206	0.177247	0	2.22327	6.70108	423.453	0
Casq1	Muscle	38.773	75.8078	34.4233	19.9136	86.9225	57.3382	14.2372	67.3845	97.9992	416.758	39.3727	29.8326	21.8653	1174.17	145.57	4623.57	3324.87	68.0738	11.3585	71.7681	17.1719	71605	39.558	15.7883	9.80715	7038.93	422.268	26.9629
Catsper3	Sperm	3.33339	5.41001	2.71329	3.50052	4.08652	2.80027	4.06964	2.43839	353.053	1784.94	29.5121	4.39607	1.98516	7.4579	5.21274	0.296308	3.87587	4.67788	2.78011	3.78381	0.995256	5.80814	9.177	2.57975	0.349834	1.67527	2.0743	2.07407
Cbln3	Brain	1034.15	10.4819	41.7061	22.7149	21.2596	14.9975	7.70213	10.4807	58.2923	26.321	13.0676	10.9153	4.21791	2.11641	4.62541	36.1403	6.52592	15.4561	58.3616	26.2405	7.10953	2.98736	2.04007	4.74694	1.58502	10.61	30.8181	4.7138
Cbr2	Lung	66.9273	2749.23	31.455	3.10532	38.4533	53.3553	16.7477	770.756	241.246	16.9288	15.3137	108.89	16.3945	185.725	71229.3	28.2129	496.972	2.68572	101.682	15.8133	1023.79	614.944	141.535	66.5791	480.584	2133.55	1552.46	420.471
Cbr3	Stomach	128.186	178.125	16.4115	59.4675	22.2745	87.4014	139.934	225.943	40.9572	77.4474	545.998	142.728	110.004	96.0745	247.628	13.4054	40.7627	31.9005	331.75	48.8361	239.663	30.609	26.8092	77.6648	14.9505	195.076	7694.76	275.286
Ccdc126	Eye	148.413	174.473	250.035	53.0195	75.9114	123.965	92.8701	125.04	124.989	76.404	120.091	157.515	162.681	82.8775	189.074	127.091	106.367	2888.74	42.6098	216.494	117.116	102.805	90.5188	67.271	93.9628	74.0842	58.673	122.747
Ccdc63	Sperm	11.1253	3.04313	4.76747	0.619255	1.09966	7.29506	24.3002	8.71457	1238.11	6664.58	148.315	32.145	9.9184	1.97628	2.79867	1.08668	146.072	103.828	2.14969	0.039893	0.535308	2.63474	1.16995	9.96824	22.0788	2.60598	8.59352	0.188552
Ccdc96	Sperm	51.0429	7.23589	24.386	10.0955	12.046	44.434	5.08561	99.6738	1908.25	13057.3	2284.68	29.0437	32.5486	15.755	120.588	10.2781	18.0277	159.744	13.2755	983.401	8.02211	15.1731	27.7443	4.23082	5.88951	2.79212	3.85227	2.45117
Ccl25	Intestine	61.1677	26.9148	133.526	94.873	49.9035	58.4749	41.117	44.0012	357.351	133.563	96.9745	228.543	65.5051	84.4406	47.4324	34.5547	33.0873	69.3824	9096.95	395.133	27.7497	98.0741	110.686	46.9107	949.218	30.8994	24.0026	20.3636
Ccnc	Ear	513.086	379.377	607.59	471.109	390.193	445.843	421.584	249.687	319.51	608.921	869.993	161.151	539.283	564.577	394.999	288.929	148.148	432.6	243.797	8556.37	408.199	268.965	375.421	300.229	341.906	123.225	127.421	100.687
Ccni	Ear	3626.13	1819.46	851.693	2797.89	2305.58	3150.55	3359.67	3242.01	2463.97	4296.45	3003.28	3393.22	3133.35	4619.6	2762.08	3289.15	2352.24	3406.17	3169.19	36728.9	1884.87	1417.21	3629.19	2147.39	2360.62	4237.69	3194.42	4654.03
Ccno	Ovary	29.1194	8.92652	3.7903	19.3046	2.91918	20.2553	41.9992	558.336	41.9619	61.2797	45.6009	55.8082	71.5025	23.3267	62.8722	3.64378	4.29332	8.30784	6.23099	34.5709	8.87838	2.02566	9.68244	6.1195	21.5178	27.9212	26.3732	48.4578
Ccr1l1	Placenta	1.09613	3.44888	767.583	1.20557	0.21549	0.362188	1.08308	0.824563	0.173341	0.0881068	0.555	0.50717	1.09158	0.117725	0.483143	0.0983757	0.195803	0.156986	1.75813	0	0	0.145626	1.24085	4.10723	0.181019	4.28125	3.55594	0.188552
Ccr4	Thymus	0.426308	16.8387	30.2736	1.01123	5.49053	0.595361	7.20324	2.39413	18.2059	18.3921	13.5643	12.5045	0	0.637656	16.7186	0.0909723	1.19262	0.111062	15.4238	0.285635	0.127086	0.101442	1.80471	75.4028	970.845	72.0366	7.11188	0.377104
Ccr8	Thymus	0.182298	1.01438	0.884879	0.263365	4.89475	0.326541	3.93327	0.813498	0.953416	0.788016	1.9737	1.00674	0	0.592231	8.48094	0.406729	0.600416	0	2.56132	0	0	0.166745	1.06703	20.2054	207.677	40.9511	7.40821	1.69697
Ccr9	Thymus	4.40008	7.57402	4.19421	20.6087	4.50317	4.57133	26.8909	7.704	87.4583	6.11374	34.8095	250.098	2.14716	3.41663	39.8879	1.80978	8.73475	76.6013	163.828	16.2566	0.459353	15.8024	46.1052	393.237	18674.8	274.186	5.63024	6.22221
Cd109	Mouth	65.3326	185.631	704.257	3.21439	303.053	711.904	8.48343	90.7817	235.025	795.775	126.283	16.8435	139.778	24.8287	49.7351	129.336	98.4895	1.99208	32.5621	103.208	5106.82	71.6807	18.2983	6.37713	2.772	149.285	235.877	18.8552
Cd19	Spleen	2.51625	6.49202	7.69736	35.6276	0.594879	3.74592	890.728	11.2499	22.1463	23.319	47.153	5.09061	0.0619402	18.774	308.479	0.181945	10.879	4.15909	162.161	0.823862	0.127086	25.2377	28.8684	11556.4	90.7308	2254.17	7.11188	21.3064
Cd200r3	Bladder	0.279153	334.947	1.56755	3.05768	2.15081	0.460462	16.4928	0.643319	1.73061	6.4782	15.739	0	0	2.09987	5.02704	3.87789	0.496085	0	1.99463	2.11181	0.322645	2.49334	1.66438	11.8151	1.94455	6.14266	3.25961	0.188552
Cd209b	Mammarygland	6.06693	61.4037	2.39958	26.6726	0.0574641	0.335675	0.639857	4.76614	2.87568	0.0802901	1.14969	3.75135	1.73827	31.8605	52.2469	0.0763008	4.60683	0	16.4976	0.0623126	0	106.026	26.1518	152.457	6.09792	1303.55	2.37063	6.78787
Cd209g	Mammarygland	3.365	96.8392	4.58744	5.2257	0.0588359	0.688455	4.3288	14.7405	3.44379	1.68562	0.703045	2.63609	0.449729	31.4859	21.5123	0	9.44921	0.126385	3.90714	0	0	42.9203	7.31362	10.9805	4.08797	688.908	24.8916	25.266
Cd28	Thymus	3.68304	27.9968	18.7467	10.288	4.69241	70.1935	294.112	13.8058	26.5146	6.88723	39.7295	114.692	1.20211	10.1802	97.9061	11.4543	53.5941	1.37547	31.377	13.3585	1.70644	160.165	9.54306	944.534	5214.96	180.185	4.1486	4.90235
Cd4	Thymus	85.5781	41.4542	2.81148	39.234	8.09399	13.3568	128.124	41.6618	327.377	9.03652	3.63458	428.869	2.07478	22.8888	195.278	4.82827	30.2766	4.89504	197.953	3.82467	0.668962	4.49505	64.3808	3864.7	21928.6	1097.12	77.0453	25.0774
Cd79b	Spleen	8.88525	14.607	11.62	54.139	13.238	10.4686	1097.07	20.4065	49.507	4.41528	30.7467	14.3689	2.92913	28.7902	515.009	10.8552	16.7691	0.753634	267.171	9.63223	0.093138	31.3766	52.3511	13723.3	412.133	2162.96	37.6337	20.7407
Cd8a	Thymus	1.32861	11.4963	2.0052	16.4906	0.586289	1.87699	54.3604	3.69184	2098.49	9.35962	2.02051	498.923	0.193894	11.0555	100.519	2.40814	8.41288	6.04497	591.853	0.651604	0.0507404	9.56168	138.503	2347.48	28283.8	854.574	1.18531	3.95959
Cd8b1	Thymus	1.04194	4.05751	0.489587	10.8549	0.442629	0.951552	38.8383	2.85621	808.094	29.314	22.226	326.317	0.210042	11.0884	104.941	0.963562	6.10903	0.394534	51.233	0.157884	0	7.25005	33.2357	1762.72	18437.6	500.906	0	2.45117
Cdc27	Ear	1367.79	832.872	2185.43	1146.86	2316.99	1094.78	1294.77	710.96	1539.59	3447.19	2418.04	498.286	1184.33	1331.52	785.766	1138.06	537.036	814.798	472.887	23315.1	1972.96	964.726	542.365	670.105	2120.09	440.782	150.238	217.966
Cdh16	Kidney	0.713051	0.338126	0.962965	1.48961	1.60705	0.861756	3.33989	143.186	75.4351	432.77	5.66781	0.822456	0	0.950162	289.221	30.88	70.0048	36.7084	0.649353	0.162203	0.123819	1.9032	17616.2	4.6747	3.18308	3.35054	2.37063	0
Cdh17	Intestine	2.70482	5.20714	7.74741	4.37794	2.59678	5.23429	2.05844	6.8863	37.8493	319.243	5.59212	2.22947	0.510782	0.683467	6.8211	0.38763	2.86935	7.23122	35585.5	1.69261	28.1837	1.16199	1.84911	144.26	17.0505	4.65353	1.48164	1.50842
Cdh22	Olfactory	535.114	33.2716	5.24089	0.920247	38.5345	405.377	8.54136	125.291	6.50631	14.5527	19.9595	2766.87	142.648	4.58848	37.2145	6.2378	54.4267	315.543	7.81186	9.39043	0.925156	25.1089	2.20761	69.9143	9.82716	32.3886	24.0026	196.094
Cdhr2	Intestine	12.6922	0.811502	558.423	115.536	2.26727	26.7709	0.0780035	5.49111	13.4304	31.0519	60.1127	17.664	19.9377	0.800087	8.84824	0.0983757	0.685756	4.076	48194.2	0.109614	0.204422	0	1349.25	4.02454	10.2207	2.04755	200.022	0.754208
Cdhr5	Intestine	1.17411	0.473376	339.288	2621.85	3.55767	5.97782	1.91121	43.0902	41.5556	34.5532	6.65349	1.53723	0.371034	20.6116	7.00236	0	0.996662	2.80814	52307.9	0.0314802	0.093138	3.93582	6736.36	4.17947	11.7228	13.216	190.243	408.026
Cdx1	Intestine	0.412082	0	30.4211	0.465228	2.95219	0.240231	0.632759	0.610124	2.92319	0.345582	40.9851	4.85014	0.210042	0.412702	4.80857	0.205685	0.209551	0.166939	5867.47	0.0752464	0.0568421	0.0533865	0	0.216719	33.7361	0	0.296328	1.13131
Cdx2	Intestine	0.440824	0.202876	371.763	0.486164	0.525793	0.309855	2.62985	0.813498	0.447008	1.25934	93.3626	0	0	1.06678	1.89622	0	0.395321	0	7218.46	0.0710493	0.162928	0	0.115084	1.07315	1.04863	0	26.3732	0.754208
Cdyl2	Ear	335.977	133.357	206.697	115.694	209.191	261.206	130.313	179.569	484.192	392.621	633.916	327.41	182.403	125.453	307	115.351	215.895	103.419	65.3602	5849.76	118.008	186.797	213.515	679.18	1054.2	160.64	65.1922	160.646
Ceacam11	Placenta	0.481539	0	29059.2	0.205619	3.01278	0.145488	0	0	1.61777	0	2.25342	0	0	6.80194	0	0	0	0	0.485795	0	0	0	0	0	0.0933623	0	0	0
Ceacam12	Placenta	0.165891	2.23163	25684.1	0.140042	0.402249	0.188422	0.061082	0.101687	0.801255	0.291811	0.997623	0.694696	0	6.02808	0	0	0.0531244	0	1.80877	0	0	0	0.293571	0	0.0933623	0.558424	0	0
Ceacam13	Placenta	0.0967755	0	4419.47	0.211054	0.474079	0.00616461	0.0129356	0	0.00522804	0.0440534	11.2098	0	0	0.792356	0.404849	0	0	0	1.29411	0	0	0.212224	0	0	0.0622415	0.186141	0	0
Ceacam14	Placenta	0.235332	0	20522.7	0.172992	0.97689	0.0989789	0	0	0.543657	0.0440534	1.54014	0	0	4.86586	0	0	0.0640666	0.0897163	1.29423	0	0	0	0	0	0	0	0	0
Ceacam15	Placenta	0.538757	0.0676252	392.429	0.166903	0.0574641	0.810824	2.58256	0	0.991259	0.414255	1.33949	1.20321	0.613979	0.266696	0.836988	6.86349	1.0464	0.168173	0.408532	0.0311563	0	0	0.16128	15.2513	7.60447	3.90896	0	0
Ceacam18	Intestine	0.574875	0.405751	16.5714	0.924737	0.0945042	1.11701	15.0124	0.610124	1.84288	4.54206	4.89152	0.48557	0.210042	0.266696	2.39289	0.167273	0.462783	0.684734	3049.25	1.5195	0	1.0768	1.04256	5.24218	3.09602	0.930706	2.37063	0.754208
Ceacam19	Stomach	0.0972797	22.9926	11.5737	0.89307	17.5065	0.399329	1.42781	3.1855	0.655944	1.94334	12.632	0.834203	0	1.43171	13.7028	0	0.216015	0	1.52611	0.039893	0	0.630614	2.88479	8.04909	2.31558	17.8696	364.187	0
Ceacam20	Intestine	0.600325	0.0676252	1.24161	0.276221	0.100562	0.222272	3.82495	10.5734	19.229	17.4411	106.94	0.624091	0	0.266696	2.22861	0.189348	0.0792462	0.207792	4106.54	0	0	0	1.31316	0	4.16782	4.83967	4.74125	0.565656
Ceacam3	Placenta	1.33072	0.202876	6503.62	0.0237931	0.675203	0.81781	0	0	2.31942	0.270063	0.13528	1.35758	0.997903	0.219218	0	0	0.0958897	2.40712	0.565538	0	0	0	1.57682	0	0	0.186141	0	0
Ceacam5	Placenta	0.411959	0.405751	33764.9	0.132616	1.75266	0.231407	0	0.101687	0.539255	0.215321	11.3742	0	0	1.79951	0.809698	0	0.0809253	0	1.21449	0	0	0.212224	0	0	0.0155604	0	0	0
Ceacam9	Placenta	1.99433	0.0676252	1495.16	0.0291062	0.519921	0.796964	0	1.23131	0.945893	0.179085	1.63309	8.42475	0.783045	0.117725	0	0.451886	0.0881792	0.369924	0.568596	0.0314802	0	0	0	0	0.616358	0	0.888985	0.188552
Celf2	Ear	7591.57	1873.08	279.528	444.854	1224.72	3351.31	2866.93	616.149	1917.38	410.668	436.446	6818.76	8134.89	2737.69	1768.39	1268.39	2467.7	3728.7	331.406	46063.4	721.001	2624.02	258.512	2601.82	8453.48	2854.66	421.971	508.524
Cep170	Ear	2589.83	543.436	1245.74	408.274	2051.19	2790.85	809.909	674.452	1275.99	3155.62	1418.92	2040.22	1254.22	623.705	759.272	823.847	537.717	1443.47	139.546	16259.1	1828.6	495.818	161.425	725.253	2099.46	479.127	33.1888	111.246
Ces1b	Liver	0.20513	0	0	3023.04	0.117672	0.1265	3.85512	13.9559	0.250623	2.14395	0.367211	1.38939	0	2.90537	21.6983	0	0.16048	0.0263086	6.15854	0	0	0.933895	2.24417	0	4.39049	0.186141	9.4825	0
Ces1c	Liver	0.589753	0	0.595571	41551.5	0	0.162068	15.1862	33.6844	1.02696	0.213421	1.26663	0.469195	0	1.5625	1.6215	0	3.68692	0	49.77	0	0	1.48557	11.3385	4.23082	3.6013	17.6834	0.888985	4.7138
Ces1g	Liver	0.2466	28.9436	2.18475	3634.55	0.412525	5.59846	7.91429	5.86943	2.47637	9.53417	10.7492	1.5289	0	5.01871	159.312	0.178969	0.463796	0.162919	217.344	0.416069	4.24656	1.7238	404.624	1.07315	0.519571	3.1644	36.152	0.942759
Ces2e	Intestine	1.86316	69.9244	25.8219	4375.81	0.861962	6.18873	8.02764	71.4478	12.8562	5.06639	1.4865	1.46646	0	2.73843	77.593	2.67768	42.2016	0	23077.6	0	30.4652	2.27951	281.104	4.9741	8.95665	69.8029	156.165	62.5992
Ces3a	Liver	0.361515	0.541001	0.0117627	34866	0	0.0340987	15.194	8.74987	6.11448	12.1918	0.153697	0	0.0700142	1.28317	1.80858	0	4.14765	0	52.2916	0	0.0449943	1.15389	3.23085	1.36211	1.47218	24.3845	29.6328	4.7138
Ces3b	Liver	0.284208	0	0.952776	8678.56	0.100562	0.0906831	5.06207	4.82146	1.57453	3.87472	0.297092	0	0	0.266696	0.45663	0.578294	1.74941	0.021483	5.67658	0.0311563	0	0	0.43693	0.288959	0.544613	11.1685	0.592656	0.754208
Ces4a	Liver	0.658572	0.541001	0.070576	83.6884	0.616393	0.853638	1.35676	0.937316	1.25755	0.740959	0.643637	1.2578	0.140028	1.31353	0.650619	0	0.45535	0.253089	0.520867	0	0.264925	0.332198	1.64705	0	0.0778019	14.1467	2.0743	6.03366
Ces5a	Sperm	4.62681	0.270501	0.277859	0.0285491	0.0574641	2.53306	0	0.711811	35.921	499.337	1.37566	1.43199	4.08864	0.345643	0.0285393	1.50165	1.96512	2.58169	0.224374	0.280407	0	2.49415	0.0537598	0.866878	2.24754	0.186141	10.6678	0
Cetn2	Ear	447.963	418.87	438.981	279.704	348.901	361.507	616.124	496.611	424.639	262.621	499.31	199.745	491.85	557.085	548.165	559.5	250.623	417.728	171.801	18725.9	403.15	452.729	622.571	481.354	322.65	68.1277	15.7054	14.8956
Cfhr1	Liver	0.0448917	0.202876	2.75246	3091.98	0	0.0123563	3.80949	0.643319	16.5995	109.375	7.55814	0.694696	0	0.266696	0	0.0983757	0.341431	0	3.52921	0	0	0.358763	0.293571	0	0.473113	0.930706	0.296328	0
Cfhr2	Liver	0.356322	3.04313	0.199965	6791.68	0.502811	2.00612	0	6.72719	0.542715	1.15864	1.32297	0.720385	0.140028	1.27163	2.19522	3.56542	1.58232	0.111199	6.05309	0.0311563	0	1.10271	3.35792	0.0722398	0.186725	2.41984	0	0.188552
Cfi	Liver	2.58198	7.84452	767.633	14279.4	8.20352	10.8769	11.8374	120.4	115.236	74.634	41.5823	0.402941	0.140028	2.07181	102.477	168.108	17.4238	31.7243	120.993	49.731	0.350754	2.61755	97.1134	7.87328	3.29104	4.28125	723.93	1.13131
Chit1	Stomach	2.28874	0.405751	3.99892	0.95432	2.15022	2.1287	8.52958	2.76769	40.9608	147.226	23.3844	2.80801	1.92289	0.296082	32.646	26.027	1.21766	1.25279	7.21655	2.69822	0.688615	1.54488	0.377412	1.22808	1.57941	37.0421	2185.12	1.88552
Chmp5	Ear	1216.14	1343.37	2212.42	1127.14	804.125	1332.8	499.884	1175.16	1062.8	1348.55	1464.73	698.73	1267.45	1789.71	1644.5	1080.75	618.171	992.575	1679.18	41551.6	1249.54	609.075	1467.06	808.042	706.23	209.409	126.236	98.047
Chodl	Mouth	40.1143	600.376	2.43445	0.587912	589.674	113.173	1.3643	13.6066	6.15424	5.64347	0.54903	1.55897	2.3329	3.81256	2.2447	4.90611	2.35543	28.2764	40.6805	574.302	3540.26	195.174	0.38317	0.0722398	1.45739	6.70108	53.9317	3.01683
Chrna6	Eye	12.155	0	0	0.299176	0.416615	10.4436	0	0	0.984887	0.819349	0.89571	4.22719	4.10408	0.266696	0	0	0.0575433	1909.34	0.441655	2.97473	0	0	0.581383	9.14313	0.128436	0	0	0
Chrnb3	Eye	18.1788	0.676252	0	0.248188	0.355061	10.0203	2.55233	0.643319	10.2406	14.4006	13.1899	5.5886	19.9006	0.266696	0	0.103017	0.356613	1431.71	2.52192	38.7235	0.139074	0.0294946	0.0895997	0	0.125487	0	0	0
Chsy1	Ear	507.731	337.45	1144.64	356.768	1435.85	413.706	1139.53	1105.85	732.984	219.773	690.881	473.522	278.057	212.547	971.324	778.024	492.19	935.008	149.317	17054.9	1241.99	108.121	343.559	910.878	633.892	601.981	157.35	268.309
Chsy3	Ear	184.556	57.2785	273.117	176.236	120.457	45.3835	26.5782	55.1878	12.0978	56.7088	61.5083	398.181	131.046	5.72691	90.4648	27.7805	11.7016	9.6533	30.5701	2261.6	293.055	8.14795	7.99984	77.7492	7.35548	72.4089	159.128	39.7844
Cidea	Adipose	42.9323	15.5538	13.5595	56.8572	2.39913	164.963	3.92085	28.8466	392.383	17.8594	11.2512	34.0926	166.738	51564.9	171.96	136.8	556.246	15.8315	21.1572	11.5201	0.837884	75.917	408.915	0.939117	51.9819	1985.75	115.568	1482.02
Ckm	Muscle	6.15372	4152.93	8.81335	32.2273	192.2	58.2371	166.196	13.772	91.5765	4.47542	7.09041	2.5278	1.75359	8233.03	1818.81	42013.9	56226	231.35	417.937	0.303901	0.255612	534369	328.661	20.9382	169.179	72217.6	10479.6	12.0673
Clcn1	Muscle	59.7126	3.92226	5.43716	5.02804	36.5624	63.507	4.32965	6.31358	17.2702	7.07336	25.5229	201.253	28.6582	69.614	13.1866	38.9757	171.04	95.0122	12.8273	2.32981	3.9381	4680.78	3.41639	13.1981	10.0861	579.644	28.4475	2.45117
Clcn3	Ear	3216.8	922.069	1397.94	2419.69	386.139	2325.03	2213.42	836.37	1078.61	2245.11	1674.71	2729.05	3353.19	1110.3	1069.1	791.065	1026.51	3898.87	2756.42	29645.8	261.011	1817.06	2507.88	1010.29	1284.28	615.755	809.865	635.985
Clcnka	Kidney	3.73062	0	1.16671	0.230959	7.07641	0.60552	0.308311	0.101687	3.93774	1.04383	10.8029	8.55204	1.03771	0.416771	29.2152	1.91691	1.47426	3.55061	0.851695	6.75945	0.43534	0.373367	2085.03	3.03407	1.21533	9.30706	3.85227	2.63973
Clcnkb	Kidney	0.828935	1.28488	0.282304	0.158806	6.75853	1.15939	4.83909	0.926251	2.07394	29.7055	35.8018	1.78698	0.30102	0	3.74168	3.0714	32.3731	0.393595	2.50844	0.376898	1.13235	6.2055	4005.08	0.577918	1.08482	2.04755	5.03758	0.188552
Cldn10	Kidney	363.981	152.901	6.34128	4.16807	11.9729	138.354	102.375	177.233	6.62838	3.59237	3.01	205.402	487.132	3.07625	437.857	4.56841	1.29761	13.7394	14.011	17.48	1.39538	3.20011	2772.02	81.9958	47.9295	179.068	34.6704	18.4781
Cldn15	Intestine	4.66667	129.773	24.6966	28.235	6.10904	12.7027	150.109	271.433	27.8192	4.15312	9.10088	3.17918	0.94199	476.877	370.875	472.852	98.0313	13.4262	13590.6	3.37412	3.04904	66.9402	337.219	43.095	18.7091	528.082	225.209	508.336
Cldn16	Kidney	0.0507277	0	0	0	0.271012	0.163191	1.89828	0.101687	0.106165	0.135031	0.0806997	0	0	0	0	0	0.0641247	0.132558	2.01357	0	0	0	266.309	1.07315	0	0	0	0
Cldn24	Ear	0.0793625	0	0.579242	0.197148	0.0430981	0.0507518	0.0824173	0.722876	0.383228	0.659698	0.107353	0	0	0	0.433389	0	0.638729	0.274819	0.0307153	5.33108	0.173204	0.0294946	0.653063	0	0	0.558424	0	0.565656
Cldn3	Intestine	24.8343	1.96113	62.8299	2388.6	29.4104	59.2215	2.14187	1729.36	282.219	649.303	98.7084	13.5061	2.91972	1.39232	2814.4	34.5089	4.35861	4.37489	18082.1	78.5249	0.476898	4.55146	157.521	28.8959	19.3973	2369.39	132.162	50.5319
Cldn7	Intestine	7.02399	589.15	535.934	15.8006	56.6169	4.24651	14.8106	221.892	50.1577	540.947	630.964	2.4352	0.460042	4.87319	820.614	7.50038	9.05827	17.7892	20368.3	313.432	2.24847	10.3122	454.505	13.065	18.8705	239.191	156.461	6.59932
Cldn9	Ear	6.16043	0.13525	0.623421	0.151854	23.9482	4.81461	1.33339	3.05062	10.5636	7.93025	17.1706	3.17494	0.193894	1.38379	1.43218	0.103017	2.46795	4.38355	12.7506	2059.63	8.18555	30.4188	2.78966	1.4448	2.54372	0.558424	0	1.88552
Clec12b	Testis	0.568825	3.04313	21.9629	1.49022	0.656748	2.40947	5.50569	5.28354	1237.48	33.5776	9.49274	1.73968	0.274222	11.9178	45.6763	3.56673	4.47246	0.473199	2.17377	38.2744	0	5.10769	6.29128	6.16041	0.616358	2.41984	0.296328	0.188552
Clec18a	Ear	31.4845	0.0676252	0.206063	0.368233	0.441539	14.0165	0.664638	12.0987	2.50384	7.65585	4.74131	49.1119	35.5057	11.9976	0.407741	0.282335	28.3832	51.9411	0.380713	288.671	0.0911466	18.4341	19.3724	0.0722398	0.280986	11.913	0.296328	2.45117
Clec2e	Intestine	0.281383	2.43451	3.1251	0.680353	0.25996	0.369996	3.09823	1.69339	1.98537	2.71305	4.07186	0.632444	0.193894	2.85004	3.02103	0.292365	4.6574	0	2834.21	0	0.345494	24.4588	1.80554	1.07315	1.30997	2.23369	1.77797	0
Clec2h	Intestine	0.488228	0	230.752	140.616	0.014366	0.583131	3.21304	1.76188	7.56296	8.80349	6.864	1.38939	0	0.396178	0.613369	0	0.167416	0.104494	18038.2	0	0.755037	0.212224	842.323	0.14448	0.0495586	0	1.48164	0
Clec4a4	Spleen	0.337584	0.879127	0.0588133	0.843174	0.0430981	0.205045	0.047534	0.21444	1.14975	10.8764	0.711319	0.186855	0	0.150076	1.78366	0.292365	0.177503	0	4.9195	0.319144	0	0.14082	0.321153	82.169	0.171533	0.558424	0	0
Clec4f	Liver	0.284005	0	0.855882	2627.96	0.16077	0.500919	4.56136	2.13333	1.24551	0.932632	3.57542	0.813548	0.0619402	1.33348	0.142535	202.509	3.18389	2.67394	4.93941	3.72428	0	0.212224	0.0179199	0.288959	2.95215	0.186141	3.25961	0.188552
Clec4g	Liver	0.837619	3.98988	3.84289	1370.98	0.992468	1.1484	6.90432	2.68813	40.8488	98.8164	45.5188	1.82174	0.0700142	0.365224	19.8766	16.3235	7.89055	0.818136	2.48727	0	0.252777	1.82211	2.28887	107.026	2.48416	64.7771	3.85227	1.13131
Clps	Stomach	1.3688	1.42013	16.3451	842.667	0.258588	0.191501	0.0177071	52.075	103.484	0.786912	23.8146	0.25552	0.0619402	0	7.21649	0.608121	0.212856	0.0624752	25464.9	47.633	0	2.12224	216.315	23942.1	3.00162	7.63179	3.30154e+06	131.798
Clrn2	Ear	2.77896	0.0676252	0	0.0305556	0	1.06038	0	0	0.0454545	0.213421	0.0958148	0.695659	2.50967	0	0	0	0.0264439	0.822915	0	34.0547	0.0941428	0	0.293571	0	0.0216389	0	0	0
Clrn3	Intestine	0.148022	0.0676252	104.154	0.312913	0.412525	0.113917	0.0450435	1.46788	2.0056	4.97803	2.72057	0.139507	0	0.2678	0.775861	0.371293	0.212512	0.0263086	5932.46	0.039893	0.0833885	0.225467	1010.18	0	2.54054	0.186141	7.11188	0
Cltc	Ear	10135.1	6247.62	14261.9	7902.81	5412.4	10556.8	12052.2	6790.11	5360.44	14944.8	11053.5	9226.84	9716.37	5092.61	6436.29	6641.51	3898.98	9095.82	10920.8	78188.9	9487.51	5235.23	6353.79	4709	5339.17	4668.79	5188.11	6542.18
Cmpk1	Ear	1162.54	1085.59	1662.79	1712.75	816.145	1342.81	1558.98	621.168	829.453	572.232	946.392	371.288	924.879	2878.48	859.249	1129.21	318.087	634.157	4553.52	24372.5	1384.24	554.107	1366.93	862.038	802.564	756.292	2291.51	1693.2
Cmya5	Muscle	115.358	88.7918	11.2496	12.0486	24.3026	54.832	15.81	79.2851	21.3773	12.8735	34.6921	135.558	98.1811	1066.52	343.779	926.718	20822.5	38.8484	11.623	2.99476	32.9318	104435	26.8072	58.1888	66.634	1051.51	192.021	9.23904
Cnfn	Stomach	1.09447	0.0676252	0.485141	51.2882	4.15797	4.1903	3.17942	4.79037	114.515	0.873251	2.55131	0.655275	0.131954	0.533391	637.974	0.102668	0.491356	2.66168	1.33596	3.44363	0.26862	3.02482	23.8601	0.0722398	9.39587	38.7174	50925.5	6.22221
Cnga1	Eye	0.221007	0.0676252	3.88689	0.430916	0.0574641	0.0853625	3.33999	7.07651	14.96	5.58112	7.36029	6.94696	0	0.533391	10.4581	0	0.0737998	11966.8	1.53933	5.12123	0.0401933	0.212224	0.0179199	38.4377	166.669	1.86141	0	0
Cngb1	Eye	15.4582	24.8184	7.99594	1.68365	0.816921	20.1304	66.9619	39.3209	128.883	21.8017	36.2098	24.6216	21.5693	9.1458	25.7533	5.61344	22.3984	9897.28	4.82596	7.02026	16.1348	10.5731	4.08462	5.37622	1.54684	15.2636	7.70453	9.8047
Cntn3	Ear	307.868	9.33227	7.63941	62.0268	63.6565	140.563	4.64788	46.7721	53.1139	25.5058	16.6768	118.86	229.165	0.800087	1.61596	2.96658	2.40203	29.0461	6.85335	3423.26	32.0751	0.263736	4.33854	0.216719	3.6374	0	0	0.188552
Col11a1	Mouth	358.645	410.214	420.022	29.4109	4849.96	1003.91	59.2988	1082.95	610.965	230.383	270.375	422.626	85.12	3.73775	6.8141	209.504	67.5789	271.09	12.9522	4714.42	27123.2	173.18	10.4579	6.80013	5.16712	17.4973	11.8531	16.0269
Col12a1	Mouth	186.439	8409.73	1306.73	100.568	5009.72	1711.36	56.9693	945.597	431.719	1008.61	208.623	438.911	194.268	411.899	1032.76	855.992	247.067	265.284	415.233	618.897	90894	376.775	279.788	190.649	71.9899	444.505	1019.67	363.339
Col1a1	Mouth	243.955	64364.6	8237.67	619.223	19242.8	12756.3	521.852	12377.3	8764.67	5811.6	3498.23	778.871	91.3232	2012.57	4129.99	30801	9374.78	15.0508	2552.7	375.162	437490	9635.89	3112.03	1643.92	132.032	25152.5	16109	3607.19
Col5a1	Mouth	350.998	5460.19	1653.29	495.229	6307.94	2026.13	237.757	2648.58	2266.09	843.457	795.889	707.699	131.616	851.305	1065.63	6831.63	3889.12	163.653	883.358	1277.42	49903.4	1566.38	571.913	510.617	66.3105	4496.43	3698.47	2724.57
Col5a2	Mouth	194.647	4283.72	2011.96	241.182	4660.11	2986.87	123.146	1288.08	1992.75	1115.89	477.772	322.296	90.3788	980.443	1295.37	7082.91	2168.36	24.3891	329.872	4782.62	96760.8	1388.69	538.986	267.97	41.9922	2685.83	780.825	134.437
Col6a4	Ovary	50.5643	37.3291	13.8848	1.24639	7.31	33.682	6.5119	3502.1	488.921	590.651	82.599	33.0198	50.7788	2.56952	14.9941	8.05838	2.37283	68.0366	680.969	19.728	47.831	0.720341	15.7976	317.614	21.4579	145.19	321.516	9.23904
Col8a1	Mouth	110.368	1121.97	24.9292	16.6741	289.981	1238.39	55.0698	43.2936	93.147	49.8124	37.0761	42.0234	11.5558	129.548	161.283	54.3944	1196.8	142.981	66.8181	1952.42	48430.2	286.59	261.186	11.4548	3.65452	166.969	199.429	17.3468
Col9a1	Ear	42.1816	0.946752	53.8587	0.561555	3186.59	112.56	1.26552	0.101687	31.3439	51.5642	48.2827	38.4764	6.12911	0.870333	0.912163	5.5744	24.2178	590.809	4.72072	20741.8	9.28709	58.2869	0.461175	0	1.93128	5.58424	0	0
Col9a2	Ear	147.735	4.93664	310.307	11.2583	2045.6	250.943	2.50118	312.658	205.075	82.1037	329.73	604.989	59.297	2.11368	3.96545	84.9346	52.9594	140.831	10.0742	17387.8	332.035	10.5182	0.730501	13.817	5.73788	70.7336	31.1145	21.3064
Cp	Liver	200.647	262.724	197.057	31463	12.1588	1336.29	69.4709	427.066	555.87	768.988	116.406	267.065	153.92	821.378	3508.68	236.066	1566.16	2588.6	58.3653	1490.18	39.5201	326.769	941.625	543.698	46.8163	925.308	33.4851	187.421
Cpa4	Stomach	8.25063	0.0676252	4.74484	3.11546	39.21	11.4132	0.0814427	0.21444	1.36081	4.00591	10.5006	4.73203	1.56087	0.266696	19.2357	9.311	5.02771	1.75486	0.91988	70.5931	4.02881	1.05446	1.93411	0.14448	0.815442	10.9823	463.457	34.6935
Cpb2	Liver	1.89231	2.97551	14.7638	7842.6	1.85065	2.7099	3.21292	6.28724	2.30408	8.28515	26.0926	0.16068	1.92125	2.96694	1.09009	0.528536	1.71534	2.98365	22.3395	0.416069	0.14059	0.713937	48.8004	0.0722398	0.660914	2.04755	5.33391	0
Cplx3	Eye	164.931	0.473376	0.695337	0.780018	0.527454	3.7855	1.90688	0.733941	1.61209	1.27821	1.69014	140.394	52.6674	0	0.116421	3.30879	1.40492	5780.86	2.06291	1.30606	0.387734	1.83892	29.2173	2.29079	2.78944	0.372282	0.888985	0
Cplx4	Eye	0.531363	0	0	0.060369	0.0574641	0.279688	0.0443447	0	14.3871	26.6355	17.9838	3.48461	0	0.44512	0.0777902	0	0.199942	7177.14	0.258277	2.02516	0.59193	0.63384	0.427834	0	0.0155604	0	0	0
Cpn1	Liver	7.37113	3.31363	404.074	8791.72	2.1578	5.55619	2.81505	27.3191	56.7199	289.852	224.541	3.92313	0.441655	1.36518	128.789	13.685	2.8261	1.74013	224.833	1.95049	1.43589	7.41753	1439.37	20.5675	0.904203	8.00407	1160.42	0.188552
Cpn2	Liver	0.192229	0.743877	20.8804	12310.8	1.07564	5.19978	2.61904	6.17659	1.21672	0.531512	2.76183	0.0385328	0	1161.49	23.7657	0.102668	208.205	0.130877	99.5078	0	12.1854	0	7.47998	0.216719	4.49787	98.841	5.33391	90.1278
Cps1	Liver	6.53824	1.21725	23.3047	104162	4.27404	2.09162	30.3928	47.2716	16.0594	12.7617	25.1408	0.687513	8.88706	2.16295	2.98803	0.78328	3.07327	0.432303	7184.09	12.6236	1.65831	0.548519	0.827665	2.08451	4.99513	30.8994	1.77797	4.52525
Cr2	Spleen	11.3276	16.23	9.17558	25.5289	15.3174	8.40827	58.9166	4.5164	5.27608	57.7127	23.0531	14.8702	1.81996	7.04753	112.044	1.02229	4.5332	7.551	44.933	19.8345	0.662196	5.81845	35.2812	4565.89	46.6832	289.636	0.296328	2.63973
Crb1	Eye	30.8668	0.405751	1.75984	0.669192	2.17032	18.7915	1.63949	22.8739	18.4027	27.0459	8.59611	4.62346	4.34377	0.266696	31.3396	3.46854	9.25041	3888.8	3.91562	0.0311563	0.267675	0.273654	11.7958	1.21763	0.666109	0	0	0.188552
Crb2	Eye	304.711	198.345	59.4764	7.92747	54.1122	141.584	4.07073	214.562	39.3006	9.90968	176.407	77.2609	71.419	1.91821	78.1125	287.976	47.4651	1626.37	21.3204	4.79929	5.9522	1.80476	84.4826	16.945	8.93651	5.21195	72.3041	49.9662
Crct1	Stomach	0.476764	0	5.80154	6.13359	2.10588	11.1014	0.632759	0.101687	8.48441	0.248687	17.7958	0.694696	0	0.800087	194.622	0.281636	1.58725	0	1.05083	0.0314802	3.34286	2.928	0	0	3.61763	59.0067	9234.77	0.188552
Creb3l4	Sperm	15.6485	26.3738	17.3266	7.17346	73.1246	16.2459	5.14005	167.891	1711.57	9351.46	215.39	8.7086	8.05554	9.00224	47.5524	11.7152	9.15384	15.2729	301.746	149.615	26.769	10.0145	16.5043	13.931	8.72209	45.9769	900.245	12.2559
Crip1	Intestine	70.2694	2324.62	997.797	283.252	225.567	314.1	1029.86	1359.45	1590.23	1442.03	489.813	122.463	45.5099	672.882	3790.3	1591.67	1460.29	48.5355	34160.6	82.291	103.546	1416.14	1133.15	3659.44	1845.46	2949.97	2141.86	150.276
Crisp1	Sperm	0.150983	0	0.070576	0	0.100562	1.70057	8.39068	0.632254	276.872	71353.1	49.9571	0	0.12388	0.829473	20.2472	0	0.0507503	0.0489261	5.62748	0.346282	0.0449943	0	0.0716798	0.14448	1.08052	0	25.7806	0
Crnn	Sperm	0.317959	0.473376	0.75549	0.0022873	0.948158	0.0340987	0.0106677	0.21444	0.0499536	10.5188	0.401909	0	0	0	0	0	0.0496966	0	1.0578	0	0.0929849	0.934206	0	0	1.99575	0	0	0
Crocc	Eye	1119.16	930.793	207.301	85.9744	839.1	528.252	151.998	1570.35	613.826	415.264	588.83	1634.19	1314.63	112.783	329.236	162.076	267.537	8658.12	246.474	45.6539	325.312	128.756	1070.04	540.229	320.605	398.342	722.745	516.821
Crp	Liver	0.251095	0.0676252	0.152915	10893.8	0.412525	1.24094	5.20818	9.04176	11.5346	16.9818	22.6923	0.70754	0	1.60037	0.129349	0	1.19406	2.28856	28.7727	0	0.139141	2.13047	3.4611	0.433439	7.67727	3.1644	2.0743	0
Crx	Eye	0.836204	0.0676252	0.790778	0.0987145	0	0.791133	0	0	0.0944228	0.176214	2.56952	0.147836	0	0.345643	0.0812878	0	0.645301	17029.2	0.0595613	0.131203	0.0568421	0.311924	0.293571	0	0.654627	0	0	0
Cryaa	Eye	2.05076	0.0676252	159.839	0.0823481	0.610335	2.28108	0.016415	2.27032	5.07035	2.3875	1.91244	2.0467	1.50639	0.396178	13.0086	0.308353	0.0610825	5534.78	0.526572	0.039893	0.137303	0.953479	15.6694	15.7779	3.38582	4.28125	3.55594	0
Cryba1	Eye	1.17535	1.69063	1.25994	2.55033	2.66874	1.85991	0.0629258	0.101687	0.162464	0.621717	10.0845	3.23965	0.271983	0.679398	2.59358	0.181945	2.55994	1454.54	2.46001	5.78296	0.130186	7.18415	2.01751	1.36211	4.05735	1.48913	0.888985	0.188552
Cryba2	Eye	1.94073	0.0676252	0.0235253	0.167661	0.014366	18.7275	0	0.406749	3.3167	9.89282	4.16562	0	0.572723	0.533391	0.75561	0	0.116494	580.886	46.1346	1.48641	0.0898493	0.636672	0.133004	0	2.30318	0.558424	25.1879	16.2155
Crybb2	Eye	0.141577	0	8.69385	0.0305556	0	0.738303	0	0	0.165558	0.627119	0.459325	0	0	0	0.0812878	0	0.0718625	1477.34	0.715552	0.078134	0	0.636672	0	0.0722398	0.177243	0.558424	0	0.754208
Crygc	Sperm	0.0566033	0.202876	0	0	0.014366	0.0822039	0	1.22025	1.64405	385.569	6.24392	0	0	0	0	0	0.147422	16.8917	0	0.0314802	0	0	0	0	0.0466811	0	0.592656	0
Crygf	Eye	0.100391	0	0	0.0231098	0.176508	0.00927401	0	0	0.0241058	0.0881068	0.032596	0	0	0	0	0	0.0330455	2.26692	0	0	0	0	0	0	0.0778019	0	0	0
Crygs	Eye	1.11108	0.0676252	0.288402	1.04729	0.340695	3.37471	1.26552	0.406749	6.66772	2.45109	2.15939	1.53186	0.749862	0	0.486137	0	0.0265483	610.374	0.0884494	0.268911	0.703087	0.566364	3.75943	0	0.238363	0	0	0
Csdc2	Olfactory	1834.11	512.328	26.872	13.916	135.931	1856.94	7.20278	786.854	1368.12	79.0805	26.7648	14331.4	2744.57	11.5483	96.8428	393.369	2718.89	1613.99	73.6106	90.5497	289.482	39.095	170.535	113.28	56.8883	168.085	392.339	1428.47
Csn3	Mammarygland	0.497511	0	6.57193	0.251922	0.398159	3.70039	4.57481	1.05007	0.365536	0.889682	2.75377	0.0128443	0	4.40975	0.142535	0.179318	0.0935104	3.62121	1.56527	0.0896369	2.05714	0.23169	0	0	1.2828	700.635	0	0
Csnk1g3	Ear	1111.65	418.532	1130.51	828.859	1100.38	913.143	889.534	704.46	662.603	1088.12	857.153	845.563	967.599	465.634	509.317	552.383	302.709	932.399	1353.11	22393.9	934.309	306.706	1120.92	897.551	588.129	458.838	463.457	880.537
Csrnp2	Ear	772.464	153.442	421.203	107.57	609.425	483.735	217.358	347.584	471.11	707.188	849.296	809.888	442.025	197.555	147.393	176.911	251.575	388.796	87.3327	4763.19	265.773	203.095	120.363	145.771	410.606	220.391	163.573	283.582
Cst12	Testis	0.177791	0	0.242571	0.0757761	0	0.494536	0	63.6928	3973.74	352.144	9.8649	1.63947	0	1.03018	0.0570787	0.566598	0.173823	0.269475	0.259998	0	0	0.0294946	8.88826	0	0	0	0.592656	0
Cst9	Testis	0.0831219	0	0.0235253	0.854491	0	0.0566045	0	2.13333	2811.56	193.722	16.8041	0.844748	0	2.96082	9.82533	187.253	2.44157	0	0.728692	0	0	0.505937	0.0179199	0	1.06783	0.186141	0	0.188552
Ctnnb1	Ear	11832.4	4827.08	9392.09	5601.31	15385.6	8428.88	13257	4949.19	9442.91	6045.35	13434.7	9553.03	10682	7317.83	14872.7	11956.4	9514.17	5064.02	14728.3	299400	10657.7	6827.44	7529.09	3370.78	5472.52	1420.07	5128.85	6702.08
Cts3	Placenta	0.682466	0.13525	39651.8	0.257472	0.857872	0.190562	0	0	0.0497384	0.31356	0.620533	0	0	2.74421	0	0	0.0148172	0.0263086	0.97159	0	0	0	0	2.14631	0	0	0	0
Cts6	Placenta	0.0771556	0	37250.6	0.0061783	0.340695	0.0365918	0	0	0.545597	0	0.0739925	0	0	1.27827	0	0	0.0662425	0	0.97159	0	0	0	0	1.07315	0.0155604	0	0	0
Cts7	Placenta	0.00339465	0	78.7286	0	0	0.0996557	0	0	0.127953	0.483484	0.672682	0	0	0	0	0	0	0	0.485795	1.40353	0	0	0	0	0	0	0	0
Ctse	Stomach	7.08159	3326.89	7.50472	332.77	2.07854	23.352	1823.28	14.6872	33.4322	8.39659	17.0081	8.74504	0.274222	7.46619	343.071	11.8456	56.5325	1.12478	1447.82	53.0461	0	10.0965	47.4654	1589.63	517.584	457.907	50914.8	11.8788
Ctsg	Bonemarrow	0.305733	0.270501	31.0767	84.8615	0.703935	4.62839	678.164	0.101687	1.27889	0.176214	0.331365	0.359893	0	1.14573	1.59239	1.83229	0.312495	0	0.329611	1.94803	0	2.51103	0	20.3499	12.2327	2.79212	0	0
Ctsj	Placenta	0.942496	0.13525	91375.8	1.66067	4.26671	0.0685871	0.97056	0	1.7439	0	14.5092	0	0	1.872	0	0	0.248932	0	1.21449	0	0	0	0.293571	0	0	0.930706	0	0
Ctsm	Placenta	0.20151	0	11581.4	0.049925	1.29913	0.0556748	0.632759	0	0.0187271	0	1.33266	0	0	0.266696	0	0	0.0306359	0	0.97159	0	0	0	0	0	0	0	0	0
Ctsq	Placenta	0.0380735	0.202876	61036.1	0.0638425	0.258588	0.124923	0	0	0.0601117	0	0.989462	0	0	2.13522	0	0	0.098139	0	1.70028	0	0.163071	0	0	0	0.0155604	0	0	0
Ctsr	Placenta	0.170926	0	11048.6	0.157731	0.474079	0.101892	0.669987	0	0.0271025	0	6.77457	0	0	0.266696	0	0	0.00621988	0	0.97159	0	0	0.636672	0	0	0.470236	0	0	0
Cuzd1	Sperm	3.50146	0.202876	15.1134	30.5832	1.19219	1.58211	0	24.0009	93.5494	3293.17	16.3183	1.53275	1.81092	21.1797	0.124513	19.4551	22.8168	0.615434	270.301	0.20619	0.689721	88.9482	14.9454	201.405	0.847638	11.913	32.5961	0.188552
Cxcl13	Spleen	2.87817	29.9579	4.57729	67.7509	1.87726	10.2722	0.145045	2.95789	3.37879	1.06342	1.91647	0	1.11492	29.9429	109.807	4.12742	11.9208	18.7458	74.8207	1.22795	0	29.9027	22.2231	1562.82	7.4131	271.766	9.77883	0.377104
Cxcl15	Lung	0.073204	3.65176	0	1.92942	1.16924	0.0955515	0.316831	1.91889	5.16626	0.0881068	0.170866	0	0	0.266696	30379	1.14406	0.287177	0	2.05893	0	0.302409	3.87902	33.8715	22.5362	0.373449	123.784	2.66695	0
Cxcr1	Lung	0.185706	1.21725	16.0543	1.03353	2.76236	1.58621	10.6448	0	0.327264	0	7.37434	0.12776	0.263909	0	230.483	0	0.148158	0	0.0612806	0	0.0449943	0.415367	0.195167	3.66335	0.314786	1.86141	1.77797	0
Cyld	Ear	2222.77	539.716	1160.6	682.647	401.443	805.05	1472.83	909.709	652.525	1782.45	435.629	962.065	1710.86	628.289	918.902	422.297	841.49	1140.56	882.566	26639	1100.25	1303.15	1001.42	1791.21	1631.69	513.377	322.998	375.03
Cym	Stomach	0.806592	0.541001	1.99686	5.70647	1.90359	1.62979	13.0388	0.632254	4.97502	0.852672	8.52042	1.21341	0.432974	3.53107	1.65832	0.497701	0.977667	2.08078	176.369	0.440393	0.401681	0.553698	26.5666	3.45707	3.20627	2.04755	1142.64	1.88552
Cyp11b1	Adrenalgland	0.178569	4.46326	35.6966	0.0842612	0	0.276386	0.632759	13.2615	25.2147	10.5122	10.9308	0	0	0	0.129349	0	0.0145922	1.79027	9.86042	3.05873	0.976802	0.0927681	376.485	0	0.712645	0	20.1503	58309.9
Cyp11b2	Adrenalgland	0.0646104	0	0.135487	0.523373	0.014366	0.129947	0.643303	0.21444	2.80944	4.08435	4.34016	0	0	0	0.0437308	0	0.0939057	0.202422	1.06466	0	0	0.0533865	10.4603	0	0.160954	0.744565	0.592656	2628.41
Cyp1a2	Liver	0.774399	0.202876	0.796755	19527.6	1.36278	0.165238	38.5983	5.50008	5.31269	3.11552	2.67298	3.63937	0	0.950162	8.14903	0	2.23773	0.021483	9.97605	29.6046	0	0.88271	11.7555	21.8965	5.08196	30.7133	6.51922	3.39393
Cyp21a1	Adrenalgland	0.586913	1.01438	182.619	43.529	2.36025	0.634067	0.632759	23.6931	27.4086	7.60235	2.33479	1.62149	0	1.06218	11.6862	0.102668	0.507912	1.09029	31.1325	0	0.0942922	0.72392	897.208	85.1385	0.739645	4.83967	157.35	485431
Cyp24a1	Kidney	0.828	0.0676252	50.1728	0.144571	0.825051	3.91445	0.301276	0.519502	5.16816	8.36081	7.49035	1.42393	0.131954	0	0.461928	0	0.151062	0.293109	0.443605	1.07978	1.49201	0.199541	1023.69	1.07315	1.00271	0.186141	0.888985	2.26262
Cyp27a1	Liver	107.267	799.329	59.433	10239.2	135.333	355.104	97.6587	235.042	363.98	64.0366	49.509	344.137	35.7953	1441.42	363.035	112.525	540.299	110.755	1277.29	9.40884	28.6934	1824.08	781.955	542.818	36.684	490.668	424.342	198.168
Cyp2a12	Liver	0.120618	0.202876	21.9387	15687	0.0574641	0.209018	8.22587	3.7361	51.4173	37.6648	0.211109	0	0.448842	1.48355	1.3589	0	1.59116	0.0624752	4.27903	0	0	3.80847	28.5186	0.216719	0.637975	13.4022	0.888985	0.565656
Cyp2a22	Liver	0.153536	0	0.188203	628.121	0	0	0.632759	2.03164	1.20989	0	0.0956694	0	0	0.266696	0.181431	0	0.0899621	0	0.86898	0.127957	0	2.38785	0.816487	1.07315	0.0466811	0	0	0.188552
Cyp2a5	Liver	2.80197	0.0676252	1.9526	13460.1	0.0574641	0.880116	6.32759	33.9009	20.7591	1.4659	0.505161	17.0387	0.317775	1.33348	874.37	0	6.4193	0.420456	2.53995	5.59303	0	1.72729	1722.87	0.0722398	38.5986	20.6617	5.03758	1.69697
Cyp2b13	Liver	0.173181	3.04313	0.194301	764.206	0	0.391455	0	1.98738	0.155129	0.15678	0.264533	0	0	0	14.6382	0.103017	0.294005	0.154041	2.11167	0	0.0730783	0.143985	0.177247	0.14448	0.217845	0.186141	0	0
Cyp2b23	Embryo	0.190555	0.202876	0	1.00135	0.014366	0.361725	1.26552	0.937316	1.56028	0.662569	66.8383	0.334985	0.280057	0.485913	2.1813	0	0.0335573	0.151801	1.34248	0	0	0.636672	2.53278	2.14631	0.172168	1.48913	0	0.754208
Cyp2b9	Liver	0.0735603	0.0676252	1.35015	3587.62	0	0.0681973	1.89828	3.45527	0	0	2.36711	0	0	0	4.48887	0	0.119026	0	2.27301	0	0	1.06112	8.14332	0.14448	0.466811	1.30299	0	0.754208
Cyp2c29	Liver	0.798876	0	0	34323.6	0	0.185264	12.6552	13.9428	4.29912	9.73947	6.67278	0	0	1.94887	2.49077	0	3.64275	0	343.733	0.487442	0	1.48557	3.01955	1.79555	1.32263	26.8043	2.96328	7.35352
Cyp2c37	Liver	0.181534	0	0.0117627	5846.17	0	0.0730703	2.53104	6.5923	0.894772	0	0.574176	0.373709	0	0	0.0285393	0	0.399341	0	2.12621	0	0.0461522	1.27334	4.74521	0.288959	0.560174	3.35054	0	1.13131
Cyp2c38	Liver	0.0703481	0	0	2655.51	0.340695	0.136395	0.632759	0.21444	0.0113521	0	2.37718	0	0	0	0.114157	0	0.438342	0	17.8095	0	0	0.424448	1.99581	0	0.0622415	0.558424	0	0
Cyp2c39	Liver	0.143493	0	0	2047.93	0	0.0332186	0	0	0.221353	0.507133	3.56148	0	0	0.216392	0	0	0.0390487	0.229223	2.46028	0	0	0	0	0.14448	0.248966	0	0	0
Cyp2c40	Liver	0.0294747	0.0676252	0.0117627	1884.75	0.340695	0	0	2.77665	0.0188273	0	1.48063	0	0	0	0.33265	0	0.0989938	0	1.43091	0	0	0.424448	4.57637	0.0722398	0.0466811	0.186141	0	0.565656
Cyp2c50	Liver	0.0462914	0	0	13476.5	0	0.0287323	5.69483	6.24298	0.854824	0	0.0956694	0	0	0.800087	0.171236	0	1.26731	0	4.19481	0	0	0	0.16128	4.36486	0.482372	17.125	0	0.754208
Cyp2c54	Liver	0.0556342	0	0.242571	5118.48	0	0.0470666	5.69483	2.12227	0.195492	0	0.392672	0	0	0	0.085618	0	0.676808	0	1.10862	0	0	0	0.0179199	0.0722398	0.233406	5.58424	0.296328	0
Cyp2c55	Intestine	0.399244	0.338126	2.21717	263.519	0.965081	1.37038	0	0.846694	6.70086	8.55504	9.01966	0.0256885	0.140028	0	4.85956	0.296308	0.3446	5.33869	1859.54	0.141568	1.20698	0	0.582096	0.433439	1.48298	1.30299	18.3724	0.942759
Cyp2c66	Intestine	0.0681577	0	0	0.084474	0	0	0	0	0.606596	3.46278	3.79378	0	0	0	0.085618	0	0.0884954	0	609.542	0.190197	0	0	0	0	0	0	10.3715	0
Cyp2c67	Liver	0.0159196	0	2.15988	5505.12	0	0.0277407	1.26552	1.17389	0.183396	0	1.78361	0	0	0	0.746097	0	0.729196	0	7.94735	0	0	0.848896	1.2002	0	0.0933623	1.30299	0.296328	0
Cyp2c68	Liver	0.342031	0	96.3711	5102.9	2.08727	1.12646	7.59311	2.44946	0.181423	0.23517	0.749911	0	0	0	0.783467	0.0983757	0.683661	0	579.809	0	0	0.212224	4.21267	3.43618	1.04939	1.48913	2.37063	0.565656
Cyp2c69	Liver	0.0257795	0	0.0470507	3557.57	0	0	3.16379	8.08232	0.0131288	0	0.206439	0	0	0	0.809698	0	0.496367	0	7.51516	1.39513	0	1.06112	20.1903	1.57883	0.217845	0.372282	0	1.50842
Cyp2c70	Liver	0.25851	0.270501	5.46803	12150.6	0.014366	0.194863	4.42931	5.33886	1.67648	0.267192	13.5319	0	0	2.31176	0.834783	0	1.10418	1.88434	9.01409	0.039893	0.216527	0.212224	2.92874	1.21763	0.834203	4.09511	0	0
Cyp2d10	Liver	0.362309	0.405751	0.97898	15168.9	0.435199	0.419016	10.1484	8.33415	0.425144	0.248687	0.204376	0.373709	0.140028	0.683467	1.1087	0.612064	2.31558	1.10333	164.552	0.228774	0.0449981	1.46036	10.8369	2.50751	1.55604	35.3668	72.3041	6.22221
Cyp2d12	Kidney	0.210674	7.10064	0.0117627	22.7469	0	0.107275	0	2.27032	2.57189	0.166497	0.230399	0	0	0.530427	0.342472	0	0.150948	0	140.495	0	0	0	1693.14	0	1.13933	0.372282	0.888985	0.188552
Cyp2d34	Intestine	0.0561062	0	0	15.5268	0	0	0	0.101687	0.0927528	0.0440534	0.092628	0	0	0	2.02629	0.102668	0.121529	0	842.645	0	0	0	2.25994	0.288959	0.466811	0	37.93	0
Cyp2d40	Liver	0.135636	0.13525	1.57907	924.328	0.203868	0.28742	0	1.02794	0.147486	0.223138	0.120594	0.350578	0	0.533391	0.114157	0	0.0933411	0.0839582	0.845837	0	0	0	0.814342	0	0.326768	3.53668	0	1.50842
Cyp2d9	Liver	0.128352	0.202876	0.035288	20731.8	0.14366	0.281047	6.96035	1.78401	0.742876	0.259375	0.185004	0	0.0700142	1.56661	2.93955	0.296308	1.78874	0	103.793	0.0752464	0.0479906	1.13006	1354.04	2.36303	0.768761	85.0665	13.6311	0.377104
Cyp2e1	Liver	3.93416	829.626	196.942	172187	0.403621	23.1411	60.1199	431.323	30.8	10.3653	3.96459	10.1538	1.64674	2016.75	317.537	0	54.4925	1.39153	39.2981	5.27841	0.0449943	802.259	12868.3	10.0309	21.1111	3921.06	20.4466	643.716
Cyp2j11	Kidney	0.0495712	0	0	0.128215	0	0.0283446	0.632759	2.39413	0.500355	1.30027	1.48774	0.694696	0	0.533391	0.0285393	0	0.088438	0	3.6027	43.2972	0	0.0927681	2390.32	0.14448	0.0622415	0.372282	0	0
Cyp2j13	Kidney	1.87502	0	0.242571	0.304027	1.57386	0.91082	2.53104	3.28509	5.91579	69.2868	15.0628	0.632873	0.597831	0.97548	0	0	0.31136	27.3304	3.34473	0.515311	0.0449981	0.278789	3327.39	0	1.3987	0	1.48164	0
Cyp2s1	Stomach	70.2861	633.58	565.614	20.1683	23.4328	51.2713	15.215	1471.18	324.741	190.212	275.903	116.361	40.7138	8.10487	3206.94	719.078	40.8517	108.298	2621.32	24.293	7.25883	5.88956	470.996	111.728	30.5713	140.164	29416.8	99.5554
Cyp3a11	Liver	0.83532	0.13525	0.254333	75434.3	0	0.0406738	58.8466	17.3475	0.98737	0.135031	6.61979	0	0	2.66696	0.888407	0	6.61406	0	10791.7	0	0.0479906	4.66893	25.0242	6.94461	1.26777	20.4755	0.296328	2.63973
Cyp3a16	Liver	0.0183872	0	0	427.496	0.014366	0.0574645	0	1.71552	0.0540458	0.135031	0.371923	0	0	0	0	0	0.0732625	0	19.0275	0	0.0568421	0	0	0	0.516917	0	0	0.188552
Cyp3a25	Liver	0.0699122	0.270501	0.0117627	13711.1	0	0	9.49138	3.30722	0.385666	0.291811	0.850707	0	0	0.800087	0.576085	0	0.805945	0	1746.04	0	0	0.636672	0.0358399	0.0722398	0.342328	4.65353	2.0743	0.188552
Cyp3a41a	Liver	0.00629347	0	0.0117627	178.144	0	0	0	0.21444	0	0	0.0865453	0	0	0	0	0	0.0124276	0	0.862955	0	0.0372363	0	0	0.0722398	0.140043	0	0	0
Cyp3a44	Liver	0.518465	0	0	802.528	0	0	0	0.643319	0	0.135031	4.48017	0	0	0	0	0	0.0124398	0	23.7559	0.0311563	0	1.06112	5.33909	0	0.485796	0	0	0
Cyp3a59	Liver	0.22019	0	0.0470507	1314.88	0	0.0902954	0.632759	0.101687	0.0702529	0	4.43916	0	0	0.412702	0.0285393	0	0.173094	0.024463	7.69898	0	0.0449981	0	0.195167	0	0.0155604	0.372282	0	0
Cyp4a12a	Liver	0.287993	0	4.56391	5632.37	0.0287321	0.0662042	2.56684	0.937316	1.28877	229.389	0.139467	0	0	0	4.23315	0	0.968396	0	1.15658	0	0.0401933	0.0593382	839.805	1.07315	0.124483	7.25951	0.592656	0
Cyp4a12b	Liver	1.30741	0	2.85534	1364.13	0	4.46031	0	0.21444	1.1718	1.36493	0.569689	4.22689	0	0	27.2583	0	0.49833	0.126624	0.123916	0	1.33882	0	97.9788	0	0.594719	2.04755	0	0
Cyp4a14	Liver	0.465389	0	0.0941013	47518.7	0.340695	0.29057	5.71964	5.60176	1.56999	110.081	0.046314	0	0	4.3675	0.453562	0	1.63853	1.09194	2.55893	0.725685	0.0898493	2.12224	4703.71	0.288959	1.17333	10.4239	0	2.26262
Cyp4a31	Kidney	1.02381	0	2.12904	1055.42	0	0.115342	5.69483	0	0.21133	0.539527	0.270893	0	0	1.27198	0.0351327	0	0.281814	0.021483	4.52423	0	0	0	5784.28	0.288959	0.0778019	2.23369	0	0.377104
Cyp4a32	Liver	0.302424	0.879127	0.424796	921.553	0	0.543463	0.557377	1.16282	0.0469853	0.168397	4.54606	0.312045	0	3.20383	39.514	0.201044	6.93208	0	20.9588	0.470913	0.0372363	1.20392	132.107	0	0	3.35054	5.92656	0
Cyp4f16	Intestine	135.107	303.772	32.7644	87.3172	236.381	296.758	266.778	145.793	91.1541	38.5363	130.05	124.799	86.1782	141.774	311.004	195.073	111.045	101.762	3700.83	117.092	295.155	37.1555	115.494	595.091	186.424	306.202	503.758	191.192
Cyp4f40	Intestine	0.237989	5.41001	1.46809	0.284786	0.145032	0.603686	0.0443541	2.23712	2.48102	1.84676	0.79588	0.692078	0	1.06678	5.18622	0.103017	0.0734505	0.297152	1621.54	0	0.14059	0	0.871069	2.15675	0.596596	0	8.59352	0
Cyp7a1	Liver	0.156017	0	0	4341.95	0.355061	0.0442931	1.89828	6.83994	5.25652	1.37668	46.4282	0.694696	0	0.800087	0.0388951	0	0.458673	0.0263086	1.71891	4.51715	0	0	1.0563	0.0722398	0	0.186141	0	0
Cyp8b1	Liver	2.24873	16.3653	7.66334	10614	0.087568	0.525202	4.51233	6.29145	1.67178	0.873492	0.324954	2.06128	0.0619402	3.03184	38.7088	1.98883	7.08791	0.0913447	4.69883	0.364186	0	2.557	16.7248	16.9651	2.57208	58.2622	35.8557	16.7811
Cypt3	Sperm	0.106217	0	0.294067	0.0666269	0.0657721	0.0184938	0.0203607	0.21444	348.099	1837.34	20.1464	0	0	3.06523	0.404849	0	0.0283624	0	0.0398715	0	0	0.212224	0.0358399	0	0	0	0	0
Cypt4	Testis	0.010076	0	0	0	0	0	0	0	37.8731	5.97173	0.125119	0	0	0	0	0	0	0	0.728692	0	0	0.212224	0	0	0	0	0	0
D030056L22Rik	Ear	362.658	282.335	272.6	280.41	280.454	317.23	616.87	782.548	690.799	1365.28	1686.04	218.548	304.309	209.454	325.747	371.572	73.7911	381.02	238.379	8814.05	172.464	108.379	115.5	407.33	211.694	311.6	716.818	1337.21
D6Ertd527e	Ovary	2.64592	3.51651	16.1302	1.27324	19.1835	3.18145	2.59567	710.907	19.0077	70.7303	16.6364	5.0022	0.831076	1.82431	32.7252	1.64824	2.81801	5.41875	40.8433	0.0314802	8.66832	1.48353	1.75514	42.9906	9.60613	8.74863	44.7456	6.97642
D7Ertd443e	Sperm	57.6069	4.39564	98.144	1.51943	8.60284	47.7302	4.34934	53.9866	401.787	2122.81	133.427	23.5373	27.4476	0.88314	3.95554	6.15664	40.1606	1.18104	0.501175	128.083	0.436607	0.0593382	15.5761	1.30032	2.29054	16.9388	9.4825	25.8316
Dach1	Ear	431.274	177.11	19.1025	12.7344	1236.92	316.097	802.131	421.612	24.9335	206.744	85.952	30.3664	94.2249	214.858	559.023	154.173	389.776	699.832	213.507	22347.8	55.1204	172.44	413.695	21.1236	6.78493	142.77	118.531	197.602
Dach2	Ear	33.6125	21.3696	0.35288	3.12805	68.9023	120.766	31.5587	6.69609	8.25902	17.8894	25.7035	9.02954	12.2817	6.22712	2.04413	2.05033	0.599057	70.7572	20.0177	1011.26	66.9147	108.707	0.186764	1.65107	11.0398	5.58424	2.66695	1.31986
Dao	Kidney	100.737	0.879127	45.9246	0.439483	0.130666	58.8574	3.9402	13.5334	10.6229	32.9378	8.78651	13.6571	1.64466	0.917811	8.01921	0.152602	0.460534	3.57557	661.421	0.659581	0.142283	3.90468	35324.7	10.3503	1.41867	5.39809	13.9274	0.188552
Dbh	Adrenalgland	14.6355	9.6704	1.94754	0.283549	6.23154	25.52	0.632759	6.41736	1.40973	1.54921	0.351847	13.3601	43.2636	0.533391	2.79022	167.945	131.646	4.4351	57.874	0.188717	0.247997	1.2207	51.0486	1.28987	2.63102	1.11685	45.3382	10550
Dbp	Adrenalgland	445.221	2564.95	28.7669	922.38	59.4349	264.059	67.5057	1444.02	243.727	141.05	70.8132	915.111	708.568	726.904	894.345	136.547	1219.91	1121.22	458.082	7.61977	33.5674	751.145	618.449	362.862	127.06	1347.85	553.541	16119.9
Dcpp3	Ovary	0.166783	0.676252	0.0235253	0.202812	0.528825	0.360792	0.0129356	25.7385	0.0984251	0	0.834424	1.63998	0	0	0.422117	0	0.0647655	0.0985795	0.0268863	0.126404	0	0	0	0.0722398	0.143997	1.48913	0	0
Dctn4	Ear	1722.77	1427.3	1298.22	943.697	1254.69	2230.51	1686.39	941.362	1730.24	1960.88	1623.11	1312.45	2020.29	1493.93	1496.69	1184.87	1433.23	1278.87	939.89	11336.3	1619.04	1204.34	1010.21	978.396	1295.73	1296.47	760.082	801.345
Ddi1	Sperm	0.470931	3.38126	0.77323	1.28483	2.01893	0.229099	1.29162	0.824563	1012.26	5357.43	96.1343	0.662624	0	2.80668	6.35587	0.258245	14.7224	0.800222	1.87674	0	0.394902	0.696142	3.53282	0	0.0622415	1.86141	0	0.942759
Ddit4l	Muscle	193.864	55.1145	5.30693	27.7047	115.386	188.108	31.5219	740.084	554.71	298.469	471.79	60.3715	168.134	252.141	79.3651	202.009	39.2007	125.044	19.9491	121.207	578.031	8039.64	341.381	10.6184	7.77771	856.994	74.3784	9.05049
Ddx3x	Ear	5677.85	3045.03	10700.4	5357.86	7628.74	4999.25	11140.5	6244.83	3200.08	6180.74	7323.96	2621.85	4147.88	5227.69	5109.67	5762.77	3844.11	5016.79	4543.78	56116.9	6593.87	8079.06	4074.61	1987.03	7336.51	917.862	326.554	391.245
Ddx60	Intestine	19.9303	131.734	90.8528	145.934	3.92189	40.0717	273.46	113.984	88.125	100.325	130.837	25.5952	4.52037	72.4946	142.008	73.9675	67.1017	37.561	1766.83	11.0415	5.78084	46.481	54.7	174.163	208.973	98.0964	48.8942	53.1716
Defa17	Intestine	1.00365	0.202876	0	5.23536	0	0	0	0	0	0.0802901	0.0428632	0.694696	0	0	0	0	0	0	623.934	0	0	2.75891	24.4073	0	0.454676	0	0	0
Defa20	Intestine	0.000584344	0	0.0117627	0	0	0	0	0.203375	0	0	0	0	0	0	0.0285393	0	0.00621988	0	972.453	0	0	0	0	0	0	0	0	0
Defa21	Intestine	0.00511871	0.0676252	0.035288	0.00311058	0.0861962	0.0129383	0	0.203375	0.036048	0	0	0	0	0	0.0285393	0	0	0	2939.12	0	0	0	0	0	0.454676	0	0	0
Defa22	Intestine	0.00194127	0.0676252	0.035288	0.0105139	0.0287321	0.00932821	0	0.406749	0.0209121	0	0	0	0	0	0.0285393	0	0	0	2551.95	0	0	0	0	0	0.0155604	0	0	0
Defa24	Intestine	0.450882	0	0	2.04345	0	0	0	0	0.21029	0	0.0270097	0	0	0	0	0	0	0	740.4	0	0	2.33446	1.52546	0	0.909351	0	0	0
Defa25	Intestine	0	0	0	0	0	0	0	0	0	0	0	0	0	0	0	0	0	0	0.584411	0	0	0	0	0	0	0	0	0
Defa26	Intestine	0	0	0	0	0	0	0	0	0	0	0.0643029	0	0	0	0	0	0	0	157.873	0	0	0	0	0	0	0	0	0
Defa3	Intestine	0.552628	0	0	0	0	0	0	0	0.0113521	0	0	0	0	0	0	0	0	0	233.196	0	0	0	0	0.0722398	0.0778019	0	0	0
Defa5	Intestine	0	0	0.0117627	0	0	0	0	0.101687	0.00522804	0	0.0216363	0	0	0	0	0	0	0	624.005	0	0	0	0	0	0	0	0	0
Defb1	Kidney	3.97431	139.443	7.93919	47.0133	1.90525	1.7234	0	0.203375	3.1642	21.8041	1.69276	0.694696	6.85632	0	4.33128	0	0.314338	0.567939	2.26674	0	4.87999	0.285555	5722.74	1.07315	4.91623	20.6617	11.8531	0
Defb11	Sperm	3.8666	0	0.0235253	0	0.0801382	1.83512	0	0	8.80479	45.1093	0.208578	0	0	0	0	0	0.00621988	7.22916	0.242897	1.40353	0	0	7.39211	0	0	0	0.592656	0
Defb15	Sperm	0.328915	0	0	0.0022873	0	0.0821787	0	0	5.7685	40.7465	0.135142	0	0	0.150076	0	0	0.00621988	0.347661	0	0	0	0	0.133004	0	0	0	0.296328	0
Defb18	Stomach	0.00543057	0	0.0117627	0	0	0.0062188	0	0	0.0156841	0.0802901	0	0	0	0	0	0.0983757	0	0	0.328401	0	0	0	0	0	0	0	1.77797	0
Defb19	Testis	0.117958	0	0.636524	0.14836	0	0.0283446	0	79.5427	2585.65	334.344	88.254	0	0	2.21451	0.0722701	49.8305	1.06048	0	0.0324805	0.079786	0	0	41.011	0	0.834203	0	0.592656	0.377104
Defb2	Sperm	0.0285353	0	0	0.0305556	0.14366	0.00956499	0	0	7.82147	46.24	0	0	0	0	0	0	0	0.265115	0.485795	0	0	0	4.21489	0	0.0155604	0	0.592656	0
Defb25	Ear	0.239394	2.70501	0.808518	1.55452	1.26012	0.18349	0.165568	2.64387	3.21855	0.0881068	3.936	0.312045	0.0619402	0.512474	2.38311	3.094	1.56179	0.155341	1.25982	447.631	2.1102	5.89833	6.45348	2.79647	0.454128	4.28125	25.1879	3.01683
Defb28	Sperm	0.0769818	0	0.0117627	0	0.0861962	0.0318826	0	0	15.5891	195.442	0.176404	0	0	0	0	0	0.0462731	0.144953	0.0342015	0	0	0.132669	1.07701	0	0.0563894	0	1.48164	0
Defb29	Kidney	0.0199377	0	0	0	0.014366	0.0791846	0	0.203375	16.8898	13.4569	0.0626537	0	0	0	0	0	0.00203891	0	0.0397515	0	0	0	2292.4	0	0.0155604	1.30299	0.592656	0
Defb30	Sperm	0.44729	0.13525	0	1.21064	0.0287321	0.485815	2.54397	0	15.4444	167.659	14.3422	1.38939	0.0700142	2.03918	0.0527485	0	0.428226	0.0511353	0.0134432	0.927482	0	0.424448	1.58294	3.2917	0.304222	1.11685	1.77797	0
Defb34	Embryo	0.00181559	0	0	0	0	0	0	0	0.0249768	0.0802901	11.4573	0	0	0	0	0	0.00621988	0	0.242897	0	0	0	0	0	0	0	0	0
Defb36	Testis	0.375614	0	0.223491	0.119224	0.355061	0.181598	0	1.14069	835.445	36.1029	11.6249	0	0	0	0	0	0.0352683	0.141699	0.119255	0	0	0.23583	1.09451	0	0.0661948	0.372282	0.296328	3.58249
Defb42	Sperm	0.0369061	0.405751	0	0.0627895	0.0718301	1.49271	0	0.203375	40.8605	2016.53	2.55497	2.08409	0.274222	32.8135	0.257969	0.205336	0.0791225	0	0.648805	2.74093	0	0.424448	131.502	18.832	2.1147	2.41984	12.1495	1.13131
Defb43	Sperm	0.221407	0	0	0.150501	0	0.128388	0	0	10.4637	2193.79	0.180318	0	0	0	0	0	0.00538741	0	0.0342015	0	0	0	0	0	0	0	2.37063	0
Defb45	Testis	0.0377163	0.473376	0.560283	0	0	0.0858091	0	0	38.4832	3.99836	0.718305	0.0256885	0	0.150076	0	0.174676	0.0540293	0	0.414616	0.39514	0.0461522	0	0	0	0.0311208	0	0.592656	0
Defb46	Ear	0.00998277	0	0.377745	0	0	0	0	0	0.109962	0	0	0	0	0	0	0	0.00621988	0	0	2.34135	0	0	0	0	0	0	0	0
Defb47	Sperm	0.770949	0.270501	0.035288	0.0346745	0.0287321	1.55844	0	0	2.72552	131.212	0.932219	0.724315	0	0.266696	0.439982	0	0.0323139	1.19984	0.368153	1.27919	0.0479906	0.167083	0.0358399	1.07315	0.0311208	0	5.92656	0
Defb48	Sperm	0.0250363	0	0.0235253	0.0127278	0.0287321	0.0593661	1.26552	0	1.21914	486.416	21.4664	0.694696	0	0.266696	0.0437308	0	0.0217914	0.124634	0.362603	11.3701	0	0.123735	0.0179199	0	0	0	11.8531	0
Defb5	Ear	0.00279727	0	0	0	0	0.0340987	0	0.101687	0.0156841	0.510933	0.212836	0	0	0	0	0	0.00621988	0	0	25.5447	0	0	0	0	0.0466811	0	0	0
Dhcr7	Adrenalgland	938.044	621.34	694.418	3790.61	746.881	1054.47	232.518	2707.76	911.77	148.371	754.311	686.856	501.467	695.442	594.154	342.115	332.139	562.926	2412.24	590.284	1585.22	245.341	677.489	939.108	1495.94	2041.97	2395.22	28382.7
Dlx1	Olfactory	289.579	1.55538	1.36302	0.656818	48.7776	109.118	2.59336	0.926251	27.9258	2.68218	2.89583	3018.33	89.1554	0.978806	1.03368	1.52166	4.94932	0.993924	2.27164	61.867	218.802	0.961986	0.51798	1.14539	27.8635	0.372282	18.076	5.27945
Dlx6	Olfactory	66.7875	0	0.507134	1.13318	27.3328	12.2471	10.165	12.5075	19.3804	62.6378	14.3487	463.643	15.6459	0.266696	0.0351327	0.449259	1.37999	0	0.757498	1.16494	8.9776	0.0676279	1.46785	4.29262	5.76837	0	0.888985	0.377104
Dmbt1	Intestine	0.941304	16.4329	1.64635	653.831	0.773926	0.963367	0.117541	9.8152	43.103	6.31976	2.7505	1.55229	0	0	72.121	0.0909723	0.178229	0.715591	42557.7	0.725685	0.0833885	0.738114	137.416	3405.46	11.2544	8052.28	5390.21	3.20538
Dmbx1	Stomach	22.083	0	0.866112	0.852149	9.67234	32.0392	4.65531	8.09758	22.5835	0.546415	32.3737	0.949544	0.942067	0	0.0285393	0.174676	0.386609	16.2231	0.501174	3.18187	0.152221	0.129543	0	0	0.885295	0	226.098	0
Dmkn	Stomach	24.182	86.1545	1600.14	2.56448	215.26	38.1245	26.6101	201.023	32.2966	66.2054	27.4517	31.6269	4.21204	28.3279	1609.06	259.294	5.54301	0.24682	21.4317	42.3281	0.164225	18.6606	8.0001	9.62792	38.4108	569.034	24742.5	49.9662
Dmrt1	Testis	0.824326	0.270501	10.1867	0.130842	1.37235	1.00708	1.90609	0.316127	2758.55	183.063	324.788	0	0	0.566847	0.622849	0.103017	0.395833	0.144953	0.303985	0.722302	0	0.0689415	0.0179199	0	0.610005	0	0	0
Dmrtc1b	Placenta	0.0202059	0	428.493	0.00411887	0.173764	0.0287323	0.632759	1.24238	40.6042	14.2471	2.6406	0	0	0.704715	0	0	0.0438379	0	0	0	0	1.06112	0	0	0.0155604	0	0	0
Dnajb14	Sperm	319.303	88.3861	313.806	179.698	106.811	192.471	162.676	221.453	833.316	4592.53	551.438	221.241	311.812	313.193	221.347	139.76	169.675	284.361	164.703	171.573	210.595	157.01	187.059	92.2939	68.0623	82.0883	135.422	130.855
Dnase2b	Liver	0.545853	0.0676252	0.626293	680.437	1.16575	0.195121	0.938161	0.101687	0.503403	12.3874	1.85005	0.32489	0.441048	0.178425	2.46249	0	0.440481	0.0248267	1.0793	0.0311563	0.0401933	1.67966	0.143906	2.29079	1.20931	0.186141	0	0
Dnmt3b	Embryo	85.0307	77.2956	329.385	128.407	393.678	62.5483	523.988	184.076	724.071	138.512	4718.67	36.7608	15.2321	35.2066	85.1945	79.1504	67.7975	84.3052	63.815	248.862	29.1644	46.1669	169.644	156.927	164.49	103.867	151.424	90.882
Dnmt3l	Embryo	2.29884	466.14	121.735	0.40315	0.542595	11.8296	17.9011	35.4873	33.0679	78.1087	3647.2	1.21471	1.31058	18.118	15.0505	0.77211	6.98584	5.11043	7.22194	0.0314802	1.41103	2.23664	2.55669	1.86779	4.01274	30.341	38.2263	218.155
Dntt	Thymus	1.48027	0.473376	0.164677	57.8653	0.087568	1.95484	77.9022	1.17389	198.126	5.20518	7.44902	420.184	2.01412	0.178425	4.23549	0.667736	3.08946	0.779125	2.47912	9.46748	0.0568421	12.5409	15.4358	46.0125	21020.6	14.7052	1.48164	0
Doxl2	Placenta	0.155128	0.0676252	1172.81	0.182507	0	0.431206	0	0	0.0808576	0.295612	1.28247	0	0	0.266696	0	0	0.00621988	0	0.0288009	0	0.0481399	0	0	0.216719	0.0933623	0	0	0
Dpp4	Intestine	56.257	198.277	303.381	3139.48	34.896	63.9502	514.409	184.357	67.8786	1531.43	691.162	95.2403	14.3699	110.682	2460.86	1420.97	120.604	38.549	16144.8	1762.43	53.542	168.121	1491.44	1564.57	2226.26	993.435	82.9719	25.4545
Dppa2	Embryo	0.300367	0	21.4907	0.185628	0.114928	0.898543	2.53813	3.05958	2.52028	4.58995	893.647	0	0.598861	0.396178	3.92375	0	0.129691	0.0684346	0.772213	0	0.999093	0	0.287812	0.0722398	0	0	0	0
Dppa4	Embryo	0.273238	0	9.99191	0.0970648	0.37851	0.279711	5.69483	0.632254	50.9716	23.7804	1385.1	0.186855	0	0.396178	1.27259	0.205336	0.456707	0	0.888707	0	0.391749	0	0.27691	0.0722398	0.0184378	0	0	0
Dppa5a	Embryo	1.30181	39.0197	15.9048	0.329783	1.73314	2.82261	436.017	16.8253	14.5969	4.94648	5117.72	0	0.201968	0	107.344	0	0.114023	0.518029	0.727185	0.477701	0.0879767	0	0.0537598	0	0.0778019	0.186141	3.55594	0
Dpys	Liver	3.099	0	0.508666	5952.85	0.233972	2.55597	11.6225	6.61654	6.62974	30.2988	93.5224	3.13269	2.75957	1.06678	2.85995	0.193989	3.95614	1.68505	1.93426	2.58196	0.170114	1.50134	218.372	1.14539	0.486325	4.09511	1.77797	0.188552
Dpysl2	Ear	4717.71	553.039	1043.73	278.95	1643.25	3716.39	264.187	701.712	830.097	193.606	397.298	4424.46	2865.88	520.145	5318.45	774.948	1571.8	4401.58	817.161	147694	719.981	376.836	654.79	1647.33	1955.13	1203.22	806.013	1017.05
Drd4	Eye	4.5731	10.0761	47.6267	0.232755	19.0918	4.97913	0.643427	308.584	428.822	9.06666	5.84076	2.94442	2.66112	0	2.60343	1.43905	0.412323	2316	10.1246	0.270338	19.0752	2.39362	0.233506	3.32303	1.20373	1.86141	0.296328	242.855
Dsc1	Stomach	2.25399	0.13525	3.1236	0.152796	22.8035	0.967372	2.26177	0	2.16671	3.77546	3.81823	0.758917	1.45482	0.800087	46.6514	0	0.257528	0.0439716	3.49806	0	0.135932	0.97403	0.143906	1.07315	0.942276	18.8003	472.644	0
Dsg1b	Stomach	0.459901	0	0.360197	0.701284	11.8227	0.723387	0	0	15.0902	57.4581	4.38968	0	0	0.266696	32.7509	0	0.171375	0.80982	0.629578	0	0	0.279331	0.796422	3.59111	4.65611	15.2636	464.939	0
Dsg3	Stomach	0.462867	2.63738	6.99251	0.384965	40.2456	3.09375	0.674655	4.54063	0.17628	5.61923	18.478	1.80951	0.12388	0.950162	38.3824	0.447593	4.16652	0.0303614	3.77172	1.12578	0.123819	0.370022	0	3.22991	2.77669	27.3628	475.014	0
Dtwd2	Ear	55.2551	57.008	145.281	78.39	91.7594	51.8497	81.6781	80.0628	110.912	35.2714	243.021	37.6012	61.7171	50.878	45.8099	34.7968	37.3838	57.9224	49.5725	2438.05	56.4972	123.331	68.5612	108.094	94.3683	113.174	79.7123	166.114
Duoxa2	Stomach	0.443772	7.91214	7.24924	1.34401	2.46006	1.05797	0.733849	25.8839	1.34171	0.964097	6.91495	3.43675	0.140028	1.01648	4.6187	21.3602	3.22653	0.151801	1550.89	0	0.0968926	0.426691	1.9292	0	0.700217	15.2636	8314.97	0.942759
Dupd1	Muscle	1.60336	0	4.0119	0.0405264	4.14867	2.04248	13.4406	5.15075	22.4796	70.5557	43.4557	0.166293	3.91156	19.0503	2.64145	1.15361	4.67071	0.235697	0.235383	15.8413	0.141125	880.822	0.430625	1.50659	0.782602	34.8084	9.4825	3.77104
Dusp1	Ear	2098.6	1059.89	607.409	1266.2	253.775	1080.72	950.136	883.117	208.734	1696.5	611.8	898.989	179.343	1709.78	2839.57	571.287	2052.96	428.872	1330.98	32908.8	1692.04	1745.89	1013.99	836.355	452.87	1577.92	2217.13	2189.65
Dusp6	Ear	1139.82	590.503	277.128	1004.37	1928.9	776.277	3988.7	555.755	618.841	900.757	970.934	723.841	577.712	1142.39	1836.8	1393.76	504.601	326.243	3804.81	29014.9	805	363.912	1033.85	1461.88	599.908	1348.97	1272.14	3709.95
Dusp9	Placenta	42.3081	68.4367	9941.43	155.003	926.845	30.6425	42.8328	97.4681	354.156	49.6735	1722.09	8.5988	4.41716	5.90471	47.4441	14.9675	11.2357	0.468405	48.5438	12.7031	145.534	2.89099	183.562	37.7693	17.2284	51.1888	60.7473	15.4613
DXBay18	Placenta	0.0041699	0	0.0823386	0	0	0	0	0	0	0	0	0	0	0	0	0	0	0	0	0	0	0	0	0	0	0	0	0
Dync1li1	Ear	1216.35	497.789	1070.67	508.761	693.508	1440.89	761.838	856.32	520.04	827.068	747.561	832.125	1076.7	478.042	625.723	887.747	1495.93	1335.92	1167.17	9697.2	1519.58	1052.49	800.657	406.261	746.063	416.026	643.625	672.376
Dytn	Ear	1.75692	4.05751	0.14725	0.11503	0	3.51249	1.26552	2.95789	1.69023	4.33367	4.69058	1.22926	0.63555	0.266696	4.84773	0	0.0394717	6.52308	0.985033	38.0582	0.142033	0	0	0	0.529074	0	0	0
E2f3	Ear	678.143	251.227	467.884	450.338	1202.54	502.938	945.399	235.447	480.398	224.815	599.994	342.634	660.546	214.015	160.196	473.706	362.754	368.899	796.749	7493.34	774.161	657.591	384.668	270.763	538.453	200.474	94.2324	155.178
E330017A01Rik	Ovary	0.107951	0	0.761467	0.0305914	0	0.656969	0	22.9714	0.936564	3.18411	0.569114	0	0	0	0.801171	0.102668	0.0173693	0	0.373035	0	0.207926	0	0	1.07315	0	0	0	0
E330021D16Rik	Ovary	0.175321	0	17.3915	0.89544	0.2326	0.236882	0.0282508	329.806	7.51219	17.4125	18.5971	0	0	0	1.72422	0	0.119804	0.0548244	1.72086	0.134334	0.0730783	0.497779	14.9069	0.361199	0.198558	0	2.37063	0
Ear1	Lung	0.24447	0.270501	19.8134	27.2428	0.244222	1.10349	24.5344	0	0.936319	0	0.197607	0	0	0.178425	461.054	0.830717	0.408096	0	0	1.51685	0	0	0.293571	45.4284	10.2145	1.67527	0	0
Eci3	Kidney	1.70039	3.92226	16.9861	21.5216	4.86418	2.76071	2.13993	2.73239	5.56031	146.6	3.64182	3.49847	0.263909	179.627	2.4881	6.04198	1.05083	7.03696	529.417	1.40413	1.70011	5.56214	2749.36	0.288959	0.684861	24.5706	0	2.82828
Eddm3b	Sperm	0.194682	0.676252	0.117627	0.209551	0.383793	0.0911356	0.632759	1.68232	13.8616	221.362	0.0276666	0	0.0700142	0.950162	1.52876	0	0.159709	0	0.442549	0.157401	0.23318	0.16392	38.325	0	0.0164595	0	1.77797	0
Ednrb	Ear	1760.47	423.063	996.259	380.623	170.514	1181.78	24.5642	180.639	76.615	129.173	141.561	887.708	808.426	647.078	1764.9	2755.97	604.409	161.034	169.223	54753.1	12.7445	471.934	590.772	106.451	78.0307	346.595	77.638	168.942
Efcab9	Sperm	5.90216	7.77689	1.90972	1.63314	4.96135	3.86047	1.26828	5.50904	442.123	2709.88	72.2032	2.63949	5.33198	5.015	5.17652	0.844641	2.00831	5.57833	0.677885	16.2847	0.854947	14.3771	4.40521	12.8369	8.94315	2.41984	0.888985	1.69697
Egf	Kidney	31.9817	39.8312	18.6864	29.8412	32.1046	33.9535	11.4492	37.1897	56.8234	1007.13	48.329	149.428	20.0702	46.7048	36.7001	108.188	190.139	89.0902	52.6446	226.008	13.9578	1369.82	27242.2	49.3894	24.0659	165.852	113.197	15.8384
Egfr	Liver	273.479	508.744	532.115	12561	571.982	490.499	27.2271	959.944	268.888	368.424	100.453	239.015	189.204	152.86	480.854	111.619	222.236	280.479	768.69	380.354	1909.57	334.776	1204.91	71.3791	66.1833	1683.65	885.429	182.707
Egr1	Ear	4375.26	436.926	99.0449	585.774	180.067	767.701	1215.41	2147.08	613.035	2809	461.513	6608.22	983.554	1288.66	1099.36	725.661	1121.57	1164.25	2757.62	191518	2248.39	675.984	336.949	1483.78	2753.23	2260.68	2484.12	1829.14
Egr2	Ear	231.743	27.9968	7.77037	9.74653	11.7347	133.158	61.072	156.586	126.176	198.936	23.0377	374.12	32.2852	50.3012	170.177	40.6942	60.1357	3.50485	72.3221	28337.2	246.814	54.9719	15.0969	319.796	479.516	731.535	77.0453	34.505
Eif4e1b	Ovary	0.216881	2.70501	0	0.222295	0.340695	0.665086	0	321.772	7.29852	1.20898	1.66526	0.139507	0	0.266696	0.0702653	0	0.101231	0.653887	0.259998	0.799422	0.0479906	2.03645	5.33909	1.07315	0.105519	0	0	0
Elane	Bonemarrow	0.378792	1.01438	0.199965	141.797	2.05387	9.20191	1945.19	4.06749	1.31649	0.267192	0.113397	0.898424	0	5.40224	2.95154	0.0909723	0.526276	0.0781855	1.27064	0	0.0568421	1.37769	0.12544	268.39	20.2663	54.7255	0.888985	16.2155
Elavl1	Ear	1694.15	1381.18	1174.09	1243.43	2254.05	1370.56	2446.32	878.191	1471.3	1572.15	3000.96	1222.52	1616.96	1299.9	998.197	1297.81	1112.46	1133.55	1187.28	16405.3	1344.87	835.087	1027	1728.35	2559.19	991.016	959.511	766.652
Emp2	Lung	422.293	2524.92	357.265	391.737	415.172	617.417	304.696	906.847	391.298	332.67	188.116	233.643	487.158	184.297	25272	2331.48	1747.17	93.1224	388.399	271.969	1841.64	304.347	450.257	461.239	82.8985	1714.17	4211.71	343.164
Endou	Thymus	28.7133	41.1161	102.114	21.6755	38.6734	30.9716	38.7363	12.5455	348.369	22.9817	19.6464	257.847	22.5567	64.4126	145.706	47.4623	87.0757	21.3094	12.8523	2.76634	0.357449	27.5129	203.214	179.222	7297.56	59.7513	298.995	12.2559
Eno3	Muscle	148.435	1252.49	120.793	158.557	392.538	171.312	144.171	259.075	533.411	1922.08	1173.78	166.102	76.0665	2063.75	581.362	10659.3	31717.6	277.633	468.461	32.3616	926.897	160861	290.406	525.402	272.619	8388.45	880.391	213.629
Enpep	Intestine	43.7613	200.103	178.14	1851.63	27.7797	110.945	21.155	588.501	217.406	136.065	92.6728	82.4219	29.4453	749.513	2712.59	1007.51	306.114	29.8305	21850.7	328.035	94.8845	166.004	2134.82	25.7052	91.0038	938.524	56.006	98.2355
Enpp3	Intestine	20.3649	205.919	424.947	1241.48	122.949	38.9427	13.0632	180.928	14.7788	28.3356	786.741	31.619	4.14093	52.3621	30.2597	114.173	136.746	6.63553	9127.31	24.0387	13.8932	64.947	898.487	7.68789	3.1648	140.537	47.1162	9.99325
Enpp6	Kidney	360.325	9.80565	5.52795	22.3553	10.4459	335.72	6.97958	126.12	40.1468	76.0102	48.0002	69.004	42.5613	6.43689	28.7161	147.769	59.3707	5.44151	11.5228	67.4877	1.21002	14.5505	1913.65	18.1627	1.42353	16.3804	12.7421	25.4545
Enpp7	Intestine	0.0297243	0.338126	219.465	0.327651	0.287321	0.142176	0	2.13543	0.150075	0	1.03868	0	0	0.396178	0.199775	0	0.145159	0	12221.1	0	0	0	0	0	1.33188	0	2.37063	0
Ephx3	Stomach	3.64333	66.4079	7.85311	6.19184	10.4302	8.23615	3.28068	16.1198	5.4685	4.39115	3.12021	6.65925	2.42817	16.8958	61.9387	2.49753	29.494	4.52509	12.6383	0.190594	1.7646	21.5825	13.9065	24.189	15.1594	88.6032	1289.03	22.0606
Epn3	Stomach	81.4561	833.615	1773.38	5.58247	68.3143	96.6927	50.1958	472.367	347.769	250	26.936	29.9463	33.4286	3.68405	1558.41	29.3123	1718.07	57.2448	390.231	204.486	9.86277	2.11399	755.465	3.82871	13.3254	456.604	12117.2	1247.46
Eps8l3	Intestine	1.06638	0.13525	129.536	0.609077	0.303058	0.70305	0.0935654	5.5575	101.914	417.256	226.191	0.825022	0.818187	0.266696	5.23203	0.0983757	0.189893	0.205057	6639.92	0.0713732	0	1.76578	7.38947	0	0.40457	0.744565	608.066	0
Eras	Embryo	0.585263	0	0.117627	0.049632	0.239536	0.444196	12.6552	0.101687	6.13308	1.83399	336.408	0.34543	0	0	0.809698	0	0.0588592	0.526371	0	0.0752464	0	0	0.143906	0	0	0	0	0
Ern2	Stomach	5.88392	46.8642	1.55225	3.02275	1.82133	8.72439	3.30095	1.11856	7.41717	0.783485	4.69073	14.9782	0.692068	0.266696	16.3247	0	0.553535	3.37194	1687.35	2.70439	0.178514	0.12793	4.0926	14.4053	3.36093	3.90896	8701.38	1.50842
Erv3	Placenta	5.13293	10.1438	5307.07	0.310341	3.96625	10.4912	1.91495	1.17389	2.77623	7.94128	3.86315	2.83446	4.45939	1.48457	1.48403	0	0.561715	0.247382	2.21321	0.880717	0.0853762	1.26648	0.161826	3.58066	6.9849	4.46739	6.51922	0
Esp38	Intestine	0	0	0.0117627	0.150501	0	0	0	0	0	0	0	0	0	0.266696	0	0	0.0739019	0	3.64346	0	0	0	0.143906	0	0	0	0	0
Espnl	Ear	5.73415	2.09638	5.54837	16.5651	5.42741	6.75065	12.8704	12.0434	8.05292	9.66549	19.923	7.11446	1.1382	3.10379	9.61135	2.24507	4.41276	10.41	6.53733	29991.1	1.67292	4.45204	10.7661	8.03865	26.1698	13.5883	5.33391	5.84511
Evc	Kidney	221.523	576.234	64.601	128.856	897.114	262.45	164.715	821.4	221.763	57.2313	248.075	349.797	180.899	89.8223	362.76	215.468	291.359	129.197	92.6557	43.6606	571.577	858.868	5075.99	167.39	127.972	539.065	397.672	463.649
Evx2	Limb	1.11398	8.92652	0.152915	0.297916	156.677	5.34469	0.632759	0.305062	0.0900908	0	0.309457	0	0.0700142	0.533391	0.0285393	0	0.134465	0	9.54914	0.0314802	0.162928	0	0	0.0722398	0	0	0	0
Extl2	Ear	1190.02	330.552	250.336	231.754	218.969	814.232	202.391	220.579	406.705	681.612	442.965	593.834	2014.72	272.123	221.623	380.101	316.468	1295.83	95.2342	17735.6	439.926	334.016	295.27	98.9086	123.19	171.064	120.309	275.851
Eya1	Ear	243.48	102.655	29.4329	1.14041	211.258	71.5005	426.5	33.374	57.9708	28.7819	48.1872	295.347	375.62	24.1261	109.449	101.477	48.2284	43.6596	9.26893	7049.9	1052.45	868.192	6.37816	91.2634	50.1324	75.9456	21.632	128.781
F10	Liver	1.66731	4.53089	242.193	12824	3.81668	50.4384	192.364	63.3809	13.0447	24.5146	43.2105	2.40927	0	7.83489	427.516	8.82851	13.2738	1.75752	25.6961	9.34605	0.136002	16.1752	28.2297	52.0623	14.5234	26.0598	22.2246	7.54208
F11	Liver	0.698201	0.0676252	387.288	2453.53	0.537133	1.02829	2.54699	2.56221	14.14	45.0087	8.49309	0.32489	0	1.79146	5.5632	1.42088	0.436628	11.4842	2.5899	0.0992423	0	0	0.115084	0	0.37934	1.11685	0	0.188552
F12	Liver	6.79825	1.3525	3.08914	13372.1	1.08441	4.44976	10.2767	8.99064	14.3566	31.7632	2.47417	14.1091	4.02057	1.03911	2.21992	0.102668	0.843311	3.16402	24.6345	0.585849	0.13134	0.195066	2.10152	23.9418	4.09244	41.3233	9.77883	11.6902
F2	Liver	2.36728	5.47764	1140.64	45619.8	13.4708	7.02028	13.6826	21.0851	10.0852	4.97406	126.833	1.25755	0.201968	2.66118	10.4449	1.90307	3.87824	6.18717	69.2137	1.83708	0.46385	13.1594	37.1135	13.0641	76.926	59.5652	83.5646	17.3468
F5	Liver	212.202	16.9063	62.0629	17208.4	22.8178	55.8252	551.186	28.2675	145.047	277.624	67.6685	14.0285	17.2868	8.10333	160.068	6.18708	19.3925	149.602	155.311	15.8555	17.897	6.88449	288.579	184.635	121.787	123.598	118.235	28.0942
F7	Liver	1.87515	2.09638	36.4274	3330.45	1.53124	118.829	10.2298	12.5476	11.4529	13.7878	11.277	3.60382	1.58168	4.74837	396.533	0.47431	19.7011	2.81284	8.14164	0.275947	0.204475	17.2203	11.668	6.76966	3.46988	39.4619	26.6695	6.41076
F9	Liver	4.20982	0.0676252	1.99191	6919.8	0.412525	5.79871	7.6899	2.8894	0.136141	0.135031	3.34262	1.54284	5.14724	0.533391	4.01119	0.181945	1.23137	0.266246	3.36219	0.685439	0	4.3942	21.3426	17.5421	1.25401	1.67527	0	0.188552
Fa2h	Stomach	1067.15	858.907	131.651	1.97401	0.253902	1395	0.332322	39.6981	373.735	1165.18	408.732	367.087	207.782	10.3074	8.88461	0.449608	3.22193	6.33086	521.851	223.662	0.419974	46.6753	375.575	1.15584	3.15347	242.17	11122.1	872.052
Fabp2	Intestine	0.447968	3.78701	33.2538	1450.79	1.03645	0.353073	1.92408	1.8172	1.06302	4.4557	7.45745	6.25226	0	0	1.14942	0	0.248423	0.0219858	95405.2	0.234402	0	2.12224	1.81903	0	13.9019	0	14.5201	0.377104
Fabp3	Heart	355.638	117.938	4619.92	33.9682	48.31	362.833	17.8898	315.658	373.978	588.207	3699.8	422.783	271.995	3600.65	182.542	5556.84	30797.9	266.039	10.2496	13.5656	144.727	5809.82	3391.33	10.4017	67.8112	365.209	1681.37	164.606
Fabp4	Adipose	1.59429	7336.92	1179.65	274.954	20.2319	1072.77	714.758	1707.15	117.228	60.6957	26.5053	27.953	0.720825	268050	1057.2	2662.5	9225.81	48.3255	186.519	0.3742	1.88812	5780.27	2087.61	53.4018	181.923	12139.6	247.434	1343.62
Fabp6	Intestine	0.184973	11.7668	9.45559	0.172936	1.03585	0.410443	0	0.21444	4.69929	0.0881068	11.5123	0.199699	0.0619402	0.266696	1.12342	0	0.201442	0.717389	3371.72	0.190197	0	0	0.250879	4.4371	3.66728	0.744565	3.25961	0
Fam102b	Ear	1071.32	906.177	1471.89	127.124	621.491	1309.5	2683.46	457.308	604.992	435.308	218.888	2232.48	905.575	739.372	1278.77	759.952	479.594	239.165	612.037	19366.3	1149.98	407.215	529.996	332.492	631.948	810.645	156.165	83.717
Fam129c	Spleen	54.0361	59.7806	16.8707	40.764	66.562	53.1757	440.02	108.389	65.1503	24.4901	72.0738	73.8504	34.1242	48.2428	69.658	53.5847	64.5403	37.8982	58.3888	15.7616	37.8942	37.7703	30.4688	2874.47	206.92	383.823	82.6756	108.04
Fam199x	Ear	313.093	189.012	411.334	228.107	603.876	313.594	348.587	276.12	294.658	577.221	301.772	97.3057	152.635	213.331	229.741	134.174	127.458	512.932	143.661	3942.55	264.996	269.72	203.2	124.417	239.796	70.5475	77.638	100.875
Fam19a3	Eye	3.93058	8.38552	3.35154	5.78832	21.9082	21.7078	5.60675	8.49327	46.785	157.205	12.3784	257.487	2.35372	14.3146	14.6741	61.7792	177.61	1825.83	38.4159	283.577	2.08346	309.777	10.1228	21.4022	5.57086	60.3097	18.3724	31.8653
Fam3c	Ear	1005.3	571.027	1025.27	697.843	450.52	693.334	543.108	837.355	1031.12	833.481	933.25	844.908	1286.7	500.279	1097.91	565.665	464.924	4209.7	2685.28	33912.3	1752.35	346.726	475.287	1226.96	493.605	111.126	175.723	93.8988
Fam57a	Stomach	155.389	121.387	241.404	36.6471	185.055	156.81	19.2424	176.748	27.7401	13.8203	56.8499	58.8444	71.6622	31.3717	327.011	137.653	45.2378	47.4836	218.817	3.63064	142.966	26.7321	22.7392	36.6038	38.7656	204.197	6523.07	95.0301
Fam57b	Eye	1155.64	48.6901	55.6042	12.2734	14.2319	1458.65	7.21412	111.987	125.824	24.8496	64.7376	3328.82	1358.66	1436.62	142.573	40.6809	323.362	19486.7	69.7266	47.6609	8.84965	1360.98	66.1596	10.3712	15.0066	1099.35	371.596	1031.19
Fam76b	Ear	486.026	700.935	628.307	427.008	872.573	476.518	647.264	333.207	567.225	769.866	788.678	335.063	327.06	463.064	569.617	389.92	213.13	406.472	349.241	8192.05	287.67	283.023	311.112	724.519	1086.7	242.356	111.716	153.67
Fam83c	Stomach	3.61391	67.7604	2.67989	4.31224	16.5623	6.34575	0.340781	1.87463	2.54546	4.56314	3.5959	4.06044	3.54066	2.67112	11.695	1.04845	0.962662	3.31118	116.485	0.115139	4.01944	1.45914	1.35684	0.433439	1.00006	12.6576	1225.32	3.58249
Fank1	Sperm	51.5642	6.62727	32.3914	1.3113	2.61769	34.5474	0.068418	108.225	1545	9014.53	1777.37	39.6564	31.8459	3.6534	135.957	0.872454	2.30954	22.6362	7.64844	188.908	0.856103	1.96891	1.74564	0.14448	6.81083	2.97826	2.96328	6.03366
Fbln5	Mouth	121.755	3140.17	244.92	176.347	854.94	469.269	144.53	656.091	887.081	221.744	24.1986	152.69	57.4225	384.278	2403.72	641.31	726.157	48.2567	346.691	1255.08	24830.1	405.553	4763.86	1283.51	45.8809	1774.48	917.432	1048.73
Fbln7	Placenta	48.4667	43.7535	4951	19.181	112.892	57.2028	0.0582692	153.031	88.848	9.02002	27.4381	72.6358	10.2342	70.9793	19.9006	29.681	17.9123	34.0123	82.8175	231.85	15.1603	135.902	416.536	10.433	2.71791	432.778	289.216	235.501
Fbxl13	Sperm	6.76772	52.0038	3.69785	5.47896	5.30012	6.0651	3.0825	94.4472	643.446	3269.23	158.248	1.7116	2.07225	4.04251	92.4745	6.39645	3.55425	2.72366	4.07642	3.38475	5.64803	7.98177	1.99178	2.80691	1.77914	13.9606	0.296328	2.63973
Fbxo11	Ear	2481.33	1341.07	1997.84	881.504	2063.56	1713.17	1380.35	1751.64	1326.35	2062.62	1085.26	1194.86	2356.88	2018.01	1463.83	957.341	689.955	2062.27	857.75	14403.4	1586.89	1319.08	897.069	1390.04	2036.29	841.358	463.754	570.747
Fbxo15	Embryo	2.13121	0.608627	55.8168	1.33101	3.88766	2.03462	21.5635	3.4089	89.9117	164.614	1133.06	1.14013	2.07333	0.841298	9.76241	0.449608	0.458161	2.99843	1.75304	9.79113	2.50468	0.370241	0.862686	0	0.21114	0	0	0
Fbxo9	Ear	1168.17	917.2	625.199	1882.61	373.226	1185.99	1389.32	986.171	735.527	1127.96	796.437	1028.8	1304.43	1582.84	818.405	1140.42	757.953	1571.94	1158.62	13478.8	433.915	1222.61	836.885	738.687	678.368	973.146	2054.44	1959.81
Fbxw16	Ovary	0.069157	1.55538	0.611659	0.0139063	0	0.0729574	0	39.2261	0.00700738	0.135031	0.96575	0.0128443	0	0	0	0	0.0142438	0	0	0	0.225063	0	0	0.0722398	0.0155604	0	0	0
Fbxw19	Ovary	0.0787172	2.16401	0.188203	0.00205943	0	0.108606	0	36.2529	0.0145353	0.179085	0.107957	0	0	0	0	0	0.0560457	0	0	0.0314802	0.0481399	0	0	0	0	0	0	0
Fbxw20	Ovary	0.274861	1.082	2.08042	0.131298	0	0.157236	0	19.9935	1.63497	2.23889	0.913947	0	0	0	0.0437308	0	0.0266835	0	0.242897	0	0	0	0	0	0	0	0	0
Fbxw21	Ovary	0.0660825	0.473376	0.425109	0.0102972	0	0.266357	0	78.5655	0.724991	0.470896	1.81801	0	0.30102	0.117725	0.809698	0	0.165866	11.7811	0.0398715	0	0	0	4.57637	0	0	0	0	0
Fbxw24	Ovary	0.235689	6.49202	0.96741	0.128765	0.159398	0.815312	0	107.653	0.655788	2.01913	5.2077	0.190884	0	0	1.45048	0.0983757	0.324887	0.34861	1.63792	0	2.42557	0	3.84948	0	0.516917	0.186141	0	0
Fcgbp	Intestine	8.19522	20.2199	12.4601	15.6164	5.00497	4.36721	0.632759	843.799	268.991	8.79626	43.369	78.0088	18.9738	2.01694	159.327	1.55114	2.98176	46.6604	159836	13.0726	0.175372	14.8562	200.487	48.6035	1324.52	1738.56	12540	3.77104
Fcnb	Bonemarrow	0.409725	0	0.0588133	61.7245	0.804498	3.55478	652.285	0.203375	0.0819614	0	0.188297	1.19851	0.371034	0.462263	1.60843	0.0909723	0.162039	0.147184	0.079503	0.218094	0.0898493	0.118676	0	35.9328	12.1192	2.97826	0	0
Fcrl1	Spleen	6.41696	2.90788	4.27654	18.2726	1.29405	30.0938	66.3508	6.09703	2.75266	6.52387	3.72476	4.01455	9.03941	6.18266	96.9104	1.39535	2.93964	0.532556	42.6511	3.5883	0.569081	2.04757	8.63171	2450.28	35.127	403.74	2.37063	2.07407
Fcrl5	Spleen	0.282014	0.608627	1.4334	0.791594	0.0718301	0.239492	2.62147	2.42733	0.32889	0.21245	6.99496	0.694696	0	1.60017	14.8462	0.272917	0.341378	0.0766711	5.32654	0	0.123819	0	4.84516	521.562	8.53862	19.3587	3.85227	0
Fcrla	Spleen	1.07233	7.16827	2.01543	13.6452	0.18813	1.74608	186.835	6.42633	17.0886	49.0013	28.2514	3.55836	0.0619402	5.19221	135.615	0.19364	2.98622	0	56.6972	3.8552	0	4.03435	10.3531	3109.71	40.4091	512.074	7.70453	10.3704
Fcrlb	Ear	8.16396	3.17838	1.94694	3.34512	0.906245	17.1019	2.30822	19.1504	2.02331	2.95639	7.39657	11.7495	5.74916	0.566847	11.7642	0.545834	1.09221	4.75086	7.62299	196.045	0.18597	1.55945	3.09764	27.5747	3.25009	18.9864	26.0769	19.4208
Fdx1	Adrenalgland	112.798	512.328	1021.4	1768.88	172.685	168.419	248.263	19134.9	547.366	1587.62	681.717	163.358	112.12	1825.19	684.566	474.802	625.98	103.485	1535.7	93.8332	163.179	518.211	1349.34	268.748	108.663	1286.79	6322.76	152760
Fdxr	Adrenalgland	202.416	140.998	346.637	556.119	128.136	219.902	225.961	4597.27	1331.2	273.391	316.766	364.209	183.924	317.194	134.423	171.24	229.876	191.849	318.725	38.0737	129.951	138.599	469.292	440.525	271.07	448.414	851.944	61635.5
Fetub	Liver	2.18077	23.1954	291.066	13212.5	0.629388	7.86937	58.4817	108.572	32.3442	51.4886	114.198	10.0153	4.30097	23.4784	229.512	1.4123	23.7079	2.65814	5.15374	0.0623126	6.49412	9.95514	45.3353	1.79555	4.50747	13.7744	966.326	831.137
Ffar3	Intestine	0.996416	0.405751	0.317592	0.0428469	0.014366	0.675782	3.16379	0.101687	0.285602	0.64042	4.49626	0.0256885	0	0.266696	0.680496	0.102668	0.189151	0.100789	89.2635	0.039893	0	0	8.31923	15.8092	0.108923	2.60598	8.00086	16.404
Fga	Liver	4.12457	2.02876	2651.82	136412	11.3079	9.78785	24.6864	27.0568	3.13315	7.6055	70.1786	2.56602	2.75727	4.84173	9.98837	0	7.4391	0	15.5205	0	0	4.14138	407.348	2.57975	1.57502	15.822	2.0743	1.69697
Fgb	Liver	1.5392	3.92226	3331.94	133343	11.899	17.262	53.1517	81.0445	8.72558	26.558	290.044	0	0.333923	4.196	2.10916	0.346591	9.89504	0	13.4216	0	0	4.45671	85.6948	3.72514	4.97854	102.005	0	3.01683
Fgf10	Ear	137.45	33.8802	10.0969	1.45374	448.687	55.6687	7.61958	79.6655	28.4454	59.0448	160.71	146.512	187.131	126.864	260.491	2.40735	25.5489	33.9331	25.8252	8577.89	208.362	25.1467	20.8823	7.08909	7.0053	509.468	49.4868	50.1548
Fgf15	Embryo	36.6908	0	0.035288	0.0817964	1.32271	41.0339	1.39221	0	2.66778	1.63047	464.194	0.0128443	0.255835	0.178425	0.0351327	0.205336	0.207472	1.57389	48.7947	6.31656	0.176373	0.0743146	0.390334	0	0.874806	0	0	4.14814
Fgf17	Embryo	11.4837	1.623	1.43969	0.403093	10.6046	13.0191	2.27102	7.00115	7.50284	12.7746	129.6	4.27956	1.79742	2.2184	2.67604	1.26517	2.53247	4.99615	0.607885	1.10612	1.18508	0.576256	2.48749	1.15584	2.7736	0.744565	2.96328	3.39393
Fgf4	Embryo	2.49915	0	1.51098	0.0539184	9.58891	1.72764	17.8469	0	1.36871	0.223138	1664.14	0	0	0.588511	4.63776	0	0.27031	0.0303614	2.36965	0.333476	0	4.09168	1.07548	0	0.669096	3.90896	0.888985	0
Fgg	Liver	3.54673	2.70501	2642.72	86494.7	12.8033	6.62079	16.4517	41.8131	6.24668	15.3599	41.6069	0.139507	6.82599	3.80116	21.0602	0.488767	7.77623	2.95953	16.3965	0.159572	0	5.55334	262.78	2.72423	5.01199	231.56	5.92656	7.54208
Fgl1	Liver	4.19983	3.44888	31.7777	10352.7	3.61342	8.32537	7.67953	17.3585	26.355	30.1178	15.4407	1.78297	1.51792	22.4588	6.35529	5.66284	2.47034	0.452711	8.45762	20.3709	3.40475	1.94768	43.5963	1.57883	0.0622415	0.744565	0.888985	0.188552
Fhl2	Heart	339.101	1347.43	1376.38	19.9472	106.35	212.687	333.187	963.112	1175.85	901.573	140.219	251.873	294.434	12.4754	100.614	5008.93	25721.5	9.64929	1196.28	175.376	1835.78	59.4016	457.144	34.0128	86.2107	137.186	4342.99	454.41
Fign	Ear	143.741	163.382	39.4611	264.482	291.321	143.815	31.7827	71.7044	54.0845	10.53	202.347	37.2171	13.0093	105.113	199.603	155.095	414.294	81.917	21.8738	5610.41	37.0027	84.0987	220.406	69.0344	5.65244	100.144	46.8199	131.044
Fkbp6	Testis	1.16992	0	34.3843	0.796206	0.549531	1.07372	0.887577	26.9387	1807.97	352.531	167.586	1.06515	0.220033	0.150076	0.085618	3.07613	2.17808	1.05657	1.03998	1.09537	0.0372363	0.0344703	0.596258	0.433439	0.35666	0.186141	83.8609	0.565656
Flg2	Mammarygland	0.356335	0	0	0	0.0574641	0.164428	0.632759	0	2.00565	0	0.178487	0	0	2.93365	0.0351327	0	0.120217	0	1.47083	0	0	3.3251	0.56237	1.07315	0.695059	74.2703	11.2605	0
Flt1	Placenta	1073.41	452.683	19818.2	355.88	238.663	506.079	48.9839	430.041	90.6779	268.177	488.149	921.488	278.231	1787.55	3344.99	1348.91	3952.26	1427.01	187.354	11.8329	781.283	1658.31	1156.69	225.025	33.8247	625.434	411.304	855.083
Fmr1	Ear	1298.1	806.565	2136.9	825.576	1799.1	917.492	1032.77	1047.66	1454.04	1325.09	1830.22	585.307	1052.13	1194.48	713.311	1039.15	318.128	1104.27	609.894	10944.5	882.646	450.859	760.622	528.888	1527.5	256.875	41.7823	77.1177
Fnd3c2	Placenta	0.134424	0.13525	5187.74	0.155925	0.539851	0.313005	0	0	0.60095	0.295612	4.26218	0	0	0.562845	0.838238	0	0.0814844	0.108421	0.97159	0.0314802	0.468608	1.21144	0	0	0.410409	0	0	0
Fndc7	Ovary	3.60181	9.26465	11.6437	2.61338	3.18757	2.31053	4.7515	1010.77	12.0269	23.3753	27.8078	10.2322	1.39119	5.52	82.3907	3.4557	4.86448	2.46165	7.11281	111.541	2.16133	3.26291	4.3978	103.514	23.9747	54.7255	16.5944	8.48483
Folh1	Kidney	117.785	3.17838	0.505795	3.76418	1.47289	125.367	1.89828	22.2928	58.1057	251.301	70.2973	87.6243	83.5714	10.9908	6.65273	0.0909723	0.858592	288.23	5.87703	4.40895	4.03151	3.82583	1808.55	2.22899	2.89156	11.5408	0.296328	3.01683
Fos	Ear	4924.99	491.162	327.553	48.7369	70.321	1323.78	1523.26	322.171	57.8571	1815.61	338.162	1956.69	120.783	859.842	785.481	223.571	192.089	501.454	7268.11	61334	166.618	455.574	40.3495	156.787	139.198	736.933	4465.96	130.666
Fosb	Ear	2158.37	65.8669	76.2113	9.19917	7.69887	71.433	1506.98	85.8288	21.956	1906.63	213.468	1728.39	128.85	245.804	136.406	41.4805	65.4682	54.0453	1854.1	56898	236.314	80.6197	12.3171	76.7954	32.7649	61.0543	112.012	62.2221
Foxc2	Ear	27.8156	16.6358	11.5984	4.96762	188.413	104.707	7.27556	64.229	82.8621	48.646	18.289	133.139	2.2878	5.00326	18.7862	350.591	73.5151	1.1119	13.4079	3040.04	143.827	12.6588	368.027	6.10906	3.31568	39.4619	93.6397	569.238
Foxe1	Stomach	0.716293	0.13525	0.37196	0.585481	0.014366	0.49345	8.54864	2.03375	0.616345	0.179085	4.64743	0.223038	0	12.268	3.03963	0	0.301873	0	0.650211	0	0.0929887	0	0.0358399	0.361199	0.778918	0.372282	109.641	16.0269
Foxh1	Embryo	2.30318	0.270501	0.859541	6.58887	4.02864	1.64686	7.9654	0.305062	34.751	54.4034	369.503	2.01992	0.572723	0.591127	3.1338	1.23631	3.06248	3.16936	1.59995	0.039893	0.402544	0.427561	0.959507	9.8342	4.32734	4.65353	0.296328	0
Foxl2	Ovary	22.297	0.202876	13.4181	0.174558	1.91611	19.4149	1.30562	1371.31	3.8862	2.74621	6.71171	23.6808	5.37352	0.82954	0.207965	0	0.496043	2.64115	0.795426	0	82.6697	0	0.0179199	0	0.40457	1.30299	14.2238	9.8047
Foxq1	Stomach	122.808	6027.36	160.494	729.46	59.2489	72.4943	41.5616	208.574	272.754	70.8206	299.891	125.473	78.2483	7.86922	215.182	12.8835	3.22678	25.8879	1732.98	731.265	63.7941	3.43589	684.183	5.7583	17.2666	62.9157	32204.7	32.808
Fscn2	Eye	7.45458	4.19276	4.92228	2.00235	4.78255	6.47917	8.70772	8.68768	11.0353	8.1296	10.9448	18.755	4.9907	3.30581	5.66542	3.86332	10.4393	1689.71	5.06518	156.81	5.777	55.7148	6.2832	3.81827	6.98062	4.46739	16.5944	8.48483
Fsd1l	Ear	916.971	322.369	336.812	34.6778	390.27	826.97	223.184	179.277	271.565	1188.69	670.78	219.974	411.157	258.446	352.67	169.401	1051.16	2001.35	484.703	10240	101.074	442.119	73.6658	20.9887	30.8805	68.3138	23.4099	16.9697
Fsip1	Sperm	20.1428	0.608627	2.14254	1.9472	6.90081	13.3858	0.618386	27.9809	468.166	3091.8	184.71	5.7713	3.21839	0.746309	71.9774	0.603829	0.389649	2.13953	1.49244	85.5601	8.95693	0.084999	7.25121	20.5449	13.957	0.558424	0	0
Ftcd	Liver	1.54644	3.78701	72.6717	11817.1	3.19363	2.44731	9.49138	11.3294	3.76879	12.995	2.95889	0.50063	0	1.54536	2.8218	59.774	11.531	1.00875	2.95753	0.0752464	1.14131	8.24424	723.991	0.650158	1.12322	26.0598	6.51922	5.468
Fundc1	Ear	592.749	400.138	460.258	192.87	478.698	672.534	536.441	425.91	335.082	187.601	352.499	331.145	693.347	760.421	531.513	444.175	353.339	556.625	152.191	4402.8	375.275	679.675	348.446	378.447	375.788	184.28	40.0043	65.2389
Fxyd2	Kidney	31.7193	72.4942	496.424	3.34885	13.3417	254.67	15.9215	30.4688	476.447	115.855	63.3362	44.7062	49.9292	29.0312	20.1104	7.98101	32.5229	12.1522	22.8217	47.6928	2.43773	37.9418	51730	85.807	185.273	947.645	64.3032	84.4712
Gabra6	Brain	366.706	0	0	0.0945665	0	21.5851	3.79655	0	0.00522804	0	5.59655	0	0	0.266696	0.0351327	0.102668	0.082609	0.074333	3.64346	0	0.093138	0.424448	0.143906	0	0	0	0	0
Gabrr1	Eye	2.62153	0.879127	5.94185	0.0565212	0.33179	2.16036	1.90713	2.39413	2.8746	1.68441	8.04575	8.96875	4.52002	0.651116	0.853677	3.27556	6.66635	1772.53	1.80433	1.07564	0	11.2945	0.0537598	0	1.03331	2.04755	1.77797	1.13131
Gabrr2	Eye	17.998	2.36688	3.20182	9.54521	3.48141	9.48203	0.278768	8.84469	25.5793	3.19892	3.5857	13.7268	8.24783	14.4351	8.76901	2.34971	54.4568	1345.73	12.5889	9.22697	0.224478	72.4656	46.524	83.9575	28.5351	50.2581	13.9274	5.84511
Gabrr3	Eye	0.67773	0.13525	0.0117627	0.150501	0.65558	0.705518	0.632759	1.5585	0.434428	0.270063	1.70707	0.993225	0.651698	0	0	0.196751	0.191502	222.401	0.485795	0	0.0372363	0	0.115084	0	0.0350741	0	0	0
Gad1	Olfactory	4618.73	1.28488	3.38573	1.81326	7.70379	1218.24	10.8171	1.99845	4.29325	10.9426	73.4012	27991.2	5081.66	0.833542	8.4101	6.72972	1.02667	4707.3	3.56819	114.36	0	3.58907	10.6106	81.1602	160.506	7.25951	0.296328	28.4713
Gal3st1	Stomach	441.287	84.8696	54.1648	58.7562	39.3466	485.482	3.31164	58.1056	49.7471	11.5753	51.392	266.681	89.677	7.15707	254.515	4.27193	4.5977	10.3184	1879.41	40.5578	134.363	10.4065	542.678	11.3512	4.35375	61.7989	11746.5	15.8384
Gal3st2	Intestine	0.341191	2.56976	1.65696	4.39112	0.765515	4.17553	0	4.83463	6.79272	0.762707	0.221599	0.363937	0.518856	0	2.37286	0.679431	0.77721	0.466064	1365.77	0.475492	5.43992	3.24235	10.9291	30.9483	3.73619	21.5924	3.25961	2.82828
Galnt11	Kidney	589.15	617.147	425.403	339.14	445.083	508.941	293.176	597.875	495.519	464.512	307.622	669.4	717.274	435.014	535.717	725.615	555.425	481.362	385.517	1138.18	457.66	342.314	8787.74	428.005	211.328	494.577	533.391	639.002
Gas2l3	Ear	159.933	196.451	294.756	205.907	435.753	347.943	879.947	156.388	115.652	51.8572	504.725	56.1481	25.3093	33.3008	69.6521	312.67	122	50.2088	442.169	8433.65	118.309	96.721	45.6888	72.3165	444.322	69.9891	67.2665	19.6094
Gast	Stomach	1.22928	0	0.560283	0.0107958	0.301687	0.706828	0.0737541	0.101687	0.398939	1.20269	4.33766	0.0513771	0.255835	0.266696	0	0	0.387996	0.0303614	348.443	1.99108	0	2.90069	0	0	0.670101	0	13056.5	0.377104
Gbp11	Liver	12.3926	18.0559	5.81324	714.335	1.07882	15.3417	83.2503	18.2094	3.14908	1.04629	6.2585	1.65892	4.53589	41.7901	8.67096	16.3968	9.07116	1.04262	6.3896	19.4565	0.0898493	11.7063	13.0257	7.60521	46.2533	85.6249	0	9.05049
Gc	Liver	1.47217	0.946752	837.96	123719	3.0705	1.70868	53.7845	42.7262	6.9373	1.43341	93.0203	1.03853	0.60204	3.58477	42.5247	0.0983757	11.5724	0.0263086	19.5698	0.189215	0.373885	7.00339	919.376	4.7365	3.47086	46.5353	55.1171	4.52525
Gcg	Intestine	3.76285	0.13525	0.424796	1.71442	1.59108	2.17857	0.0210875	0.305062	1.20943	2.97855	1.76951	1.56098	0.0700142	0.266696	0.0674344	0	0.0841712	0.132558	2362.47	107.463	0.0449943	0.102826	0	5.08726	1.28055	1.86141	22.8173	0.377104
Gcgr	Liver	3.31642	40.0341	603.318	6834.77	68.2759	3.33435	7.13652	34.5916	10.6395	3.37355	11.9321	6.43636	3.7872	4.56886	16.2931	32.1434	13.9689	4.58441	32.5977	1.1374	0.269207	3.74744	658.242	8.20401	3.32577	43.9293	54.5244	70.707
Gck	Liver	32.7294	1.14963	3.01794	3937.76	11.7928	24.4904	13.1036	58.8891	45.5714	67.5888	12.5828	21.1817	121.72	42.0118	40.6825	15.5365	720.653	74.2035	113.525	27.3564	1.96905	225.302	1.89564	5.12903	3.45812	15.0774	44.4492	58.8282
Gckr	Liver	3.57375	2.97551	42.1795	4297.76	3.98301	5.2652	4.67571	12.5386	10.111	7.43652	12.7291	4.18346	3.86893	4.24054	2.18562	0.528536	0.968685	452.982	1.66263	0.466809	0.522371	2.28161	3.15534	1.72331	1.19819	6.51494	1.77797	2.07407
Gcm1	Placenta	0.0586007	0	721.494	0.0771224	0.1807	0.460265	2.38136	1.05007	0.278693	0.29084	14.0481	0	0	0	0.113996	0	0.231832	0.369512	1.0421	1.38822	0.501779	0.175649	42.4729	2.14631	0.703642	0	0	0
Gda	Intestine	3270.18	602.743	298.856	871.895	3.51206	296.472	2482.83	141.647	66.5249	1599.02	54.1459	1874.32	4049.56	617.429	792.756	56.3524	489.002	15.1564	22657.4	66.9552	4.18112	606.672	194.214	849.838	135.404	545.766	131.57	263.218
Gdf2	Liver	0.490831	0.13525	2.94676	670.481	0.898253	1.39099	2.53104	1.06113	0.355851	0.601114	1.16041	1.54094	0.344236	0.800087	33.2214	32.7605	2.60432	7.49861	0.0701436	0.732427	0.0449943	0.0637925	0	0.722398	0.108923	1.48913	0.592656	0.565656
Gdf3	Embryo	1.22001	0.608627	1.92267	14.6753	2.22749	25.1062	104.592	4.88785	4.18897	0.871375	717.843	0.8353	0	1.22477	11.0195	2.97547	1.96254	11.0753	4.3601	0.078134	0.0372363	4.90597	1.15638	14.3749	2.34502	2.04755	0	1.69697
Gdf7	Ovary	7.2837	1.42013	1.19822	1.14453	5.52079	4.64435	3.58964	249.076	2.35128	2.17187	3.81615	4.09199	1.76704	1.10339	3.77612	2.16123	4.10393	0.49306	10.3561	0	33.213	0.786288	11.9299	1.79555	8.86249	7.25951	9.18618	13.1986
Gdf9	Ovary	16.7749	11.4287	14.3275	10.7176	11.0881	26.0224	6.06514	1149.48	45.4054	203.024	71.4237	26.0915	12.2808	10.5539	10.7713	11.1562	11.2577	6.68965	32.9441	24.4132	7.44814	8.16254	4.21674	6.1195	8.75186	25.8736	138.089	8.10773
Gdpd1	Ear	904.056	345.024	48.6099	57.7225	216.804	712.358	68.2688	282.443	809.336	1957.94	680.593	633.437	746.15	29.6646	581.523	323.251	285.87	616.957	2852.64	19239.4	255.904	160.869	52.3112	69.9543	158.753	110.94	440.64	50.909
Gfral	Embryo	0.283218	0.0676252	0	0.128632	0.485727	0.272669	1.26552	0	0.0109666	0.15678	28.4093	0.0128443	0	0	0.636197	0	0.0210629	0.180802	2.91477	0	0	0	0	0	0	0	0	0
Gh	Brain	300.007	0	0.0235253	5.54433	0.412525	0.136395	3.24317	0.203375	0.904698	0.267192	1.23832	18.0504	0.967699	0	1.40063	0	0.41924	0	1.51392	3.47951	0	10.586	0.38317	42.8165	1.19942	10.4239	0	0
Ghrh	Placenta	2.99519	0.270501	5527.9	0.233728	1.65497	1.99141	1.94889	34.8018	3.12605	6.83171	2.65318	7.46117	1.19146	0.146006	0.841635	0.296657	0.251602	13.6484	0.691208	0.285295	0.0968926	5.80061	0.293571	0.216719	1.08385	0.372282	1.77797	0
Ghrl	Stomach	23.4964	9.26465	11.8707	11.0685	11.5616	12.2368	6.94618	9.24934	84.1952	341.714	272.098	34.4721	21.896	6.86355	41.9016	3.63879	22.5022	50.6219	2166.2	2.03388	2.9409	15.7581	22.394	23.5894	13.9873	11.7269	12144.4	5.65656
Gif	Stomach	0.966274	1.3525	4.2651	0.41926	0.0718301	0.835894	0.255969	1.01687	6.63109	9.18634	0.634573	0.124363	1.68088	0.718536	4.22087	0	0.417795	2.27473	27.7874	0	0.46729	0.17714	1.07714	0.288959	0.39434	0	38120.8	1.69697
Gimap7	Spleen	0.515953	8.18265	0.998253	9.95833	0.014366	0.299638	35.5583	4.66235	0.138555	1.44522	4.39284	4.86287	0.0700142	11.0625	51.8551	0	3.42228	0.253249	104.445	0	0	0.926227	9.64672	721.798	107.586	38.5312	0.888985	0.565656
Gip	Intestine	0.0836449	0.202876	6.90462	0.605766	0.37851	0.175917	0.632759	0.101687	7.31462	25.9566	7.24539	0.12776	0	0.146006	0.443744	0.0909723	0.0719	2.0314	13473.6	0	0.224697	0	0.437477	0.0722398	3.14677	0.930706	1.48164	0
Gja10	Eye	0.456768	0	0.383723	2.74093	0.0430981	0.370042	0.262664	0.530567	2.17366	3.03209	1.45713	0.38328	0.140028	0	0.145225	0.201393	0.0899313	39.8448	0.993059	0.0311563	0.0968926	0.0739768	0.560418	1.72331	0.37825	0	0	0
Gja6	Testis	4.61794	5.68051	0.953209	6.89104	4.61253	2.45482	5.28965	2.43839	102.346	15.589	3.36351	4.93051	0.829444	3.31069	18.0738	1.09838	3.66904	2.04855	1.57631	6.29528	2.35237	1.25212	6.46325	4.87054	2.85846	1.11685	1.48164	0.565656
Gjb4	Stomach	0.680239	2.09638	9.11004	0.0879165	0.842935	6.21349	0.170354	4.48531	5.63775	66.4965	27.7357	0	0.201968	0.266696	29.7711	5.11306	0.504712	0.237373	12.8238	3.56684	9.74944	1.01887	11.3118	1.36211	0.684657	44.6739	389.672	1.13131
Gjc3	Ear	878.201	35.9766	0.424796	72.5036	11.0095	1182.83	1.89828	26.2385	11.9055	0.388664	0.438056	350.915	339.206	15.7084	3.8792	4.07517	7.38838	0.252086	4.67511	11513.4	2.57356	43.9919	0.908335	3.86962	7.17569	26.2459	15.7054	6.97642
Gkap1	Sperm	253.796	278.278	974.8	232.627	208.535	324.629	178.931	507.4	2792.06	14805.6	2287.31	126.631	143.788	348.257	256.058	373.883	198.507	528.317	53.5619	327.341	190.919	398.92	595.943	48.5208	30.098	106.1	124.458	417.831
Gkn1	Stomach	0.927835	0.338126	108.716	0.0272712	0.54182	0.534481	0	13.1177	25.742	0	262.243	0.147836	0	0.44512	1.00344	0.608121	0.201151	0	5836.97	0	0	7.64854	0.537598	0.577918	0.731338	1.86141	603370	26.7744
Gkn2	Stomach	0.00628621	0.0676252	289.484	0.0351389	0.317424	0.109855	0	2.23712	1.52616	2.32302	298.603	0	0	0.831788	271.129	0.103017	0.368548	0	3134.48	0	0	4.17065	0.38317	0	1.11451	0.930706	166915	7.54208
Gldn	Ear	24.7304	6.28914	0.560283	10.0956	9.8177	366.232	1.42833	75.137	28.0785	16.347	63.9954	21.9584	31.5956	519.724	4.10533	0	1.67297	24.7327	1.42811	2778.7	6.53185	38.0187	1.66679	4.45798	1.79287	49.3274	3.25961	88.8079
Glipr1l1	Sperm	0.216472	0	0.0235253	0	0	0.237959	6.31061	0	184.505	1356.18	133.025	0	0.30102	0.738171	0.0351327	0	0.00621988	0	0.728692	0	0	0	0.0179199	0	0.924912	0	0	0
Gls2	Liver	252.575	23.0602	92.6743	9928.84	37.4419	222.257	67.4292	30.3076	37.9764	32.4603	257.74	297.824	216.503	6.93749	19.1267	16.231	22.0931	186.419	107.287	8.73518	8.69984	12.4836	7.76947	45.2108	16.8071	74.6426	92.7507	50.3434
Gltpd2	Liver	1.16269	4.59851	102.284	1713.04	3.41168	1.91662	0.667665	12.6645	4.04829	1.94347	13.5986	2.0787	1.13237	1.47463	3.0412	2.97947	2.0352	4.8374	95.0493	0	0.516844	0.905451	12.2317	4.38574	0.544613	8.37635	5.33391	10.3704
Glycam1	Mammarygland	1.65044	0.202876	0.0235253	19.2192	0.0657721	3.78579	1.26552	0	58.3511	0.0440534	0.382495	0.641122	8.52073	7.22836	26.3687	0	0.0882122	11.406	4.99624	0	0	193.62	79.7998	5.36577	6.57331	4035.17	0	0
Gm10142	Stomach	0.0482974	0	0	0	0.0861962	0.0372081	0	0	0	0	0	0	0	0	0.171236	0	0.00780742	0	0.201392	0	0	0	0	0.216719	0.0155604	0	11.8531	0
Gm10267	Sperm	0.000392874	0.0676252	0	0	0	0.034992	1.89828	0.316127	0.641556	26.3351	0.0246777	0	0	0	0.404849	0	0	0	0.485795	0.725685	0	0.630338	0	0	0	0	0	0
Gm10324	Embryo	0.0232945	0	9.19449	0	0	0.00932821	0.632759	0.428879	8.18616	8.7445	47.8048	0	0	0	0.404849	0	0.0103887	0	0	0	0.0449943	0	0	0.14448	0.0184378	0	0	0
Gm10375	Sperm	0.00109846	0	0	0	0	0.0031094	0	0	10.3508	89.8117	4.62872	0	0	0.146006	0	0	0	0	0	0	0	0	0	0	0	0	0	0
Gm10377	Sperm	0.00169815	0	0.0117627	0.0177698	0	0	0	0	9.73174	70.6718	6.18764	0	0	0	0	0	0.0193346	0	0.242897	0	0.0449981	0.212224	0	0	0	0	0	0
Gm10436	Ovary	0	0	6.46369	0.107837	0	0	0.00859978	40.5154	0.0214536	0	0.167277	0	0	0	1.08623	0	0.00621988	0	0.242897	0	0	0	0	0	0.0155604	0	0	0
Gm10639	Kidney	0.14875	2.56976	0.877754	1.79978	0.0287321	0.155769	0	0.417814	0.593807	0.21245	0.0953542	0	0.274222	0.266696	0.841837	0	1.42484	0	24.4507	0.441564	0	0.0593382	133.253	0	0	0	2.37063	0
Gm11127	Intestine	0.258452	0.0676252	1.90976	0.396546	0.0287321	0.0031094	2.3171	0.101687	0.028053	0	0.935823	0	0	1.12149	1.80119	0	0.948945	0.514659	276.085	0.445221	0	5.17971	11.0833	1.50659	0.465843	0.558424	1.18531	0.942759
Gm1123	Intestine	1.37779	0.473376	5.98858	1.35339	0.587943	1.13047	0.638706	0.722876	0.905201	1.86563	22.1114	0.895657	1.50027	0.629094	2.34975	0.718851	1.30121	5.56005	4278.64	0.16549	0.467769	0.350056	7.65176	3.37439	0.962381	2.04755	5.33391	1.69697
Gm1140	Ear	0	0	0	0	0	0	0	0	0	0	0	0	0	0	0	0	0	0	0	0.416069	0	0	0	0	0	0	0	0
Gm11554	Thymus	0	0	0	0	0	0	0	0	0	0	0	0	0	0	0	0	0	0	0	0	0	0	0	0	0.0910339	0	0	0
Gm12169	Embryo	0.0289351	0	0.436558	0.0774439	0	0	0.632759	0.101687	0.0105257	0	7.9348	0	0	0	0	0	0.0288564	0	0.485795	0	0	0	0	0	0	0	0	0
Gm12794	Embryo	0.0363157	0.0676252	0	0	0	0	0	0.316127	0.045786	0	36.1049	0	0	0	0	0	0.00621988	0	0	0	0.0449981	0	0	0	0.0348973	0	0	0
Gm12887	Embryo	0.0402602	0	0	0	0	0	0	0	0.0801584	0.135031	15.9479	0	0	0	0	0	0	0.140147	0.485795	0	0	0	0	0	0.0155604	0	0	0
Gm12888	Stomach	0.0285738	0	0	0.331558	0	0	0.632759	0	1.08054	8.50244	0.425441	0	0	0	0.809698	0	0.0239762	0.126624	0.742135	0	0	0	0.293571	1.07315	0.0155604	0.186141	90.6764	0
Gm13023	Ovary	0.00363119	0	0.0235253	0	0	0	0	41.8526	0	0.0783899	0.0246777	0	0	0	0	0	0.0404375	0.129365	0.97159	0.725685	0	0	0	0	0.501357	0	0	0
Gm13078	Embryo	0.236018	0	0	0.0437782	0	0.0574645	0	0	0.184814	0.179085	10.6933	0	0	0.266696	0	0	0.137458	0	0.242897	0	0	0	0	0	0.0506344	0	0	0
Gm13084	Ovary	0.035174	0	0	0.00888488	0	0	0	82.3637	0.00522804	0	0.046314	0	0	0	0	0	0.0518769	0	0	0	0	0	0	0	0	0	0	0
Gm13102	Bladder	0	0.676252	0.0117627	0	0	0	0	0	0.00951905	0	0	0	0	0	0	0	0.0432891	0	0.015379	0	0	0	0	0	0	0	0	0
Gm13103	Ovary	0	0	0.0235253	0	0	0	0.0252581	37.0933	0.0338669	0	0.0936222	0	0	0	0	0	0.0373193	0	0.485795	0	0	0.0338139	0	0	0	0	0	0
Gm13119	Embryo	0	0	0.035288	0.0643159	0	0	0	0.101687	0.051981	0.0440534	25.8765	0	0	0	0	0	0.0124398	0	0.728692	0	0	0	0	0	0.0155604	0	0	0
Gm13277	Mouth	0	0.0676252	0	0.00205943	0.014366	0.0402633	0.00781523	0	0.0324342	0	0	0	0	0	0	0	0.072258	0.0496534	0	0	0.44141	0	0	0	0.0788062	0	0	0
Gm14459	Sperm	0.0174849	0	5.50654	0	0	0	0	0	3.53906	42.6088	1.74964	0	0	0	0	0	0.0247535	0.0996685	0	0	0	0	0	0	0.454676	0	0	0
Gm14525	Sperm	0	0	0	0	0	0	0	0	1.55529	11.4817	0.179456	0	0	0	0	0	0	0	0	0	0	0	0	0	0	0	0	0
Gm14743	Sperm	0.00194996	0	0	0	0	0	0	0	0.135473	2.50896	0.100709	0	0	0	0	0	0	0	0.242897	0.459194	0	0	0	0	0.0466811	0	0	0
Gm14781	Sperm	0	0	0	0	0	0	0	0	6.11603	40.3431	1.83074	0	0	0.146006	0	0	0.00621988	0	0	0.0913096	0	0	0	0	0	0	0	0
Gm14851	Intestine	0.00446083	0	0.152915	0.036347	0.014366	0.0163386	0	0.813498	0.0413411	0	0	0.694696	0	0.266696	0.0285393	0	0.0144787	0	3113.22	0	0	0	0.0537598	0.361199	0.656961	0.186141	0	0
Gm15056	Spleen	0.0963091	0	0	1.23565	0	0.132605	0	0	7.1199	5.36899	0.965042	0	0	0	1.35051	0.0909723	0.0358683	0	1.78664	0	0	0.69601	0.269346	41.9462	0.342328	2.97826	0	0
Gm15091	Testis	0.0109637	0	0.035288	0.0163995	0.0430981	0	0	0	6.32576	0.98982	0.359999	0	0	0.178425	0.0826259	0	0.00621988	0	0.0342015	0.252808	0	0	0	0.14448	0	0	0	0
Gm15292	Intestine	0	0	0	0	0	0.00924692	0	0	0	0	0.0737195	0	0	0	0	0	0	0	97.4399	0	0	0	0	0	0	0	0	0
Gm15293	Intestine	0	0	0	0	0	0	0	0	0	0	0	0	0	0	0	0	0.00621988	0	19.3153	0	0	0	0	0	0	0	0	0
Gm17019	Sperm	0.269081	0.405751	3.74089	0.015695	0.0861962	1.8835	0	12.3932	38.4486	225.029	20.017	0.186855	0.140028	0	4.19925	0.353994	0.676109	0.0867362	0.298856	0	0	0	0.514935	0	0.0778019	5.58424	0	0.188552
Gm1993	Sperm	0.00194996	0	0	0	0	0	0	0	8.85858	124.893	1.78777	0	0	0.146006	0	0	0	0	0.485795	0	0	0	0	0	0	0	0	0
Gm2012	Sperm	0	0	0	0	0	0	0	0	3.95433	56.4508	0.578153	0	0	0	0	0	0	0	0	0	0	0	0	0	0	0	0	0
Gm2016	Embryo	0.0324945	0	0	0	0	0.0377641	0.0156305	0.101687	0.00203954	0	26.2157	0	0	0	0.0964793	0	0.0186596	0.562007	0.485795	0	0	0	0.762728	0	0	0.186141	0	0
Gm2030	Sperm	0	0	0	0	0	0	0	0	2.53797	41.0813	0.599032	0	0	0	0	0	0	0	0	0	0	0	0	0	0	0	0	0
Gm2663	Intestine	0.00954363	0	0	0.0022873	0	0.00308231	0.0663615	0	0.416501	0	0	0	0	0	0.0874616	0.103017	0.0375723	0	3.82727	0	0	0	0	0.722398	0.0339982	0	0	0
Gm3409	Sperm	0.00726761	0	0	0	0	0	0	0	7.19451	50.4876	2.02849	0	0	0.266696	0	0	0	0	0	0	0	0	0	0	0	0	0	0
Gm3415	Brain	0.00326228	0	0	0	0	0	0	0	0	0	0	0	0	0	0	0	0	0	0	0	0	0	0	0	0	0	0	0
Gm428	Embryo	0	0	0	0	0	0	0	0	0	0	2.19476	0	0	0	0	0	0.0244706	0	0	0	0.0898493	0	0	0	0	0	0	0
Gm4297	Sperm	0.0147531	0	0	0.214817	0	0	0	0	6.90864	69.0477	1.70371	0	0	0.300151	0	0	0.0124398	0	0.742114	0	0	0	0	0	0	0	0	0
Gm4340	Embryo	0	0	0	0	0	0	0	0	0	0	0.496848	0	0	0	0	0	0	0	0	0	0	0	0	0	0	0	0	0
Gm44	Testis	0.000514113	0	0.0117627	0	0.172392	0.0947817	0	0	60.5885	8.07104	0.8386	0	0	0	0	0	0.0124398	0	0.242897	0	0	0	0	1.07315	0	0	0	0
Gm4567	Sperm	0	0	0	0	0	0	0	0	0.103139	0.561874	0.0390838	0	0	0	0	0	0	0	0	0	0	0	0	0	0	0	0	0
Gm4788	Liver	0.560415	0.270501	0.938028	4979.37	0.0861962	1.3464	0.0105437	6.00431	0.904503	2.41455	0.299471	0.0256885	0.0619402	0.3285	3.05411	2.87302	1.93835	0.349206	2.91383	0.139135	0	0.664882	10.0017	2.14631	0.510313	0.558424	0.592656	0
Gm4791	Ear	0.0964879	0	0	0.00205943	0.584321	0.1098	0	0.203375	0.0215089	0.215321	0.989719	0	0	0	0	0	0.0350354	0.0263086	0.329315	418.295	0	0	0	0	0.767332	0	0	0
Gm4858	Embryo	0.0796095	0.0676252	0	0.0045746	0	0.0570387	0.0426707	0	0.0258558	0	14.6502	0	0	0.266696	0	0	0.0802644	0	0.485795	0.234818	0.0461522	0.88271	0	0	0.16456	0	0	0
Gm4894	Thymus	0.130309	0	0	0	0	0.102208	1.26552	0	0.0104561	0.135031	1.14239	0.186855	0	0.533391	0	0	0.200825	0.324783	0.728692	0	0	0.100016	0	2.14631	17.7222	0	0	0
Gm4951	Liver	9.19405	85.9516	24.129	2013.25	0.969486	10.1433	189.782	26.2876	4.89648	2.99782	7.23296	4.56933	1.36921	27.7818	34.3939	6.18915	11.5135	1.36865	14.3301	5.24503	0.829259	14.2488	59.2769	33.4645	17.089	33.6916	0	1.31986
Gm4952	Liver	1.51608	0.270501	0.700095	2365.49	0.992757	2.5993	2.61777	2.64177	0.832105	1.28749	12.2985	0.16068	1.63088	2.39566	0.100809	0.205685	0.34685	1.54175	12.4737	0	0.822805	0	40.5593	0	0.855515	0.930706	3.25961	0
Gm5072	Thymus	0	0	0	0	0	0	0	0	0.0137109	0	0	0	0	0	0	0	0	0	0	0	0	0	0	0	0.0788062	0	0	0
Gm5168	Sperm	0	0	0	0	0	0	0.632759	0	3.40705	40.6717	2.03331	0	0	0	0	0	0.00585004	0	0.728692	0	0	0	0	0	0	0	0	0
Gm5169	Sperm	0	0	0	0	0	0	0	0	9.11221	144.605	1.01709	0	0	0.150076	0	0	0	0	0	0	0	0	0	0	0	0	0	0
Gm5346	Sperm	0.269388	0	0.0117627	0.0305556	0	0.1481	0	0	17.3939	123.627	3.58356	0	0	0.300151	0	0	0.0220022	0	1.45738	0	0.0803865	0	0	0	0	0	0	0
Gm5431	Intestine	3.13219	26.1033	5.30017	30.0474	1.54032	17.5235	7.22456	4.59596	1.4779	2.95872	1.73522	1.59695	0.992808	4.5059	34.4035	6.67773	9.77753	0.800116	222.774	0.500547	0.95082	7.60282	19.7235	14.0137	7.42541	40.2065	0.888985	4.52525
Gm5662	Embryo	0.200844	0	0.194301	0.0305556	0	0	0.0129356	0	0.0249768	0	90.7557	0	0	0	0.0351327	0	0.0332172	0	0	0	0	0	0	0	0.06832	0.186141	0.296328	0
Gm5797	Sperm	0.0405821	0	3.10409	0	0	0.0472261	0	0	37.5329	278.387	26.4874	0.12776	0.140028	0.146006	0	0.167273	0.0324736	0	0	0	0	0	0	0.14448	0	0	0	0
Gm5800	Sperm	0.0111337	0.0676252	0.0117627	0	0	0.0332186	0	0	128.906	1235.39	51.528	0	0	0.596233	0	0.0763008	0.0166086	0	0.242897	3.08001	0	0	0	1.07315	0	0	0	0
Gm5935	Sperm	0	0	0	0	0	0	0	0	3.09169	38.3874	1.3004	0	0	0.150076	0	0	0	0	0	0	0	0	0	0	0	0	0	0
Gm5941	Sperm	0.0422416	0	0.0235253	0.0045746	0.014366	0.0532583	0	0.316127	191.917	989.558	19.4739	0	0	1.77649	0	0.193989	0	0.0675934	0.525666	0	0	0	0	0	0.0622415	0	0	0
Gm595	Sperm	0.134163	0	0.377745	0.596518	0.0287321	0.181087	0.653846	0.428879	212.637	1439.26	109.052	0.212543	0	0.862929	1.09244	0.372958	0.236633	0.0693589	2.67187	5.13253	0.0401933	0.117978	0	0	0.555121	0	0	0
Gm609	Intestine	2.65326	7.57402	1.09814	4.83968	0.398159	1.53894	0.00859978	27.5383	7.8249	58.9462	3.90368	2.30927	1.34241	1.97491	1.80565	0.0763008	0.194796	2.04015	372.956	0	0.22426	2.03494	0.426174	0	1.01827	2.41984	23.1136	0
Gm6121	Sperm	0	0	0	0	0	0	0	0	8.0773	96.3195	0.784869	0	0	0	0	0	0	0	1.70028	0	0	0	0.587141	0	0.454676	0	0	0
Gm6164	Testis	0	0	0	0	0	0	0	0	0.00203954	0	0	0	0	0	0	0	0	0	0	0	0	0	0	0	0	0	0	0
Gm648	Placenta	0.553019	0.202876	701.864	0.373092	0.550903	0.834122	0.0106677	0.846694	29.7528	5.56873	9.35772	0	0.967699	1.25104	0.148722	0.152602	0.831963	0.168008	1.02439	0	0.294354	2.64986	0.161826	1.07315	0.753028	0	0	0
Gm7030	Intestine	0.249195	1.3525	0.524875	1.80523	0.0657721	0.283714	3.16442	1.32193	0.140449	0.0802901	6.01584	1.82517	0.12388	1.55467	3.02105	0	2.4273	0.0303614	152.602	0	0.0481399	0.887616	2.41116	7.21354	12.0268	11.1685	1.18531	6.97642
Gm7257	Placenta	0.0445837	0	30.0576	0.0539184	0.0430981	0.0031094	0	0	0.00522804	0.695162	0.046314	0	0	0	0	0	0.0493177	0	0	0	0	0	0	0	0.124483	0	0	0
Gm7714	Embryo	0.209073	0	0	0	0	0.4693	0	0.21444	0.0218082	0	18.6649	0	0	0	0	0	0.00615748	0.336262	0.485795	0.159572	0	0	0	0	0	0	0	0
Gm7849	Intestine	0	0	0	0	0	0	0	0	0	0	0	0	0	0	0	0	0	0	0.0513023	0	0	0	0	0	0	0	0	0
Gm813	Ovary	0.299907	0	0.40127	0.109735	0	0.310378	0	34.1686	0.0421374	0	0.0493554	1.11826	0	0	0.404849	0	0.0103887	0	0.485795	0	0	0	0	0	0	0	0	0
Gm815	Embryo	0.289154	0	0	0.0437782	0	0.0989589	0.65312	1.32193	0.128789	0.375902	8.45871	0	0	0	0.14496	0	0.088956	0.108421	0.32264	1.43022	0	0	0	0.0722398	0.485796	0	0	0
Gm8267	Sperm	0.0715728	0	0.755803	0.0245559	0	0.0781561	0	0	10.0295	167.806	29.95	0	0	0.413807	0.0437308	0	0	0.215122	0.242897	0	0	0	8.40792	0	0.0155604	0	0	0
Gm8300	Embryo	0.0682508	0.270501	0.37196	0.100599	0.0588359	0.177759	0.256669	0	0.0631949	0.124343	123.967	0	0.0700142	0	0.404849	0	0.0256037	0	0.262773	0	0	0	0	1.07315	0.0155604	0	0	0
Gm8369	Spleen	0.928317	3.58413	0.867331	2.49918	0.245594	1.17779	11.4836	0.21444	3.58363	12.3137	0.631794	1.53	0.518856	1.20353	23.018	0.0983757	1.60118	0.0873019	6.71593	0.958565	0	2.81777	2.38719	413.089	12.8557	59.1929	0	0
Gm853	Kidney	1.6314	0.13525	1.44248	0.163033	0.25253	1.46325	0	0.101687	0.305192	0.223138	2.50991	0	0.131954	0.266696	0	0	0.406845	0	0.282769	0.364186	0	0.58197	1150.66	0	0.781444	0.558424	0	0
Gm8882	Thymus	0	0	0	0	0	0	0	0	0	0	0	0	0	0	0	0	0	0	0	0	0	0	0	0	0.454676	0	0	0
Gm8909	Intestine	3.82601	0.473376	8.35493	33.2325	0.26964	1.15451	46.591	1.52531	18.4951	1.79153	48.8272	4.8933	0	6.17624	27.3231	0.995751	63.4304	0.526856	3614.88	0.169363	0	30.9298	60.6787	7.03773	67.1182	5.21195	15.7054	4.14814
Gm8994	Embryo	0.847574	0.743877	0.460084	0.622087	1.05247	0.339515	2.51975	0.316127	0.99459	1.05489	46.5879	1.67783	0	1.01707	0.220326	1.92533	0.503323	0.392834	0.220605	0.213453	0.252777	0.388458	1.55625	0.0722398	1.06939	0.372282	0	0
Gm904	Ear	0.00423373	0	0.266096	0.00970205	0.073202	0.00337328	0	0	3.25752	5.13645	9.56026	0	0	0	0	0	0.00738045	0	0	48.2218	0	0.449915	0.703777	0	0	0	0	0
Gm9268	Embryo	0.0494744	0	0	0	0	0	0.632759	0	0.0204418	0	4.5382	0	0	0	0	0	0.0255544	0	0.242897	0	0	0	0	0	0	0	0	0
Gm94	Stomach	0.00365361	0	0	0.0305556	0	0.166727	0	0	0.742668	0	4.5952	0.694696	0	1.33348	35.6138	0	0	0	0.502896	0	0	0.471339	0.559579	1.07315	4.85333	17.4973	748.821	0
Gm9513	Placenta	0.039801	0	46.3909	0	0.073202	0.0287323	0	0	0.0426704	0	0.0394817	0	0	0	0	0	0.00621988	0	0.728692	0	0	0	0	0	0	0	0	0
Gm9573	Sperm	0.687525	0.270501	0.889165	0.00747817	0.114928	0.380227	0.0156305	0	0.435083	2095.08	0.383763	0.0128443	0	0	0	0	0.336932	0.904128	1.04131	0	0	0.424448	0.143906	0	0.544613	0	13.6311	0.188552
Gm9758	Sperm	0.185344	0.473376	1.03232	0	0.014366	1.27771	0	3.27402	17.1693	175.712	7.92197	0	0	0	0.416634	0.167273	0.218569	0.140147	1.21765	0	0	0.0593382	0.399012	0	0.0466811	3.1644	0	0.188552
Gnat1	Eye	5.05972	1.14963	5.39872	742.603	4.79241	4.10996	2.25339	3.36675	5.2545	4.63058	2.44724	12.3585	2.46863	0.651116	3.96914	0.422543	2.58829	231543	54.2434	0.124949	1.90602	0.68966	13.0483	0.361199	1.36214	2.41984	16.8907	2.82828
Gnat2	Eye	3.60126	5.68051	47.0082	53.9074	8.83764	6.52009	17.8672	19.0956	63.3894	13.0701	33.8313	9.84968	1.45893	6.00347	4.10046	6.71347	3.85402	2530.99	19.981	7.00729	14.1908	10.4745	6.75808	6.66609	2.88589	4.83967	5.03758	156.875
Gnb3	Eye	5.70179	5.68051	2.82005	3.46087	11.6443	10.483	7.84221	14.546	6.42248	2.889	5.22415	3.20499	0.63555	0.976719	2.17788	42.9784	293.301	4975.33	4.1826	1.81231	3.05893	20.8613	2.61411	6.03682	14.1631	5.95652	10.9641	230.976
Gng10	Ear	616.232	415.489	72.1063	148.553	503.218	451.584	847.115	211.154	366.345	269.985	442.651	321.319	984.409	450.064	390.458	455.171	193.306	113.761	208.547	5905.68	814.07	176.616	125.787	1143.81	308.342	290.194	429.676	383.892
Gng4	Olfactory	697.379	25.7652	5.02798	1.53369	50.7793	419.632	4.90546	26.3286	5.22421	21.2984	9.86055	12446.4	211.697	3.42638	23.0597	11.6915	3.38269	410.235	323.389	9.64014	7.4909	7.98951	60.2906	5.1595	95.4317	19.1725	118.531	258.693
Gngt1	Eye	0.00817391	0.13525	1.95154	18.1594	0.0574641	0.00985597	0.00859978	0	0.0318557	0.375902	9.01938	0	0	0.266696	0.0527485	0	0.0210081	14885.7	1.83739	0.303901	0	0.0772644	0	0	0.471135	0	0	0
Gnmt	Liver	20.0033	12.443	2.62772	43714.4	7.61181	14.9923	9.52777	46.3257	17.1074	27.8907	27.9418	31.6126	6.60218	36.044	154.084	10.4769	49.0217	61.1767	83.9853	37.0162	1.31145	50.6415	593.324	67.8828	18.0071	97.1657	181.946	38.4646
Gpa33	Intestine	0.550652	1204.27	5.86824	1.22825	10.0113	0.663607	19.0214	14.0992	7.42112	4.17504	512.099	0.147836	0.0700142	0.266696	41.3764	0.358636	0.597601	0.136918	21592.3	0.479665	0.337393	0.393007	7.06453	0.0722398	13.754	17.4973	2116.38	29.037
Gpha2	Adrenalgland	1.17438	3.17838	0.32369	0.970507	3.58866	2.53456	4.78749	152.427	7.16271	2.51052	24.4142	1.0798	0.317775	1.02276	7.13242	1.19943	2.23856	3.31772	5.37634	24.1771	2.8833	2.05406	1.07647	7.18221	4.62761	9.67934	11.8531	1616.83
Gpld1	Liver	1217.85	1088.22	220.405	7686.92	395.653	1307.81	289.889	452.937	524.95	749.674	312.36	1486.56	1297.64	882.262	592.95	391.961	795.212	1345.38	655.588	63.9546	273.753	807.088	562.614	268.869	569.158	528.082	1334.37	346.181
Gpnmb	Nerve	59.2328	2089.01	1001.28	66.3432	19.5522	19033.8	7.244	1002	57.2336	289.559	57.6673	387.088	122.854	65.157	1833.6	69.8529	84.2346	172.087	70.8692	95.7663	1509.57	127.206	21.6663	96.0825	191.943	501.837	861.13	20.1751
Gpr152	Eye	1.67673	3.17838	1.85394	1.73585	1.52852	2.90029	0.589688	3.4795	0.963456	2.51798	1.14982	2.86027	1.50061	12.3804	3.88071	0.45237	4.52637	1929.62	3.81464	383.586	0.351318	1.59158	1.76185	34.6012	4.3555	44.4877	0.592656	10.5589
Gpr176	Mouth	222.974	11.2934	11.8185	3.61003	4.93373	168.959	3.32261	20.1299	30.2587	26.5715	30.0266	159.475	231.729	2.34867	11.2952	50.0257	14.8814	176.331	9.04221	82.0282	2362.81	12.171	23.9629	150.36	5.20569	65.3355	9.18618	99.1783
Gpr179	Eye	25.3474	13.9308	2.56714	1.9967	10.5858	49.5883	3.91275	45.4948	109.283	75.7787	114.779	130.661	11.6306	2.84452	56.134	10.782	23.8544	3375.65	10.9699	5.98646	3.12815	17.3352	21.1988	10.4739	80.8566	12.6576	11.8531	139.717
Gpr50	Placenta	10.9269	0.743877	620.746	0.16682	16.2907	72.1967	2.73391	3.46843	10.7841	10.3128	24.1248	42.5918	3.75191	0.533391	0.263286	3.97706	3.52718	1.73195	1.22226	0.039893	5.9177	0.580384	0.0716798	0	4.98707	0.558424	2.37063	0.377104
Gpx3	Kidney	287.041	986.178	15146.8	297.074	162.485	882.8	787.022	4949.68	771.162	1774.71	1669.11	230.383	53.5789	51393.4	17087.8	41720.5	7019.67	1598.59	2284.06	324.338	257.778	9490.96	568637	2549.99	278.273	17154.8	4884.08	4965.89
Gpx5	Stomach	0.143501	0.608627	0.819062	2.78026	0.416615	0.151247	4.42931	0	1.79124	3.72141	16.6944	0	0	1.03425	0	0.308004	0.148039	0	3.37219	0.0710493	0	0	4.26091	8.58524	0.454676	0	84.7499	0
Grik1	Eye	266.435	39.0197	0.570706	0.302329	32.9585	244.129	0.632759	5.10439	4.34937	17.9902	13.414	352.579	129.126	0.266696	5.08392	1.66595	0.991233	1899.18	4.52723	52.0408	14.9439	0.702127	0.12544	0.433439	8.33088	0.186141	4.1486	0.754208
Grk1	Eye	2.00592	1.21725	4.9875	0.964361	4.90622	3.14859	3.84344	1.15176	6.70054	3.34874	3.39948	1.06875	0.642737	3.52348	1.05072	0.277694	4.36018	34128.4	1.15619	665.64	0.525814	2.2856	1.41273	3.43618	6.30351	1.48913	6.51922	0
Grm6	Eye	0.960115	0	0.035288	1.07916	5.81293	1.09363	6.37541	0.305062	5.52833	18.4741	23.214	0.0513771	0	1.60017	2.2728	0.782313	0.6749	2357.86	5.97375	0.757165	0.146157	0.565088	0.302687	76.757	24.699	43.3709	6.22289	0
Grp	Ear	127.212	3.24601	1.05109	0.0186234	13.0924	53.2426	1.08746	0	6.92843	2.81447	4.82085	1.98649	215.342	0	28.3589	0.402786	0.224691	14.0814	10.0457	1872.06	0.865206	7.45417	0.293571	0	6.95883	0	260.769	0
Grxcr1	Ear	0.296757	0	0.0117627	0.0954088	0.014366	0.193056	0	0	0.23053	0.755447	0.954269	0	0	0.266696	0.0388951	0	0.0315164	0.166939	0.29667	4264.03	0	0.345605	0.143906	1.07315	0	0	0	0
Grxcr2	Ear	1.2519	0	0.242571	0	0.272955	2.5883	0	1.8525	0.361108	0	0.203165	0	0.616218	0	0.0437308	0.0909723	0.0690911	1.16559	0.485795	3796.57	0	0.0742108	0	1.07315	0.410277	0	1.18531	0
Gsdma2	Stomach	0.260472	0	0.0235253	0	0	0.431614	0	0.203375	2.9585	4.76051	1.52628	0.0128443	1.64614	0	0.138367	0	0.0239762	0	102.185	0.228439	0.0481399	0.276017	0	0	4.13147	0.186141	21451.8	1.88552
Gsdmc	Stomach	0.217739	13.9308	0.0470507	0.152561	3.51981	0.275422	1.90713	0.316127	0.737692	2.42714	9.23058	0.137207	0	0	9.74716	0.0983757	0.11521	0.0303614	1.76328	0	0	0.073331	0	1.07315	0.237359	0.372282	219.283	0
Gsdmc2	Bladder	0.0343992	11510.3	0.0235253	0.0252094	0.114928	0.0650331	0	3.37571	5.30112	19.5873	1.38567	0	0	0	0.564032	0	0.0291437	0.0248267	364.781	0	0.0941428	0	47.1939	0	0.862123	0	119.124	0
Gsdmc3	Bladder	0.134402	2624.13	0.377745	0.061635	0.014366	0.0396742	0	0.937316	2.52503	4.64934	1.56938	0.312045	0	0.266696	0.604625	0	0	0	183.257	0	0.0449943	0	26.4637	0	0.707595	0.558424	35.5594	0
Gsdmc4	Intestine	0.928675	15.2833	0.665241	0.343269	1.02364	1.01828	0.148824	1.14069	7.30286	26.5184	8.99014	0.190884	0.12388	0.809985	2.68492	0.751789	1.05888	0.303408	937.94	36.1637	1.15669	0.586711	1.2926	0.14448	1.97656	0.558424	30.2255	0.377104
Gsg1l	Adrenalgland	979.049	27.4558	56.1234	9.88046	65.3717	204.331	0.682229	741.65	223.173	33.1073	7.28299	344.428	739.797	13.4636	89.8067	577.227	472.003	260.516	13.4235	38.9256	0.953023	2.03778	30.5923	3.02363	6.67568	9.30706	45.3382	10293.6
Gsk3b	Ear	4453.46	1029.46	1931.55	1462	2565.89	3794.43	928.953	1908.58	1703.23	2789.45	1345.31	3593.1	2953.52	2070.24	2395.19	1063.57	2354.58	3761.23	2423.44	59292.3	2599.25	2741.34	1837.29	1406.67	3222.39	1273.21	1409.93	2371.61
Gsta1	Stomach	0.0261043	8.8589	1.77172	43.8193	0.0574641	0.256676	0	0.21444	2.6839	1.04946	1.59371	0.0128443	0	0	0.802219	1.14783	2.20444	0.621888	345.157	1.0972	0	0.420151	1.79726	0.0722398	0.142921	0.186141	2583.09	0.565656
Gsta3	Liver	15.7343	893.261	183.581	27003	6.85714	39.0644	25.4496	84.8416	547.046	486.335	97.8751	15.1841	19.2167	190.581	2471.49	27.3655	204.436	38.6095	174.412	10.5971	1.27847	39.0196	1314.42	75.9581	6.11168	149.844	141.941	57.5083
Gtsf1	Sperm	0.662842	0.473376	13.3938	0.470822	0.137602	0.380225	2.70709	47.437	1626.82	9255.91	1470.6	0.0513771	0	3.06116	0.0788635	7.79196	8.2988	0.226099	0.0882788	0	0.188186	0.118676	0.888167	2.14631	0.135057	0.186141	0	0
Guca1a	Eye	4.33341	44.3621	10.3854	61.2238	6.45381	17.545	141.682	21.9513	39.004	47.8377	150.78	1.9682	1.82931	6.07253	16.5435	5.26146	4.03792	16742.6	40.203	4.2824	15.7622	6.80361	11.6559	37.3149	2.62266	44.1155	67.8592	71.8383
Guca1b	Eye	8.03246	77.7013	16.3234	13.4531	9.71313	11.5259	6.9377	30.6638	25.6816	11.6763	23.8878	7.51738	12.9333	15.9499	8.68246	2.20837	4.58178	14338.5	19.0877	0.146296	6.16533	18.9056	9.02656	52.1537	20.9582	44.6739	27.2622	54.68
Guca2a	Intestine	0.398607	10.279	5.82951	0.628718	0.305308	0.44084	1.36415	0.305062	1.95723	0.706622	0.218401	0.162896	0.140028	0.146006	12.5571	3.84351	1.36865	0.116025	7057.53	0	0.186742	2.13754	85.9511	1.86779	0.987828	0.558424	7.11188	0.377104
Gucy1b2	Placenta	21.7096	1.21725	164.181	0.333563	5.78989	14.8056	1.40687	1.34406	5.01419	1.56604	6.0803	2.01927	3.65503	0.266696	0.442553	2.93637	1.99912	2.66858	1.57142	1.60975	0.171533	0.43473	3.17631	1.21763	4.31448	0	0	12.4444
Gucy2c	Intestine	6.36583	1.75825	40.0016	55.4551	4.51897	28.8393	4.58771	2.29245	20.0694	26.0037	12.8017	3.79033	1.67578	0.44512	4.29046	0.41137	0.229375	2.12973	9103.76	2.77835	1.08096	0.50741	0.36651	5.74786	3.20752	1.48913	36.4484	0
Gucy2e	Eye	64.8185	4.46326	1.30389	0.562331	5.15165	37.7124	2.83473	62.2	14.4638	9.52364	10.8505	60.6263	134.034	2.19472	2.09215	54.8438	5.06633	11924.3	1.84647	1.8888	11.0632	0.638978	0.610371	7.81148	28.609	23.6399	1.18531	0.377104
Gucy2f	Eye	37.5074	0.338126	0.0235253	0.202656	1.35465	13.4096	0.656238	0.632254	1.92867	6.71693	1.96834	62.1837	19.8213	0.640688	0.96828	0.103017	0.394126	5669.34	5.16043	55.7166	1.2648	0.636672	7.1732	2.21855	4.1232	0.186141	0.296328	0
Gulo	Liver	1.29288	6.22152	370.792	9193.92	27.0599	2.11991	29.35	186.996	19.9511	4.36341	57.2747	4.60239	0.0619402	0	2.04943	3.28414	1.57881	501.227	7.26471	0.890835	0.52084	1.19759	9.80971	19.8329	14.1764	17.8696	2.96328	112
Gykl1	Sperm	0.286062	0	0.632078	0.582716	4.19299	0.185079	0	1.0722	1833.32	9658.29	1385.03	0	0	4.84986	0	0	0.0971334	0.0652532	1.22987	0	0	0	0.480334	1.07315	0.0350741	0	0	0
Gzma	Intestine	1.25044	29.4846	4.21132	20.8764	0.100562	1.21703	22.9567	2.12227	38.2455	4.70734	0.156083	17.9071	0	16.9539	213.806	0.181945	5.36415	0.302889	3161.36	13.0515	0	6.91598	15.5744	108.713	478.197	19.3587	0	1.50842
Gzmb	Intestine	1.18845	20.5581	114.08	38.1434	5.85026	1.21832	36.7691	4.26876	5.77227	6.36996	0.140696	2.32232	0	8.89617	46.3101	0.189348	3.89049	0.253249	1428.28	0.0314802	0.789989	1.01519	5.10933	48.8107	18.7134	29.038	3.55594	3.95959
Gzmc	Placenta	0.442575	0.541001	618.004	0.531497	1.13261	0.341591	1.5766	0	42.0642	2.46781	0.219165	0.139507	0	0.296082	0.490661	0	0.418395	0.162919	2.15546	0.0314802	2.09223	0	0.133004	3.36394	8.03489	10.9823	0.296328	0
Gzmd	Placenta	0.263678	0	996.759	0.108658	0.445347	0.55208	0	0	0.164552	0.854771	0.046314	0	0	0.195567	0.218654	0	0.425792	0.0675934	0.242897	0	0.0833885	0	0	0	0.0311208	0	0	0
Gzmf	Placenta	0.271558	0	1001.5	0.0947646	0.570552	0.037181	0	0	1.9429	0.939477	0.157478	0	0	0.178425	0	0	0.4972	0	0.242897	0	0.0449981	0	0	0	0.0778019	0.372282	0	0
Gzmg	Placenta	0.177731	0	948.631	0.0226966	0.258588	0.0455478	0	0	0.764084	0.534582	0.046314	0	0	0.396178	0.0874616	0	0.53504	0	0	0	0	0	0	0	0.0311208	0	0	0
H1foo	Ovary	0.485512	0.473376	0.448321	0.0671579	0.14366	0.864066	0.760483	246.582	2.52864	1.67794	3.73738	0.382865	0	0.313292	0.265143	0.664974	0.810518	6.25132	0.421536	0	0.0961305	0.312342	5.04718	0.505679	2.50611	0	1.77797	0.754208
H2-Bl	Intestine	13.9239	1.42013	2.88182	85.625	0.778323	15.7116	5.70426	2.03375	19.2079	2.73204	23.864	9.55425	0.271983	3.94247	13.8648	0.95042	92.0573	2.75649	2187.25	0.234402	0.832248	27.424	25.7062	8.37896	2.72184	1.11685	14.5201	2.45117
H2-Eb2	Spleen	0.929494	4.12514	1.06163	2.70516	1.59977	2.17766	29.4777	1.34406	5.07485	0.515879	1.57504	16.6727	0	4.08948	75.2139	0.0909723	1.21468	0.0263086	54.4348	3.27554	0.0507404	4.6294	8.52349	1479.19	95.7843	222.439	0.592656	0.754208
H2-Q1	Intestine	12.7833	5.88339	10.9869	149.972	0.469989	5.76712	1.53013	0.305062	449.256	0.399352	0.778481	17.4957	0.79401	2.22916	37.6298	0.791382	10.8563	1.84862	4111.1	0.137883	0.0911503	7.2234	67.4851	7.94552	87.5226	2.97826	1.18531	1.31986
H2-Q10	Liver	4.18446	9.33227	197.447	45101.7	6.58902	7.85505	214.432	330.126	215.731	17.1477	14.0113	3.30337	0.0700142	5258.51	85.2147	1.57221	34.5608	3.48864	606.48	0.0992423	9.91204	38.3754	230.436	95.7761	31.1261	3416.99	174.834	1017.99
H2-Q2	Intestine	13.1789	27.2529	46.3089	42.2877	1.47894	10.1388	5.54409	16.6704	24.1783	15.9914	15.3588	13.1361	2.41494	5.80998	86.6691	3.04389	43.2811	3.59478	12469.5	0.495486	0.222699	6.43175	84.7566	14.4985	821.299	56.5869	26.3732	2.26262
H2-T3	Intestine	0.719903	0.338126	1.18029	6.4394	0.173764	0.21143	26.0571	2.03375	172.505	1.65031	16.1575	2.85449	0.588445	1.40408	8.64429	0.656254	3.97887	0	5313.07	0.0629604	0.0730783	2.30968	36.6055	1.36211	24.0481	1.11685	2.0743	0.377104
H3f3b	Ear	4661.11	4898.43	4051.16	3500.54	8921.97	5162.11	15234	1903.35	8231.94	4939.88	6549.77	3740.68	3210.79	1709.57	6020.58	4809.04	1247.18	8138.44	4291.29	103437	4710.83	1421.78	2212.28	4119.49	6137.64	1844.47	2099.49	962.934
Hacl1	Liver	109.482	291.464	117.643	7976.73	108.768	134.411	104.435	133.789	178.352	257.985	192.896	93.9501	107.226	1113.98	166.19	192.142	177.788	164.189	167.626	108.26	164.028	178.066	1371.59	120.527	203.749	403.926	47.4125	163.663
Hal	Liver	1.01203	2.02876	41.5417	8436.62	1.56791	6.12759	20.5203	21.9034	8.68882	8.91051	67.349	3.13035	0	33.3487	103.643	1.46201	42.5206	1.22317	25.5244	13.5228	0.667148	92.7634	2.52477	9.03956	24.6261	36.4837	25.7806	7.91918
Hamp	Liver	0.468873	0.338126	20.9191	26399.2	0.25253	0.612673	22.9555	13.5824	7.64638	3.65643	0.247669	3.36302	0	0.929569	45.5684	114.581	30.6756	11.4019	8.21057	1.09751	0	4.55603	2.42535	5.23174	9.00009	27.9212	27.2622	284.525
Hand1	Placenta	0.311714	13.6603	5395.5	0.931114	33.8611	3.66929	1.28115	0	5.15406	14.7674	466.914	0.694696	0	0.533391	0.085618	0.498843	40.3367	0.024463	112.792	0.0713732	0.0898493	0	2.79805	0	0.504011	0	1.77797	559.056
Hao1	Liver	1.51456	0.13525	6.84184	5620.62	0.130666	11.4907	3.74956	1.5917	3.50949	24.5803	6.77823	2.95839	0.193894	1.04993	0.477119	0.364024	1.44396	0.0477916	2.39885	11.6927	0.427443	0.69601	0.293571	1.07315	0.199957	1.30299	1.18531	0
Hao2	Kidney	1.65129	1.28488	8.65925	242.458	1.15166	1.26229	3.17446	1437.79	112.397	32.5704	19.5272	0.996663	2.57792	0.533391	1.17011	0.973153	0.292286	8.73076	229.669	0	0.19666	0.212224	9099.51	0.650158	0.264526	0	0	763.635
Hba-a1	Liver	0	0	0	1.63764	0	0.039078	0	0	0	0	0	0	0	0	0	0	0	0	0	0	0	0	0	0	0	0	0	0
Hba-a2	Liver	0	0	0	2.43992	0	0.00337328	0	0	0	0	0	0	0	0	0	0	0	0	0	0	0	0	0	0.14448	0	0	0	0
Hepacam2	Intestine	7.963	20.4228	0.564608	3.21063	2.46518	7.68838	3.80288	7.49853	26.4267	72.7026	81.3593	3.71647	3.57758	12.0606	70.0932	1.39635	3.45663	3.75861	2233.78	18.5349	0.140444	7.21137	211.033	92.2434	13.9473	76.1317	29.3365	4.52525
Hes2	Intestine	0.509073	6.89777	5.4707	0.572441	0.145032	1.26577	1.55143	1.75081	3.81483	7.22378	3.23432	1.14	0.201968	0.623545	86.89	0.0763008	0.933479	0.162196	468.195	0.078134	0.470448	0.23428	15.0374	2.36303	1.39514	3.90896	71.7114	2.07407
Hibch	Adipose	222.17	380.594	360.792	1548.36	217.08	320.723	157.102	287.169	203.832	228.963	223.91	96.7953	248.253	8247.33	267.801	587.976	1051.08	185.766	205.135	186.177	280.82	1119.07	652.133	194.06	209.986	772.114	337.814	453.844
Higd1c	Kidney	0.000514113	0	0.0117627	0.0643159	0	0.104083	0	0	0.0364846	0	0	0	0	0	0.0570787	0	0	0	0.159006	0	0	0	6.30314	0	0	0	0	0
Hist1h1a	Liver	35.4968	0.202876	23.609	4913.86	64.9751	5.74699	113.573	2.75662	48.1636	16.3129	943.347	14.3364	1.32889	1.48466	3.27336	1.54089	7.59322	11.1559	19.6177	3.88996	7.41532	1.48565	1.86604	78.4647	106.096	1.67527	3.55594	1.69697
Hist1h1b	Liver	41.351	2.77263	13.8625	5222.44	55.8469	7.3819	281.493	9.95219	46.9198	3.78599	438.074	16.3198	2.87483	1.20074	7.18201	3.91254	7.66	1.79094	32.0313	2.53447	8.31632	4.74668	0.952392	143.618	125.684	3.1644	4.1486	2.63973
Hist1h1e	Liver	79.7273	20.6257	69.6587	4410.29	126.573	37.0116	248.501	26.9651	35.6284	15.3404	525.203	46.5732	17.747	59.4121	154.822	8.34635	67.149	107.397	77.2694	4.6548	23.0821	280.028	73.3311	423.467	209.032	35.3668	59.8583	24.8888
Hist1h2ab	Liver	47.1631	1.69063	37.9197	2094.55	69.3848	9.2423	33.6062	79.3161	45.7711	0.301528	354.653	7.35413	0.274222	0.591127	4.84543	0.582104	2.45287	1.79744	92.0625	0.166556	84.9012	0.696431	1.69106	126.88	211.753	23.4538	91.2691	15.0842
Hist1h2ag	Liver	4.55503	0.338126	17.494	862.906	41.6088	8.21102	17.0638	14.2584	67.5031	8.36888	105.376	1.98045	0.0619402	0.485913	0.621574	0.722311	0.715684	0.23152	18.5954	1.76104	0.932668	0.184409	7.83196	15.5411	54.4718	3.72282	9.18618	0.754208
Hist1h2ak	Liver	29.5282	2.90788	56.2252	3346.75	58.2819	20.3074	71.0617	177.986	16.4444	2.34852	470.731	3.68703	0.101942	1.05449	7.89961	1.61837	3.15235	0.689004	154.603	0.720748	1.38376	0.300027	0.867722	267.106	338.475	64.0326	218.987	42.2356
Hist1h2an	Liver	2.83732	0.0676252	4.47993	591.182	6.09735	1.49635	9.18668	3.76243	9.10048	0.223138	62.9083	0.842532	1.24208	0	0.0722701	0.767292	0.576912	0.0785936	5.86959	0.268929	0.269207	0.144337	0.0537598	9.55568	20.9723	1.67527	1.77797	1.31986
Hist1h2ba	Testis	0.0614427	0	0.424796	2.5681	0.0588359	0.00308231	0.00709823	0.101687	84.8373	15.4372	13.937	0.542779	0	0	0.689772	0.741275	10.6026	0.438821	0.612972	1.25925	0.146157	8.13469	1.65089	0	0.0506344	0	0.592656	0
Hist1h2be	Liver	62.6335	30.9047	30.4668	2094.87	60.6919	32.7156	75.1806	34.6006	19.0585	5.35865	354.317	27.995	83.3239	58.1919	55.1017	7.64339	25.6433	59.3282	34.9267	55.0499	34.9479	52.8551	23.3666	107.681	66.6705	58.6345	63.4142	49.212
Hist1h2bj	Liver	20.0539	2.16401	13.5883	2048.77	15.8835	5.90565	28.0788	13.5355	27.7415	1.74509	269.86	4.36887	0.0619402	0.38442	2.11883	0.587492	1.52645	5.38044	19.5368	0.109614	9.69357	2.1382	1.18926	39.409	67.9069	9.67934	9.77883	3.95959
Hist1h2bn	Liver	49.8745	5.20714	51.3247	3696.38	64.366	9.61072	174.91	55.634	12.2072	0.827124	325.841	10.5981	1.85516	1.63914	15.5775	0.613556	4.30318	2.09591	47.9672	0.186408	3.09036	1.22907	1.29413	179.523	290.245	21.7785	58.0803	17.9124
Hist1h3f	Liver	63.4332	5.47764	17.7192	3758.29	26.2621	6.20138	17.1693	66.7069	3.43618	0.383718	749.085	1.75281	0.341997	1.85095	6.31269	1.33354	3.93066	4.92926	73.5301	0.452173	3.10948	3.57071	1.51213	116.85	92.2152	36.4837	173.056	45.6296
Hist1h3i	Liver	24.4841	3.51651	26.9402	1258.03	42.3101	13.8273	11.5053	106.67	6.01734	0.213421	219.004	3.45005	0.95426	2.35685	6.01014	1.05225	2.35613	1.32336	95.2266	0.0713732	3.57261	5.55093	0.705729	118.791	197.159	41.6956	201.503	63.7305
Hist1h4c	Liver	38.7793	5.13951	21.5307	3303.5	23.6065	6.5231	33.0984	33.3756	19.6619	2.61766	574.258	11.0902	2.03282	2.00825	21.2985	1.64588	9.00657	6.19486	71.2575	0.0626365	1.60599	2.2788	22.3	164.679	72.7588	27.735	60.1546	15.8384
Hist2h2ac	Liver	13.2148	4.05751	13.5898	2421.39	18.9684	7.03735	13.726	61.5761	17.189	21.6128	326.835	5.17381	0.660801	3.47966	9.44643	2.05436	3.20826	3.73453	60.8868	0.0314802	1.47394	2.95896	5.68058	101.422	82.4698	51.0027	78.527	52.0403
Hist2h2bb	Liver	90.4381	2.63738	80.1521	6342.21	137.562	8.61928	150.982	10.0781	55.7373	0.593297	897.317	23.3078	3.77068	2.31906	24.5426	8.30077	26.7608	16.0651	44.8431	2.55822	0.612903	6.27757	9.97026	152.175	171.284	9.30706	18.3724	2.07407
Hist2h2be	Ear	169.243	170.145	33.9417	199	148.064	130.035	109.926	177.459	205.473	485.797	404.78	292.426	187.058	566.98	159.721	289.964	101.111	249.987	101.151	4905.07	32.494	189.448	145.519	232.469	336.906	185.024	107.567	209.67
Hist2h3c1	Ear	53.5311	136.535	72.0373	252.183	11.4975	85.4276	21.3619	19.0514	74.974	36.9912	77.3156	37.0687	75.5074	94.304	65.7283	18.0873	18.4107	319.786	76.509	2735.4	121.736	160.884	87.1554	27.707	40.0839	58.6345	30.2255	13.3872
Hkdc1	Intestine	101.556	2.36688	570.798	50.0932	49.5739	18.8533	0.947005	1.12963	2.73933	9.69919	464.597	51.0138	39.5662	0.574603	237.331	2.08323	2.17971	192.626	9441.85	0.553725	1.19028	0.221742	53.1863	2.22899	1.39901	0.186141	14.8164	0.754208
Hmgcs2	Liver	257.998	1704.02	189.063	79461.2	22.5763	151.777	31.1356	6121.14	2408.05	601.786	447.429	1479.12	120.892	128.358	506.426	132.065	381.519	68.9303	1626.96	341.761	2.03249	46.0734	773.71	753.817	216.759	635.114	1009.59	128.027
Hnf4g	Intestine	1.05899	2.84026	0.0588133	10.91	2.27617	1.28719	0	1.25344	0.25965	0.432717	11.7175	0	0.692068	0.566847	1.15696	0.299769	0.127839	0.854967	5298.56	6.10291	2.15322	0.256344	192.7	0	3.50373	0.186141	16.2981	0.565656
Hnrnpa0	Ear	3974.17	1942.47	1552.26	1926.62	9007.5	3191.49	5427.93	6120.39	3479.34	1484.22	9063.61	3671.23	2129.12	1483.56	1970.99	3713.17	1310.46	1708.02	3577.44	70145	5429.05	1147.41	2071.83	5465.67	3869.68	2947.17	5751.14	6876.49
Hnrnpl	Ear	3655.21	4190.46	3511.92	3136.18	6299.47	3276.4	4952.05	3663.35	4513.09	4715.1	10433.2	4881.8	3153.15	3095.02	3317.74	4984.79	4047.58	4738.05	3722.25	133738	3478.53	2066	2743.22	6197.47	8314.55	3206.65	3310.88	2667.07
Hoxb13	Intestine	0.290106	28.4026	0.17644	0.0883524	0.167706	0.482151	0.813169	0.203375	5.90856	0.298657	9.73549	0	0	0.566847	3.17626	0	0.241402	0	994.883	0	0.435981	0	0	0	1.14199	0	0	0
Hoxb6	Adrenalgland	2.28959	190.23	14.3638	3.41488	13.4697	236.732	86.3246	333.334	15.7191	285.902	7.0992	0	0	53.7081	69.3172	0.0763008	3.49398	0	135.52	0	0	18.3982	503.881	18.0286	0.550692	301.735	435.899	4426.07
Hoxb9	Adrenalgland	0.889396	64.041	28.4106	0.313824	65.3947	564.975	280.94	115.859	223.244	451.669	61.3665	0.694696	0	10.5649	0.744329	1.01691	0.690765	0	134.827	0.220372	14.7396	10.1348	969.992	8.33805	0.963362	26.8043	6.22289	6204.3
Hoxd11	Limb	0.0273525	139.511	10.0167	0.145904	1066.07	5.69808	1.27412	57.0534	7.66267	1.10133	5.0044	0	0	0.800087	0.310941	0	0.0517954	0	24.522	0	0.0898493	0.472396	54.6975	0	0.0339982	0.372282	0	0
Hoxd12	Limb	0.0470149	57.6843	1.6703	0.46065	1895.06	2.36558	0.632759	0	2.10226	0.301528	1.77183	0	0	0	0	0	0.0372718	0	7.25465	0	0	0	0.311491	0	0	0	0	0
Hoxd13	Limb	0.28128	352.598	8.27157	0.538509	5097.62	5.76815	5.67581	0.835628	2.6174	1.17122	44.8762	0	0	0.266696	0.673354	0	0.188775	0	134.505	1.77432	0.152577	0.848896	0	0	0.0622415	0	0	0
Hp	Liver	13.9539	270.906	142.091	164966	8.75787	443.921	2659.98	1184.32	265.062	12.4938	8.63409	11.2639	3.65712	25809.2	15171.4	8.86359	71.7227	5.92459	108.093	6.82484	0.802134	1688.15	1272.19	241.855	89.2812	7900.02	365.076	2091.23
Hpd	Liver	1.43134	1.96113	11.4843	60926.7	0.426891	0.50837	27.887	21.0962	6.07753	2.03463	8.17302	0.362545	0	29.7844	2.41878	0	2.47926	0.0303614	334.466	0	0	4.72737	4483.62	1.66152	3.14715	52.678	0.888985	7.35352
Hpx	Liver	5.08554	23.8041	151.309	98406.1	7.87271	11.1324	63.3693	34.2049	11.7242	3.92734	41.9169	3.06724	6.4669	10.7064	32.2657	3.18901	12.94	8.24201	22.5755	0.520912	14.7815	2.72454	11.6416	12.0632	8.00193	100.889	55.1171	21.1178
Hrg	Liver	0.36015	0.13525	0.483609	25332.1	0.290064	0.501497	8.91037	11.0049	0.686342	0.0440534	2.58205	0.70754	0	0.800087	0.661703	0.102668	1.81134	0.0915618	6.5611	0.0311563	0	2.12224	59.337	0	0.45215	7.81793	0	10.1818
Hs2st1	Ear	1195.96	489.336	531.042	362.308	1069.32	954.853	563.674	541.815	673.971	435.672	650.06	628.335	1058.44	324.98	2876.97	639.025	315.741	1152.65	322.411	14637.2	1536.97	577.482	430.114	228.527	625.747	280.515	239.433	305.643
Hsd17b1	Ovary	4.66101	10.4819	1.64056	14.0276	1.60648	10.658	19.4855	3110.14	496.054	12.6777	23.1311	6.84231	2.85977	3.97511	5.51033	3.38155	12.5067	9.90421	5.57494	20.2147	20.0711	4.42365	23.136	28.3885	4.24513	13.9606	12.7421	49.0235
Hsd17b13	Liver	1.41669	19.7465	1.5993	8087.29	0.290064	0.433951	4.71855	9.01963	1.83315	1.23546	0.558721	4.0859	0.441048	1.58208	1.40199	0.382988	1.95144	0.152863	894.883	2.63245	0.404565	1.20896	3.68904	20.2263	0.695609	2.23369	10.6678	0
Hsd17b7	Ear	455.983	272.529	1757.8	2010.95	310.773	883.283	89.0833	2629.05	305.777	414.238	246.919	222.033	325.909	190.351	252.607	254.793	166.035	150.906	736.73	70313.5	3380.75	320.188	437.188	133.809	102.731	190.981	186.983	405.009
Hsd3b4	Kidney	0.0185091	0	0	0.258134	0	0.0124105	0	0	0.0980023	0	0.0418489	0	0	0	0	0	0.0115364	0	0	0.078134	0	0	38.4439	0	0	0	0	0.188552
Hsd3b5	Liver	0.41744	0.0676252	0.0235253	2363.73	0.0718301	0.258959	6.96035	0.530567	0.630901	0.270063	0.046314	0	0	0	0.228315	0	0.792007	0.024463	0.884359	0.079786	0	0	30.2991	1.14539	0	3.35054	2.66695	0
Htr1b	Mouth	46.3331	6.22152	0.907498	0.0748471	6.18236	14.1816	5.22647	4.65338	0.774437	0.26432	1.00782	8.03998	6.59073	0.178425	10.5506	2.25511	1.46267	29.4264	1.57807	1.46636	266.866	0.117179	9.44802	1.72331	0.797032	1.48913	5.63024	2.63973
Iapp	Intestine	0.111421	0	0	0.838426	0.0657721	1.07813	0	0.21444	0.424497	0.0440534	6.92588	0	0	0	0.635692	0	0.111029	0	212.494	0	0.0372363	0	1.52546	1.95047	5.0683	0	5.33391	0
Id4	Ear	1165.89	2556.16	32.7465	31.2196	165.56	788.907	45.874	727.237	221.107	380.405	280.604	588.43	922.922	36.7078	162.601	87.0593	14.2153	412.583	415.094	24423.6	868.752	24.2172	460.727	162.102	25.4609	182.418	1527.57	109.549
Idi2	Ear	1.60485	0.676252	0.93193	1.2886	0.970364	1.11595	0.652156	0	0.638269	0.347482	3.45231	0.857592	0	0.2678	0.146298	2.05708	0.564203	2.25827	0.334899	30.2268	0.0449981	0.993011	1.65726	3.6529	2.42968	1.48913	0	0.188552
Ido2	Liver	30.2829	10.3467	12.2198	2703.4	7.38175	22.0856	5.04392	2.96	1.26671	12.0289	43.4078	10.3302	14.2516	1.62576	4.9514	0.0983757	2.90714	3.1863	4.29617	24.7888	1.72129	2.58379	255.198	2.09495	2.67092	15.2636	5.33391	1.50842
Ier3ip1	Ear	597.945	567.51	1082.33	716.352	591.545	588.872	763.024	387.568	905.629	1211.53	1414.58	218.555	628.327	982.36	447.858	740.858	541.112	449.414	890.342	13616.2	940.254	1558.74	1244.67	498.513	370.209	261.156	240.322	191.757
Ifi27l2b	Intestine	1.17077	8.45315	53.3874	215.798	0.0861962	0.841306	0.9063	2.38307	10.1906	0.257475	20.2845	2.37365	0.247761	30.2337	12.2742	14.5406	3.10656	0.972499	12120.5	0.159572	1.83188	1.99442	1.98351	1.72331	3.62824	4.46739	1447.86	3.39393
Ifna1	Placenta	0.013222	0	0.242571	0	0	0	0	0	0.0413411	0	0	0	0	0	0	0	0.012778	0	0	0	0	0	0	0	0	0	0	0
Ifna5	Mouth	0.00358302	0	0	0.0045746	0	0.0062188	0	0	0	0	0	0	0	0	0	0	0	0	0	0	0.0962799	0	0	0	0.0155604	0	0	0
Ift74	Sperm	399.159	203.214	632.952	101.858	539.422	266.695	53.9253	660.14	1879.3	10966.6	1830.66	111.609	357.896	140.815	284.532	250.958	69.5094	506.427	62.8102	1578.54	384.241	183.818	393.328	70.0031	106.371	17.4973	13.3348	16.9697
Igfbp1	Liver	1.39583	0.0676252	185.047	4939.33	8.11968	3.87579	0	4.59806	0.875291	2.56613	251.479	1.09534	2.43086	0.533391	0.177829	0.63633	0.414269	8.33852	0.684164	4.36519	0	0.636672	294.358	0.0722398	0.576633	3.53668	1.18531	2.26262
Il18r1	Lung	1.0762	151.683	7.98482	17.0426	1.70821	2.35978	117.256	50.0856	8.14992	28.9311	11.7977	9.93617	0.0700142	13.1904	2311.73	272.777	10.0777	0	142.332	15.9588	0.417177	6.83612	48.2141	272.123	161.11	115.78	55.7097	0.754208
Il1f5	Stomach	1.33892	0.202876	4.48277	0	11.8831	0.176772	0.65312	0.428879	0.700825	0.176214	0.179698	0.0128443	0.0619402	0.219218	12.715	0	0.045657	0	0.259998	0.0623126	0	0.352662	5.97731	0	2.99311	10.0516	971.068	0
Il22ra1	Intestine	4.17819	18.5293	169.879	358.622	17.9178	4.89713	4.6022	96.0076	16.3604	8.51056	40.3028	10.7626	0.47619	0.917811	134.339	4.78465	9.88775	0.432316	5099.21	10.8328	1.67622	1.04481	184.749	24.0245	2.40622	26.8043	363.891	66.1817
Il31	Sperm	0.116034	0	5.00567	0.0022873	0.014366	0.184152	1.89828	0	123.16	944.214	32.9485	0	0	0.292013	0	0.0909723	0.111368	0.17577	0.0134432	0.578418	0.0833885	0	0	0	0	0	0	0
Impg1	Eye	6.92941	0.541001	0.849784	1.83392	1.01181	0.185118	0.193046	3.79352	2.17536	8.81932	5.67158	1.83745	0.140028	0.396178	4.89706	0.547635	0.929705	5371.05	3.9757	0.475081	0.458305	1.6214	8.46916	7.94552	11.3575	1.48913	0	0
Impg2	Eye	19.4674	14.4718	24.0432	125.781	25.7609	47.6319	7.77878	11.1198	28.2899	136.87	19.9561	14.8888	12.9869	10.8125	19.5105	9.5593	5.87812	7077.92	21.9972	100.817	10.6274	4.71739	23.7346	36.3123	50.4897	9.67934	5.33391	2.63973
Inha	Ovary	297.214	313.646	56.1179	10.4652	292.755	213.61	17.6784	54344.5	6971.02	328.694	68.1903	557.451	252.073	6.65307	77.1782	172.203	256.146	230.793	78.4599	54.8427	69.5627	89.3364	102.682	38.9878	58.3318	223.742	527.464	3998.81
Inhbc	Liver	1.79853	0.0676252	18.9043	2069.15	1.45316	0.807981	3.27184	0.722876	1.34891	0.34461	10.7908	0.0513771	0.140028	0	0.0570787	0	0.70117	0.0785936	3.28741	0.0311563	0.0401933	0.330793	0.996509	0	0.15938	2.41984	7.40821	0.942759
Inhbe	Liver	2.10141	0.0676252	0.846912	1808.12	0.355836	0.297609	1.3116	0.417814	0.15326	0.792961	11.9225	2.44404	0.193894	0.266696	0.171236	0	0.354571	0.144594	0.293744	0	0.268053	0.135728	0.34733	0.0722398	0.23971	1.86141	0	0.565656
Inpp5j	Olfactory	918.085	28.4026	2.74472	6.30539	5.77042	424.104	28.345	137.028	29.6134	34.2813	25.5599	12817.4	2164.49	5.77712	50.3766	376.319	1089.09	333.768	1313	21.7194	2.23797	93.159	839.659	35.5516	66.2935	183.163	1260.88	98.9897
Irx4	Heart	4.76872	0	197.685	0.03012	67.7254	6.23839	1.62521	0.21444	2.3668	0.124343	9.68969	0	0.495521	0.533391	0.0702653	6.30658	1000.8	114.283	13.5559	0.0311563	0	0.3309	4.18236	23.1368	3.01301	144.446	1.77797	1.69697
Isl1	Ear	83.636	128.488	8.93934	1.05779	54.7841	214.711	32.9188	6.20082	23.5364	4.92468	49.792	0.796292	0.131954	0.266696	6.94129	28.2325	5.67754	1225.1	256.039	12501	0.844887	4.84751	9.49879	0.794638	29.9521	23.2676	675.925	121.805
Isx	Intestine	0.447572	0.270501	4.95732	0.361542	1.28476	0.10101	0	3.28719	0.549649	0.785144	2.15157	0	0.274222	0.266696	2.22144	16.977	0.466776	0	3007.72	0	0	0	0	0.216719	0.183321	0	8.29719	1.50842
Itgad	Spleen	6.41868	3.98988	1.19205	1.41752	0.344785	11.562	63.8668	1.98738	76.7601	192.421	18.7837	5.72222	3.43437	2.21662	48.3513	5.35725	26.9892	0.423958	51.0502	0	0.67039	16.375	1.81608	989.123	39.7559	18.9864	1.18531	3.77104
Itih1	Liver	0.725735	0.676252	63.9299	18674.3	0.884765	2.23729	9.49848	9.15662	0.359751	0.345582	0.625874	0.0128443	0	2.34996	66.1115	0	1.15384	0.021483	3.25284	0	0.61873	4.03226	83.856	1.43435	1.57448	12.0992	13.0384	9.05049
Itih2	Liver	44.7161	100.829	544.111	34757.3	21.6573	263.712	8.92594	273.045	142.101	253.818	221.432	323.618	30.6714	7.47192	194.455	36.5908	19.3534	1.20094	28.8417	104.127	21.9557	22.9269	138.141	5.47978	5.75122	106.845	138.385	155.367
Itih3	Liver	749.135	27.9292	59.6299	40491.5	7.12729	600.797	18.5339	37.6254	27.7919	19.4558	6.28387	816.706	340.773	2.24752	20.8837	60.7809	24.3459	0.476463	15.521	6.94226	2.80001	29.3254	129.747	90.9222	4.038	32.947	18.965	6.59932
Itih4	Liver	3.71443	22.1134	97.5862	62418.9	1.72573	40.8286	20.3301	46.331	12.5977	5.24059	1.5477	3.23126	2.14251	61.9904	1988.18	10.3144	80.6099	2.7928	31.4616	1.64564	1.88	21.8624	78.623	28.5435	9.70779	61.7989	11.5568	32.0538
Itk	Thymus	7.50709	18.5969	101.676	16.2763	2.77955	13.1664	91.1424	9.2936	25.1021	6.73102	5.39046	139.008	12.6152	9.76115	133.666	7.69045	24.0947	4.46162	86.242	0.592017	0.0941428	5.5452	21.1106	1496.27	7848.21	526.593	11.5568	4.90235
Itln1	Intestine	0.261287	0.541001	0.466061	0.649007	0.0861962	0.0954127	0	10.0781	9.25189	0.0881068	5.22064	0	0	0.117725	12.6271	0.258245	0.666715	0	15009	8.09749	0.0479906	0.453943	62.4627	8.23534	5.70351	4.09511	663.183	1.31986
Ivl	Bladder	0.165812	3989.34	4.17356	0.481415	0.80178	2.13932	2.1608	0.508436	10.1695	234.655	3.65812	0	0	0.150076	46.2962	0.478602	0.221713	0	2.83535	0.259	5.02349	2.34587	12.314	0.0722398	3.4723	16.3804	160.017	0
Iws1	Ear	994.517	773.023	1667.86	1079.66	1927.95	885.741	734.907	1123.59	1512.83	2556.87	1850.09	548.807	784.82	683.905	862.077	657.312	780.996	1008.56	955.249	15437.1	904.576	957.329	878.931	1061.99	2477.88	518.217	435.899	800.78
Izumo3	Sperm	0.10835	0	0	0.133247	0	0.145317	0	0.21444	451.004	3746.11	51.05	0	0	2.06444	0	0	0.0971131	0	0.97159	0	1.93587	0	0	0	0	0	0	0
Jph1	Muscle	486.336	555.879	30.0621	41.1574	138.616	118.986	21.5326	128.025	141.063	64.5742	213.201	45.4163	1818.64	244.244	70.8158	403.955	794.076	37.8706	23.4408	815.89	189.42	11765.2	29.5312	17.811	22.5536	485.642	104.604	19.7979
Jsrp1	Muscle	38.4262	12.5783	1.61003	4.76232	22.2491	11.0959	21.1417	157.113	159.576	13.0387	23.1587	25.2681	30.9502	173.123	18.2445	51.2367	18.0903	32.5047	1.12732	5.46108	2.43098	8121.37	3.53188	1.0836	3.41055	312.717	116.457	100.687
Jun	Ear	4368.99	965.823	1477.11	716.418	993.924	2212.13	3446.62	3339.33	1044.81	2267.58	628.584	2163.25	3571.34	1726.19	4300.71	1137.81	2028.42	659.145	5328.07	57616.8	2696.17	2426.78	927.604	587.463	277.067	1974.59	5619.86	10460.9
Kap	Kidney	9.58096	0	1.61838	0.241985	0	0.00337328	406.231	0.643319	0.0330483	0	7.28612	0	0	1.18853	2.54325	0	2.83498	0	0.542647	4.42523	0	0.636672	565032	4.44754	0.373449	4.28125	0	0
Kcna10	Ear	1.0439	0.202876	0	0	0.0657721	0.403909	0.00709823	0	0.389469	1.39381	0.731608	2.06708	0.0619402	0.44512	0	0	0.0309288	1.41934	0.282649	1869	0	2.00942	0	0	0.0731724	0.186141	0	0
Kcna7	Muscle	6.80273	13.5927	14.0073	2.28711	3.46203	2.52765	8.735	16.1641	51.128	45.0378	53.6181	0.844748	0.403937	121.619	20.3886	23.4305	336.897	1.58173	4.60832	11.6113	0.329242	6047.32	8.65776	3.86962	5.53193	777.139	165.944	5.0909
Kcnb1	Eye	3363.25	564.4	84.4852	126.633	107.636	659.148	64.886	388.084	195.483	185.316	192.606	6084.83	3077.34	2816.8	276.268	141.644	2808.96	33386.9	199.31	1322.69	36.8259	1131.05	280.268	213.804	77.132	926.983	329.221	802.477
Kcnj1	Kidney	0.481889	0.0676252	1.29791	0.0795654	0.0287321	0.135737	46.0022	0	2.79143	9.79718	8.8341	0.12776	0	0.800087	1.39753	0.0763008	0.241346	0.368809	0.374325	0.0713732	0	0	4033.66	15.8501	0.125382	2.41984	0	2.45117
Kcnj13	Ear	118.759	6.62727	158.66	17.6933	13.1965	13.3667	9.16044	2.81195	9.50106	5.71482	27.5997	31.3243	7.38856	2.29628	193.325	1.77636	6.62356	74.4033	71.2449	1195.95	1.95717	8.02933	37.2658	22.1959	13.1252	10.0516	21.0393	1.31986
Kcnj14	Eye	20.9286	4.53089	2.98678	1.02008	13.6815	70.0223	2.38262	10.4274	3.27077	3.84781	4.556	14.7762	33.0665	11.3973	5.5013	4.55655	25.5649	6211.29	3.77989	14.6195	1.60847	1.81116	1.71471	2.09495	1.71979	110.009	5.03758	27.5286
Kcnj15	Kidney	4.73729	224.921	171.612	15.7554	78.5589	67.1075	6.16735	12.6382	24.3663	146.624	10.3614	21.1115	0.411643	81.6084	2275.72	40.0007	44.942	0.633605	19.2694	8.96712	54.3248	19.2191	18687.7	15.7883	125.927	51.0027	2368.55	15.6498
Kcnj16	Kidney	324.066	0.608627	28.7934	38.6872	0.733572	320.918	7.70312	60.6063	4.76825	2822.8	7.38193	500.289	267.073	0	2.67472	0.885331	0.815621	3.15063	13.9676	894.368	0.758087	1.94114	14764.5	138.909	29.1888	13.9606	962.77	0
Kcnk15	Olfactory	1.51725	0	0.424796	0	0	0.490159	0	11.694	1.33685	0.135031	0.193765	271.997	0.0619402	0.950162	0.0878812	0	0.242574	2.85036	0.468638	0.039893	0.46465	0	0	0	0.0311208	0.558424	1.48164	2.26262
Kcnk3	Adrenalgland	354.579	612.414	20.5176	15.2195	15.2118	394.299	6.20919	2129.69	413.884	32.408	42.8664	802.223	119.619	6841.24	541.133	1372.32	9686.01	700.984	262.075	43.9945	8.61258	18.6505	267.429	146.485	54.6237	2668.52	2094.45	159768
Kcnk7	Stomach	2.89209	4.80139	1.70394	7.39299	4.09942	4.00107	11.6996	17.0482	15.4672	36.6918	29.4438	3.54337	1.38088	0.741269	27.7029	0.550261	12.3171	0.362257	9.16352	3.78336	1.04106	10.1346	0.463966	24.384	9.87469	20.2894	295.439	4.52525
Kcnmb2	Ear	54.3426	2.63738	5.4694	2.72389	3.62194	43.7359	0.632759	30.3635	1.68664	2.09635	9.65565	35.4763	50.9249	0	141.188	5.59579	2.71118	36.156	14.1587	6632.04	0.180926	3.0217	4.67744	0	0.256177	0	4.1486	7.54208
Kcnv2	Eye	2.30787	2.63738	89.4038	0.453144	0.805402	2.82877	3.17673	6.50378	16.3568	198.551	15.4412	0.124363	0.341997	1.91944	3.08224	2.97136	444.354	9569.96	15.7977	0.824927	0.192015	8.1895	0.535354	1.07315	0.529053	19.9171	0.592656	0
Kdelr2	Ear	505.768	1574.85	2433.29	2538	1919.01	884.483	1033.02	2460.28	1687.82	774.563	1929.02	447.628	340.986	861.68	1487.55	2027.51	858.26	388.602	6302.48	40353.7	4189.14	570.908	1189.78	1042.71	453.029	2614.91	6544.71	2679.7
Kdsr	Ear	578.79	772.212	1540.83	658.761	324.317	536.299	736.615	421.874	350.047	1405.94	562.749	544.33	680.157	869.715	827.718	227.204	254.381	971.196	436.962	13449.4	562.203	260.142	627.872	342.925	515.709	577.224	433.528	821.521
Keg1	Kidney	0.512826	0	31.1784	4082.5	0.0574641	0.146358	22.1466	2.03164	1.64083	1.65842	0.293773	0	0	0.266696	0.635008	0.0909723	1.3774	0	2.37791	8.4212	0.0822306	0	30066.2	2.59019	0.342328	3.1644	0.296328	0
Khdc1a	Sperm	0.14112	1.82588	61.0613	0.209953	0.2326	0.169264	0.112471	36.1892	0.988222	680.438	0.280834	0.733229	0	0.219218	0.599628	0	0.130545	0	0.934927	0.639167	0	0	0.0895997	9.87511	36.1448	1.48913	1.48164	0
Khdc1b	Ovary	0.498222	0.811502	14.5487	0.0238412	0.426891	0.255137	0.108067	222.442	0.060044	0.821405	0.0542857	0.17804	0.150019	1.24143	1.9226	0.174676	0.143042	0.021483	0.745793	0	0	0	0.0358399	0.433439	0.194706	0.186141	0	0
Kif12	Kidney	1.81346	0.202876	39.9575	52.0448	10.1939	2.2579	0	46.9622	17.1597	19.8965	10.4739	0	0.630046	0.753713	0.87667	0	0.460633	0	377.754	0	0.0401933	0	3772.69	2.67287	3.71526	2.23369	544.651	0.942759
Kl	Kidney	556.239	39.5607	7.96453	2.42788	5.87945	28.3421	4.43791	104.723	22.9406	52.0768	80.2438	40.3165	471.478	2.09183	14.6628	16.6992	3.13661	66.1556	13.4857	50.4813	0.487111	9.29965	10920.8	3.01319	1.45054	4.46739	40.8933	10.936
Klhdc7b	Intestine	6.48052	0.0676252	0.532192	5.50164	0.0430981	2.0101	0.108993	1.42362	1.5179	1.7655	1.57659	2.08395	6.51093	0	1.26329	0	0.432382	4.33491	41.5256	0.456659	0.0568421	0.373706	0.0358399	1.28987	1.66051	0.372282	0	0
Klhl31	Muscle	3.00742	2.09638	4.41326	25.2047	63.0356	4.62401	10.8153	397.543	23.7243	48.9942	70.6198	2.39779	2.75193	236.059	52.2471	432.588	2753.56	0.607052	23.1972	157.062	2.46009	13927.8	34.328	33.4845	4.24718	1173.62	97.1957	0
Klhl9	Ear	2452.63	1438.93	1305.51	1411.36	2753.31	1603.52	2556.23	1356.92	1205.73	1137.28	1239.41	1320.41	2348.96	2064.32	1423.37	1973.91	1243.76	1729.93	1190.64	34642.4	2198.05	1820.75	1454.93	1091.19	1719.4	997.531	737.561	1575.54
Klk10	Stomach	4.86178	8.8589	14.9237	2.89274	21.5403	9.10667	1.40628	10.1002	8.86015	0.739191	47.2512	1.68935	14.4791	4.59323	199.54	4.09384	16.6433	0.021483	5.25951	1.29892	16.0681	11.7056	9.80386	6.03682	7.47443	81.9021	4372.92	20.9293
Klk11	Stomach	1.77677	2.09638	1.04542	0.188416	12.2805	2.83544	0.149022	96.5087	0.267153	0.220267	24.9485	2.31485	3.08804	2.07591	82.272	0.407078	6.0224	0.126624	0.787596	0.25088	0.480789	2.78281	0.667098	1.36211	2.49485	56.0285	1267.99	0
Klk12	Stomach	0.980292	0.473376	0.0470507	0.00850845	1.41346	1.38534	0.14436	2.98213	0.521138	0	1.73515	0.881551	2.01206	0.728958	15.1306	0.489117	3.55518	0	0.140468	0.439433	0.322236	0.294996	0	1.57883	1.76073	3.1644	137.793	0
Klk13	Stomach	0.862996	5.41001	0.412127	0.257928	4.86417	2.27378	2.12243	0.316127	3.11023	0.396481	17.1623	3.8439	0.473951	1.22829	165.792	0.383337	3.01914	0	1.55674	2.1672	0.0730783	0.692468	0.0179199	0.361199	5.56595	3.90896	1455.56	3.01683
Klk4	Placenta	0.22428	0.13525	40.7077	0.20442	0.73963	2.6915	0.667158	0.610124	0.514213	0	2.0666	0.0256885	0	0.533391	0.162477	0	0.241855	0.166436	0.262773	0.0623126	0.239145	0.117179	0	0	3.49576	1.11685	0	0
Klk5	Stomach	0.0544074	0	0.0117627	0.14879	1.76852	0.568576	0.632759	0.101687	5.25762	0	1.73846	0	0.449729	0	2.12077	0	0.124096	0	0	0	0	0.471339	0	0.0722398	2.02902	20.8478	1057.89	0
Klk6	Nerve	74.7049	0.811502	33.0473	0.364702	0.853783	2163.52	0.632759	0	1.02485	0.540126	4.84673	49.5732	12.8184	0	0.157888	0.103017	0.238581	0	0.645511	0.376629	0	0.237251	0.115084	0	5.67875	3.1644	266.399	0
Klk7	Stomach	2.7882	0.541001	52.62	1.20788	1.34965	9.16581	4.92099	0	2.45658	0.827298	26.8663	1.68345	2.01385	0.566847	12.7974	1.25566	2.97157	0	0.440956	0.0934689	0.0449943	1.97493	1.46785	11.8769	11.4872	59.0067	743.784	0.377104
Klk9	Stomach	3.17874	8.45315	5.32378	0.566575	8.64526	36.906	4.88708	1.23131	5.16793	0.881068	9.26702	1.34803	4.47972	4.33159	38.3373	1.0682	13.6649	0.0722546	2.35493	1.5598	3.81661	3.04932	2.33346	18.1931	9.68188	13.7744	1081.89	0.754208
Klrd1	Spleen	1.89975	25.6976	2.51631	5.41441	0.992757	4.39976	24.8232	2.34777	1.95187	4.05359	0.0517226	0.549449	0.713638	8.22744	35.0035	1.15908	1.57208	0	46.7319	3.62711	0.136002	1.30981	2.30801	355.567	33.904	19.9171	0	0.754208
Klri1	Spleen	3.12155	6.22152	0.565948	0.842464	0.10887	2.06568	2.19398	2.87834	0.0574475	0.40145	0.0246777	0.0770656	0	1.74773	3.19558	0.0909723	0.28359	0	3.82033	0	0	1.32644	0.90443	37.0042	2.19613	4.09511	0	0
Kncn	Ear	1.2569	0.0676252	9.90726	0.16476	0.399531	0.949158	1.91495	0.101687	7.92845	3.12403	7.83697	1.52199	1.28244	0.502145	0.432881	0.102668	0.277152	0.846287	0.967515	235.262	0.219892	0.674913	0.0537598	0.14448	1.4993	0	0	0.942759
Kng1	Liver	0.709519	1.69063	1789.74	41444.8	6.81727	94.8404	42.0435	22.8565	1.35481	1.48572	20.6403	0	0	5.79182	1.9983	0.0909723	3.9039	0	5.88132	0	0	2.54669	34.2517	2.43527	1.00194	10.7962	0	2.26262
Kprp	Stomach	0.160224	0	5.18854	0.00311058	0.0574641	1.5434	0.632759	0	4.21196	0	0.144907	0	0	0.800087	102.912	0	0.0627531	0	0.574122	0	2.02839	1.20802	0	0	1.09408	71.6643	3825.6	0.188552
Kras	Ear	1927.72	867.225	1853.67	1078.38	1736.59	1446.62	2360.7	643.71	978.749	1968.04	1627.26	790.096	1473.42	1281.27	1623.87	845.534	688.079	1811.57	1697.14	11945.5	1594.93	851.433	736.026	942.351	1602.97	404.112	312.626	130.101
Krt1	Stomach	67.3487	47.6757	11.463	0.339253	1037.11	44.663	18.3752	12.428	18.98	4.48629	4.41098	63.6107	44.1137	1.33348	7.21179	1.87496	0.525104	48.0403	3.76505	14.0218	0.976953	11.5671	0.828924	1.15584	10.8422	120.992	33594.1	9.8047
Krt10	Stomach	133.322	133.222	54.5177	46.4756	874.063	79.0413	11.1629	68.0963	98.9645	127.071	111.762	80.9049	149.531	88.7241	75.6003	103.974	88.1635	152.111	63.8278	173.232	38.8417	96.9254	126.853	36.0242	58.5928	402.996	40440.5	77.3063
Krt13	Stomach	0.071301	6.49202	23.8702	3.89106	1.46955	1.64473	2.53104	20.3269	1.85876	4.14102	1.56762	1.02968	0.448842	0	5055.96	1.29407	0.173712	1.84873	6.1829	0	0.309404	0	0.402896	0.433439	2.11731	0.372282	29856.8	0.565656
Krt14	Stomach	2.90802	17.7854	238.597	4.30434	1173.11	49.7954	0	5.64602	93.3522	185.695	9.46225	7.89786	0.12388	1.33348	119.989	372.673	5.38871	0.196131	4.71887	17.7435	0.612828	15.746	15.7405	2.15675	147.462	1190.93	8425.8	2.26262
Krt15	Bladder	4.9328	9193.71	40.4081	1.25823	714.76	16.8984	0.632759	10.0275	15.1779	128.728	3.75683	1.40224	0.140028	3.39591	264.013	1.60335	2.22882	3.20606	20.9646	0.672486	1.09771	13.3696	69.8643	0	4.13585	428.683	874.168	0
Krt16	Stomach	0.39384	0	5.64967	0	1.72602	14.4472	0.00781523	0.101687	7.51366	54.8494	10.0353	0.857592	0	0.266696	1.46724	0.406729	0.0678492	0.132558	2.14061	0	0	0.384015	0.177247	0	13.6698	1.48913	549.985	0
Krt2	Teeth	35.0846	0	0.40127	0.114015	7.01572	0.346477	1.26552	0	0.396806	0.135031	6.48778	0.0899099	240.934	0.416771	0	0	0.389074	0.146386	1.20787	0	0.203121	2.20021	0	0	0.286165	0	0	0
Krt20	Intestine	33.1613	901.849	252.826	87.6888	3.96262	2.65321	0.658027	47.2847	20.2885	898.46	19.6774	75.6667	30.4182	2.16891	4.13045	21.0488	3.57623	1.631	68802.9	307.325	47.1632	1.1803	25.6234	57.8268	6.0222	4.46739	1713.07	0.565656
Krt23	Stomach	6.13438	49.3664	45.2073	97.1281	5.7023	1.1445	0.632759	8.79833	8.51704	177.916	20.3335	3.35747	2.31319	1.04586	694.896	2.75599	0.487841	4.63213	286.997	9.41268	0.186762	1.97763	35.8363	3.37439	5.14801	57.7038	5322.65	1.13131
Krt25	Placenta	7.07924	0.743877	78.0047	0.116138	0.114928	12.1163	0.00885354	0.610124	0.99027	0.918102	5.06536	5.68052	0.670084	0.462263	0.70694	0.0909723	0.201434	1.53551	0.534494	2.05712	0	7.63811	0.613338	1.07315	0.797004	0	0	0
Krt4	Stomach	0.529322	1335.06	2.18605	3.27554	154.242	1.13526	0	2.67706	30.3118	617.484	0.63534	0.0385328	0.140028	0.704715	5647.2	0.193989	0.495296	1.25069	3.62528	0.285295	0.0481399	1.40905	2.62151	0.288959	2.40115	24.7568	41514.7	6.03366
Krt42	Embryo	0.514306	0.0676252	20.7358	0.115306	0.391505	0.598834	3.16379	0.417814	0.871282	5.24362	231.76	0.317547	0	0	3.01914	0.102668	0.0770853	29.0495	1.09669	0	0	0	0	0	1.95132	1.48913	10.6678	0.754208
Krt6a	Stomach	0.142118	0.13525	10.9331	0.0198568	20.2907	19.6969	0	2.13543	19.8949	106.76	3.2534	2.09693	0	0.711816	11.6251	0	0.371913	1.1251	0.130805	0	0.0730783	0.858721	0.0179199	0	5.80008	64.4048	902.023	0
Krt6b	Stomach	0.487631	0.0676252	0.767253	0.20442	0.83473	4.32308	0	4.57593	0.197768	1.89717	0.106836	0	0	0	3.7595	0	0.343085	1.36254	0.594853	0	0	0	0	0	2.3658	0.186141	1305.03	0
Krt76	Stomach	0.084619	0.473376	0.75549	0.231017	0.0430981	1.08137	5.24334	2.60857	2.49734	7.46374	1.11295	1.29635	0	0.44512	1.73495	0	0.229628	0.0263086	0.899048	0	0.18598	1.3462	0.293571	1.65107	4.83742	0	48.3015	0.377104
Krt77	Mammarygland	62.6066	2.09638	6.91983	0.0335238	65.0921	4.0253	0.104959	0.813498	7.04466	31.2235	6.34735	34.7513	66.176	3.31807	0.228511	0.0763008	0.100122	0.483054	0.452214	0	0.0372363	13.4465	0.0179199	0	10.0929	429.428	9.18618	0.565656
Krt78	Stomach	0.214352	70.1949	11.6852	0.131196	0.532915	0.979868	1.39755	2.33671	10.0933	79.0902	17.6716	0.70754	0.90306	2.36592	167.073	0.373307	1.53865	0.0219858	16.0664	0.757165	0.631292	1.20901	0.34859	0.14448	6.04924	22.7092	1852.35	0.377104
Krtap12-1	Stomach	0.0264755	0.0676252	0	0	0.186758	0.0378985	0	0	0	0	0.0493554	0	0	0	0.44787	0	0.023719	0	0.502151	0.0314802	0	0.0593382	0	0	0.501357	0	4.74125	0
Krtap16-1	Ear	0.0209327	0	0	0.0643159	0	0	0	0	0.00573861	0	0.0216363	0	0	0	0	0	0.064172	0	0.485795	7.80434	0	0	0.293571	1.07315	0.0910339	0	0	0
Krtap4-13	Stomach	0	0	0	0	0	0	0	0	0	0	0.0379076	0	0	0	0	0	0	0	0	0	0	0	0	0	0	0	0.296328	0
Krtap5-3	Intestine	0.139399	0	0.40127	0	0.014366	0.181304	0	0	0.0962019	0	0.0650275	0	0	0	0	0	0.160242	0.0693589	5.35744	0.0311563	0	0.0593382	0	0	0.0155604	0	0	0
Krtap5-5	Intestine	0.0589797	0.270501	0.035288	0	0.0657721	0.0355228	0	0.203375	0.134242	0.179085	0.217804	0.563636	0	0	0.559197	0	0.310568	0	17.9695	0	0	0.508873	0	0.0722398	0	0	0	0
Krtap7-1	Muscle	0.691887	0	0	0	0.100562	0.52576	0	0	0.0389682	0.135031	0.0421252	0.0128443	0	0	0	0	0	0	0.485795	0.0311563	0	4.00869	0	0	0.0155604	0	0	0
Krtap8-1	Muscle	0.0286855	0	0	0	0	0.0320953	0.632759	0	0.452237	0	0.0246777	0	0	0	0	0	0.00621988	0	0.516553	0	0	5.78305	0	0	0.0311208	0	0	0
Krtdap	Stomach	0.26157	82.7056	7.20451	0.699712	169.851	7.3003	0.632759	0	36.9989	5.80231	53.4149	4.39121	0	13.2024	219.162	12.811	0.799445	1.20243	0.143116	10.9878	0.50522	4.08635	12.2932	2.14631	17.7951	115.408	3688.1	0
Ky	Muscle	56.9425	8.79127	33.1318	2.92836	42.8116	98.0862	3.74422	59.1457	109.982	54.0173	48.3409	62.3288	107.899	58.5434	121.087	31.281	812.31	41.8834	105.28	15.9335	0.509737	7995.94	15.0123	22.692	7.76205	1032.15	72.8967	44.1211
Kynu	Liver	2.54589	5.88339	58.1588	4063.98	4.02699	10.5873	23.0185	2.13333	1.54446	1.81467	15.2026	3.96245	0.965	0.71292	113.355	0.399325	1.31295	4.81659	25.6623	1.8504	0.782826	0.958261	405.783	434.201	26.2112	38.3451	0.296328	0.377104
L1td1	Embryo	2.5535	0.541001	1124.68	0.209289	35.3736	1.82435	57.4079	6.21875	20.2945	6.53189	6098.38	1.68677	1.75766	0	30.2153	8.03186	2.11632	0.343051	1.94764	1.1139	0.686841	0.848164	0.115084	3.21946	0.326064	0.372282	0.592656	0
Lactbl1	Eye	1.01636	0.0676252	0.495372	0.423519	0.468021	0.44523	3.26167	5.08436	4.61872	11.3943	10.9963	0.986086	0.580797	0.533391	0.312698	0	0.440614	1311	1.26588	0	0	0	0	14.2208	7.65428	10.7962	0	0.942759
Lalba	Mammarygland	0.818743	0.13525	0.607334	0.110795	1.34341	4.38575	1.79097	0.621189	0.312224	1.20434	0.867594	0.287343	0	2.01185	4.66184	0.292365	0.749117	1.29322	0.227963	0.456548	0	0.36153	0.233506	6.72789	1.56157	65.1494	0	0.188552
Lamp3	Lung	1.51914	0.743877	0.795849	1.54357	0.797972	0.665036	2.3416	0.21444	2.09965	18.9302	9.10728	1.76262	2.41011	0.44512	10034.5	1.37077	0.995309	16.3415	2.61025	0.308175	0.586188	1.73757	7.50671	24.4867	2.57949	4.28125	0	0
Laptm4a	Ear	3379.89	11686.4	4970.86	4073.44	4625.54	4955.17	5316.96	4339.44	5982.86	3942.56	4891.06	2539.46	3241.36	8151.48	8994.48	7667.44	4537.81	1624.29	4411.46	144036	12002.7	6281.07	5979.33	2933.6	1174.8	6505.08	3389.99	5996.33
Lbx1	Muscle	5.43079	1.01438	0.0588133	0.0498027	41.6203	44.2355	0.286087	6.93687	0.122537	0	0.471133	0.323576	0.12388	6.9903	0.46765	0.103017	0.289385	0	0.568905	0	0.162928	706.52	0.0716798	0.361199	0.109927	30.8994	1.18531	5.0909
Lbx2	Adrenalgland	3.11768	7.03302	2.42819	4.78653	3.85948	7.32725	2.06721	82.1792	11.8622	1.34799	6.47812	2.72988	1.68162	5.52908	17.7219	1.976	10.265	1.24911	7.45387	20.0506	1.12659	5.50204	8.66454	14.0554	4.65435	16.0081	12.1495	630.517
Lcat	Liver	292.496	69.451	101.024	13050.1	99.5077	301.849	44.2003	92.4744	20.02	13.1039	18.4215	1380.86	681.46	17.5909	36.9664	29.0323	68.9469	38.6269	23.065	40.4402	56.8926	17.3676	26.3746	60.5762	46.941	103.681	88.6021	93.7103
Lce1a1	Stomach	0.0454107	6.22152	0.14725	2.62079	0	0.264349	0.0236033	0.203375	6.26662	13.0188	3.48293	0	0	0.396178	44.685	0	0.0102977	0	0.574122	0.0913096	0	0.432217	3.88532	0	1.07709	22.7092	5522.97	1.13131
Lce1a2	Stomach	0.203642	0.0676252	0	0	0	0.412687	0	0.305062	1.00883	0.350353	0.314392	0	0	0.533391	51.6402	0.0909723	0.150737	0	0.382356	0	0	1.12667	0	0	0.572034	42.9986	4965.87	0
Lce1b	Stomach	0.0127372	2.16401	0.0117627	6.98963	0.0287321	0.116255	0	0.305062	9.44457	4.92836	1.46788	0.694696	0	0.266696	49.8667	0.0909723	0.0753694	0	0.183627	0	0.0898493	1.56667	2.40327	0	1.46952	40.9511	4681.69	0
Lce1c	Stomach	0	4.05751	0	4.65594	0	0.085648	0	0.305062	5.23834	2.73884	2.03964	0	0	0	48.9895	0.205336	0.00621988	0	0.225336	0	0.0833885	0.851987	1.54338	0	0.295647	32.947	4957.27	0.188552
Lce1d	Stomach	0	0	0	2.03826	0	0.150764	1.26552	0.101687	5.17276	0.0440534	0.664997	0	0	0	54.6207	0.0909723	0.0479523	0	0.348325	0	0	0.418224	5.33909	0	0.373449	11.1685	3620.83	0.377104
Lce1e	Stomach	0.00474647	0.0676252	0	2.03597	0	0.105546	0	0.101687	8.53519	0	0.0895867	0	0	0	18.2747	0	0.0440431	0	0.0288059	0	0	0.505548	0	0	0.233406	4.46739	2427.52	0.188552
Lce1f	Stomach	0.00404252	0	0.513232	0.0022873	0.0718301	1.06122	0	0.305062	1.73815	0.135031	0.0537803	0	0	0.266696	30.7973	0	0.274943	0	0.925934	0	0.318839	0.613041	0.0179199	0	0.280087	5.21195	3967.24	0.188552
Lce1g	Stomach	0.216347	0	0	0	0	3.71434	0.632759	0	1.59738	0.166497	4.07497	0.0385328	0	0	26.3008	0	0.0414881	0	0.0747126	0	0.194145	0.178015	0	0	0.202285	0.558424	3046.55	0.565656
Lce1h	Stomach	0.0015078	0	0.0235253	1.74512	0.014366	0.190089	0.632759	0.101687	5.67749	0	1.00831	0	0	0	16.1193	0	0.0570408	0	0.0729917	0.0314802	6.57083	1.48557	3.05091	0	0.264526	2.97826	2544.87	0
Lce1i	Stomach	0.677129	0	0	4.3628	0	0.0475918	0	0	2.55338	0	0.0421252	0.268365	0	0.150076	15.0507	0	0.0711366	0	0.30868	0	0	0	0.143906	0	0.128436	5.39809	2904.61	0
Lce1k	Stomach	0	0	0	3.19939	0	0	0	0	3.56638	0	0	0	0	0	14.2501	0	0.0954161	0	0.242897	0	0	0	0	0	0.108923	3.1644	1211.98	0
Lce1l	Stomach	0	0	1.13323	0	0	0.181033	0	0	0.398563	0.0440534	0.0163397	0	0	0.533391	13.1546	0	0.0587301	0	0.0288059	0	0	0.57111	0	0	0.0933623	20.6617	1210.5	0.377104
Lce1m	Stomach	0.00942899	0	0	0	0.0430981	0.121749	0	0.101687	2.49045	0.213421	0.11006	0.694696	0	1.86687	6.37988	0	0.0857516	0	0.331225	0.0314802	0.265075	2.88064	0	0	1.48052	119.689	4889.71	0
Lce3a	Stomach	0.0736852	0	0.75549	3.0002	0.441257	0.175142	0.632759	0	7.73351	0	0.069433	0	0	0	133.546	0	0	0.124547	0.0630075	0.604696	0	0.286201	8.39	0	0.0994408	0.186141	1386.22	0
Lce3b	Stomach	0.00942138	0	0	13.0884	0.0430981	0.0374719	0	0	22.2857	0	0	0.390533	0	0.396178	116.477	0	0.0303744	0	0.345502	0	0	0	15.2546	0	1.4384	0	1420.89	0
Lce3c	Stomach	0.133105	0	0	1.45427	0.0861962	0.0577116	0.632759	0	10.6636	0	0.0701531	0	0	0.266696	112.442	0	0.0434409	0	0.0926837	0	0.31717	1.12046	3.81364	0	0.750323	0	2689.48	0
Lce3f	Stomach	0.0891903	0	0.377745	2.33506	0.0287321	0.00932821	0	0.305062	8.33002	0	2.82288	0	0	0	86.887	0	0.00621988	0	0.692127	0.125921	0	1.27334	9.93338	0	0.186725	0	2584.87	0
Lce6a	Ear	0.0778349	8.99415	1.22765	0.313686	0.0861962	0.375247	0	0	2.67608	11.6189	4.53301	0	0	0.266696	0.963256	0	0.0124398	0	1.45738	316.165	0	0.073331	0.115084	0	0	5.58424	19.854	0
Lcn9	Stomach	0.256516	0.202876	0.0117627	0.0117912	0.0718301	0.330851	0	0	0.175921	0.135031	0.599692	0	0	0	0	0	0	0	0.376217	0	0	0	0	0	0.0311208	0	18.076	0.377104
Lct	Intestine	286.949	11.0229	6.75627	4.08343	23.1287	8.97409	9.77364	12.0302	15.2956	22.826	27.7833	4.84275	3113.76	1.09727	3.26175	6.07339	1.19976	29.0152	31618	42.7461	2.89609	1.89603	1.37088	18.2645	7.31201	4.65353	25.4842	2.82828
Lctl	Adipose	3.64023	13.3898	2.377	0.433312	0.392876	7.83553	0	17.7516	5.10165	3.37631	14.3348	0.52357	0.705564	1941.46	12.1352	1.44449	2.26442	8.78136	7.53627	1.28431	0.881654	6.57322	52.5879	0.577918	2.83417	220.763	21.632	171.771
Ldlrad3	Ear	463.993	266.105	163.336	258.001	1207.62	486.201	261.475	341.366	402.876	100.134	689.348	305.101	196.305	472.169	609.894	273.87	220.171	93.5851	128.567	19415.6	468.952	194.941	746.923	192.075	1014.78	364.092	507.018	268.498
Ldoc1	Placenta	32.6968	3.44888	1792.88	0.354909	6.79228	22.4442	0.66439	2.34987	0.838667	0.220267	17.5538	11.003	21.6215	1.12624	0.514676	0.586396	2.88506	3.19389	0.230948	2.30759	0.987846	0	0.402896	0	0.108923	0.186141	0.296328	20.9293
Lect2	Liver	0.813944	0.811502	38.5963	4332.6	0.695756	0.930583	1.89828	0.835628	1.06865	1.09548	7.71696	0.0642213	0.12388	0.749783	0.536042	0.946786	1.13567	0.779341	17.4494	0.364186	0.14702	2.04574	7.73093	0.0722398	0.125382	2.04755	0	1.31986
Lefty2	Embryo	17.3592	3.78701	1.01427	0.12666	0.517177	5.84413	4.79621	1.75081	8.34802	1.37724	1390.81	4.16205	2.01465	0.266696	3.30623	3.13807	0.437826	0.564783	0.768444	0.82671	0.0449981	0	0.0179199	0.14448	3.48758	0	0	7.91918
Lemd3	Ear	744.895	340.155	672.348	386.479	649.113	490.476	1005	450.481	636.197	895.119	905.06	574.481	726.151	359.505	457.469	247.211	393.31	771.711	494.051	5837.74	526.827	469.283	260.708	573.428	588.069	297.081	336.629	724.982
Lepr	Placenta	63.4682	804.537	7966.63	701.871	242.063	154.512	131.854	265.165	39.7262	46.1992	41.089	52.7467	20.6198	12.7786	1151.31	100.937	129.278	4.23759	68.1599	494.154	149.547	94.9268	319.241	417.104	4.47569	145.376	52.4501	43.5555
Lgals4	Intestine	3.62839	39.7636	11.8402	87.0705	11.0534	6.11781	41.1706	90.7562	15.9015	10.8505	11.6897	19.5839	6.2106	143.687	31.5841	5.2378	217.924	31.6034	2920.23	2.15181	2.0919	15.3522	47.1106	79.2837	44.8608	234.352	322.405	198.545
Lgals7	Stomach	6.30533	7.97977	6.73907	3.27247	139.411	15.323	31.0548	142.866	259.95	36.6133	22.4112	4.86937	0.36296	1.99635	152.571	102.365	2.78454	0.12648	5.27415	1.61965	16.1561	9.60946	20.2479	13.394	18.1768	181.488	15103.3	16.7811
Lhcgr	Ovary	6.26584	0.405751	0.0941013	0.0140913	4.06001	5.39716	201.146	3505.81	128.141	29.9351	63.4427	4.28595	3.23431	1.94776	2.72071	0.883053	0.707438	0.399976	1.58928	5.06074	0.0401933	0.66951	0.338527	1.51704	0.140043	3.53668	1.48164	6.78787
Lhfpl1	Ear	5.03916	19.0027	0.382503	0.185226	44.6883	5.0642	0.42496	5.20608	3.53777	0.29084	0.709143	0.353344	11.8186	0.117725	3.98342	0.88253	0.178361	0.650207	5.68775	1921.04	21.7175	1.48899	5.75588	1.28987	6.82219	11.7269	26.3732	0.188552
Lhfpl5	Ear	56.0588	1.48775	0.217826	0.641135	0.644632	69.9144	0.0962915	0.101687	0.502334	0.213421	5.25585	106.398	34.6506	0	0.613481	1.58386	0.910548	53.4836	12.0481	2433.8	0.0507404	0.165222	1.37283	1.14539	1.00218	0.186141	137.793	130.478
Lhx4	Eye	1.75681	0	0.933462	0.0118249	0.25253	10.0967	0.653846	0.530567	4.09294	2.19936	17.6937	0.281209	0	0.266696	0.0388951	0.521268	0.404047	319.793	0.317841	1.2083	1.04927	0	0	0.0722398	0.870264	0	0	0.942759
Lhx8	Mouth	37.7119	0	9.31057	0.162344	13.3574	26.8618	0.053757	68.9704	39.0889	5.72958	2.39967	0.0128443	0	77.1048	1.557	2.27477	0.653679	0	1.34716	5.41751	1270.73	1.18423	1.10682	0	1.12037	99.5855	0	9.99325
Lipc	Liver	11.1922	16.5682	118.63	3430.3	1.33332	4.99108	7.32169	2.10014	0.801138	2.90799	15.6524	0.345015	1.27599	1.11041	10.252	12.9409	2.5536	0.305417	16.2142	2.18143	0.391987	0.153147	4.13226	102.77	3.2365	17.125	14.2238	1.31986
Lipn	Stomach	0.139989	0.405751	2.35253	0.394188	0.138974	3.35175	0.641359	0	0.027643	0.168397	0.140914	0	0	0	0.994238	0	0.223152	0	2.43198	0	0.354307	0.14972	0.177247	1.15584	1.35852	2.04755	33.1888	0.188552
Lman1l	Eye	3.64241	4.12514	4.87613	0.577392	1.03683	2.59352	2.09927	1.039	1.30575	2.9195	0.581451	6.96647	1.18494	0	18.1756	22.4319	28.9925	205.689	2.82853	0	2.69265	4.15924	2.65102	7.91505	4.21241	12.2853	7.40821	0.377104
Lmo2	Bonemarrow	363.744	452.615	57.9215	1125.23	311.061	430.625	10305.5	211.036	70.8588	60.8388	60.4205	233.303	284.342	254.108	752.967	404.67	439.193	126.048	151.342	435.997	1.00943	178.667	385.077	1883.65	28.5225	539.437	215.134	396.336
Lor	Stomach	90.2812	4.12514	2.04234	18.9322	74.8076	57.2465	153.825	22.5061	30.6158	6.72063	16.4492	149.669	116.488	11.3781	837.887	9.46697	5.18292	26.7093	11.5261	14.3638	7.03143	18.3543	5.46017	6.97593	6.13247	143.515	119007	92.2019
Lox	Mouth	28.2931	624.518	642.567	31.3874	1613.9	1854.12	651.499	1300.38	999.398	459.488	187.094	34.1638	2.47647	434.821	1041.29	1505.29	464.979	3.91658	123.375	239.919	58012.4	518.17	103.908	114.93	68.5908	1764.06	1277.17	632.592
Loxl4	Mouth	9.90729	388.371	101.762	151.871	106.47	63.1367	11.3179	65.3023	37.968	326.48	32.3353	17.3613	3.93264	16.7332	100.676	39.5329	87.3297	43.2222	61.9839	3.08906	2060.11	93.639	129.53	49.0161	18.5113	123.225	247.73	58.8282
Lpar1	Ear	879.495	1405.72	661.472	57.7128	2736.66	953.464	19.195	454.32	550.034	492.169	472.965	639.937	236.787	106.13	432.057	318.781	350.585	64.9262	1839.73	19877.9	804.323	321.186	318.857	962.548	81.8933	1557.44	2028.37	515.878
Lpo	Intestine	23.0296	0.13525	1.24814	0.830965	0.857089	136.783	1.39413	2.05588	60.7479	1.577	1.40394	16.2425	14.5383	0.219218	3.07363	0.510095	0.243592	2.0234	762.98	136.508	0.184067	0.636672	5.40781	3.37439	41.7254	4.46739	6.51922	0
Lrit1	Eye	0.352744	0.405751	0.582902	340.392	0	0.485134	1.26552	0.203375	0.340398	2.26693	2.36713	0.497781	0	0.728958	0.881968	0	0.216282	6170.76	0.985661	0.587151	0.0461522	0.182375	0.72241	3.22991	1.15832	1.86141	0	0
Lrit2	Eye	0.255005	0.0676252	0.377745	128.287	0.340695	0.191543	0.632759	0	0.341983	0.831937	5.69731	4.66584	0	0.800087	0	0	0.146705	3195.89	1.46795	2.75083	0	0.445369	0.10752	0	0.327772	0.744565	0	0
Lrit3	Eye	1.27893	1.75825	0.867331	0.0289634	0.37851	1.53711	0.0886712	0.203375	0.171397	1.28349	0.186923	1.23766	0.313901	0.533391	0.755115	0.284612	0.502169	766.842	2.77208	0.0629604	0.104833	2.33777	21.9568	0	0.602596	0.186141	11.5568	0
Lrp2	Kidney	65.2275	28.2673	3900.8	34.8028	8.16352	109.214	14.4358	259.154	56.7299	2536.66	4895.36	10.3646	27.0842	2.6499	2496.35	248.665	38.7068	303.567	13.1386	141.003	82.5977	0	70582.9	15.7683	5.75554	6.51494	24.5952	10.936
Lrrc10	Heart	1.02206	3.78701	0.0823386	0.233852	1.37225	1.32098	1.96364	0.519502	0.528162	0.381818	3.7848	2.19179	1.09241	0.235449	9.78405	403.443	4552.42	6.3989	0.635911	0.529981	0.145026	10.0549	6.40701	0.14448	13.1839	0.186141	0	0
Lrrc30	Muscle	0.0420046	0.202876	0.0588133	0.329541	2.9302	0.199766	0.952286	26.5388	1.27999	0	0.260533	0.858262	0	68.0507	0.0285393	0.179318	10.1605	0	0.0921458	31.0341	0.0911503	3915.85	1.32608	1.07315	0.0195137	171.064	1.77797	11.1246
Lrrc38	Muscle	32.7954	0.338126	17.7447	0.13274	12.758	11.0549	0.0171996	39.088	7.10162	3.25991	42.7811	117.76	8.87772	38.1503	1.32855	28.1099	11.3077	70.7655	0.565298	2.95484	0.342146	1116.79	0.197119	0	0.92544	132.533	0	25.266
Lrrc9	Sperm	48.4513	2.90788	11.8254	3.68086	17.7192	35.8247	37.4836	36.8325	1583.3	8453.83	1342.13	96.1957	20.7248	50.4181	41.1426	7.66254	5.79637	17.5442	4.32758	130.338	4.77914	1.17961	1.60035	0.577918	8.78119	26.0598	0	11.8788
Lrrcc1	Sperm	412.059	249.943	848.288	133.381	787.452	360.492	298.452	631.026	2336.34	22176.9	4259.93	215.42	307.96	255.791	318.697	316.739	198.747	552.891	91.2493	893.818	361.544	235.56	289.351	240.182	541.5	59.7513	13.6311	8.10773
Lrriq4	Sperm	0.222116	0.811502	0.0588133	0.102611	0.340695	0.39849	1.89828	7.64658	232.965	1508.07	241.724	0	0	0.716922	1.77429	0	0.104364	0	1.87586	0	0	0	8.54063	0	0.287298	0	0	0
Lsm14a	Ear	1322.85	1348.31	1927.34	1085.43	2041.71	1143.71	2394.84	1329.98	1783.47	1281.4	2060.74	923.266	1175.85	1398.89	1851.24	1728.98	1334.05	3078.83	1392.89	19352.2	1513.25	2890.93	1098.43	1745.88	2447.9	793.706	708.224	756.093
Ly6a	Kidney	244.25	2363.36	934.126	1125.26	2.35028	479.136	1837.28	168.071	1974.57	210.786	44.5421	168.738	149.656	1440.54	4043.35	40.2138	1482.59	69.6129	1356.02	21.236	191.662	2079.21	42193	3282.84	267.152	3502.62	915.654	315.636
Ly6g6c	Stomach	0.845126	2.23163	16.7264	1.02214	8.87972	1.53873	4.91122	0.406749	167.074	198.171	20.2387	0.736865	0	0.857822	132.791	0.174676	1.7084	0.518364	68.7341	5.70761	0.270815	1.71314	1.61583	7.97685	5.5995	139.234	7833.73	0.188552
Lyg1	Stomach	0.0643201	0.0676252	0.0470507	0	0	0.200462	0	0.406749	0.400739	1.43157	9.31812	0.822456	0	0	6.04032	0	0.0658768	0	0.271703	0	0	0.385266	0	0	0.569677	0.930706	221.95	1.88552
Lyg2	Ear	2.01414	0	0.377745	0.164983	0.131544	0.260559	0.645694	1.90783	0.470281	3.10289	0.24608	2.16115	0.131954	0.44512	0.0285393	0.205685	0.143077	0.100077	0.242897	17.6639	0.0730783	0.667593	0	0	1.02316	0	0	0
Lypd3	Stomach	2.43517	723.589	3.93094	0.275794	103.366	3.82319	8.17044	33.767	4.42738	68.7013	4.60997	1.38939	0	1.01648	123.086	0	0.164681	0.0303614	20.1767	2.14759	0.121218	1.40339	8.77677	3.44663	9.44747	169.388	9049.57	82.2086
Lypd5	Stomach	0.0797098	0	1.93152	0.130025	0.847596	0.404731	0	0.101687	5.18238	7.21848	1.59468	0.526833	0	0.533391	72.0333	0.309052	0.121043	15.6296	0.417061	0	0	0.618811	0.143906	0	2.13095	35.7391	5147.22	0
Lyrm4	Ear	270.65	110.702	288.657	264.585	120.415	177.55	117.712	97.8803	200.156	132.711	223.609	129.173	320.089	327.626	225.09	229.011	216.072	243.582	90.3206	9546.26	77.8865	169.592	589.52	177.247	122.384	56.4008	36.152	23.7575
Lyzl1	Sperm	0.0217758	0	0.891603	0.135313	0	0.0374719	0	0.21444	404.138	2023.69	42.6966	0.147836	0	1.91436	0	0	0.085452	0	0.485795	0.222532	0	0	0.0358399	0	0.0311208	1.11685	0	0
Lyzl6	Sperm	0.273443	0	0.242571	0.28459	0	0.0501463	0.632759	0	438.359	2713.28	74.5865	0.488139	0.0619402	3.28118	0.0285393	0	0.119933	0.0785936	0.298149	0	0	0.971412	0.0895997	0	0	1.67527	0	0
Madcam1	Spleen	17.9228	0.811502	3.23116	3.25057	35.6821	6.60778	1.20408	2.65493	18.364	15.1237	35.5297	2.9867	1.90338	0.519369	2.42581	10.5855	2.34915	1.51881	112.713	0.387364	1.20226	3.18175	2.08063	631.244	6.49662	74.6426	108.456	3.01683
Magea10	Testis	0.0681847	0.0676252	0	0	0	0.0419615	0.632759	5.22821	75.2229	10.4173	0.471228	0	0	0.266696	0	0	0.00621988	0	0.273613	0	0	0	0	0	0	0	0	0
Mageb18	Testis	0.22102	0	0.0117627	0	0.201124	0.20331	0	1.3662	69.0931	7.96141	1.80421	0	0	0.661512	0.0527485	0	0.0186816	0	0.728692	0.213796	0.0833885	0	0	0	0.0466811	0.372282	0	0.377104
Mageb4	Testis	0.0118367	0	0.377745	0	0	0	0	0.305062	233.023	21.9236	6.81593	0	0	0	0	0	0.00621988	0	0	0.545599	0	0	0	0	0	0	0	0
Mageb5	Sperm	0	0	0	0	0.340695	0	0	0	6.35093	33.6395	1.00614	0	0	0.150076	0	0	0	0	0	0	0	0	0	0	0	0	0	0
Mapk12	Muscle	159.6	682.135	43.9374	150.346	195.436	246.522	196.442	136.684	84.54	376.04	189.988	72.6989	72.4866	537.19	686.432	497.607	680.212	276.351	60.7807	35.8562	150.292	4434.91	472.565	160.352	25.0941	695.796	281.215	230.222
Marcks	Ear	5907.01	2543.99	1541	821.984	10150.5	5794.8	675.002	3483.99	2517.63	509.064	2523.67	3528.39	3066.94	1864.25	2331.23	3858.12	883.379	1729.18	1307.73	220360	8502.24	934.898	689.325	3606.38	3362.66	2304.24	2004.36	1974.7
Masp2	Liver	25.7427	12.443	10.7193	5272.79	8.38582	7.39234	2.74836	61.3485	4.09226	3.30359	61.9762	25.5924	9.7268	6.47098	16.9105	6.03795	18.5199	30.6066	8.97057	0.546623	1.92122	35.8537	40.2036	19.3081	10.6238	111.312	12.7421	113.32
Mat1a	Liver	2.80541	0.338126	0.607213	99259.4	0.073202	0.618392	40.5531	63.3181	18.3532	9.61757	5.52597	0.694696	0.86174	5.06721	278.924	3.34144	8.75734	3.30819	38.031	0	0.2863	7.00339	38.9061	14.871	6.43786	41.1372	11.8531	4.7138
Mat2b	Ear	1343.3	1428.24	789.997	837.327	1043.35	855.923	1778.26	695.009	1130.59	455.215	1320.71	930.016	1735.62	2111.67	1002.44	1821.64	1357.57	624.229	1049.3	12666.4	1029.17	1556.17	1114.8	1088.38	956.128	644.421	718.3	584.322
Matn1	Limb	16.1196	0.405751	6.90763	0.474572	1853.46	81.5047	0.239727	1.14069	0.522048	0	34.3462	25.7824	5.82897	0	0.836027	0.402087	0.416223	0.538909	0.18412	10.9081	4.05376	0.165762	0.10752	9.70016	6.90514	2.04755	2.37063	0
Matn3	Limb	3.00047	0.405751	10.575	0.673428	516.802	21.057	3.2338	3.20763	4.11385	2.72236	87.0694	0.17574	0.274222	1.06678	1.7324	0.950285	2.47844	0.782765	0.567101	7.32098	35.82	14.0568	0	3.50842	0.359687	0	3.55594	0
Mb	Heart	5.35399	1.69063	15.17	52.7882	24.2436	13.9076	70.2574	6.78672	59.5658	14.8779	11.9641	11.6386	3.0211	2512.69	1174.17	2181.72	269371	9.08352	2.07986	0.391552	2.02753	48588	296.044	50.1084	286.75	2440.87	1335.85	1.69697
Mbl1	Liver	0.0146672	0	4.95208	3719.36	1.02209	0.197295	3.16379	1.28664	0.467923	0.540126	10.1451	0	0	0.266696	39.4335	0	0.448952	0	0.455934	0.0314802	0.0479906	0.424448	40.5633	0	0.0942614	1.11685	0	0
Mbl2	Liver	0.551679	0.405751	97.002	6975.59	0.355061	2.78371	3.82674	26.7849	5.78373	3.37951	3.15976	0.276714	0.30102	0.266696	1.56738	0.174676	1.63926	0.156779	132.084	4.65733	0.0449943	0.212224	7.37829	0.0722398	0.653536	2.60598	0	0.565656
Mc2r	Adrenalgland	0.425626	1.28488	0.494032	2.39988	0.9728	7.00026	4.87375	9.80624	1.96535	0.575565	14.2943	0.682919	0.0700142	137.247	2.10581	0.102668	0.474687	0.57772	1.66172	1.70801	0.0962799	13.5146	36.2725	1.94003	0.874806	181.674	3.55594	3961.85
Mcpt1	Stomach	0.155206	0.405751	0.035288	0.15342	1.21702	0.0876736	0.0993752	0	0.222532	0.0440534	0.502368	0	0	0	17.2162	0	0.12436	0	104.243	0	0	0	0.0358399	2.30123	1.85549	0.558424	938.175	0
Mcpt2	Stomach	0.196953	0.270501	0	0.498233	1.9456	1.80196	1.45421	0.305062	2.2023	2.6432	0.0613102	0.0128443	0	0	27.8539	2.37845	0.0970833	0	28.7466	0.683048	0	23.2028	0	1.50659	0.789715	0	256.324	0.754208
Mcpt8	Bonemarrow	0.14545	0.0676252	2.93143	4.01298	1.5098	2.11303	266.736	0	0.113231	0.0881068	18.0639	0	0	0.462263	16.6391	0	0.0467716	0	0.0727667	0	2.43489	0.430689	0	1.806	18.2989	0	0.592656	0
Megf10	Ear	784.94	34.4212	13.923	2.05929	208.744	949.916	1.7147	414.218	14.9007	15.2776	53.8286	753.322	373.31	7.6417	15.0098	50.5003	45.2877	602.917	6.48971	7310.11	58.0064	42.5677	2.98707	6.59385	22.2746	10.2378	17.4834	39.2188
Meig1	Sperm	17.7217	1.082	0.838142	4.76978	0.0861962	10.8074	1.44551	25.2707	5479.8	42458.7	5456.29	5.8643	23.0818	16.6766	82.8867	0.380362	31.8055	44.9585	0.709175	334.436	0.628414	1.63616	0.935331	2.14631	0.613157	0.186141	1.48164	0
Mep1a	Kidney	0.857815	0.0676252	1.17182	0.695623	0.892065	1.30487	12.6834	3.35358	3.15943	7.74985	3.76781	1.12256	0.0619402	0	4.14598	0.196751	0.938429	1.22429	3609.76	6.40191	0.368175	0.365371	22073.7	0.433439	8.07289	7.25951	0	0.188552
Mep1b	Intestine	0.441647	0	0.713077	4.71356	0.0718301	0.199741	0	0.813498	1.1424	5.19309	123.736	0.111519	0	0	0.676895	0.0763008	0.340456	0.536838	20024.7	1.52994	0.0461522	0.625519	3549.97	2.21855	1.70249	0.558424	1.77797	0
Mettl11b	Muscle	10.9635	0	0	0.361555	1.43126	1.28829	0	0	2.82398	3.01419	0.262352	2.32929	13.0896	1.06678	1.53218	0.484475	10.7954	0.0786558	0.520867	2.66092	0.231702	277.641	0.587141	0	0.485796	1.11685	0	0
Mettl7a2	Kidney	0.466172	0.202876	2.30336	8.95279	0.100562	0.235212	1.11846	4.65338	0.200649	0.246787	2.59971	0.694696	0.967699	3.8371	35.6694	0.0763008	0.971916	0.151351	16.5661	0.157411	0.165613	0.488594	1499.34	1.14539	0.0348973	0	0	0
Mex3b	Ear	970.368	55.4526	381.505	32.3763	2166.45	980.267	87.2187	1153.46	996.543	702.146	187.923	608.349	495.785	33.8596	153.879	231.093	120.552	313.381	131.357	11354	1055.01	19.9384	66.8131	321.56	912.723	736.933	460.198	309.791
Mex3c	Ear	990.182	794.731	1221.3	524.155	1597.2	922.505	2119.76	2545.92	1583.55	2174.86	1337.51	602.068	932.771	681.137	771.946	676.8	349.782	713.354	1105.61	15311.6	1426.85	569.076	464.01	528.328	1155.14	651.122	616.659	972.551
Mfsd6l	Intestine	2.13292	23.3307	11.3838	1.61867	1.8251	1.92968	8.43179	48.0986	38.593	102.774	58.8851	0.717971	0.874292	6.03726	82.9026	0.730722	13.7217	0.0219858	650.413	3.21037	0	4.11195	27.5003	4.17947	1.65413	30.7133	52.7464	7.16497
Mgam	Intestine	1.54156	0.946752	59.2927	2921.11	1.32786	4.41421	66.5522	6.55015	42.3087	48.6938	33.3248	40.1873	0.608144	2.46014	10.4615	0.596077	12.2862	1.49545	69338.5	1.52801	1.46537	9.2508	2064.72	4.17947	51.758	4.65353	8.59352	6.78787
Mgst2	Intestine	1.41008	83.1113	60.324	8.95948	3.74107	7.27136	234.001	75.2483	28.3079	16.9072	15.6875	11.2066	0.583922	156.35	127.25	47.7069	1.168	1.79689	1972.68	5.70203	5.38431	6.46276	8.0982	233.134	359.827	20.1032	190.539	16.2155
Mgst3	Stomach	645.524	2460.54	1356.27	1558.19	173.032	658.676	500.124	925.74	211.89	40.6605	278.778	1883.38	510.086	1439.93	684.103	1226.08	5504.46	254.588	13183.3	1211.51	227.865	2911.22	2129.78	506.24	247.168	5463.99	72834.2	4279.37
Miox	Kidney	0.433817	0.0676252	0.317592	32.0544	0.369427	0.750236	8.86929	137.385	37.664	4.94048	9.29948	0	0.0619402	0.150076	2.62912	0.103017	2.42538	0.325842	0.975222	0.0311563	0	1.23474	54515.9	5.20127	1.71164	4.28125	7.40821	2.07407
Mip	Eye	4.97425	1.48775	4.21569	4.48802	20.4537	4.14346	4.73663	2.20182	12.0803	1.79682	46.9888	5.53433	3.56987	1.39026	0.827719	3.496	1.61415	310.337	1.30708	46.3564	0.817119	0.995493	1.87903	6.66609	9.32735	0.186141	0.296328	0.188552
Mixl1	Embryo	0.412476	0	7.73804	1.5453	2.66631	1.43946	8.38047	0.101687	3.34772	0.0881068	107.947	3.41117	0.309701	0	1.10722	0.619294	0.335341	0.169793	2.21036	10.9375	0.177496	0.0814819	1.21012	3.43618	5.00887	0.186141	0	2.07407
Mlph	Stomach	45.5957	213.763	283.938	44.2454	17.226	54.5776	111.209	200.235	35.1102	891.918	22.4108	54.0513	34.218	49.0838	996.629	90.5909	33.3655	12.2477	1268.15	58.044	6.15672	24.4516	324.893	41.1123	12.2573	1432.17	7562.89	55.6228
Mmp1a	Placenta	0.311783	0	252.075	0.0539184	0	0.368878	0	0	0.0342839	0.16058	3.39543	0	0	0.533391	0.0437308	0	0.0103887	0	0	0	0	0	0	0	0	0	0	0
Mmp1b	Placenta	0.0831207	0	12.5986	0	0	0.508107	0	0.857759	0.117375	2.26663	0.76544	0	0	0.266696	0	0	0	0	0.728692	0	0.235029	0	0	0	0	0	0	0
Mmp7	Intestine	0.0425058	0.270501	2.81042	6.53446	0.014366	0.0616602	0.632759	22.7737	5.13808	71.0654	0.0589844	0	0	0	0.44858	0	0.137543	0	1103.66	0.0314802	0	0	19.0819	3.58066	3.60424	1.86141	0.888985	0
Mmp8	Bonemarrow	2.75269	0.473376	4.39249	59.2551	2.10031	87.7582	1585.68	22.436	1.25742	1.98764	14.3286	1.01334	0	2.2592	82.0424	2.82765	2.64157	0	1.51776	29.6732	0.377974	9.82279	0.653063	29.2354	40.8927	7.25951	0	0.188552
Mmrn1	Bonemarrow	23.3092	356.249	79.7926	81.0779	157.442	21.39	3693.19	343.314	30.8973	152.963	12.8134	0.16068	0.341997	28.3884	328.38	66.4127	144.648	0.129365	113.382	8.6897	3.60198	63.6661	27.3697	62.2473	0.869623	93.8151	68.1555	3.39393
Mob3b	Ear	207.459	190.297	405.864	1114.26	170.356	309.073	64.3802	209.129	213.217	99.3112	237.022	103.755	51.6009	158.106	750.614	14.9847	30.3336	156.739	836.922	16461.7	35.9576	33.7965	764.186	169.152	130.893	268.602	405.377	330.154
Mogat2	Intestine	20.9229	18.4617	418.99	62.8657	137.108	7.07511	64.1508	24.3918	6.63013	9.07514	186.922	0.896031	1.49772	26.8664	7.32886	3.55044	10.096	0.59698	10296.8	0.547212	181.219	12.2454	278.621	4.10723	1.30355	102.192	211.875	45.6296
Mos	Ovary	2.16626	2.29926	1.92361	0.545673	7.25288	1.59885	0.653846	122.654	5.05134	14.1028	7.88981	0.866489	1.30386	8.10158	0.830556	1.42127	0.858913	0.600337	1.06592	0.905034	0.67102	0.887164	0.45485	0	0.278884	4.65353	3.55594	1.13131
Mpl	Bonemarrow	6.14049	2.36688	27.7249	48.272	12.0986	3.77391	5955.02	2.94893	0.405606	0.179085	59.802	1.87943	0.395863	1.14729	32.7951	13.2689	8.10871	0.0979548	3.96646	4.31091	0.228923	0.374583	1.76423	224.796	0.98326	3.90896	10.0752	0.565656
Mpo	Bonemarrow	3.70175	6.69489	10.504	721.62	23.5026	29.2566	6805.91	4.08962	19.1467	58.9302	24.8576	4.08991	11.9811	1.16642	10.416	0.868779	4.21	0.357273	2.06807	0.754781	0.0372363	1.5744	0.0895997	374.848	106.273	33.5054	8.29719	0
Mpp4	Eye	18.1991	14.8099	9.67122	49.6108	4.84633	15.1168	11.0718	4.90102	14.7347	34.2702	31.2028	14.4467	21.2517	24.2577	11.6581	4.92121	3.50174	7488.78	27.7876	20.7005	3.39732	5.92993	30.0894	7.24401	94.2564	14.3329	0	3.20538
Mpped1	Brain	3981.2	0.338126	0.693997	2.10475	155.946	634.912	3.16379	13.3874	70.3125	44.5988	70.3252	760.904	738.43	3.46815	0	1.61907	0.64874	10.6604	0.0333189	13.8753	0.502512	0.924283	57.0216	36.1896	1.4724	0.186141	5.92656	0.377104
Mpv17l	Kidney	811.197	93.5256	88.5668	524.767	43.068	315.515	23.2244	57.484	79.1344	44.1151	187.012	456.977	1358.26	83.9572	248.918	29.9839	40.0691	211.393	78.5759	137.243	110.775	24.2653	8880.07	33.9493	12.2256	30.7133	93.6397	123.879
Mpz	Ear	2.75279	338.667	1.10168	12.0068	66.9413	2038.92	7.80383	15.8237	41.6923	24.7396	6.49765	43.484	0.543965	284.456	141.985	12.9609	11.2565	2.05135	17.6751	98325.9	5.37527	2481.46	29.2546	36.1992	6.1006	3048.06	52.1538	62.5992
Mreg	Ear	78.4838	532.21	342.751	749.119	31.0812	126.446	44.6837	78.7029	185.222	286.418	2373.47	85.7694	53.575	89.8284	138.623	107.975	583.498	888.684	191.522	66192.1	15.1658	1416.74	54.0406	439.851	151.67	202.149	384.338	15.2727
Mrfap1	Ear	3084.25	2178.14	3741.75	1864.14	2912.34	2936.85	1938.12	3803.71	2773.09	3023.65	4006.04	2676.81	6481.12	1507.77	1787.31	3165.97	1670.18	2091.76	1958.5	121302	2486.95	2601.09	1956.07	1147.03	881.557	1694.07	2581.61	5517.03
Mrgpra2b	Bonemarrow	0.0581068	0	0.0117627	2.05186	0.014366	2.33542	15.0802	0.508436	0.957465	1.102	0	0	0	0	0.743117	0	0.0208724	0	0.047816	0.505616	0	0.325968	0.0358399	1.66152	0.867319	0.930706	0	0
Mrgpra3	Nerve	0.105558	0	0	0	0	2.90212	0	0.428879	0	0	0.128386	0	0	0	0.0437308	0	0.0767564	0	0	0	0	0	0	0	0	0	0	0
Mrgpra4	Mammarygland	0.787862	0.0676252	0.0235253	0.0663607	0	0.11611	0.632759	0.711811	0.165926	0.563774	0.621329	0	0	0	0.0285393	0.179318	0.215289	0	0.728692	0	0	0.883165	0.143906	0	0.0649166	9.12092	0.592656	0.377104
Mrgprb3	Embryo	0	0.743877	0.460084	0.276957	0	0	0	0	0.165386	1.20214	11.5279	0	0	0	0	0	0.0310873	0	0	0	0.0730783	0.073331	0	1.07315	0	2.23369	0	0
Mrgprb4	Nerve	0.0488661	0	0	0	0	2.38844	0	0	0.0509955	0	0.17348	0	0	0	0	0	0.0283087	0	0.242897	0	0	0	0	0	0	0	0	0
Ms4a1	Spleen	0.865869	3.44888	1.70279	8.3185	0.014366	2.11072	101.141	2.55115	4.08529	8.763	20.1582	2.08409	0	15.203	231.606	0.0763008	2.7336	0.0303614	42.6069	3.02687	0.0479906	8.18967	9.45715	3453.1	35.0965	236.958	0.296328	0.565656
Ms4a10	Intestine	0.283132	0.676252	14.8476	0.24225	0.665056	0.189124	0	15.0697	29.8484	6.96005	14.2141	0.330391	0.0700142	0	0.228154	0.269941	0.122617	0	6172.73	0	2.92298	0	0.319768	0	2.58987	0	4.44492	243.232
Ms4a15	Olfactory	9.02989	0.202876	1.07461	0.481455	0.226542	0.782788	2.75324	4.88995	3.62238	0.301528	22.1174	2009.76	0.210042	0.533391	12.1525	0.167273	0.696775	0.024463	30.1165	0.181649	0.278035	0.289711	0.880712	7.24401	9.27741	1.67527	0	8.48483
Ms4a18	Intestine	0.143053	0	0.324909	0.125578	0.0574641	0.134563	0	4.84569	4.58135	0.355298	0.61227	0.694696	0	0	1.65829	0	0.206695	0	2334.59	0	0	1.51005	0	0.14448	0.552595	0.186141	0.296328	1.31986
Ms4a3	Bonemarrow	0.339966	0	0.347215	35.5347	1.65978	3.21851	515.142	0.203375	0.0121976	0	0.059111	0.0385328	0	0	0.456774	0	0.0630894	0	1.70028	4.81083	0	0.100016	0	10.5984	5.9231	0.186141	0	0
Ms4a4c	Spleen	1.97415	16.0948	9.19057	20.6858	2.50738	15.7998	64.0819	5.18185	2.03541	3.67934	0.814929	2.98021	1.88807	14.6569	68.234	14.9652	3.50304	0.39174	8.56287	4.94382	0	15.7246	18.5478	1153.97	55.7703	86.1834	2.96328	3.39393
Msi2	Ear	2151.5	2050.26	665.74	740.38	2248.63	1588.82	2973.54	3224.85	1713.79	2998.74	1689.68	2830.84	1297.33	1528.46	1855.57	1843.62	4441.94	6362.74	705.918	35959.1	707.375	3734.97	2477.99	1461.07	3282.61	1092.09	1207.24	2388.58
Mst1	Liver	6.99922	158.311	32.4879	5106.24	14.0472	5.68547	30.3604	15.4523	4.93666	14.7679	52.9417	11.5242	6.45483	4.8589	45.4872	0.304061	6.20091	7.33243	26.0417	0.389037	2.5293	1.47775	19.1772	239.484	59.0796	111.871	205.652	13.9528
Mt4	Stomach	0.0976594	0	2.03896	2.73556	0.014366	0.494876	0	0.915186	5.65463	0.135031	47.1678	0.0128443	0	0	216.188	0	0.0251734	0	3.97208	0.0752464	0	1.65279	0	0	2.95992	10.0516	4403.44	0.377104
Mttp	Intestine	206.486	130.855	1098.1	8550.01	97.3307	157.415	63.9659	86.4381	247.156	1087.53	1050.47	148.158	221.011	121.619	81.429	98.1195	194.658	229.275	87218.7	802.957	78.7146	119.386	373.132	15.5507	55.8194	42.9986	9.77883	16.404
Muc13	Intestine	2.651	1.21725	535.707	24.4808	5.36203	3.12164	2756.81	5.95109	2.86779	5.36506	125.397	2.64826	0.140028	2.1737	9.3973	0.959752	2.97765	3.52208	68527	0.405152	0.402709	3.46985	2.84562	32.3521	39.4031	53.6087	38.819	2.45117
Muc5ac	Stomach	0.672471	0.202876	1.15251	0.200222	0.736783	0.697631	2.75458	7.45637	3.8003	2.58405	3.64667	0.139507	2.35317	0.533391	54.5218	0	0.205585	1.14389	3971.82	3.82815	0.565954	0.118676	0.399851	2.45615	9.70415	3.72282	229962	8.86194
Muc5b	Lung	3.36536	2.56976	10.7712	6.17042	5.22421	5.41439	38.8964	19.7432	41.0767	45.4495	62.1906	8.438	3.02956	1.49153	2230.04	7.18811	15.6715	25.8468	62.9609	2.8315	0.337843	10.985	7.62806	9.25628	19.2639	8.56249	179.279	1.69697
Mug1	Liver	2.23091	0	0.035288	110169	0.340695	0.902336	30.1985	69.4352	2.98858	0.977987	14.9269	0	0	3.05138	2.48861	2.27766	4.19354	0.0607228	7.19013	0.756841	0	7.10681	24.9301	4.94278	1.50936	37.0421	88.0095	13.5757
Mug2	Liver	0.647721	0	0.0235253	10503	0	0.677415	3.79655	91.0009	4.20025	5.69649	0.537108	0.694696	0	0.266696	0.663547	0.0763008	0.568199	0	1.37465	0	0.0507404	2.3938	1.0563	0.0722398	0.248966	3.72282	0	2.07407
Mup1	Liver	0.0103224	0	0	601.594	0.014366	0	0	0.428879	0.547738	0.0783899	0.0468391	0	0	0	0	0	0.00621988	0	0.0701436	0.166297	0	0	0.293571	0	0	0	0	0
Mup10	Liver	0.042611	1.082	0.188203	11188.7	0.0574641	0.00308231	0	5.57543	0.107582	0	0.0712033	0	0	10.7142	0.105398	0	0.714705	0	4.9599	0	0	2.18598	0.638823	2.14631	0	3.90896	0	0
Mup11	Liver	0.00728022	0.13525	0.0588133	7687.04	0.0574641	0.00308231	32.2707	0	0.102375	0	0	0	0	0.533391	0.404849	0	1.63105	0	1.39766	0.124625	0	0	0.34733	0	0	3.53668	0.592656	0
Mup12	Liver	0.0415375	0	0	912.708	0.0657721	0.0344982	0	0	0.030885	0	0.0246777	0	0	0.150076	0.404849	0	0.0806753	0	0.277969	0.155782	0	0	0	0	0	0.558424	0	0
Mup13	Liver	0	0.0676252	0	116.344	0	0	0	0	0	0	0	0	0	0.150076	0	0	0.0510966	0	0	0	0	0	0	0	0	0	0	0
Mup14	Liver	0.00905885	0	0	2018.88	0.0588359	0	0	0	0.0254485	0.0783899	0.0274038	0	0	0.266696	0	0	0.00621988	0	0.455934	0	0	0	0	0	0	0	0	0
Mup15	Liver	0	0	0	40.9863	0.0574641	0	0.632759	0	0	0	0	0	0	0	0	0	0	0	0	0	0	0	0	0	0	0.186141	0	0
Mup16	Liver	0.00496425	0	0	2048.24	0.0287321	0	0.632759	0.643319	0.00848282	0	0	0	0	0	0	0	0	0	0.0701436	0	0	2.12224	0	0	0	1.30299	0	0
Mup17	Liver	0.054356	0.202876	0.035288	11880.5	0.0574641	0	22.7793	0.643319	0.494161	0.0802901	0.0919051	0	0	0.150076	0.0437308	0	0.541798	0	0.506384	0.155782	0	0	0.143906	1.07315	0.0155604	5.02581	0	0
Mup19	Liver	0	0	0	170.89	0	0.0031094	0	0	0	0	0.0216363	0	0	0	0	0	0	0	0	0	0	0	0	0	0	0	0	0
Mup2	Liver	0	0	0	12.657	0	0	0	0	0	0	0	0	0	0	0	0	0.00621988	0	0	0	0	0	0	0	0	0.372282	0	0
Mup20	Liver	0.224859	0	0.0117627	40107.1	0	0.031454	13.2879	9.42428	1.03459	0.135031	0.380521	0	0	1.60017	1.01132	0	5.59746	0	3.39141	0	0	0	1.01372	4.29262	0	3.1644	0.592656	0
Mup21	Liver	0.0823916	0.0676252	0	2408.29	0	0.00982887	2.53104	0.21444	0.0402767	0.135031	0.0806608	0	0	2.33993	0.0351327	0	0.302774	0	0.81682	0	0	0	0	0	0	0	0	0
Mup3	Liver	0.637212	2.84026	0.446981	94713.8	0	0.0570769	173.376	24.5942	5.31477	1.18149	0.172682	0	0	10.3406	15.9011	0	35.7013	0	13.2059	0	0	1.27334	15.2991	22.5362	0.435691	48.9551	2.66695	6.03366
Mup4	Liver	0.0823891	0.270501	0	56.3519	0	0.0287323	1.26552	0.21444	0	0	3.3387	0	0	0.146006	0.0388951	0	0.0536779	0	0.242897	0	0	0	0	0	0.0155604	0	0	0
Mup5	Liver	1.41546	0	0	103.623	0	0.0376728	1.26552	0	0.0796274	1.20435	0.0246777	0	0.131954	0	0.23928	0	0.0116592	0	1.94189	0	1.02198	0.59842	0	0	0.0311208	0	0	0
Mup7	Liver	0.105164	0.13525	0.0117627	30621.8	0	0	5.06207	4.07435	0.37319	0	2.95278	0	0	0.728958	0.0874616	0	0.593108	0	1.08723	0.137559	0	0.848896	0.115084	2.14631	0	2.60598	0	0
Mup8	Liver	0.0033862	0	0.377745	34.1538	0.014366	0	1.89828	0	0	0.0783899	0.937157	0	0	0	0	0	0.0578468	0	0	0.725685	0	0	0	1.07315	0.909351	0	0	0
Mup9	Liver	0.0034882	0	0	239.739	0	0	0	0	0	0	0	0	0	0.150076	0.0351327	0	0	0	0	0	0	0	0	0	0	0.744565	0	0
Musk	Muscle	21.3788	21.9782	37.0303	11.0452	51.493	7.88117	35.4899	16.6372	6.84305	6.10763	17.3059	20.1702	2.94207	6.22857	23.6219	1.50647	5.56765	1.86707	29.5887	32.3413	1.96033	563.492	14.5089	26.0447	4.74217	21.2201	42.6713	4.33669
Myb	Thymus	46.1453	8.65602	270.951	186.744	170.116	43.5176	1467.32	122.588	47.6403	132.953	228.231	311.31	5.51125	5.8517	369.055	12.424	8.3488	91.7685	561.161	870.686	3.08321	7.25615	5.68183	790.706	13465.6	304.155	42.3749	3.01683
Mybl2	Embryo	112.956	54.7088	518.588	457.806	560.807	110.032	240.745	259.67	269.686	224.2	3254.22	26.8771	9.68231	15.4735	56.0774	185.639	41.4186	35.073	178.751	6.65549	142.137	17.9599	28.134	230.696	494.987	69.6168	240.619	73.1581
Mybpc1	Muscle	83.7759	15.2833	11.1833	14.5517	403.959	87.1776	10.168	147.339	75.7037	24.1715	17.5865	330.972	11.62	1265.77	174.31	3.37069	18.8053	0.0511353	3.48942	485.251	6.00207	53254.8	19.7976	39.5326	6.67332	982.825	114.086	12.2559
Mybpc2	Muscle	20.7109	32.9335	6.40205	11.4785	17.8953	31.6104	48.6717	49.1977	25.1944	37.2369	30.6107	44.4013	9.36617	892.815	227.402	173.537	1788.27	75.3471	11.4489	1.5738	4.28734	209830	29.8298	107.866	6.03116	6559.24	132.162	6.59932
Mybpc3	Heart	87.9579	2.23163	16.8347	4.76014	19.0473	409.431	18.216	447.909	60.697	34.5782	100.063	4.45668	5.56592	1.29597	234.547	24138	123403	15.9178	5.44415	0	0.0970354	2.75159	166.115	49.0683	175.51	20.1032	2.96328	1.69697
Mybphl	Bloodvessel	1.13994	0.202876	0.424796	1.93558	2.61539	2.5109	0.755239	0.632254	9.26171	2.60911	2.79576	3.9901	0.588871	0.266696	198.905	7058.07	208.642	4.96575	1.64089	0.039893	0.325419	0.368838	0.14336	4.74694	17.2066	1.86141	0	0
Mycs	Testis	0.190514	0	0.0235253	0	0	0.0132292	0.632759	0	17.4642	0.15678	0.226001	0.0128443	0	0	0	0	0.0103887	0.0781855	0.485795	0	0	0	0.293571	0	0	0	0	0
Myct1	Bonemarrow	41.6996	78.3099	44.4797	107.372	56.5792	23.8951	4770.58	72.0073	32.0694	37.6892	7.92161	3.56186	3.16887	510.287	924.209	258.587	456.504	2.17845	27.7873	7.49692	14.2169	201.777	91.1141	79.6954	4.69385	207.92	104.011	88.6194
Myf6	Muscle	0.155344	0.13525	0.14725	0.349175	8.50091	2.18464	1.90894	1.35513	6.80105	22.5884	13.7791	0	0	37.1308	6.07693	1.24884	0.222549	10.4845	0.485795	2.60977	0.607845	1916.05	0.609278	0.0722398	0.0933623	69.4307	13.0384	0
Myh1	Muscle	9.4851	5.27476	0.520429	65.6103	18.3152	10.2395	176.582	2.75452	49.6661	11.5638	9.62642	1.83666	4.06175	1419.35	1216.44	10.2171	49.1977	0.765696	1.1537	0	17.9909	163313	83.4494	5.60338	0.822948	3371.39	955.362	0.565656
Myh11	Bladder	118.076	135053	1766.37	148.948	24.4738	131.671	18.7196	17420.1	2601.76	2068.15	12.2489	438.899	125.651	450.485	2794.5	230.652	2169.76	60.2349	4932.44	1.92695	3364.59	1494.59	835.42	924.182	112.846	974.635	8517.07	78.249
Myh15	Sperm	25.2915	4.12514	1.73694	0.580098	31.5384	13.3282	6.74817	1.50108	161.48	885.143	41.1636	18.2881	58.9032	1.69636	0.934717	0	1.31757	0.889698	3.65884	0.823519	0.223324	4.80101	0.305732	4.36486	3.50343	0.744565	0	0
Myh2	Muscle	12.242	134.371	0.035288	87.9914	3.55737	5.60641	41.7621	1.80614	17.5588	5.47037	0.873379	0.696008	2.99284	669.95	48.8475	1.76647	121.161	0.130506	2.84495	0	11.3529	75351.4	59.422	0.361199	0.171164	1191.68	166.536	1.13131
Myh3	Limb	33.5561	0.202876	74.2003	10.4111	2427.91	94.76	1.31499	1.15176	63.6236	61.2384	70.3393	4.78126	17.8168	3.00296	6.97866	1.85433	16.8931	2.2922	4.84808	0.0314802	60.9591	251.081	0.323106	2.14631	2.83241	2.79212	7.40821	0.754208
Myh4	Muscle	9.38707	0.473376	0.378058	9.51998	3.45147	21.8646	39.8833	0	16.0004	4.46462	7.30737	1.92089	2.75694	7952.31	85.0206	2.42951	35.7326	0.449414	1.96848	1.79708	0.155309	1.88818e+06	67.0461	1.07315	1.94095	20439.8	15.4091	0
Myh6	Heart	75.6412	11.902	10.8924	3.7011	56.0282	140.905	5.71828	19.73	158.105	56.4497	90.5953	145.224	32.0595	8.40861	4477.05	177131	902881	9.48758	7.15916	2.45007	0.560322	1600.91	332.363	108.751	385.746	34.0638	23.4099	13.9528
Myh7b	Heart	145.187	3.11076	53.4736	85.5214	193.259	111.293	7.17585	75.7925	52.2507	27.0253	175.514	132.058	132.424	59.5473	25.1655	111.191	5567.96	250.125	26.0871	14.0511	6.06575	383.27	5.7924	30.4313	27.0889	37.0421	19.2613	32.0538
Myl1	Muscle	4.50013	12.6459	3.63455	22.5587	317.03	31.9295	6.3526	17.9376	109.764	2.8032	5.61237	13.3322	6.71377	2623.2	171.717	7766.95	657.334	1.69499	3.28737	3.46414	6.1076	172417	39.2578	0.14448	2.77278	5570.27	699.927	10.3704
Myl2	Heart	5.01335	0.202876	0.40127	9.6546	44.3317	37.7923	9.31613	0.519502	15.099	1.59423	7.43492	5.52537	4.5401	677.362	16.0582	489.462	163648	5.98935	0.67412	7.30181	0.738041	4766.89	202.757	46.9403	48.4043	18.2418	0	0
Myl3	Heart	1.03456	0.202876	21.8143	17.6722	52.235	25.77	12.0435	1.11856	35.9559	1.73995	239.955	2.00322	0.0619402	388.16	377.788	1149.03	104143	0.820689	0.599466	11.4064	1.18465	5508.15	331.314	21.9897	141.961	45.7907	963.659	1.31986
Myl4	Bloodvessel	119.424	490.08	709.605	17.8509	456.906	66.5626	106.977	60.2269	200.67	536.899	175.186	19.7936	32.3258	97.4191	1303.58	124083	3553.55	6.73795	22.3245	45.8867	54.1484	138.637	14.5235	207.805	44.7956	33.6916	22.5209	8.86194
Myl7	Bloodvessel	1.11573	11.6315	8.99013	9.62049	20.8817	16.9767	0	1.333	17.3398	3.37635	110.049	0.295671	0.588871	0	1117.28	162792	2054.89	1.60371	467.706	0.248387	1.0489	0.514828	49.6845	2.08451	24.4868	1.30299	89.7875	5.27945
Mylk	Bladder	278.392	78603.6	1544.77	3173.43	397.073	562.348	1112.93	8083.72	3531.56	2990.84	547.223	282.979	202.291	901.457	6531.41	405.585	1226.82	1656.94	9585.6	3080.79	538.332	864.037	5158.89	1394.64	56.155	1559.86	10403.8	885.628
Mylk2	Muscle	2.62242	16.1624	1.02056	1.02038	3.40428	114.002	7.88312	1.93206	6.37799	10.519	8.0466	0.886439	0	386.704	30.8598	33.2785	8.01134	0	0.600776	0.571656	5.99659	23345.1	3.98048	8.64789	3.53204	1348.78	131.57	0
Mylk4	Muscle	5.0439	0.946752	1.86984	1.26195	206.023	14.4299	9.50193	12.8153	12.6738	22.1044	23.2989	3.76244	2.89838	265.471	109.929	183.137	4593.76	0.983477	1.06657	1386.05	3.93038	43709.2	4.83113	1.14539	8.25593	897.759	31.4108	0
Mylpf	Muscle	14.5121	11.8344	38.3169	78.2674	1103.5	84.7751	127.678	22.5646	168.057	24.9589	1163.06	19.9241	6.43179	4284.94	345.145	34.8078	22.8612	40.1808	38.7577	18.5463	36.1644	178251	62.1593	130.578	202.402	6734.59	300.773	2.82828
Myo16	Olfactory	520.613	6.22152	5.24837	2.05065	32.6445	580.062	2.76294	30.9973	12.6501	31.9473	26.5162	6635.41	165.285	1.286	23.9419	2.96943	12.6942	292.686	11.8693	44.9248	35.2579	1.07696	1.56709	39.0165	44.7513	24.7568	282.401	1.13131
Myo1a	Intestine	20.6245	8.11502	8.9651	6.00393	29.0249	113.364	10.4814	65.7054	176.025	547.213	369.899	26.4838	11.3163	3.6745	7.90366	12.6922	7.99711	43.5557	44819.1	0.0713732	5.02539	32.7442	5.91232	16.2113	29.0743	9.86548	2014.14	90.882
Myo3a	Ear	1.64459	0	0.520429	0.404998	0.978391	0.978678	0.254361	0.21444	4.3741	16.348	14.5154	0.828529	0.325849	0.978511	0.809698	0	0.81968	1.3686	18.8896	230.171	0.241895	0.146674	2.31096	0	0.0195137	0	0	0
Myo6	Ear	2232.92	663.335	1052.16	1681.16	341.303	1487.45	307.232	2008.76	1083.81	8562.82	1289.59	1544	2086.94	938.421	1926.44	633.085	671.942	2772.82	5424.67	65100.8	532.972	493.963	7701	227.929	232.447	360.555	1431.86	708.578
Myo7b	Intestine	3.26209	19.8142	49.5387	24.5554	0.441539	6.44609	4.47932	43.3172	19.8168	25.2841	4.17052	1.91	1.12006	16.0957	10.2563	1.51667	44.7414	0.957494	16116.3	9.8576	0.869804	10.294	1625.37	3.15767	1.14972	19.1725	17.4834	4.33669
Myom3	Muscle	35.7298	5.88339	370.603	50.7881	112.082	10.8268	1.6119	11.7099	69.2933	14.0868	24.9508	12.4509	28.4017	334.135	129.245	9.83131	120.263	10.1787	129.926	1.04635	3.02965	2058.17	42.7131	25.23	1.5155	115.221	128.606	7.73063
Myot	Muscle	1.03509	0	0.718862	8.26499	55.6528	5.84819	7.59311	2.48476	12.1697	1.62967	17.5043	0	0.379715	747.04	68.9586	5.75985	1019.62	0.136952	3.75125	36.3677	2.59939	31717.5	17.1211	7.51208	1.98037	1762.38	199.133	31.8653
Myoz1	Muscle	1.2211	1.42013	1.5046	3.67694	16.9634	6.10222	6.02389	0.508436	34.5841	3.48878	9.62627	42.7408	0.793965	884.837	61.501	224.794	30.8069	1.33888	1.46111	0.734149	1.59765	52921.3	9.29447	0.288959	0.634964	2583.27	128.903	0
Myoz3	Muscle	0.595819	0.405751	4.0865	4.31435	3.14722	1.21369	4.87341	9.33786	6.94254	1.44979	21.0513	0.0256885	0.336162	118.176	38.6601	0.46393	1.47022	1.24062	2.42342	1.13825	1.81359	7726.98	2.78444	1.28987	2.6536	526.78	79.7123	1.13131
Naa30	Ear	779.152	548.102	844.913	685.257	782.048	605.58	946.412	496.976	716.362	1458.76	1433.89	391.944	804.522	1054.46	529.805	442.952	366.376	450.747	604.15	10577.2	683.628	769.912	573.458	691.862	727.433	349.387	374.263	626.558
Naaladl1	Intestine	23.7785	6.62727	25.0538	39.4588	68.9319	25.0962	28.5265	22.9771	30.8789	50.965	59.041	30.8987	13.7229	0.749783	8.34813	10.1075	8.52213	8.18168	20519.5	0.0311563	11.284	6.45996	16.9284	22.9096	24.8456	15.0774	29.3365	7.16497
Nanog	Embryo	0.122002	0.270501	0.436558	0.255141	0.459713	0.347349	5.07501	0.316127	0.195627	0.21245	186.758	0.139507	0.0700142	0	3.20164	0.603829	0.262442	0	0.112733	0.199251	0.976297	0.0344703	0	0	0.227934	0.372282	0	0
Ndrg1	Kidney	1988.52	1821.55	5594.96	991.97	206.621	3530.18	1399.98	1133.7	732.768	1181.93	799.426	1392.31	681.404	930.065	830.335	1023.55	1311.61	4651.9	3735.1	669.605	712.404	969.305	42680.2	1624.34	684.42	3047.5	6375.21	2450.61
Neb	Muscle	97.2299	49.7045	69.6465	854.527	812.658	571.417	72.7924	195.608	248.077	1419.17	202.866	239.508	41.7554	2593.79	445.12	53.0233	279.875	61.9669	33.143	30.1724	44.3606	204104	46.9077	103.571	118.332	3559.95	205.948	38.8417
Neurod4	Eye	31.9979	0	0.242571	0.535298	0.100562	18.0813	0.720319	0	0.742432	0.348453	5.6003	0.512244	7.86888	0.266696	1.0785	0	0.0195603	2717.05	6.60218	10.3084	0	0.073331	0.523739	5.08726	0.288148	0.558424	0	2.07407
Nfia	Ear	2289.61	1247.01	174.8	2454	2236.86	2326.57	472.052	1773.46	1063.23	370.546	277.247	684.388	1463.26	2619.83	1663.78	1343.61	3750.78	945.339	595.648	70841.8	413.78	1578.15	2716.3	672.136	435.472	2066.91	939.953	2382.54
Ngp	Bonemarrow	13.4244	0.473376	3.68412	636.114	8.45305	162.117	26276	0.305062	29.3491	1.12388	0.738444	9.90813	0.0700142	0.728958	113.843	4.41844	4.51004	3.09784	4.06367	69.7882	0.0461522	2.26594	1.63249	600.987	522.969	53.0502	4.44492	0.377104
Nhlh2	Ear	153.872	0	0.353313	1.08638	2.64003	509.001	0.632759	0	1.49337	0.739431	15.3162	8.90111	88.1767	0	0.487475	0	0.108166	825.869	1.67751	4243.83	0	0	2.40327	0	0.124483	0	0	0
Nhlrc2	Ear	274.323	331.972	438.41	664.742	500.453	246.783	355.418	481.724	342.839	367.35	439.306	223.116	187.12	357.089	1195.73	424.962	761.975	733.769	876.095	21187.5	521.901	288.329	353.856	396.075	692.244	344.92	368.929	330.531
Nhsl1	Ear	1131.89	788.374	504.744	354.537	744.013	962.902	82.378	252.327	1483.18	1393.27	340.995	696.358	1108.01	48.1842	408.158	827.724	874.16	107.898	3215.76	41521.3	1045.37	306.147	597.563	88.137	1307.77	641.442	568.061	126.33
Nkpd1	Stomach	21.5378	33.8802	3.22994	0.799394	4.30796	21.4068	2.818	24.1773	37.4288	76.2661	22.6959	17.466	18.8618	2.38124	53.2876	0.346242	1.78978	26.6312	13.7414	3.28179	7.20945	2.52478	8.52938	49.8855	6.41628	79.8546	6272.68	19.7979
Nkx2-1	Lung	51.1368	0	0.0235253	0.56286	1.06311	68.0131	2.15385	0.711811	0.713894	0.135031	2.00386	0.597079	4.69123	0.800087	4640.99	0.665323	2.29023	0	0.853236	2.83822	0	0	0	3.21946	0.533006	1.30299	0	0.377104
Nkx3-1	Testis	16.0529	0.405751	1.37753	0.30328	6.20752	2.67768	0.66703	0.417814	648.032	12.1274	29.7677	36.9029	18.3766	0	0.0285393	0	0.670824	2.02738	1.72016	12.738	2.67263	0	15.7551	0.0722398	2.99058	0	0	10.3704
Nkx6-3	Stomach	1.2111	8.99415	0.0823386	0.0976937	0.83548	2.88099	8.57859	0.915186	0.372135	1.38745	27.5667	2.16433	0.441048	1.30895	4.22075	0.399325	0.368833	3.09695	164.848	0.435236	0.219892	4.89307	1.32609	0.14448	0.0311208	0.372282	1071.23	0.565656
Nlrc4	Intestine	4.1556	25.0889	21.9077	23.131	5.56384	13.6043	48.5201	20.2853	41.1466	186.289	47.9274	1.21522	2.13555	7.06904	58.7984	6.79161	15.5492	0.78504	1375.02	5.05235	0.288974	6.20962	59.5734	174.001	11.7813	26.9905	118.828	4.14814
Nlrp12	Liver	1.02344	0.743877	5.64066	1060.81	0.398159	4.79348	48.5801	4.02113	4.84657	0.534383	42.6852	1.00229	1.17307	0.981632	31.175	0.0763008	1.86858	0.592924	5.12897	1.49653	0.136473	2.81732	0.0358399	18.8851	2.09693	5.02581	3.85227	0
Nlrp2	Ovary	0.460682	0	0.413033	0.0045746	0	0.0318146	1.26552	35.0264	0.799207	0.0881068	0.214555	0	0	0	0.404849	0	0.153519	1.41902	1.21449	0.0314802	0	0	0	0	0.119959	0	0	0
Nlrp4b	Ovary	0.0092978	0	0.242571	0.0539184	0.340695	0.223165	1.89828	52.8601	0.0321037	0	6.21635	0	0	0.683467	0	0.103017	0.0207775	0.021483	3.40056	0	0	0	0	0	0	0	0	0
Nlrp5	Ovary	0.332212	0.541001	1.16946	0.309884	1.06459	0.333288	0.659842	654.079	18.162	35.0419	4.64446	0.147836	0	1.12969	0	0	0.103974	1.34162	0.519996	0	0.0479906	0.0772644	6.11974	0	0.311208	0.186141	0	0
Nlrp9a	Ovary	0.236018	0	0	0.0729025	0	0.14776	0	31.5711	0.015355	0	0.933346	0	0	0	0	0	0.0259965	0	2.44435	0.039893	0	0	2.28818	0	0	0	0	0
Nlrp9c	Ovary	0.035174	0	0	0	0	0.0570769	0	32.8799	0.173934	1.1106	1.11853	0	0	0.800087	0.404849	0	0.00621988	0	3.21096	0	0	0	0	0	0	0	0	0
Nmb	Olfactory	48.1197	26.3738	68.4342	15.5972	38.824	129.791	73.7046	41.0137	113.416	81.5547	107.801	1196.67	60.2032	74.4125	32.5324	44.2099	52.0788	47.9873	27.6043	34.415	7.19904	96.2957	58.0729	87.9499	110.85	42.4402	39.708	43.9326
Nmu	Stomach	0.667319	0.0676252	0.241351	0.0749046	6.49448	25.6733	2.81434	1.627	4.10839	21.5362	13.9171	0.808729	0	0	2.85901	0	0.0385629	0.351944	28.6631	60.8276	0.17208	0.28239	0	0.0722398	0.470236	0.558424	462.272	0.188552
Nobox	Ovary	0.328506	2.29926	1.31718	0.560094	0.613053	0.405744	0.251133	169.178	19.7658	1.68781	2.95785	0.70754	0.336162	0.533391	1.05362	0.0763008	0.257878	0.665052	1.00387	20.3174	0.418771	0.185291	2.51016	0.288959	1.18702	0.372282	0	0.942759
Nodal	Embryo	6.6147	0.743877	12.0383	23.9872	1.5801	2.67019	11.4469	1.5585	1.48446	0.0440534	588.901	3.68919	5.38901	1.09543	5.8981	0.616183	3.71964	0.700127	2.14498	0.974662	0.204658	7.76007	0.872621	6.10906	1.46347	2.97826	4.74125	0.942759
Noto	Ovary	0.408991	0	0.0823386	1.48276	0.087568	0.237508	5.07067	54.6219	0.896093	0.480056	9.4641	0.186855	0	0.195567	3.31458	0.0909723	0.459213	3.31547	0.293348	1.32824	0	0	0.898632	7.51208	1.12044	0	0	0
Nox4	Kidney	21.2264	60.5245	259.736	643.846	133.437	88.0469	12.9653	30.3192	38.5069	22.6803	59.1992	2.14773	0.412011	31.7784	860.616	173.842	28.513	3.89527	10.2611	117.265	351.669	66.7267	6047.41	7.88372	1.07367	115.035	13.3348	90.3163
Npas3	Ear	408.794	6.89777	20.7077	5.09266	180.069	307.641	31.575	35.8145	37.9446	87.4866	150.559	179.758	177.943	1.67912	3.04196	22.1974	9.57875	68.5636	7.04666	3204.49	147.822	4.61991	15.1822	20.0609	3.32277	26.8043	7.11188	73.5352
Npb	Stomach	9.9811	5.20714	11.5293	15.7046	7.22921	36.986	6.11962	17.5566	17.7138	49.8859	7.92521	11.7476	5.95772	4.07828	8.65166	11.5957	6.89551	10.6263	21.9271	4.69697	1.83135	2.99819	28.229	29.8855	8.63567	26.8043	1015.81	20.9293
Npc1l1	Intestine	22.7762	7.70927	24.1391	2.68014	4.88294	10.9802	1.36942	16.3696	9.68129	34.0076	25.3093	46.3233	14.0722	7.31694	6.06897	1.31256	11.424	26.0014	24821.4	3.6672	0.557181	52.9963	4.90631	8.86461	3.46339	22.8954	450.715	17.5353
Npffr2	Olfactory	2.49414	0.13525	1.25117	0.195872	0.131544	1.35177	0	1.24238	2.0752	0.762151	1.11886	79.5227	0.0700142	0	7.2377	0	0.100619	0.244065	2.08592	11.889	0.473198	0	0.0358399	0	0.987153	0	0.592656	0
Nppa	Bloodvessel	12.0554	7.03302	5.69523	2.20428	18.8479	44.009	2.75453	4.30406	150.949	8.08822	16.8538	211.713	12.7546	1.99289	572.027	148546	12607.2	18.9233	1.48759	46.2373	8.44732	8.19733	377.09	12.6098	94.6946	5.58424	5.63024	6.03366
Nppc	Ear	53.3887	1.28488	114.44	0.378747	17.3752	52.9959	1.7949	292.101	11.857	5.17202	15.5514	28.7164	36.1253	0.765876	3.32711	6.49882	1.91123	3.91656	2.2819	1549.65	0.493414	10.569	1.28821	1.07315	1.95212	6.88722	11.2605	5.27945
Npy6r	Bladder	1.76386	1252.96	2.27019	0.0137238	0.0287321	2.12754	0	0	9.90127	20.173	0.135579	0	0.12388	0.266696	0	0.361263	0.0470123	5.58279	1.25424	0.741938	0.37634	1.0607	43.759	0.0722398	0	0	0	0
Nr1h5	Liver	0.617778	0.0676252	11.9638	132.058	0.816146	4.08069	3.16379	3.59015	9.62526	4.70282	19.845	0.0128443	0.0700142	0.266696	8.10018	1.17126	0.335563	1.28689	3.83141	0	0.0372363	0.731417	1.45739	0.0722398	0.0933623	0	0	0
Nr2e3	Eye	0.79401	1.082	0.336672	0.0150996	19.8567	0.77433	0.032003	4.41681	1.95119	0.213421	6.92208	1.10141	0	0.266696	0	0.281636	0.134858	8633.61	63.0117	0.0710493	0.179699	1.21382	61.9947	1.14539	1.36551	0	0	0
Nr5a1	Adrenalgland	3.46576	0.270501	2.38979	0.45069	1.44612	2.84769	1.29181	6770.52	2677.07	191.486	52.81	0.412242	0.131954	2.53338	0.346579	0.353645	1.06799	0.619574	5.9265	0	0	1.43412	74.4203	375.649	0.553569	0.558424	10.6678	45184.2
Nrk	Placenta	23.1173	8.18265	32752.9	35.7657	1551.56	61.9839	300.88	73.4395	1329.38	391.542	797.823	1.66078	0.0619402	2.07468	5.08916	1423.2	208.338	0.263354	3.53768	47.6136	557.054	8.88425	4.5475	1.07315	0.162581	6.51494	0.888985	2.82828
Nrl	Eye	7.56555	0	0.0470507	0.0564653	0.412525	7.74921	1.89828	1.11856	2.55824	3.68782	3.50498	16.0339	14.6335	0.533391	0.404849	0.167273	0.260814	22459	0.52806	1.44069	0.127086	0.212224	0.143906	1.15584	0.999289	0	0	0.188552
Nufip2	Ear	1405.82	1327.75	2663.54	1857.3	1695.6	1318.43	2730.49	1342.62	1372.89	2673.57	3499.11	796.954	1071.02	1355.84	1622.28	890.524	1206.49	2551.68	1775.81	19470.3	1359.68	1513.32	1519.58	1865.21	3817.83	1107.91	607.177	1172.6
Nup62cl	Placenta	5.31406	101.37	3932.25	9.33721	17.1897	3.25574	15.9168	36.4136	322.884	98.668	251.357	4.36597	6.55604	3.23776	15.1795	3.57825	1.36167	0.644621	2.2258	5.25839	44.9819	1.29385	5.60416	0.650158	2.03136	5.21195	5.63024	77.4948
Nxf3	Testis	3.16822	1.69063	6.88605	5.53428	0.266897	1.94782	4.77459	20.0066	1493.84	94.5498	40.905	1.22909	1.25177	0.442089	2.0794	35.3	1.15994	0.714698	0.545542	6.97961	1.02012	0.0676279	0.10752	0.361199	1.06033	0	3.25961	0.188552
Nxf7	Placenta	8.69677	4.26039	2606.15	1.73206	2.0545	0.693659	7.23467	1.47895	4.39978	270.924	328.482	34.1876	0.73786	0.462263	6.91071	22.1552	1.03206	0.290212	63.4005	0.0314802	6.84166	0.0763893	0.588401	0.650158	1.28528	26.8043	1.77797	0
Nxnl1	Eye	1.95664	1.14963	1.60405	2.28387	0.599284	1.98891	1.21684	8.2214	13.331	10.9565	32.3868	2.11541	4.0281	44.498	7.12131	4.81812	2.05107	5331.83	2.46266	0.724258	0.163071	6.55594	15.0299	17.3054	56.586	34.6223	5.92656	254.734
Nxnl2	Eye	3.48319	26.8472	22.161	1.48119	30.6599	5.67764	12.5888	135.405	224.792	48.9142	14.9283	6.81931	1.20733	0.735761	6.53749	22.6173	3.34978	1470.87	32.3815	31.703	6.35584	1.32232	9.17615	15.6961	2.99647	24.0122	99.27	7.16497
Oas1d	Ovary	0.256645	0	5.10906	0	0.100562	0.411152	1.27606	198.237	0.19214	0.0440534	12.4882	0.337734	0	0	0.114157	0.103017	0.0472244	0.0263086	3.85444	3.33078	0	0	0	0	1.49987	0.186141	0.296328	0.188552
Oas3	Intestine	4.42796	22.9249	29.1089	123.977	1.57001	24.2332	555.122	57.1904	168.949	2.27444	34.2683	14.2397	0.651091	11.7667	61.0067	24.412	13.6806	2.69304	3937.46	6.92406	0.686714	20.8298	102.978	621.633	489.602	354.785	365.373	79.946
Oasl2	Intestine	107.818	470.806	732.135	288.142	20.0031	345.873	631.828	576.544	188.626	165.944	58.0393	102.827	30.6944	158.167	623.014	603.317	207.186	217.35	6099	27.8793	41.5914	120.265	398.935	329.001	411.916	360.183	121.791	126.895
Obox1	Ovary	0.038294	0	0	0	0	0	0	59.3186	0.00522804	0	0.0782893	0	0	0	0	0	0	0	0	0	0	0	0	0	0	0	0	0
Obox2	Ovary	0	0	0	0	0	0.0673172	0	128.395	0	0	0	0	0	0	0	0	0.0166086	0	0.728692	0	0	0	0	0	0.0155604	0	0	0
Obox5	Ovary	0.138976	0	0.242571	0	0	0.0677815	0	71.3646	0.00926681	0.0783899	0.451379	0	0	0	0	0	0.0352683	0	0.242897	0	0	0	0	0	0	0	0	0
Obp1a	Muscle	0.0361381	0	0	0	0	0.053472	0	0	0	0	0.0246777	0.363937	0	0	0	0	0	0	0.242897	0	0.0449943	1.91002	0	0	0	0	0	0
Oc90	Ear	2.15653	0.13525	0.679129	0.655182	0.334534	26.1154	0.0863401	0.813498	1.35004	2.48169	5.60305	1.61069	0.325849	0.533391	0.586946	0.103017	0.943077	1.13609	0.856876	1436.66	0.0909336	0.148171	1.06327	0.794638	1.6887	0	0	0
Ocm	Ear	3.34285	0.0676252	10.482	0.282534	0.253902	0.6689	0.116231	3.72503	1.38324	3.83081	5.84714	1.69799	0.263909	0.435609	1.35259	0.205685	0.134068	0.496134	238.423	69182.4	0.0898493	0	0.0179199	1.07315	0.658585	0	0	0
Odf3l2	Muscle	5.95393	0.0676252	0.0235253	0.0458377	0.359151	2.26215	0	0.305062	0.707295	0.531512	0.550257	5.39858	5.01529	7.16639	0	0	0.147884	0.457707	2.5641	7.96619	0.165383	697.735	0.16128	0	0.703642	18.8003	0	0
Ofcc1	Ear	0.451727	0.743877	6.60524	0.0680335	2.17357	0.619125	2.55733	0.316127	0.35598	0.740402	9.5179	0	0.0700142	0.990012	0.155316	0.0763008	0.0333755	3.59259	0.242897	61.4346	1.06852	0	0.251426	0	0.177721	5.02581	0.296328	0
Olfm4	Intestine	23.1962	0.338126	2.99469	120.405	8.20905	10.8129	151.251	2.32564	1.38481	9.55959	1.27075	7.38782	97.895	0	5.27881	1.83544	0.867477	76.3304	3177.68	7.49609	0.236176	0.163357	236.714	2.66243	13.2094	7.63179	23.1136	0
Olfr101	Spleen	0.0956681	0.270501	0.242571	0	0	0.0646311	0.0472066	0.428879	0.0813236	0.270063	0.074033	0.847047	0	0.391135	0.0959738	0	0.195818	0	0.313528	0	0	0.0878568	0	4.65382	0.41254	0	0	0
Olfr1016	Intestine	0.0362023	0	0	0	0	0	0	0	0	0	0.046314	0	0	0	0	0	0.0207775	0	0.97159	0	0	0	0	0	0	0	0	0
Olfr1018	Intestine	0.0041129	0	0.377745	0.0194041	0.340695	0	0	0	0	0	0	0	0	0	0	0	0.0612829	0	2.18608	0	0	0	0	0	0	0	0	0
Olfr1022	Intestine	0.0703481	0	0	0.0643159	0	0	0	0	0	0	0.0432726	0	0	0	0	0	0.0122478	0	1.94318	0	0	0	0	0	0	0	0	0
Olfr1026	Embryo	0.0362023	0.0676252	0	0.150501	0	0	0	0	0.017618	0	3.446	0	0	0	0	0	0.00780742	0	0.485795	0	0	0	0	0	0	0	0	0
Olfr1028	Heart	0	0	0	0.0414904	0	0	0	0	0.0303861	0	0.0432726	0	0	0	0	0	0.694807	0	0	0	0	0	0	0	0	0	0	0
Olfr1032	Intestine	0.0195247	0	0	0.00888488	0	0	0	0	0.0719011	0	0.0174475	0	0	0	0	0	0.0304807	0	0.728692	0	0	0	0	0	0	0	0	0
Olfr1038-ps	Intestine	0	0	0	0	0	0	0	0	0.0104561	0	0.0709917	0	0	0	0	0	0.0397772	0	0.485795	0	0	0	0	0	0	0	0	0
Olfr1039	Intestine	0.035174	0	0	0	0	0	0	0	0	0	0.0163397	0	0	0	0	0	0.00621988	0	0.242897	0	0	0	0	0	0	0	0	0
Olfr1040	Intestine	0	0	0	0	0	0.0340987	0	0	0	0	0	0	0	0	0	0	0.0166086	0	1.45738	0	0	0	0	0	0	0	0	0
Olfr1049	Intestine	0	0	0	0	0	0	0	0	0	0	0	0	0	0	0	0	0.00621988	0	0.242897	0	0	0	0	0	0	0	0	0
Olfr1061	Intestine	0.035174	0	0	0	0	0	0	0	0	0	0	0	0	0	0	0	0.0311662	0	0.728692	0	0	0	0	0	0.0475802	0	0	0
Olfr1079	Intestine	0.0362023	0	0.496904	0	0.340695	0.0031094	0	0	0	0	0	0.482821	0	0	0	0	0	0	2.91477	0	0	0	0	0	0.454676	0	0	0
Olfr1093	Intestine	0.0362023	0	0	0	0	0	0	0	0	0	0.0216363	0.0256885	0	0	0	0	0.0124398	0	2.18608	0	0	0	0	0	0	0	0	0
Olfr1099	Intestine	0.07589	0	0	0	0	0.0332186	0	0	0	0	0	0	0	0	0	0	0	0	0.97159	0	0	0	0	0	0	0	0	0
Olfr1106	Intestine	0.109705	0	0	0	0	0	0	0	0	0	0	0.16068	0	0	0	0	0.0520663	0	0.97159	0	0	0	0	0	0	0	0	0
Olfr1111	Intestine	0.0356881	0	0	0	0	0	0	0	0	0	0	0.124363	0	0	0	0	0	0	1.70028	0	0	0	0	0	0	0	0	0
Olfr1130	Intestine	0.039346	0	0	0	0	0	0	0	0	0.135031	0	0	0	0	0	0	0	0	0.728692	0	0	0	0	0	0	0	0	0
Olfr1131	Intestine	0.0965916	0	0	0	0	0.00337328	0	0	0	0	0.0515581	0	0	0	0	0	0.0432891	0	0.728692	0	0	0	0	0	0	0	0	0
Olfr1143	Spleen	0	0	0	0.00888488	0	0.0340987	0	0	0	0	0.0246777	0	0	0	0	0	0.00621988	0	0	0	0	0.0927681	0	1.07315	0	0	0	0
Olfr1148	Intestine	0.035174	0	0	0	0	0	0	0	0	0	0	0	0	0	0	0	0	0	0.728692	0	0	0	0	0	0	0	0	0
Olfr115	Olfactory	0.159289	0	0.0117627	0	0	0.222936	0	0.21444	0.0996036	0.213421	0.107978	4.03497	0	0	0	0	0.00621988	0	0.242897	0	0	0.762292	0	0	0	0	0	0
Olfr1151	Intestine	0.035174	0	0	0	0	0	0	0	0	0	0.0493554	0	0	0	0	0	0.00621988	0	0.728692	0	0	0	0	0	0	0	0	0
Olfr1152	Intestine	0	0	0	0.20442	0	0.0332186	0	0	0	0	0	0	0	0	0	0	0	0	2.67187	0	0	0	0	0	0	0	0	0
Olfr1155	Intestine	0.035174	0	0	0	0	0	0	0	0	0	0.0709917	0.0385328	0	0	0	0	0.0124398	0	0.728692	0	0	0	0	0	0	0	0	0
Olfr1158	Intestine	0	0	0	0.084474	0	0	0	0	0.0116912	0	0.0246777	0	0	0	0	0	0.0124398	0	0.485795	0	0	0	0	0	0	0	0	0
Olfr116	Olfactory	0.168136	0	0	0	0	0.0340987	0	0	0.0606209	0.213421	0.0709917	7.34716	0	0	0.404849	0	0.00621988	0	1.21449	0	0	0	0	0	0.454676	0	0	0
Olfr1161	Intestine	0.0420366	0	0	0.150501	0	0	0	0	0	0	0.0490402	0	0	0	0.404849	0	0	0	2.42897	0	0	0	0.293571	0	0.0155604	0	0	0
Olfr1166	Intestine	0.00560031	0	0.0117627	0	0	0	0	0	0.00848282	0	0	0	0	0	0	0	0	0	1.94318	0	0	0	0	0	0	0	0	0
Olfr1167	Intestine	0.00102823	0	0	0	0	0	0	0	0	0	0.0246777	0.0128443	0	0.150076	0	0	0.0177	0	1.70028	0.039893	0	0	0	0	0	0	0	0
Olfr1179	Intestine	0.0703481	0	0	0	0	0.0728341	0	0	0	0	0	0.111519	0.0700142	0	0	0	0	0	1.45738	0.039893	0	0	0	0	0	0	0	0
Olfr118	Embryo	0.0606843	0	0.242571	0	0	0	0	0	0	0	10.3697	0.111519	0	0	0	0	0.0394371	0	0.728692	0	0	0	0	0	0	0	0	0
Olfr1183	Intestine	0.0703481	0	0.0117627	0	0.014366	0	0	0	0.00522804	0	0	0	0	0	0	0	0	0	0.485795	0	0	0	0	0	0	0	0	0
Olfr1184	Intestine	0	0	0	0	0.014366	0	0	0	0	0	0.0437978	0	0	0	0	0	0.0644615	0	2.42897	0	0	0	0	0	0	0	0	0
Olfr1186	Intestine	0.0703481	0	0	0	0	0	0	0	0.124884	0	0	0	0	0.266696	0	0	0	0	1.94318	0	0	0	0	0	0	0	0	0
Olfr1188	Intestine	0.0744255	0	0	0	0	0.0287323	0	0	0.174837	0	0.0216363	0	0	0	0	0	0.0486405	0	1.45738	0	0	0	0	0	0	0	0	0
Olfr1189	Testis	0.00102823	0	0	0	0	0	0	0	0.564232	0	0.095881	0	0	0	0	0	0.00621988	0	0	0	0	0	0	0	0	0	0	0
Olfr119	Embryo	0.0130236	0	0	0.0320055	0	0	0	0	0	0	1.50565	0	0	0	0	0	0.0373193	0	0.242897	0	0	0	0	0	0	0	0	0
Olfr1193	Intestine	0	0	0	0	0.014366	0	0	0	0	0	0	0	0	0	0	0	0.0124398	0	0.242897	0	0	0	0	0	0	0	0	0
Olfr1196	Intestine	0	0	0	0	0	0	0	0	0.0694831	0	0.0731944	0	0	0	0	0	0.00621988	0	0.485795	0	0	0	0	0	0	0	0	0
Olfr120	Intestine	0.00489657	0	0	0	0	0.0340987	0	0	0	0	0.0389644	0.0128443	0	0	0	0	0.013393	0	0.485795	0	0	0	0	0	0	0	0	0
Olfr1202	Intestine	0	0	0	0	0	0	0	0	0.017618	0	0.0274038	0	0	0	0	0	0.0203284	0	0.485795	0	0	0	0	0	0	0	0	0
Olfr1204	Intestine	0.035174	0	0	0.0539184	0	0.0340987	0	0	0	0	0.0216363	0	0	0	0	0	0.00621988	0	1.21449	0	0	0	0	0	0	0	0	0
Olfr1206	Embryo	0.20534	0	0	0	0	0.0317179	0.632759	0	0	0	8.14921	0	0	0	0	0	0.0124398	0	1.21449	0	0	0.1572	0	0	0	0	0	0
Olfr1208	Intestine	0	0	0	0	0	0.00337328	0	0	0	0	0.0246777	0	0	0	0	0	0.0140273	0	0.97159	0	0.0730783	0	0	0	0	0	0	0
Olfr1209	Intestine	0.0388094	0	0	0	0	0	0	0	0	0	0.0216363	0	0	0	0	0	0.018761	0	0.728692	0	0	0.086288	0	0	0	0	0	0
Olfr1214	Embryo	0	0	0	0	0	0.0340987	0	0	0	0	2.89566	0	0	0	0	0	0	0.151801	0.485795	0	0	0	0	0	0	0	0	0
Olfr1225	Intestine	0	0	0	0	0	0	0	0	0.158638	0	0	0	0	0	0	0	0.0166086	0	0.97159	0	0	0	0	0	0	0	0	0
Olfr1239	Intestine	0.035174	0	0	0	0	0	0	0	0	0	0	0	0	0	0	0	0.00621988	0	0.242897	0	0	0	0	0	0	0	0	0
Olfr1241	Intestine	0.016395	0	0	0	0	0	0	0	0	0	0.0216363	0	0	0	0	0	0.0124398	0	0.242897	0	0	0	0	0	0	0	0	0
Olfr1249	Intestine	0	0	0	0	0	0	0	0.101687	0.0106121	0	0.0432726	0	0	0	0	0	0.00621988	0	0.728692	0	0	0	0	0	0	0	0	0
Olfr1250	Ovary	0.0356881	0	0	0	0	0.00674656	0	7.7372	0.316046	0	0.0955385	0.0128443	0	0	0	0.0909723	0.00638902	0	0.485795	0	0	0	0	0	0	0	0	0
Olfr1253	Intestine	0.00159941	0	0	0	0	0.0408452	0	0	0	0	0	0	0	0	0	0	0.0186596	0	0.97159	0	0	0	0	0	0	0	0	0
Olfr1265	Intestine	0.0753086	0	0	0	0	0	0	0	0.0999071	0	0.0709917	0	0	0	0	0	0.00934536	0	0.728692	0	0	0	0	0	0	0	0	0
Olfr1286	Intestine	0.0399205	0	0	0	0	0	0	0	0.0661482	0	0	0	0	0	0	0	0.00621988	0	1.21449	0	0	0	0	0	0	0	0	0
Olfr1287	Intestine	0.035174	0	0	0	0	0.0340987	0	0	0	0.0783899	0.150551	0	0	0	0	0	0.0119561	0	1.45738	0	0.0461522	0	0	0	0	0	0	0
Olfr1290	Mouth	0.00257056	0	0	0	0	0	0	0	0.0249768	0	0.0890732	0.0128443	0	0.266696	0	0	0	0	0	0	1.4258	0	0.143906	0	0	0	0	0
Olfr1297	Embryo	0.308423	0	0	0	0	0.0374719	0	0	0	0	7.23915	0.162896	0	0	0.404849	0	0.0118902	0	0.728692	0	0	0	0	0	0	0	0	0
Olfr1307	Brain	0.035174	0	0	0	0	0	0	0	0	0	0	0	0	0	0	0	0.00621988	0	0	0	0	0	0	0	0	0	0	0
Olfr131	Olfactory	0.0320378	0.13525	0.0117627	0	0	0.0332186	0	0	0.160658	0	0.0888512	1.34648	0	0	0.0388951	0	0.0345834	0	0.242897	0.0314802	0	0	0	0	0	0	0	0
Olfr1312	Intestine	0.000392874	0	0	0	0	0.0340987	0	0	0.00522804	0	0.245787	0	0	0.266696	0	0	0.0124398	0	2.67187	0	0	0	0	0	0	0	0	0
Olfr1313	Intestine	0.00489657	0	0	0	0	0.0681973	0	0	0	0	0.0268804	0	0	0	0	0	0	0	0.97159	0	0.0449981	0	0	0	0	0	0	0
Olfr1317	Mouth	0.025266	0.202876	0	0	0.369427	0.025403	0	0	0	0.16058	0.0709917	0	0	0.266696	0	0	0	0	0.485795	0	3.47711	0	0.195167	0	0	0	0	0
Olfr1318	Mouth	0.113816	0.473376	0.035288	0	0.258588	0.209211	0	0	0.131638	0.284924	0.077706	0	0	0	0.443744	0	0.0471584	0	0.0171008	0.313822	20.9992	0	2.41237	0	0.0311208	0	0	0
Olfr132	Intestine	0.00102823	0	0	0	0	0.109127	0	0	0	0	0	0	0	0	0	0	0	0	0.728692	0	0	0	0	0	0	0	0	0
Olfr1320	Placenta	0.0136675	0	0.377745	0.0305556	0	0	0	0	0	0	0.0246777	0	0	0	0	0	0	0	0	0	0	0	0	0	0	0	0	0
Olfr1321	Intestine	0	0	0	0	0	0	0	0	0	0	0	0.0256885	0	0	0	0	0.00621988	0	0.485795	0	0	0	0	0	0	0	0	0
Olfr1323	Embryo	0	0	0	0	0	0	0	0	0.0935252	0.483484	2.48934	0.111519	0	0	0	0	0.00621988	0	0.485795	0	0	0	0	0	0	0	0	0
Olfr133	Embryo	0.0703481	0	0	0	0	0	0	0	0	0	5.81295	0.0128443	0	0	0	0	0.00780742	0	0	0	0	0	0	0	0	0	0	0
Olfr1335	Intestine	0	0	0	0.0305556	0	0	0	0	0.00522804	0	0.0762358	0	0	0	0	0	0.0186596	0	0.485795	0	0	0	0	0	0	0	0	0
Olfr1339	Olfactory	0.112737	0	0	0	0	0	0	0	0	0	0.120872	0.842085	0	0	0	0	0.0166086	0	0	0	0	0	0	0	0.0155604	0	0	0
Olfr1341	Bonemarrow	0.0490805	0.0676252	0	0	0.014366	0.0681973	0.632759	0.101687	0.0318788	0	0.0493554	0.111519	0	0	0	0	0.0119561	0	0	0	0	0	0	0	0.0622415	0	0	0
Olfr1342	Lung	0.247243	0.0676252	0.612998	0	1.37761	0.20718	0.00885354	0	0.0224813	0	0.287592	0.363937	0	0	38.2943	0	0.0160552	0	0.736355	0	0	0	0.143906	1.72331	0.0466811	1.67527	0	0
Olfr1347	Teeth	0.134295	0	0	0.0320055	0.0430981	0.0126744	0	0.101687	0.233936	0.135031	0.140281	0	2.76051	0	0	0	0.00621988	0.0675934	0.485795	0	0	0	0	0	0	0	0	0
Olfr1348	Embryo	0.0487528	0	0.0117627	0	0	0.00337328	0	0	0.0905217	0	3.1904	0	0.201968	0	0	0	0.0124398	0.0624752	0	0	0	0	0	0	0	0	0	0
Olfr135	Intestine	0.105522	0	0	0	0	0.0332186	0	0	0	0	0.0493554	0	0	0	0	0	0.0113543	0	1.21449	0	0	0	0	0	0	0	0	0
Olfr1354	Embryo	0.00102823	0	0	0	0	0.00308231	0	0	0	0	1.63946	0.0128443	0	0	0	0	0	0	0	0.039893	0	0	0	0	0	0	0	0
Olfr1359	Testis	0	0	0	0.0305556	0	0	0	0	4.28924	0	0	0	0	0.266696	0	0	0	0	0	0	0	0	0	0	0	0	0	0
Olfr137	Intestine	0	0	0	0	0	0	0	0	0.0749303	0	0.0668029	0	0	0	0	0	0.0290484	0	1.21449	0	0	0	0	0	0	0	0	0
Olfr1371	Muscle	0.0366521	0	0.035288	0.125492	0.175136	0.205157	0	0.203375	0.145372	1.14605	0.396416	0.0256885	0.274222	0	0	0	0.352583	0	0	0.0311563	0	7.37756	0.0358399	0	0.27639	0	0	0
Olfr1373	Muscle	0.223044	0.0676252	0	0.183087	0	0.0405813	0.0171996	0.101687	0.034967	0.402223	0.119508	0.139507	0	0	0.0570787	0.0983757	0.464541	0.0675934	0.0630032	0	0	2.81576	0	0	0.107493	0	0	0
Olfr1382	Embryo	0.0470237	0	0	0	0	0.0374719	0	0	0.025821	0	0.427191	0	0	0	0	0	0.00623088	0	0	0	0	0	0	0	0.0311208	0	0	0
Olfr1388	Mammarygland	0.00502866	0	0	0.0437782	0	0.0129654	0	0.305062	0.182872	0.213421	0.081209	0	0	0	0	0	0.0403818	0	0	0.364186	0.0449943	0	0	0	0	2.79212	0	0
Olfr1402	Adipose	0.0161529	0	0	0	0	0.0374719	0	0	0	0	0.046314	0	0	0.266696	0	0	0.0263235	0	0	0	0	0	0	0	0.0155604	0	0	0
Olfr1404	Intestine	0.0391076	0	0	0.00205943	0	0.00337328	0	0	0	0	0.046314	0	0	0	0	0	0.00621988	0	1.45738	0	0	0	0	0	0.0216389	0	0	0
Olfr1408	Intestine	0.0092035	0	0	0	0	0.031454	0	0	0.0808386	0	0	0	0	0	0	0	0.0269974	0	0.97159	0	0	0	0	0	0	0	0	0
Olfr1411	Olfactory	0.00102823	0	0	0	0	0	0	0	0.0104561	0	0.046314	0.635612	0	0	0	0	0	0	0.0797431	0	0	0	0	0	0.0466811	0	0	0
Olfr1414	Embryo	0.232225	0	0	0	0.014366	0.0681973	0	0	0.00286931	0	4.9725	0.363937	0	0	0	0	0.0767564	0.0248267	0	0	0	0	0	0	0.0311208	0	0.296328	0
Olfr1425	Embryo	0.00515435	0.13525	0.0117627	0.248198	0	0.0749439	0	0	0.0546206	0	5.83996	0.475456	0	0	0	0	0.0563053	0	0.0576459	0	0	0	0	0	0	0	0	0
Olfr1436	Intestine	0.0381462	0	0	0	0	0	0	0	0	0	0.0174475	0	0	0	0	0	0	0	0.242897	0	0	0	0	0	0	0	0	0
Olfr1437	Intestine	0.0380616	0	0	0.0305556	0	0.0287323	0	0	0.00678732	0	0	0	0	0	0	0	0	0	0.728692	0	0	0	0	0	0	0	0	0
Olfr1450	Embryo	0.0749929	0	0	0.0437782	0	0	0	0	0.00203954	0	9.39852	0	0	0	0	0	0	0	0.728692	0	0	0	0	0	0.454676	0	0	0
Olfr1451	Intestine	0.035174	0	0	0.0539184	0	0	0	0	0	0	0	0	0	0	0	0	0.0328435	0	0.985033	0	0	0	0	0	0	0	0	0
Olfr1453	Intestine	0	0	0	0	0	0	0	0	0	0	0.0246777	0	0	0	0	0	0.0321739	0	0.728692	0	0	0	0	0	0	0	0	0
Olfr1454	Intestine	0.00102823	0	0	0	0	0	0	0	0	0	0	0	0	0	0	0	0.00585004	0	0.242897	0	0	0	0	0	0	0	0	0
Olfr1459	Intestine	0	0	0	0	0	0	0	0	0.0116912	0	0.0221614	0.139507	0	0	0	0	0.00621988	0	0.728692	0	0	0	0	0	0	0	0	0
Olfr1461	Intestine	0.035174	0	0	0.150501	0	0	0	0	0	0	0.0216363	0	0	0	0	0	0.00621988	0	1.70028	0	0	0	0	0	0	0	0	0
Olfr1463	Intestine	0.0232367	0	0	0	0	0	0	0	0	0	0	0.153449	0	0	0	0	0.0116073	0	1.45738	0	0	0	0	0	0	0	0	0
Olfr1465	Embryo	0.200844	0	0	0	0	0	0	0	0	0	4.34349	0	0	0	0	0	0	0	0.728692	0.0311563	0	0	0	0	0	0	0	0
Olfr1466	Intestine	0.035174	0	0	0	0	0	0	0	0	0	0.0216363	0	0	0	0	0	0	0	2.18608	0.0913096	0	0	0	0	0	0	0	0
Olfr1467	Intestine	0	0	0	0	0	0	0	0	0	0	0	0	0	0.150076	0	0	0.0124398	0	1.45738	0	0	0.0338139	0	0	0	0	0	0
Olfr1471	Intestine	0	0	0	0.0611113	0	0	0	0	0.00848282	0.213421	0	0	0	0	0	0	0.0124398	0	1.21449	0	0	0	0	0	0.0311208	0	0	0
Olfr148	Intestine	0	0	0	0	0.0287321	0.0126202	0	0	0.0264777	0	0.0493554	0	0	0	0	0	0.0190967	0	0.485795	0	0	0	0	0	0.0155604	0	0	0
Olfr1480	Intestine	0	0	0	0.0539184	0	0	0	0	0	0	0.0216363	0	0	0	0	0	0.0531972	0	0.97159	0	0	0	0	0	0	0	0	0
Olfr1487	Embryo	0.035174	0	0	0	0	0.0374719	0	0	0	0	1.65211	0.26387	0	0	0	0	0.0217778	0	0.242897	0	0	0	0	0	0	0	0	0
Olfr1500	Embryo	0.035174	0	0	0	0	0	0	0	0	0	6.44613	0.0128443	0	0	0	0	0.0269974	0	0.485795	0	0	0	0	0	0.0155604	0	0	0
Olfr1501	Intestine	0.0386066	0	0	0	0	0	0	0	0	0	0	0	0	0	0	0	0	0	1.70028	0	0	0	0	0	0.0155604	0	0	0
Olfr1511	Embryo	0.696485	0	0	0	0	0.590677	0	0	0.0270362	0.200833	4.10628	0.26565	0.0619402	0	0	0	0.047708	0.117663	0	0	0.0898493	0	0	0	0	0	0	0
Olfr1532-ps1	Intestine	0.0703481	0	0	0	0	0	0	0	0.00848282	0	0	0	0	0	0	0	0	0	0.662078	0	0	0	0	0	0	0	0	0
Olfr16	Liver	0.0537936	0.270501	0.0117627	2.58868	0.340695	0.155314	0	0	0.179205	0	0.0390838	0	0.0619402	0	0	0	0.00621988	0	0.485795	0	0	0.187011	0	0	0	0	0	0
Olfr167	Intestine	0.22108	0	0	0	0	0	0	0	0.0499536	0	0	0	0	0	0	0	0.0301523	0	2.01187	0	0	0	0	0	0	0	0	0
Olfr171	Lung	0.00451642	0	0.324909	0	0	0	0	0	0.0104561	0	0	0.0256885	0	0	3.10997	0	0.0269974	0.021483	0.242897	0	0	0	0	0	0	0	0	0
Olfr199	Sperm	0.0469139	0.405751	0	0	0	0.0802851	0	0	6.18189	45.0512	1.34965	0	0	0	0	0	0.0388837	0.0263086	0.242897	0	0	0.0742108	0	0	0	0	0	0
Olfr2	Intestine	0.035174	0	0	0	0	0	0	0	0.0701809	0	0.0914806	0	0	0	0	0	0.139871	0	1.70028	0.039893	0	0	0	0	0	0	0	0
Olfr202	Intestine	0.035174	0	0	0.0402577	0	0	0	0	0.00893806	0	0.0216363	0	0	0	0.404849	0	0.049509	0	2.42897	0	0	0	0	0	0	0	0	0
Olfr204	Embryo	0	0	0	0	0	0	0	0	0	0	2.89566	0.0256885	0	0	0	0	0	0	0.485795	0	0	0	0	0	0	0	0	0
Olfr211	Embryo	0.000392874	0	0	0.00205943	0	0.0062188	0	0	0	0	4.36817	0.478338	0	0	0	0	0.0103887	0.0248267	0.0134432	0	0	0	0	0	0	0	0	0
Olfr243	Thymus	0	0	0	0.0760259	0	0.0287323	0	0	0.0548624	0	0	0	0	0	0	0	0	0	0	0	0	0	0	0	0.454676	0	0	0
Olfr247	Testis	0	0	0	0	0	0	0	0	0.00951905	0	0	0	0	0	0	0	0	0	0	0	0	0	0	0	0	0	0	0
Olfr291	Intestine	0.0471967	0	0	0	0.0657721	0.0886732	0	0	0.191003	0.0783899	0.0639056	0	0	0	0	0	0.00621988	0	0.97159	0	0	0	0	0	0	0	0	0
Olfr295	Embryo	0.17587	0	0	0	0	0	0	0	0	0	2.99329	0	0	0	0.404849	0	0.0228285	0	0.242897	0	0	0	0	0	0	0	0	0
Olfr299	Intestine	0	0	0	0	0	0.0031094	0	0	0.0410666	0	0.0474399	0	0	0	0	0	0.0103887	0	1.45738	0	0	0	0	0	0	0	0	0
Olfr307	Embryo	0.079767	0.0676252	0	0	0.014366	0	0	0	0.229297	0.640264	3.65979	0	0	0	0	0	0.00621988	0	0.485795	0	0	0	0	0	0.0155604	0	0	0
Olfr310	Intestine	0	0	0	0.150501	0	0	0	0	0.0923934	0.135031	0	0	0	0	0	0	0.00621988	0	1.21449	0	0	0	0	0	0	0	0	0
Olfr32	Olfactory	0.332242	0	0	0	0	0.301327	0	0.316127	0.683107	0.505233	0.516577	6.30673	0	0	0	0	0.0248795	0	0.728692	0.106727	0	0	0.177247	0	0.470236	0	0	0
Olfr332	Embryo	0.265432	0	0	0	0.383793	0.0233491	1.26552	0	0.396482	0.653955	12.2056	1.38314	0	0	0	0	0.0166086	0	0	0.372701	0	0.212224	0	0	0.0933623	0	0	0.377104
Olfr339	Intestine	0.0149039	0	0.0235253	0.0305556	0	0	0	0	0	0	0.11972	0	0	0	0	0	0.00621988	0	0.728692	0	0	0	0	0	0	0	0	0
Olfr346	Intestine	0.105522	0	0	0	0	0	0	0	0	0	0.0246777	0	0	0	0	0	0	0	0.97159	0	0	0	0	0	0	0	0	0
Olfr352	Intestine	0.17587	0	0	0	0	0	0	0	0	0	0.0679503	0	0	0	0	0	0.0260036	0	1.45738	0	0	0	0	0	0	0	0	0
Olfr354	Intestine	0.035174	0	0	0	0	0	0	0	0	0	0.0328261	0	0	0	0	0	0.00621988	0	0.97159	0	0	0	0	0	0	0	0	0
Olfr355	Intestine	0	0	0	0.0611113	0	0.0340987	0	0	0	0	0.0246777	0	0	0	0	0	0	0	0.485795	0	0	0	0	0	0	0	0	0
Olfr356	Embryo	0	0	0	0	0	0.0340987	0	0	0	0	0.297995	0	0	0	0	0	0.0388837	0	0	0	0	0	0	0	0	0	0	0
Olfr357	Sperm	0.035174	0	0	0	0	0.00337328	0	0	0.589838	3.76773	0.199112	0	0	0	0	0	0	0	0.242897	0.142099	0	0	0	0	0	0	0	0
Olfr358	Intestine	0	0	0	0	0	0.0283065	0	0	0.0494384	0	0.074033	0	0	0	0	0	0	0	1.21449	0	0	0	0	0	0	0	0	0
Olfr371	Embryo	0.00194996	0	0.035288	0	0.0588359	0	0	0	1.20994	1.01102	6.71403	0	0	0	0	0	0.04975	0	0.485795	0	0	0.0294946	0	0	0	0	0	0
Olfr373	Embryo	0.0613517	0	0	0	0.014366	0.0402904	0	0	0.675241	0	6.63588	0.337734	0	0	0	0	0.047708	0	0	0	0	0.0676279	0.0179199	0.0722398	0.0817552	0	0	0
Olfr376	Embryo	0.0780597	0	0	0.279548	0.0588359	0.0283446	0	0	0.676096	0.0783899	3.58544	0.603076	0	0	0	0	0	0	0.242897	0	0	0	0	0	0.0155604	0	0	0
Olfr380	Intestine	0.0063635	0	0	0	0	0	0	0	0	0	0.0715168	0.0642213	0	0	0	0	0	0	0.485795	0	0	0	0	0	0.0155604	0	0	0
Olfr384	Intestine	0.105522	0	0	0	0	0	0	0	0	0	0.12529	0	0	0	0	0	0	0	0.728692	0	0	0	0	0	0	0	0	0
Olfr389	Intestine	0.00705691	0	0	0	0.340695	0.0574645	0	0	0.141684	0.405094	0	0	0	0	0	0	0.0382998	0	4.85795	0	0	0	0	0	0	0	0	0
Olfr394	Intestine	0.00687761	0	0	0	0	0.0566892	0	0	0.154722	0.135031	0.0216363	0.0128443	0	0	0	0	0.0124398	0	1.45738	0	0	0	0	0	0	0	0	0
Olfr399	Intestine	0	0	0	0	0	0	0	0	0	0	0.0895867	0.139507	0	0	0	0	0.00621988	0	0.97159	0	0	0	0	0	0	0	0	0
Olfr401	Intestine	0.00508619	0	0	0	0	0	0	0	0	0	0.0216363	0	0	0	0	0	0	0	0.242897	0.0314802	0	0	0	0	0	0	0	0
Olfr453	Intestine	0	0	0	0	0	0.0340987	0	0	0	0	0	0	0	0	0	0	0.0103887	0	1.21449	0	0	0	0	0	0.0788062	0	0	0
Olfr470	Embryo	0.308733	0	0	0	0	0	0	0	0.0231077	0.348453	11.4839	0	0	0	0	0	0.0269974	0	0	0	0	0	0	0	0	0	0	0
Olfr476	Intestine	0.035174	0	0.0235253	0	0	0	0	0.101687	0.0184022	0	0.178725	0	0	0	0	0	0.0124398	0	1.70028	0	0	0	0	0	0	0	0	0
Olfr482	Intestine	0.0703481	0	0	0	0	0	0	0	0.00286931	0	0	0	0	0	0	0	0.0186596	0	0.485795	0	0	0	0	0	0	0	0	0
Olfr485	Embryo	0.105522	0	0	0	0	0	0	0	0.030885	0.0783899	11.6336	0	0	0	0	0	0	0	0.242897	0	0	0	0	0	0	0	0	0
Olfr486	Intestine	0	0	0	0	0	0	0	0	0.0104561	0	0.0216363	0	0	0	0	0	0.00621988	0	0.242897	0	0	0	0	0	0	0	0	0
Olfr498	Intestine	0.0356881	0	0	0	0	0	0	0	0	0	0.0216363	0	0	0	0	0	0.00621988	0	1.21449	0.0314802	0	0	0	0	0	0	0	0
Olfr5	Teeth	0.119096	0	0.0117627	0	0.0861962	0.0393832	0	0.305062	0.372153	0	0.311589	0	2.04282	0	0	0	0.0414881	0.158938	0	0	0	0	0	0	0.0155604	0	0	0
Olfr502	Intestine	0.00205645	0	0	0	0	0	0	0	0	0	0.0216363	0	0	0	0	0	0.0221341	0	0.97159	0	0	0	0	0	0	0	0	0
Olfr503	Embryo	0.0380145	0	0	0	0	0.0396155	0.632759	0	0	0	4.31173	0	0	0	0	0	0.00621988	0	0.31685	0	0	0	0	0	0	0	0	0
Olfr508	Intestine	0.000514113	0	0	0	0	0	0	0	0.00810597	0	0.0246777	0	0	0	0	0	0.0322164	0	1.70028	0	0.0898493	0	0	0	0	0	0	0
Olfr51	Intestine	0.00340421	0	0	0	0	0.0287323	0	0	0.00860792	0	0.046314	0	0	0	0	0	0.0166086	0	0.485795	0	0	0	0	0	0	0	0	0
Olfr512	Intestine	0.0333246	0	0	0	0	0	0	0	0.0423349	0.0881068	0.0221614	0	0	0	0	0	0	0	0.728692	0	0	0	0	0	0	0	0	0
Olfr514	Intestine	0.000785748	0	0	0	0	0	0	0	0.0137109	0	0.0216363	0	0	0	0	0	0.0269974	0	1.21449	0	0	0	0	0	0	0	0	0
Olfr516	Olfactory	0.0368437	0	0	0	0	0.00674656	0	0	0.00671564	0	0.0246777	0.186855	0	0	0	0	0	0	0	0	0	0	0	0	0	0	0	0
Olfr524	Thymus	0.170789	0	0.0117627	0	0	0.0168664	0.632759	0	0.00522804	0	0.0216363	0.251076	1.20202	0	0.615486	0	0.0544069	0.0219858	0.262014	0	0	0	0.293571	1.65107	20.2912	1.11685	0	0
Olfr53	Teeth	0.524175	0	0	0.160211	0	0	0	0	0.198831	0.270063	0.164163	0.139507	2.78749	0.219218	0	0	0.0299808	0	0.242897	0	0	0	0	0	0	0	0	0
Olfr54	Adrenalgland	0.0168242	0	0	0.00434673	0	0.0744161	0	0.203375	0.275345	0	0.111857	0	0	0	0	0	0.0248795	0	0	0	0	0	0	0	0.0155604	0	0	43.1784
Olfr541	Liver	0.0263624	0	0	2.59414	0	0	0	0	0	0	0.0216363	0.0385328	0.0700142	0	0	0	0	0	0	0	0	0	0	0	0.0155604	0	0	0
Olfr547	Kidney	0	0	0	0.00205943	0.014366	0	0	0	0.00678732	0	0.014804	0	0	0	0	0	0.0432891	0	0	0	0	0	0.293571	0	0	0	0	0
Olfr549	Olfactory	0.0162131	0.0676252	0	0.303546	0	0.0649364	0	0	0.0124543	0	0.0679503	1.72003	0	0.266696	0	0	0.0273374	0	0.256341	0	0	0	0	0	0.0371992	0	0	0
Olfr554	Sperm	0.0171624	0	0	0	0	0.130602	0	0	4.62631	25.3076	2.63152	0.162896	0.210042	0	0.490467	0	0.133572	0	0.485795	0	0	0.073331	0	0	0	0	0	0
Olfr557	Embryo	0.0851019	0.13525	0	0.00771664	0	0.0123292	0	0.305062	0.0345114	0.0783899	3.17559	0.0128443	0.0700142	0	0.256854	0	0.16446	0	0.525666	0	0	0	0	0	0.0155604	0	0	0.565656
Olfr564	Spleen	0.209805	0	0	0.0320055	0	0.0031094	0	0	0.070741	0	0	0	0.131954	0	0.085618	0	0.0376021	0	0	0	0	0	0.0179199	1.07315	0	0	0	0
Olfr566	Olfactory	0.063418	0	0	0.0254372	0.014366	0.015547	0	0	0.0314242	0	0.0216363	1.10699	0	0	0	0	0.0803584	0	0.144314	0	0.0481399	0	0	0	0	0	0	0
Olfr568	Embryo	0.0544668	0	0	0.213305	0.014366	0.0126473	0.632759	0	0.427399	0.675157	8.66484	0.12776	0	0.266696	0	0	0.0284299	0	0.97159	0	0	0.0927681	0	0	0.454676	0	0	0
Olfr572	Intestine	0.00442935	0	0	0	0	0	0	0	0	0	0.0432726	0.186855	0	0	0	0	0.0347148	0	1.45738	0	0	0	0	0	0	0	0	0
Olfr577	Embryo	0.216911	0	0	0	0	0	0	0	0	0	4.48216	0.0128443	0	0	0	0	0.0124398	0	0.242897	0	0	0	0	0	0	0	0	0
Olfr583	Intestine	0.0703481	0	0	0	0	0	0	0	0.020363	0	0.0216363	0	0	0	0	0	0.0207775	0	0.97159	0	0	0	0	0	0	0	0	0
Olfr6	Intestine	0.0390828	0	0	0	0	0	0	0	0	0.15678	0	0.0128443	0	0	0	0	0	0	1.21449	0	0	0	0	0	0	0	0	0
Olfr600	Intestine	0.035174	0	0	0	0	0	0	0	0	0	0	0	0	0	0	0	0.00621988	0	0.97159	0	0	0	0	0	0	0	0	0
Olfr603	Intestine	0	0	0	0	0	0	0	0	0.0285549	0	0.0216363	0	0	0	0	0	0	0.0303614	0.242897	0	0	0	0	0	0.0155604	0	0	0
Olfr61	Teeth	0.377804	0	0	0.0765961	0.340695	0	0	0	0.107229	0.213421	0.0444924	0.111519	3.52115	0.266696	0	0	0	0	0.485795	0.0752464	0	0	0	0	0	0	0	0
Olfr620	Intestine	0.0381883	0	0.141152	0	0	0	0	0	0	0.0440534	0	0	0	0	0	0	0.0454416	0	1.21449	0	0	0	0	0	0	0	0	0
Olfr638	Sperm	0.0774674	0	0.0470507	0.167551	0.014366	0.0691174	0.425302	0	0.94334	6.59025	0.0794854	0.0256885	0	0	0	0	0.0103887	0.0219858	0.97159	0	0	0	0	0	0	0	0	0
Olfr641	Intestine	0.035174	0	0	0	0	0.0340987	0	0	0.0574301	0	0.0715373	0	0	0	0	0	0.00621988	0	0.485795	0	0	0	0	0	0	0	0	0
Olfr645	Intestine	0.035174	0	0	0	0	0	0.00781523	0	0.0124956	0	0.127061	0	0	0	0	0	0	0	1.52753	0	0	0	0	0	0.0216389	0	0	0
Olfr657	Intestine	0.0423813	0	0	0.0022873	0	0.00308231	0	0	0.0118461	0	0.159329	0	0	0	0	0	0.00621988	0.0219858	0.943698	0	0	0	0	0	0	0	0	0
Olfr665	Embryo	0	0	0	0	0.340695	0	0	0	0	0	4.34349	0.291858	0	0.266696	0	0	0.0103887	0	0.485795	0	0	0	0	0	0	0	0	0
Olfr666	Intestine	0.035174	0	0	0.00622115	0.0287321	0.00308231	0	0	0	0	0.0398261	0	0	0	0	0	0.0560457	0	0.485795	0	0	0	0	0	0	0	0	0
Olfr670	Intestine	0.0703481	0	0	0.150501	0	0.0340987	0	0	0	0	0.0649525	0	0	0	0	0	0.131719	0	1.70028	0	0	0	0	0	0	0	0	0
Olfr681	Intestine	0.00691163	0.0676252	0	0.0539184	0	0	0	0.101687	0.0202133	0	0.0390838	0	0	0	0	0	0.00621988	0	0.728692	0.0314802	0	0	0	0	0.0155604	0	0	0
Olfr686	Eye	0.0587921	0	0	0.00311058	0	0.0340987	0	0	0.00848282	0	0.0246777	0.0256885	0	0	0	0	0.0394371	0.538516	0	0	0	0	0	0	0	0	0	0
Olfr699	Intestine	0.271192	0	0	0.100164	0	0.0363009	0	0	0.060516	0	0.265001	0	0	0	0	0	0.0186596	0	1.96306	0	0	0	0	0	0	0	0	0
Olfr704	Bonemarrow	0.00456326	0	0	0	0.340695	0	3.16379	0	0.566677	0	0.0390838	0	0	0	0.404849	0	0.00621988	0	0.242897	0	0	0	0	0	0	0	0	0
Olfr707	Adipose	0.035174	0	0	0	0	0	0	0	0	0	0	0	0	0.266696	0	0	0.00621988	0	0	0	0	0	0	0	0	0	0	0
Olfr727	Olfactory	0.0392869	0	0	0	0.101934	0.00308231	0	0	0.0249768	0	0	1.70277	0	0	0	0	0.00802389	0	0	0	0	0	0	0	0	0	0	0
Olfr732	Sperm	0.0713763	0	0	0.0539184	0.340695	0	0	0	2.80689	14.9714	0.034895	0	0	0	0	0	0.0103887	0	1.94318	0	0	0	0	2.14631	0	0.186141	0	0
Olfr733	Sperm	0.0376381	0	0	0.0562057	0.0718301	0	0	0.101687	19.5909	119.707	0.109915	0	0	1.33706	0	0	0.0390991	0	0.728692	0.416069	0	0	0.0179199	0.0722398	0.0622415	2.41984	0	0.188552
Olfr746	Embryo	0.035174	0	0	0	0	0.0681973	0	0	0	0	2.94197	0	0	0	0.404849	0	0	0	0	0	0	0	0	0	0	0	0	0
Olfr771	Bonemarrow	0.035174	0	0.0117627	0	0	0.0287323	1.26552	0	0	0	0.0216363	0	0	0	0	0	0.0370693	0	0.242897	0.0311563	0	0	0	0	0	0	0	0
Olfr772	Intestine	0.00279723	0	0.0235253	0	0	0	0	0	0.0999071	0	0.0493554	0	0	0	0	0	0.0103887	0	0.728692	0	0	0	0	0	0	0	0	0
Olfr774	Intestine	0	0	0	0	0	0	0	0	0	0	0	0	0	0	0	0	0	0	0.97159	0	0	0	0	0	0	0	0	0
Olfr780	Intestine	0.00661187	0	0	0	0	0	0	0	0.0249768	0	0.0394817	0	0	0	0	0	0	0	1.21449	0	0	0	0	0	0	0	0	0
Olfr782	Spleen	0	0	0	0	0	0	0	0	0	0	0	0	0	0	0	0	0.0119561	0	0	0	0	0	0	2.14631	0	0	0	0
Olfr786	Intestine	0.107579	0	0	0	0	0	0	0	0	0	0.053209	0	0	0	0	0	0.0394371	0	1.21449	0	0	0	0	0	0	0	0	0
Olfr791	Intestine	0.035174	0	0.0235253	0.213569	0	0.0062188	0	0	0.0307154	0	0.0246777	0	0	0.150076	0	0	0.0166086	0	1.45738	0.0314802	0	0	0	0	0	0	0	0
Olfr801	Embryo	0.0401175	0	0	0.0539184	0	0	0	0	0.00203954	0	8.84565	0	0	0	0	0	0.00621988	0.084461	1.70028	0	0	0	0	0	0	0.186141	0	0
Olfr804	Embryo	0.035174	0	0	0	0	0	0	0	0	0	1.43127	0	0	0	0	0	0	0	0	0	0	0	0	0	0	0	0	0
Olfr808	Intestine	0	0	0	0.0916669	0	0	0	0	0.00930712	0	0.0296081	0	0	0	0	0	0	0.0263086	0.97159	0	0	0	0	0	0	0	0	0
Olfr813	Brain	0.0708622	0	0	0	0	0	0	0	0	0	0	0	0	0	0	0	0	0	0	0	0	0	0	0	0	0	0	0
Olfr816	Embryo	0.0750087	0	0	0	0	0.00337328	0	0	0	0	5.61365	0.186855	0	0	0.404849	0	0	0	0.97159	0	0	0	0	0	0	0	0	0
Olfr818	Intestine	0.035174	0	0	0	0	0	0	0	0	0.0440534	0	0.0128443	0	0	0	0	0	0	1.22793	0	0	0	0	0	0	0	0	0
Olfr822	Intestine	0.000514113	0	0	0.0636204	0	0.0340987	0	0	0	0	0	0	0	0	0	0	0.00621988	0	1.70028	0.0314802	0	0	0	0	0	0	0	0
Olfr823	Embryo	0	0	0	0	0	0	0	0.101687	0	0	5.79132	0	0	0	0	0	0	0	0	0	0	0	0	0	0	0	0	0
Olfr826	Intestine	0.0143439	0	0	0	0	0.0031094	0	0	0	0	0	0	0	0	0	0	0	0	0.242897	0	0	0	0	0	0.0155604	0	0	0
Olfr829	Intestine	0	0	0	0.00434673	0	0.0340987	0	0	0.00203954	0.0802901	0.0537609	0	0	0	0	0	0.0138837	0	2.18608	0	0	0	0.0358399	0	0.0311208	0	0	0
Olfr853	Intestine	0	0	0	0.084474	0	0	0	0	0	0	0	0	0	0	0	0	0	0	1.21449	0	0	0	0	0	0.162815	0	0	0
Olfr859	Embryo	0.163183	0	0	0	0.0287321	0.0512572	0	0	0.00286931	0	8.34736	0	0	0.117725	0	0	0.0231311	0	0.242897	0	0	0.372807	0	0	0	0.186141	0	0
Olfr860	Embryo	0.0649072	0	0	0	0	0	0	0	1.17607	0.405094	11.3968	0.0256885	0	0	0	0	0.00615748	0.021483	1.94318	0	0	0.140587	0	0	0	0	0	0
Olfr866	Intestine	0	0	0	0	0	0	0	0	0	0	0.0270449	0	0	0	0	0	0	0	0.97159	0.110412	0	0	0	0	0	0	0	0
Olfr877	Adrenalgland	0.196766	0	0.378058	0.00888488	0.014366	0.0725631	0	0.824563	0.0521825	1.25624	0.0246777	0	0.448842	0	0.0351327	0	0.0186596	0	0.153576	0	0.186742	0.0338139	0.115084	0	0.0155604	0.744565	0	9.8047
Olfr884	Embryo	0.0402384	0	0	0	0	0	0	0	0.0137109	0	2.17905	0.0128443	0	0	0	0	0.0352683	0.0263086	0.242897	0	0	0	0.293571	0	0	0	0	0
Olfr888	Intestine	0.000584344	0	0	0	0	0.0340987	0	0	0.00522804	0	0	0.0128443	0	0	0	0	0.0352683	0	1.72016	0	0	0	0	0	0	0	0	0
Olfr890	Embryo	0.200844	0	0	0	0.355061	0	0	0	0.00848282	0	18.3825	0	0	0.44512	0	0	0.00621988	0	0.97159	0	0	0	0	0	0	0	0	0
Olfr894	Intestine	0.035174	0.202876	0	0	0.014366	0	0	0	0	0	0.0216363	0	0	0	0	0	0.0392452	0	1.21449	0	0	0	0	0	0	0	0	0
Olfr905	Intestine	0.000584344	0	0	0	0	0.0332186	0	0	0.0357939	0	0.0679503	0	0	0	0	0	0.0430555	0	0.97159	0	0.101481	0	0	0	0	0	0	0
Olfr906	Intestine	0.0413204	0	0	0	0	0	0	0	0.172484	0.270063	0.0221614	0	0	0	0	0	0.0299808	0	3.64346	0	0	0	0	0	0	0	0	0
Olfr911-ps1	Embryo	0.0475727	0	0	0	0	0	0	0	0	0	10.5584	0	0	0	0	0	0	0	0.485795	0.404079	0	0	0.293571	0	0	0	0	0
Olfr917	Embryo	0.0708622	0	0	0.128632	0	0.0996249	0	0	0	0	1.05132	0	0	0	0	0	0.0124398	0	0	0	0	0	0	0	0	0.186141	0	0
Olfr923	Intestine	0.344218	0.0676252	0	0.0539184	0.340695	0.0646455	0	0.203375	0.102667	0.135031	0.24533	0	0	0.146006	0.433389	0	0.0957003	0	6.07244	0	0	0	0	0	0	0	0	0
Olfr948	Intestine	0	0	0	0	0	0	0	0	0.0499536	0	0.0246777	0	0	0	0	0	0	0	0.485795	0	0	0	0	0	0	0	0	0
Olfr951	Intestine	0	0	0	0	0	0	0	0	0.0153649	0	0	0	0	0	0	0	0.100856	0	0.97159	0	0	0	0	0	0	0	0	0
Olfr959	Intestine	0.0454395	0	0	0	0.0287321	0.0329141	0	0	0	0	0	0	0	0	0	0	0.0103887	0	0.728692	0	0	0	0	0	0	0	0	0
Olfr97	Bonemarrow	0	0	0	0	0	0.0340987	1.27437	0	0.0517972	0.135031	0.0486812	0.0513771	0	0	0	0	0.0160552	0	0.0153798	0	0	0	0	0	0.0155604	0	0	0
Olfr970	Intestine	0.0937064	0	0	0	0.014366	0	0	0	0.149861	0	0	0.0128443	0	0	0	0	0.0252887	0	0.97159	0	0	0	0	0	0	0	0	0
Olfr971	Intestine	0	0	0	0	0	0	0	0	0	0	0.0246777	0.223038	0	0	0	0	0.0348048	0	1.21449	0	0	0	0	0	0	0	0	0
Olfr982	Embryo	0.00340421	0	0	0	0	0	0	0	0.00777816	0.0783899	1.26314	0.0128443	0	0	0	0	0.190832	0	0.242897	0	0	0	0	0	0	0	0	0
Olfr985	Embryo	0.093481	0	1.97613	0.257263	0.014366	0.0638234	0	0.643319	0.0509472	1.37795	22.8883	0.317547	0	0.266696	0	0	0.0372211	0.181484	0.485795	0	0	0	0	0	0	0	0	0
Olfr988	Muscle	0.0213113	0	0	0	0	0	0	0	0	0	0.0709917	0	0	0	0	0	0.0118165	0.024463	0	0	0	0.424448	0	0	0	0	0	0
Olr1	Placenta	0.829892	2.23163	4068.75	14.7474	0.842909	32.5701	98.0078	4.04326	8.85553	44.7939	14.1488	0.603904	0	3.3438	406.355	37.6707	3.65398	0.132558	2.6842	12.3112	4.72284	3.19955	1.1705	7.53297	4.48367	4.83967	0.296328	0
Omp	Olfactory	15.6011	37.3967	16.7823	22.6394	2.47248	13.3106	40.5811	44.5649	38.129	51.814	6.71654	3536.55	18.6252	1.87016	11.5809	0.886473	2.64772	1.68859	70.0494	4.39629	2.86393	1.57788	24.955	23.9097	24.7954	15.0774	236.766	200.808
Omt2a	Ovary	0.240715	0	0.0235253	0	0	0	0	9.5502	0	0	0.0493554	0	0	0.266696	0	0	0.0290484	0	0	0	0	0	0	0	0.0622415	0	0	0
Omt2b	Ovary	0.0036689	0.0676252	0.035288	0.00747817	0.0287321	0	0	20.3691	0.0249768	0.0440534	0.0812487	0	0	0	0	0	0.0166086	0	0	0	0	0	0	0	0.470236	0	0	0
Onecut1	Liver	11.1635	0.13525	3.91417	970.434	0.574173	14.7153	1.29182	6.68713	2.90078	4.18199	9.99253	0	21.0943	0.533391	0.0570787	0.578643	0.26834	68.4348	9.76223	0	0.0852269	0	1.02874	2.81735	0.140043	1.67527	0	0.942759
Ooep	Embryo	10.4264	223.704	3.80581	0.248224	27.1662	11.0323	20.2786	155.325	12.6715	2.98395	1359.6	1.11826	0.511669	0.117725	26.7605	0.398976	0.348712	1.1142	2.84394	18.8051	2.97691	0.338774	0.301848	0	3.76338	0	1.77797	0.942759
Oog1	Ovary	0.209252	0	0.14725	0.175749	0	0	0	7.97377	0.469662	0.223138	0.266488	0	0	0.266696	0.768737	0	0.0166086	0	0.242897	0	0	0.212224	0	0	0.454676	0	0	0
Oog2	Ovary	0.035174	0	0	0	0	0	0	13.1867	0.0249768	0	0.0493554	0	0	0.266696	0.404849	0	0.00621988	0	0.242897	0	0	0	0	1.07315	0	0	0	0
Oog3	Ovary	0	0	0.377745	0.0539184	0	0	0	77.8784	0.0403064	0	0.0246777	0	0	0	0	0	0.0166086	0.141699	2.42897	0	0.0449981	0	2.28818	1.07315	0	0	0	0
Oog4	Ovary	0.0442198	0	0.242571	0	0	0.136367	0	61.9767	0.959057	1.08025	8.22255	0	0	0	0	0	0.233842	0	0.97159	0	0	0.300631	0	0	0.0164595	0	0	0
Opn1mw	Eye	2.78406	0.676252	3.00047	0.00205943	0.0718301	1.39418	0.646955	0.406749	0.240083	1.16811	0.105503	1.98509	3.01881	4.27375	1.18682	0.103017	0.65156	2548.05	0.242897	9.56848	0.377234	182.144	0.0716798	2.36303	0.43033	12.6576	0	0.377104
Opn1sw	Eye	1.93701	89.4005	8.9943	6.0062	16.6183	6.33412	2.62068	8.57493	2.36423	2.43482	23.5164	1.56072	2.75327	2.26155	6.79023	2.20434	5.47877	5169.87	5.80364	81.8576	6.89011	5.01482	9.00284	2.43527	4.11103	3.1644	23.4099	0.942759
Orm1	Liver	0.22283	52.9505	10.7144	15133.1	0.991282	18.9521	85.8731	46.3642	5.81729	0.97173	0.528118	0.881551	0.0700142	2624.48	53.1753	0.205336	2.94392	0.952004	7.64356	1.9977	0.209423	63.102	26.2094	8.82284	8.49472	871.885	15.7054	155.744
Orm2	Liver	4.68948	1.75825	2.22327	1809.32	0.887405	2.18757	5.9842	2.67706	3.17865	1.29996	2.59135	0.562635	0	14.3381	31.1092	0.883148	7.41002	5.0841	4.17349	0.462338	0.176377	2.85779	2.95691	68.6331	13.7477	29.9687	2.66695	7.54208
Ostn	Muscle	0.850553	0.13525	0.206063	0.0045746	8.58493	0.877057	2.25894	0.632254	0.6482	0.775295	3.8987	0.279014	0.0700142	5.30198	0.169169	0	0.619932	0.0219858	2.19212	13.2341	7.3828	372.756	0.168844	0.216719	0.661813	1.30299	1.48164	0
Otc	Liver	1.25913	0.338126	34.1053	8853.94	1.37715	0.724217	2.53104	4.79723	1.87839	0.50329	5.76705	0.238232	0.749862	0.969	6.27309	0.102668	1.11535	0.14438	1736.47	0	0.0730783	0.212224	1.07422	1.21763	0.155604	3.35054	0	0
Otof	Ear	297.985	7.70927	8.93606	1.05621	24.7883	237.021	3.58571	168.367	115.706	21.3992	6.43523	89.0373	153.098	51.1956	21.9707	11.9801	4.41509	4.93237	8.8329	6006.31	0.0461522	4.99935	1.34344	8.39985	11.9313	29.2242	8.29719	44.4982
Otog	Ear	3.27943	0.13525	1.16718	0.258195	36.3239	7.47138	1.28681	0.203375	5.66769	9.68789	37.2343	4.85596	0.395863	1.79574	0.0285393	0.817576	5.53963	1.03171	4.2955	848.281	1.12478	85.2504	2.0752	0	4.47268	0.930706	1.18531	4.52525
Otol1	Ear	0.107885	0	10.6417	0	0.724488	0.607746	0	0	0.324165	0	0.508374	0	0.0619402	0.266696	0	0	0.065881	0.045946	0.242897	2405.64	0.443534	0	0	0	0.0311208	0	0	0
Otor	Ear	0.434928	0.270501	0.105864	0.03615	27.393	5.09513	0.632759	14.6725	0.475471	0.391535	0.292405	2.07508	0.333923	0	0.96259	4.43392	0.668365	62.0823	0.52105	73790.7	0.811092	6.44779	0.143906	0	0.549941	0.372282	0.592656	0
Otos	Ear	3.89568	0.879127	3.09792	0.371209	1.21898	2.59503	87.2497	0.926251	0.925031	0.678773	2.2303	3.9135	4.82493	0	0.352099	0.243574	0.639665	3.7573	1.03965	2207.55	0.4991	1.73172	2.64059	8.61657	8.14545	8.56249	0.592656	6.41076
Ovgp1	Ovary	87.7347	62.3504	14.722	31.5834	52.5716	109.037	56.8126	14150.8	99.5532	282.531	220.823	120.419	115.139	40.4819	50.7028	18.9004	29.7614	159.673	15.3913	10.8429	13.1685	129.86	34.2699	109.62	84.1065	85.9972	22.8173	29.7912
Oxt	Brain	136.155	0.13525	0.654384	0.557515	0.946812	1.72695	1.34212	1.11856	0.854062	0.637351	12.339	2.59773	2.48313	0	0.344316	0.152602	0.333284	2.37742	1.10637	0	0.137086	0.45545	1.12124	3.37439	3.06521	2.41984	6.22289	2.07407
P2rx1	Bladder	37.8911	12573.3	60.4457	43.8328	22.7625	7.71674	556.211	22.6589	37.8218	50.7515	6.30717	18.3239	10.1988	32.3336	48.8295	18.1342	10.6813	2.23989	244.824	1.59433	1.14646	12.8867	85.7565	271.132	874.479	93.629	196.762	31.1111
P2rx3	Nerve	34.7622	15.4862	9.09275	63.3103	24.7837	6540	33.3989	12.3995	271.53	544.227	35.0127	24.921	37.4027	42.8271	8.55662	4.75907	20.7859	47.0966	10.9461	1191.99	19.0595	18.0514	21.1636	34.8684	8.94945	26.9905	36.4484	19.4208
P4ha3	Mouth	81.6037	34.5565	57.6568	11.0348	411.377	507.463	1.97551	60.768	42.3934	20.9086	20.0525	150.284	58.0261	2.32185	33.6432	359.325	47.5967	17.3896	16.4835	71.9443	2801.55	18.2733	3.48644	25.7052	43.8712	58.2622	87.7132	22.2491
Pabpc4l	Kidney	24.4289	31.3781	30.9881	18.9954	460.252	25.4602	56.1429	78.0866	85.0248	11.3299	127.295	5.51725	6.22971	7.8596	22.2878	72.9854	17.327	2.57701	28.257	1927.52	117.112	6.97213	13712.2	27.1283	4.35661	7.25951	1.77797	5.84511
Pacrg	Sperm	154.812	23.1954	7.97586	4.01443	11.4732	109.637	2.09009	37.9463	1350.9	6971.38	1379.86	172.318	162.368	11.7135	124.506	15.4372	18.534	214.131	7.44984	886.9	7.39254	32.9851	47.6879	1.14539	5.14926	6.51494	4.74125	12.8215
Padi6	Ovary	3.70979	0.270501	0.353313	0.217203	1.66066	0.695609	4.26026	1436.98	37.2377	49.5836	4.30411	1.68728	0.824022	0.562778	0.951161	0.167273	0.436137	0.524029	0.803397	0.578134	0	0.673678	9.17065	1.0836	7.86259	2.23369	0	0.188552
Paip1	Ear	1193.51	638.111	1007.41	1293.56	1528.92	994.273	955.846	1303.86	1135.91	1545.07	1738.36	545.495	1169.14	1023.2	1113.21	1214.57	929.495	1452.14	1011.83	14610.2	1118.45	1826.66	1231.88	783.748	1022.56	467.214	734.894	1886.84
Pak3	Ear	2208.14	78.5804	4.49177	2.78628	216.08	959.125	13.5476	516.61	906.898	629.219	90.4173	473.284	2362.14	4.6905	31.5993	81.4649	34.5393	2329.99	50.5314	16056.7	1100.89	9.4171	30.1188	16.5412	26.4618	20.8478	6.81555	12.2559
Panx3	Limb	0.477072	0.338126	9.78586	0.0490506	199.774	8.27838	1.26552	3.7382	3.37033	3.79194	16.8755	1.09419	0.0700142	0.683467	0.494122	0.189348	0.310661	0.682456	0.776552	14.1546	18.3173	0	0.516321	0	0.216493	6.88722	0	9.8047
Pappa	Mouth	54.1107	151.616	65.0664	6.68858	214.934	354.111	94.9965	404.413	561.429	1365.19	64.3794	100.138	36.7967	27.7681	75.9187	85.5715	50.9503	109.55	68.1662	27.6213	10494	24.1826	263.5	85.2353	5.83787	51.7472	106.086	7.73063
Pappa2	Placenta	89.8613	46.2556	31094.2	1.50873	112.327	76.3617	1.30534	32.3882	16.0486	22.7249	10.6177	13.0768	27.7203	3.49097	33.1663	214.704	9.8844	323.173	110.366	63.5412	5095.56	7.10765	48.8018	7.89417	5.9951	18.6141	86.8242	3.77104
Pax4	Intestine	1.06795	0.0676252	0.0235253	0.0795899	0.355061	0.386721	0	0	0.180687	0.179085	0.214668	0	0.131954	0.533391	0	0	0.155257	0.0624752	78.7672	0.139135	0.0730783	0.19946	0	0	0.0943666	0	0.592656	0
Pcdhb18	Ear	136.906	61.1332	2.97683	4.27551	64.0123	121.265	6.00527	46.9759	13.0137	5.8306	29.2789	125.058	144.364	38.3396	38.3172	20.9763	26.914	215.342	11.893	1092.06	37.0559	13.3294	14.0841	12.0014	7.17276	43.1848	29.0402	84.4712
Pcp2	Eye	140.709	3.78701	1.52616	3.79707	2.72472	29.605	3.05815	5.60387	2.10048	0.441703	2.21511	9.32265	6.17565	2.21971	4.42424	0.189348	2.6308	811.057	5.11715	8.66625	0.463375	0.486316	2.60477	13.5802	4.5403	11.3546	7.70453	5.468
Pcp4	Ear	2412.33	1867.4	32.8958	2.37281	13.8636	597.951	7.07007	23.2564	7.9455	2.33011	8.83503	3240.2	3687.51	0.534496	8.48876	1.32539	9.03158	2819.56	44.662	30824	1.31541	8.52701	26.1212	131.008	42.8367	2.41984	3.85227	0.754208
Pcyox1l	Ear	367.355	228.235	187.031	88.4084	270.539	461.539	114.952	388.999	86.0661	166.95	437.972	581.513	318.91	36.0141	165.496	183.866	110.117	241.729	203.117	140574	392.44	49.7021	164.394	238.769	60.4895	276.606	829.126	354.478
Pdc	Eye	0.232654	0	0.424796	0.0326151	0.426295	0.256813	1.89828	0.101687	0.185385	0.55633	7.00293	0	0	0.150076	0.131192	0	0.0718684	29083.8	2.92819	0	1.16301	0.534243	0	0	0.454676	0.186141	0	0
Pdcd4	Ear	1304.77	1610.16	2838.35	2228.57	897.034	592.031	1582.5	1791.51	1949.36	6027.31	2502.71	1271.94	1491.23	878.8	614.241	521.024	378.234	1348.33	951.002	44852.1	544.106	474.571	908.583	3359.59	2320.47	225.045	218.987	73.7238
Pdcd5	Sperm	368.467	514.289	1152.26	515.178	504.127	435.683	231.329	645.252	1051.55	8170.49	447.892	125.487	277.566	265.198	189.142	760.718	304.406	412.767	213.981	191.993	446.386	942.249	617.433	187.905	188.262	130.857	387.894	227.771
Pdcl	Ear	611.608	477.434	810.929	550.005	691.122	593.561	757.721	626.015	598.892	327.808	1273.36	369.872	496.628	620.633	644.037	734.749	415.159	844.989	479.185	15640.6	644.739	342.043	462.62	308.602	813.558	234.166	112.605	118.222
Pdcl2	Sperm	0.675502	0.13525	0.289621	0.825899	1.45035	0.704564	1.27437	0.857759	2599.07	24138.6	3025.36	0.950216	0	27.6951	0.0437308	0	0.119672	2.32157	0.92289	0	0.0507404	0	0.0895997	0	0.454676	0	0	0
Pde6a	Eye	3.51254	5.47764	11.6688	5.75192	5.12333	2.49522	12.8392	7.90528	11.523	11.5595	31.359	9.39983	0.131954	3.62647	6.05425	0.741275	21.2441	43018.4	17.8359	12.26	1.16025	7.9774	238.261	23.4754	29.9731	5.21195	6.81555	4.90235
Pde6b	Eye	3.0544	2.29926	1.80968	4.64517	2.09907	13.8636	4.76636	12.5434	3.83802	3.89737	2.77671	9.18991	5.17486	1.75106	5.39708	0.19364	5.75934	33687.6	5.85349	0.0311563	0.488214	17.5757	4.77181	16.5934	16.482	13.7744	9.77883	5.0909
Pde6c	Eye	3.31854	0.13525	117.525	80.7692	0.845756	1.5955	0.018359	0.21444	2.8128	3.00086	13.7622	0.12776	1.33569	0.711816	1.56515	0	0.510381	1776.37	4.19853	0.0314802	0.104833	0.256142	0.34733	2.50751	1.08427	0.372282	1.48164	0
Pde6g	Eye	4.28188	5.47764	2.41167	17.7889	3.01461	3.38256	0.135649	8.61919	7.94468	5.80151	7.69366	6.32617	3.42028	14.1025	3.73512	1.79301	12.1833	34481.4	6.21282	0.173903	1.6771	15.865	10.1422	5.80965	2.76607	11.7269	9.77883	6.59932
Pde6h	Eye	1.84862	4.93664	1.95827	8.97223	0.565865	1.15232	47.1152	1.27557	5.80447	26.944	0.757432	0.475295	3.07836	0.709956	4.25482	0.475975	1.64442	1219.42	0.631805	0	0.531902	0.216287	2.84123	1.43435	0.435406	0.558424	1.48164	0
Pde9a	Intestine	449.522	518.753	317.983	610.986	381.129	421.315	56.2708	176.471	82.75	49.2384	108.271	391.284	245.001	52.5809	725.499	203.493	129.047	317.313	3992.44	105.331	14.0669	43.6271	697.784	15.025	12.6629	286.657	555.319	43.5555
Pdia2	Stomach	3.50798	14.8775	5.35179	398.996	8.92833	5.07473	64.3098	32.5916	24.1243	7.25746	3.64756	4.28089	2.13189	3.73001	34.0429	2.79652	3.15909	6.17529	757.532	1.13157	0.896482	1.10548	107.604	455.543	11.8347	4.28125	7874.63	16.2155
Peg10	Placenta	1699.69	397.095	181051	371.508	9148.33	1225.02	509.675	2775.49	2293.02	753.057	11213.9	252.093	353.665	53.9067	116.667	210.879	173.623	160.326	20.5903	430.579	1098.68	84.5539	73.8328	56.9102	8.17334	269.532	102.233	11898
Pemt	Liver	27.7228	38.3435	26.0437	8514.98	23.7965	51.2638	59.2747	125.257	125.748	107.047	88.454	33.4274	16.0782	163.609	36.7121	52.8279	30.4244	19.3781	59.5358	29.4919	49.6447	37.6264	31.5704	26.3353	31.8519	266.182	139.571	149.899
Perp	Stomach	85.8644	3891.29	1280.27	2217.48	1022.94	134.543	841.371	729.69	67.3137	305.393	509.283	209.879	39.9385	12.4094	880.709	4223.53	3092.57	40.3459	7030.97	2282.83	3614.16	82.4938	1149.65	27.378	287.406	1371.3	39215.2	205.71
Pfpl	Placenta	0.170885	0	24.2654	0.24175	0.014366	0.24256	0.192036	0	0.718882	0.584179	0.161604	0	0	0.266696	0.0285393	0	0.109277	0	0.742135	1.40353	0.0449981	0	0.143906	0	0.0622415	0	0	0
Pga5	Stomach	0.212553	0.473376	269.172	1.29837	1.12008	0.331078	2.16292	12.6314	3.04857	0.815705	934.943	3.51886	0.0619402	0.987924	0	0.0909723	0.548712	0.188053	5.6135	0.659581	0.235022	0	6.65272	0.14448	2.10045	0	5332.13	0.565656
Pgc	Stomach	1.62197	0.743877	203.068	1.68351	2.2712	2.26848	2.83832	96.9301	228.431	0.396481	41.1371	2.07674	0.140028	1.06678	26.0345	2.27372	0.668816	35.223	2078.62	0.0896369	0.0931342	10.9903	9.46196	8.24492	10.3822	14.519	6.50103e+06	272.835
Pglyrp3	Stomach	0.0247765	0	0	0	3.67586	0.601648	0	0	0.403952	0.625361	0.679326	1.01959	0	0.266696	3.62829	0	0.0742217	0	1.45738	0	0.0481399	0	0.0179199	0	0.229705	1.11685	22.5209	0
Pglyrp4	Stomach	0.0606885	0.202876	1.5127	0.225219	0.589007	0.400703	2.25725	0	7.30748	13.4991	15.4467	0	0	0.485913	6.00512	0	0.169766	0.21874	1.70028	0	0	0.0593382	0.293571	1.79555	3.09914	17.125	104.308	0
Pgm1	Intestine	234.525	700.732	905.246	253.08	395.236	351.475	799.966	273.525	228.476	355.026	439.216	172.968	119.046	211.133	340.673	399.039	162.875	115.278	4676.21	394.55	496.157	80.9258	186.846	230.81	366.238	287.402	661.701	169.885
Pgm2	Muscle	965.97	1072.13	2367.68	5573.36	482.026	1232.35	485.662	1073.43	925.916	448.767	1094.54	1463.63	1367.38	6808.98	1015.47	3129.16	5851.39	1161.16	1861.78	1050.12	1109.53	35026.6	1765.25	517.388	280.511	4898.3	946.472	1841.4
Phex	Ear	14.7116	1.21725	2.83811	0.652052	141.45	23.9703	15.9478	62.2692	27.5293	56.6933	19.6185	6.09073	6.63291	3.40677	39.5039	2.27941	2.03798	11.4151	4.22344	828.23	10.1012	24.6271	0.462414	1.07315	4.95707	0.930706	0	0
Phka1	Muscle	544.515	690.385	288.669	259.265	564.538	425.355	167.066	611.747	457.148	408.119	184.492	520.968	639.451	570.766	633.367	480.85	1195.18	519.507	176.97	394.057	567.4	25034	337.748	314.492	31.5184	1780.63	473.829	480.996
Phkb	Muscle	658.631	1264.18	478.12	775.57	902.132	676.803	580.777	606.76	420.375	1069.02	561.541	376.68	548.046	1785.04	982.172	775.979	1108.81	463.656	518.208	390.627	817.103	15784.4	1043.4	368.236	487.507	930.52	176.908	212.498
Phkg1	Muscle	202.399	67.4899	29.2581	5.83359	5.33815	149.84	1.48691	40.1939	12.2103	5.83198	43.2611	194.626	266.835	183.697	45.6657	129.844	655.086	19.0197	4.89921	2.92608	8.18588	10748.6	32.264	8.41029	9.89227	985.617	36.4484	50.7205
Phox2a	Adrenalgland	2.28264	1.48775	1.26262	0.245442	1.43282	32.7869	4.32582	0.711811	8.38178	2.20267	33.024	0.459349	0.0700142	3.39219	2.54211	6.82722	17.9563	0.0489261	11.7814	0.0950985	0.388759	1.89275	0.800815	1.50659	0.223924	3.1644	53.9317	1014.79
Phox2b	Adrenalgland	11.8908	9.33227	0.17644	0.637388	0.612482	18.2154	1.89828	0	0.135744	1.21528	5.45199	0.442375	0	2.40026	0.669891	8.84963	4.29129	0	49.6499	0.0314802	0.204843	0.106773	3.42569	1.07315	0.0942614	0	61.3399	668.228
Pigm	Ear	416.772	704.722	1302.15	539.805	843.095	468.378	984.27	810.432	639.374	1303.57	656.114	310.921	277.938	666.567	637.9	315.113	234.574	706.567	663.855	8462.91	569.756	265.476	434.265	1392.36	1591.68	1084.64	874.168	1191.65
Pip	Muscle	0.0180776	0	0	0.120294	0	0	0	0	0.119569	0.561874	0.751169	0	0	0.150076	0	0	0.0103887	0	0.728692	0	0	10.1868	0	0	0	0	0	0
Pitx1	Stomach	4.58844	1381.99	178.976	4.39247	1379.72	15.1792	9.7527	21.2727	25.1719	2.6611	101.679	4.7688	0.280057	4.65463	67.0659	0.466906	1.6388	0.81424	517.424	0.197294	10.3846	13.3031	6.804	7.51208	0.824628	17.6834	14014.5	6.97642
Pkhd1	Kidney	1.05126	404.263	12.4788	243.75	10.9885	2.36969	10.1241	10.7968	17.3812	192.477	72.507	1.26207	0.564928	1.29581	51.4867	0.103017	0.609186	5.76571	40.1355	2.80707	12.6336	2.03813	4264.23	12.6098	1.33739	1.30299	56.006	0.565656
Pkp1	Stomach	2.72409	145.326	4.83069	10.5159	431.799	10.9927	4.59537	48.7399	45.5613	73.8539	10.5539	12.55	1.63892	2.19192	262.162	2.28448	2.41812	145.211	600.005	29.1431	13.9074	8.24306	3.9369	0.0722398	185.654	950.251	6721.32	1.50842
Pla2g1b	Stomach	0.903169	0.202876	0.389508	379.62	0.117672	0.299852	4.63743	28.4814	94.725	2.12366	284.532	0.334985	0	0.396178	256.748	0.799882	0.481229	2.0119	1371.03	0.852592	0.270294	0.288613	70.519	801.552	2.2904	0.558424	421502	19.2323
Pla2g2a	Intestine	0.16845	0	0.182538	0.207635	0	0.0560128	0.641612	0	2.6188	0	0.832393	0	0.0700142	0	0	0	0.00780742	0.0263086	579.777	0	0	1.12057	0	0	0.581062	0	3.85227	0
Plac1	Placenta	0.962135	0.270501	1577.62	1.84364	49.3144	1.80747	0.0849556	8.00906	157.931	14.8394	57.3822	0	0	0.661512	0.15006	21.3858	4.29624	0.130877	0.326807	9.61573	0.365367	0.31224	0.0358399	0	0.240383	2.23369	1.18531	0
Plcz1	Sperm	14.9524	0.676252	0.0823386	0.777863	0.469989	1.8425	1.26552	2.34777	920.753	4617.63	216.602	0.959093	20.1103	3.11497	0.404849	0	0.164217	8.83288	0.62189	0	0.0851913	0.802434	0.10752	1.14539	0.532477	0	0	0
Plek	Bonemarrow	570.841	156.823	210.006	333.098	110.774	1457.94	21534.7	125.995	70.8178	147.068	75.5321	171.029	204.567	81.5387	1539.02	126.765	163.051	156.595	127.369	129.371	39.3631	172.088	66.1296	2073.54	154.983	210.153	14.8164	11.6902
Plekha3	Ear	537.376	783.911	555.232	495.956	321.761	502.463	675.145	453.988	625.422	633.082	596.685	522.125	807.629	578.756	689.717	454.147	495.865	646.852	489.176	5340.01	718.755	283.275	639.507	509.12	344.564	451.765	271.733	590.922
Plekhf2	Ear	278.339	368.422	923.875	502.114	309.85	258.44	1498.45	161.66	480.953	398.202	1869.78	130.98	108.479	788.119	614.435	186.772	147.108	1252.85	821.025	21892.8	249.061	320.68	710.464	508.01	851.162	283.307	266.103	251.34
Plg	Liver	2.46357	0.405751	724.252	68792.4	6.50396	8.86873	25.3608	37.4669	2.69624	1.17478	21.0867	1.7881	0.842053	3.64547	3.78033	1.38093	4.68249	1.99101	10.7245	0.379212	0	7.71971	45.0834	7.73925	3.16541	37.4144	3.25961	6.59932
Pllp	Stomach	1300.92	1078.76	61.558	330.067	14.6332	1527.54	4.19559	313.406	22.7232	107.48	40.7799	549.513	366.215	33.9562	1000.26	3.09601	14.3724	64.2461	1747.22	1221.35	1.57649	74.0537	955.424	20.1636	13.7287	427.194	16646.5	67.5016
Pln	Heart	18.0881	134.642	18.3499	50.6384	27.786	14.549	15.6536	31.5015	63.684	98.0542	10.6478	12.3607	13.0266	22.9414	290.786	6505.85	56146.1	8.72592	57.6412	91.1573	0	99.6721	91.8933	32.649	120.896	15.4497	272.622	2.26262
Plscr2	Kidney	22.5565	62.418	30.9346	419.165	6.6581	125.079	532.673	73.9262	65.717	56.4461	11.9443	71.2416	14.347	32.0358	513.552	366.131	317.586	23.4371	279.887	149.913	215.13	36.7226	3826.17	41.0497	9.97932	128.81	202.689	135.569
Plscr5	Ear	0.611572	0.405751	1.10137	1.75659	0.0945042	2.59902	0.117545	0.857759	1.10018	2.17373	6.90682	0	0.379715	0	2.29718	0	19.1693	2.96392	2.04842	258.806	0.197219	0.38069	0.879473	0	0.694912	0	0	0
Pnmt	Adrenalgland	3.031	0.541001	0	0.238166	4.35638	1.51738	0	1.72868	60.0144	18.5344	3.16218	3.65228	3.09987	1.25029	12.4374	3.75149	21.8138	1.64976	0.950576	3.6918	0.587788	31.2517	6.46263	1.72331	3.09324	4.09511	2.66695	6822
Pnp2	Intestine	11.2573	29.0788	74.9442	53.6219	4.08653	9.11432	228.543	4.05432	27.985	110.572	128.616	6.30011	6.12429	36.1183	12.0975	2.6511	7.97125	3.16783	1779.87	2.19982	2.65466	4.26905	14.8877	33.5071	3.55659	31.0856	2.96328	4.33669
Pnpla1	Stomach	5.09771	0.405751	8.27617	1.3044	21.6293	1.27392	10.4195	1.66019	16.5119	20.1173	13.6521	1.12779	1.51507	0.874965	20.9298	0.201393	1.85985	0.805911	36.942	0.725685	0.211535	0.901057	0.748421	2.50751	3.48196	12.2853	529.835	5.27945
Pnrc2	Ear	917.288	1255.66	2149.19	1206.47	1592.42	900.94	1808.14	1541.61	1052	1418.81	965.286	563.691	884.643	2652.6	1250.77	1644.44	708.693	1200.78	906.044	17578.4	1217.99	1109.08	881.723	1234.25	2034.85	358.322	202.392	189.118
Pon1	Liver	3.20678	10.5495	2.24966	17949.1	2.00163	3.65144	13.9295	15.917	1.93342	0.514949	23.0803	0.806215	0	651.196	901.692	0.382988	4.23548	46.6169	4.96776	0.130723	0.272622	59.0147	23.031	1.66152	2.29953	81.5298	5.03758	18.101
Pot1a	Ear	342.203	376.199	188.736	267.656	455.64	343.564	411.068	169.18	435.241	174.401	482.465	220.717	275.533	240.852	260.888	345.427	178.594	415.728	103.297	3643.13	168.853	284.724	151.287	297.013	664.219	158.778	50.9685	42.4242
Pou3f1	Ear	711.043	5.00426	51.0386	8.10603	18.2937	192.644	25.1197	11.5128	83.6203	16.0322	614.59	252.71	141.658	2.62876	8.50737	4.61251	10.9593	33.2764	7.16975	3973.03	3.9184	19.6659	4.0737	11.8151	6.16873	22.5231	227.876	13.1986
Pou3f3	Ear	2200.79	10.6172	3.6879	0.795696	56.8445	806.376	3.98193	23.2047	17.5944	827.752	33.3609	847.703	1117.88	0.533391	4.28338	1.80588	0.580689	70.8286	10.1968	20162.3	490.967	0	1409.29	0.361199	3.83914	0.372282	0.888985	1.88552
Pou5f1	Embryo	0.304191	0	0.960647	0.369726	0.319674	0.252087	75.9627	48.683	88.7128	63.232	3411.67	0.111519	0	0.833542	31.5782	0.102668	0.293216	0.207429	1.19708	0	0.139137	0	0	0	1.14541	0	0	0
Ppef2	Eye	12.4453	8.5884	19.292	2.18214	4.92745	9.82932	2.22569	27.5668	6.88008	12.9103	21.2003	8.11943	9.50343	8.14742	25.0388	2.18555	4.30685	3178.92	30.5349	3.60844	1.26816	6.82053	5.48677	24.2717	32.5472	25.3152	18.076	4.52525
Ppm1n	Eye	2.44573	1.623	10.1037	2.81452	0.459527	3.61403	8.50614	2.86937	12.8346	28.4493	66.3514	6.60287	1.30397	0	4.9949	7.44358	1.26334	1235.6	78.2479	0.0710493	0.709646	7.7145	0.0358399	78.8023	1.48053	5.21195	41.1896	5.65656
Ppp1cb	Ear	4760.2	10397	4732.89	3262.71	4050.41	3504.45	7067.95	2427.17	2842.57	3602.58	5940.33	1433.54	7025.88	9276.63	3012.3	7065.03	3683.54	2382.21	2649.52	170433	3922.29	10983.4	2175.88	2244.33	2746.07	596.582	217.801	228.148
Ppp1r14d	Intestine	0.633851	10.279	27.2864	0.122038	0.282634	0.196007	1.28673	16.7389	3.77419	57.9569	26.3267	0	0	0.266696	29.0403	0.0983757	0.234423	2.73556	2324.98	17.5468	0.170211	0.0589892	53.1684	0.14448	2.21454	4.46739	13.9274	0.188552
Ppp1r17	Ear	137.909	0.676252	0.377745	0.0909305	1.37538	23.0523	0.632759	0.101687	1.19216	5.03974	4.89777	43.4738	4.99847	0.300151	0	23.2264	7.33979	307.841	2.21062	2072.71	0.0507404	1.27334	0.115084	0	0.804215	0	0	10.3704
Ppp1r3a	Muscle	1.45868	11.5639	2.06276	1.41804	9.69715	1.5164	1.89828	2.44946	30.1909	36.8374	14.1331	1.04253	0.325849	229.953	96.1142	778.175	1814.53	2.57031	5.60374	0.542046	0.0957384	11654.5	1.12726	3.36394	0.280087	117.455	13.6311	0
Pramef12	Placenta	0.517557	8.38552	3275.77	0.0408275	9.06971	0.435018	7.21812	111.465	482.429	93.3831	334.213	0	0	0.800087	8.70982	0.930623	0.741421	0	1.76463	0.439433	1.64646	0.755611	4.98614	0.14448	1.36348	3.53668	4.74125	0
Pramef6	Embryo	0	0	0.254333	0	0	0	0	0	0.274508	0	2.13029	0	0	0	0	0	0.0394371	0	0	0	0	0	0	0	0.1854	0	0	0
Prap1	Intestine	4.22744	20.8962	147.889	3.7373	5.45909	1.88141	0.0255223	423.366	1.8605	3.15894	15.9038	8.55765	3.13535	277.721	2.19372	1.49065	31.5553	15.1292	51997.5	0	0.268543	8.22538	24.8904	3.36394	4.92836	6.14266	50.0795	2.45117
Prdm10	Sperm	241.167	149.722	151.493	213.15	298.238	231.499	118.103	305.034	128.151	4386.4	207.903	394.927	235.837	60.5748	156.753	89.2601	166.683	321.631	264.165	3.03638	110.289	91.1443	91.4949	310.481	589.176	369.304	329.221	358.814
Prdm12	Nerve	24.2839	0.0676252	0.0470507	0.0867613	0.347035	249.601	1.9352	0	2.11994	0.671173	2.59961	0.933596	0.740099	0.533391	0.404849	0	0.0259015	0.576234	0.939893	17.3324	0.0479906	0	0.177247	0	0.140942	0	0	1.69697
Prdm13	Eye	3.33612	0	0	0.157731	0.472733	23.1801	0.646955	4.01006	0.947088	0.220267	6.37034	0.166293	0	0	0.0285393	0	0.0938003	396.315	3.37314	0	0.213309	0.0637925	0.293571	0	0.125487	0	0	0.754208
Prdm14	Embryo	0.238927	0	30.0033	1.37391	0.863463	0.434346	2.04082	0.101687	1.9677	1.34402	206.712	0.0256885	0.0619402	0.150076	1.76003	0.0983757	0.682148	0.353608	3.56107	0	0.0401933	2.05338	0.676741	2.21855	0.906599	1.11685	0	0
Prg2	Bonemarrow	2.47814	2.23163	1.66031	113.283	2.73723	9.51362	1324.75	1.15176	108.505	11.3968	1.02142	1.90338	0.140028	1.55636	77.2562	0.550397	1.15726	0.114042	20.2601	3.06517	0.0507404	14.6089	0.790664	227.596	50.6639	6.70108	3.55594	0
Prg3	Spleen	0.160566	0	0.53066	8.01575	0.25253	2.02366	58.9342	0	7.2136	0.753547	0.173443	1.00674	0	0	2.58254	0.0983757	0.149089	0.122782	0.341549	0	0	0.747532	0.268799	332.051	6.11181	8.00407	0	0
Prkag3	Muscle	2.42527	25.8328	6.29236	14.1034	33.4212	10.0299	2.66158	15.6114	15.8592	3.78749	7.87558	34.0751	1.09214	50.2755	184.569	27.9471	126.539	28.5809	25.7703	0.640508	10.9998	4245.45	203.707	6.97593	2.0232	471.123	67.8592	5.84511
Prkar1a	Ear	9959.32	4850.55	3010.8	3589.05	4305.49	10041.6	14497.4	6240.95	5367.43	6569.27	2917.41	10048.7	12153.2	4715.16	5056.14	13129.8	12069.4	5844.07	3350.07	91022.6	5930.57	5016.83	3627.37	4256.56	5796.73	3409.55	3989.47	8217.85
Prkar2b	Adipose	1233.74	251.295	266.673	785.082	447.799	906.494	1678.99	5493.39	1562.83	442.162	283.729	427.202	802.696	33334.7	647.846	172.783	54.3724	442.697	77.5304	1282.04	589.208	140.029	183.673	326.682	331.646	2492.06	344.333	5814
Prl2a1	Placenta	0.349909	0	14354.9	0.0309344	1.48801	0.102555	0	0	0.097633	0.179085	2.31714	0.252123	0	0.432783	0	0	0.0609447	0	0.728692	0	0.0449943	0	0	0	0.454676	0	0	0
Prl2b1	Placenta	0.662237	0.13525	53883.3	0.196145	3.01687	0.0834426	0.632759	0	0.548526	0	1.89281	0	0	2.27614	0.404849	0	0	0	0.97159	0	0	0	0	0	0	0	0	0
Prl2c1	Placenta	0.0847415	0	435.061	0.0559778	0.186758	0.0615632	0	0	0.0173314	0	3.39215	0.424895	0	0	0	0	0.0140273	0.144953	0.242897	0	0	0	0	0	0	0	0	0
Prl2c2	Placenta	0.169855	0	1139.69	0.0215801	0.761399	0.105397	0	0	0.116494	0	1.44382	0	0	0	0.443744	0	0.0415173	0	0	0	0	0	0	0	0	0	0	0
Prl2c3	Placenta	0	0	0.647813	0.0696187	0	0.00308231	0	0	0	0	0	0	0	0	0.0437308	0	0.0616739	0	0	0	0	0	0	0	0	0	0	0
Prl2c5	Placenta	0.596078	0.202876	14803.4	0.0814637	1.79713	0.10086	0.632759	0	0.576511	0	1.67187	0	0	0.396178	0	0	0.0617005	0	0.485795	0	0	0	0	0	0.0311208	0	0	0
Prl3a1	Placenta	0.0359598	0	1721.62	0	0	0.0283446	0	0	0.151119	0	1.47251	0	0	0.396178	0	0.0909723	0.0858049	0	2.4424	0	30.5946	0	0	0	0	0	0	0
Prl3b1	Placenta	3.40293	1.01438	115600	0.805017	17.284	0.419566	0	0	1.61777	0	0.814931	0.694696	0	6.70603	0	0	0.109364	0	1.70028	0.150493	0	0.636672	0	0	0.532477	0	0	0
Prl3c1	Placenta	0.140696	0	393.436	0.0539184	0.355061	0.0758546	0	0	3.0454	33.8484	0.315558	0	0	0.362398	0	0	0.032495	0	1.70028	0	0	0	0	0	0	0	0	0
Prl3d1	Placenta	0.0569264	0	5763.47	0.232076	0.202496	0.0498283	0	0	0	0	0.183699	0	0	0	0	0	0.0742251	0	0.485795	0	0.10184	0	0	1.07315	0	0	0	0
Prl3d2	Placenta	0	0	328.349	0	0	0.129764	0	0	0.0044021	0	0.0432726	0	0	0	0	0	0.0460092	0	0.485795	0	0.297751	0	0	0	0	0	0	0
Prl3d3	Placenta	0.0707409	0	45.3726	0	0	0.00308231	0	0	0	0	0.0500185	0	0	0	0	0	0.0155652	0	0.242897	0	0.0568421	0	0	0	0	0	0	0
Prl4a1	Placenta	0.0854187	0	4211.82	0.0102972	0.531543	0.164134	0	0	0.121051	0.270063	0.216845	0	0	0	0	0	0.0234223	2.46409	1.21449	0	0	0	0	0	0.203163	0	0	0
Prl5a1	Placenta	0.000392874	0	111.232	0	0	0.0375915	0	0	0.0454455	0.405094	17.1703	0	0	0	0	0	0.0591712	0	1.21449	0	0	0.0927681	0.143906	0	0.0622415	0	0	0
Prl6a1	Placenta	0.0741545	0	705.753	0.212275	0.229856	0.106426	0	0.101687	0.569738	0.405094	14.6209	0	0	0	0	0	0.0419628	0	2.02967	0	0.19017	0	0.143906	0	0	0	0	0
Prl7a1	Placenta	0.495215	0	21349.9	0.00622115	2.78644	0.220162	0	0	0.600885	0	1.99669	0	0	0	0	0	0.00802389	0	1.21449	0	1.73632	0	0.293571	0	0	0	0	0
Prl7a2	Placenta	0.358247	0.202876	29209.8	0.258871	1.66646	0.0965972	0	0	1.12693	0	5.97165	0	0	2.01256	0	0	0	0	0.97159	0.150493	0.212601	0	0	0	0	0	0	0
Prl7b1	Placenta	0.0840676	0	1546.06	0.0673261	0.201124	0	0	0	0.544483	0.0802901	1.04538	0	0	0	0	0	0.0156148	0	1.21449	0	0.0372363	0	0	0	0	0	0	0
Prl7c1	Placenta	0.0458374	0	177.989	0.00205943	0	0	0	0	0.093337	0.426843	4.37563	0.0385328	0	0.219218	0	0	0	0	1.45738	0.189364	0.0401933	0	0	0	0	0	0	0
Prl7d1	Placenta	0.563057	0.0676252	21921.6	0.0290599	4.05122	0.16324	0	0	0.60889	0.23517	2.35417	0.0256885	0	0.524068	0.404849	0	0.042251	0	1.70028	0.0752464	0	0.0927681	0	0	0	0	0	0
Prl8a1	Placenta	0.0211386	0	1250	0.062384	0.014366	0.00308231	0	0	0	0	2.55104	0	0	0.396178	0	0	0.0242724	0	1.70028	0	0	0	0	0	0	0	0	0
Prl8a2	Placenta	0.501279	0	7952.53	0.0527649	3.30648	0.215048	0	0	0.207914	0.15678	6.48604	0	0	1.76314	0	0	0.169195	0	2.67187	0	0	0	0	0	0.0466811	0	0	0
Prl8a6	Placenta	0.0224032	0	9244.33	0.00823774	0.100562	0.0597927	0	0	0.539255	0	3.78986	0	0	1.72974	0	0	0	0	3.64346	0	0	0	0	0	0	0	0	0
Prl8a8	Placenta	0.0603014	0	16548.6	0.0782585	0.229856	0.0369877	0	0	1.07851	0	0.525659	0	0	2.19738	0	0	0.0186596	0	1.21449	0	0.305405	0	0	0	0	0	0	0
Prl8a9	Placenta	0.493239	0.270501	84830.6	0.297038	2.49969	0.0927601	0	0	0.564232	0.0783899	2.69476	0.694696	0	5.84067	0	0	0.0378242	0	2.42897	0	0.56253	0	0	0	0.454676	0	0	0
Proc	Liver	0.393832	0.743877	414.291	14304.5	2.28389	2.44479	15.9195	16.4165	84.0934	271.375	35.4256	3.38533	0	2.04624	16.9269	0.181945	1.17965	0	88.039	0	0.0961305	1.72729	2533.85	3.72514	1.41599	176.276	171.574	2.63973
Prol1	Muscle	0.063635	0	0	0.265157	0.014366	0.071943	0	4.33516	0.561859	0.23517	3.08748	0	0	0	0.0527485	0	0.253864	0.0768102	0.242897	0	0	77.8862	0.115084	0	0	0	0	0
Proz	Liver	129.189	18.2588	259.038	8683.36	9.65827	53.9658	48.2149	13.8232	12.3903	4.09934	13.1846	173.171	169.149	9.76995	91.8968	12.2101	21.8441	65.6096	400.056	3.22338	3.84519	35.6188	204.646	92.3879	78.4153	40.2065	146.682	8.67339
Prpf18	Ear	878.635	727.241	1473.78	1004.49	644.647	721.793	981.649	689.358	685.236	1227.45	771.372	605.492	820.972	686.965	1009.65	665.877	895.342	882.17	491.808	8975.44	532.66	1460.86	576.976	554.733	927.936	346.223	145.793	174.599
Prph	Nerve	39.4104	84.5991	112.605	7.23762	12.7225	8004	1.09478	68.5057	14.7337	21.1709	70.6913	6.5266	11.3956	1.28138	31.4665	66.3817	10.8717	63.0626	117.626	1.1477	14.0762	24.5245	8.85856	45.9924	5.96652	10.61	377.522	135.757
Prph2	Eye	1.24271	0.270501	0.277859	0.222254	0.724488	0.362205	0.108655	0.519502	31.9689	8.7027	3.0021	1.0316	0.247761	0.931033	2.05938	2.09189	1.59608	69724.3	0.364383	68.1888	0.353074	3.38352	1.01332	3.21946	1.43801	0.372282	0	0
Prps1l3	Ear	412.521	476.419	731.778	935.534	1005.89	349.288	690.398	349.788	871.533	832.788	1336.45	131.895	309.577	369.258	475.336	433.626	215.125	438.707	211.154	13777.2	468.899	816.479	583.745	560.218	918.967	250.36	80.8976	52.9831
Prrg1	Ear	115.849	110.229	49.5563	40.4567	258.474	149.696	25.6973	87.7116	279.383	76.7615	104.723	17.4362	89.6742	202.01	159.06	133.75	114.203	19.1774	10.1878	2368.27	120.32	157.506	57.2763	26.7366	119.007	67.9415	4.74125	9.42759
Prss30	Intestine	2.78936	5.81576	1.13697	3.24566	0.223798	21.6056	8.6065	35.6728	3.69935	0.632405	3.55802	2.25263	0.510782	1.32695	16.9114	2.36477	1.14245	0	2831.76	0	0	0.79999	7.86183	135.166	9.60325	19.731	11.5568	10.7475
Prss32	Intestine	1.71852	12.5783	0.436558	0.753092	0.290942	2.93329	0	8.33836	1.35528	0.571591	7.10206	2.05782	0.659772	0.146006	7.64344	0.102668	0.263321	1.93886	8480.95	0.869569	0.556849	0.271213	0.143906	0.505679	1.36106	0	875.057	0.565656
Prss34	Bonemarrow	0.194398	2.97551	3.22994	4.91231	15.7863	2.07502	559.035	3.91944	2.05491	5.13481	0.0711353	1.41508	0	0.2678	2.93607	0.871975	0.298701	0.749065	0.547225	6.5529	0	2.08595	0	20.5779	28.0605	18.0557	2.0743	0.188552
Prss46	Sperm	0.236915	0.13525	3.45245	0.168442	0.738854	8.00327	0.632759	1.66019	271.752	1400.89	203.401	0.34783	0.53813	1.15494	0	0.0909723	1.1651	0.344082	0.541046	0	5.16327	0.172997	0.0358399	0.14448	0.121832	0.372282	0.888985	0
Prtn3	Bonemarrow	17.3722	3.92226	8.13388	314.766	40.55	36.486	3112.5	35.2239	13.6827	3.34706	9.0862	40.0476	16.909	13.1931	11.0487	2.22978	1.99212	8.15223	12.4194	4.77396	1.06033	4.39566	1.89446	190.887	20.9721	195.448	11.2605	21.3064
Prx	Lung	56.4582	200.711	117.872	32.8697	230.1	482.697	118.078	125.926	180.188	47.9055	136.339	35.5879	33.5395	71.4186	3252.62	96.6374	76.8665	9.22738	60.2477	275.075	411.54	622.019	50.737	55.8997	98.9601	495.508	90.6764	143.111
Psapl1	Stomach	0.985041	268.742	5.69947	1.45741	16.4819	1.21528	3.16379	6.85731	24.934	1.2335	4.19727	3.97462	0	1.33348	94.7427	0	1.57787	6.18432	256.159	0.078134	0.270452	1.8835	4.69647	11.2477	9.06716	128.996	13313.4	1.69697
Psca	Stomach	0.718068	7965.64	66.0022	0.603209	0.496753	2.15417	0.0309044	15.4565	32.4879	154.952	63.3725	8.7713	0.210042	0.815437	519.362	0.102668	13.2043	3.34284	2618.83	0	0.0568421	1.35121	369.166	29.5766	18.9454	35.7391	504601	42.6127
Psg16	Placenta	41.8746	1.75825	29251.4	1.5195	1.46018	14.0169	4.10839	1.12963	1.75866	0.739988	6.73142	16.2184	32.7756	9.49792	0.571755	0.797469	0.405458	155.288	0.846056	1.73564	0.0803865	0.0982628	1.50928	0	0.22901	0	0	3.01683
Psg17	Placenta	0.516801	11.6315	6667.84	0.233322	2.24941	2.17165	1.3493	8.12182	5.86646	29.5065	21.3351	0.479535	0.546204	0.263731	6.20088	0.918792	0.62207	0.159557	3.16708	0	1.27148	0.917977	0.586615	0.361199	0.317064	2.60598	3.25961	0.754208
Psg18	Placenta	0.153987	0.0676252	12057.1	0.0879467	1.609	0.0595824	0	0	0.0289369	0	3.07939	0	0	0.574603	0.122594	0	0.0734572	0	2.3417	0	0	0	0	0	0.155604	0	0	0
Psg19	Placenta	0.149252	0.338126	6058	0.0295585	0.574641	0.39997	0	0.101687	56.2651	52.3381	6.14565	0.0256885	0	0.266696	0.225323	0.0909723	0.142461	0.0924201	0.802453	0	0.0929849	0.636672	0	0	0.0311208	0	0	0
Psg20	Placenta	0.00943516	0	56.6389	0.301003	0	0.0631719	0	1.78401	0.764699	0.662569	0.0564682	0	0	0	0	0	0.0757413	0.507703	0.0134432	0.0629604	0	0	0	0	0.248966	0	0	0
Psg21	Placenta	0.301044	0.13525	46958.3	0.433097	1.83885	0.181182	0.632759	0	0.559619	0	0.0905571	0	0	3.30021	0	0	0.0573552	0.270564	0.897942	0.653613	0	0	0	0	0.186725	0	0	0
Psg22	Placenta	0.0964232	0.0676252	1764.9	0.951519	0.330419	0.26581	0.00781523	0	4.24636	0.973814	1.62692	0	0	0.195567	0.169169	2.72872	0.114599	0.0938219	1.24631	0.0629604	0	0.636672	0.446047	0	0.545512	11.7269	0.888985	0.377104
Psg23	Placenta	0.0853167	0.13525	27102.7	0.178205	0.995474	0.130352	0.632759	0.101687	0.634887	0.0783899	0.0932912	0	0	1.27544	0	0.0909723	0.043606	0	0.65967	0.220361	0	0	0	0	0.281091	0	0	0
Psg25	Placenta	0.333167	0.13525	10644.3	0.187571	0.574641	0.0506265	0	0	0.539255	0.0802901	1.06619	0	0	0	0.404849	0	0.0779103	0	12.4448	0	0	0	0	1.07315	0.746898	0	0	0
Psg26	Placenta	0.117928	0	4731.07	0.0185349	0.0574641	0.00924692	0	0	0.642647	0	0.218347	0	0	1.01157	0	0	0.0207775	0.0675934	2.09626	0	0	0	0	1.07315	0.124483	0	0	0
Psg27	Placenta	0.523795	0.338126	56567.9	0.174314	1.81012	0.143483	0	0	0.627468	0.135031	0.880614	0	0	2.49428	0	0	0.0544528	0.103012	2.10592	0	0	0	0	0	1.1243	0	0	0
Psg28	Placenta	0.532135	0	11946.2	0.146736	0.617739	0.346537	0	0	0	0	0.231782	0.165195	0	0.573241	0	0	0.00621988	0.0464488	2.15347	0	0	0	0	1.07315	0.0506344	0	0	0
Psg29	Placenta	1.54659	0.0676252	18428.2	0.0581836	2.45465	3.21605	0.0156305	0	2.06793	0.257475	2.4758	0.906753	0.333923	0.533391	0.404849	0	0.139028	4.00183	1.47083	1.4468	0.0730783	0.0533865	0.177247	0	1.10329	0.186141	0	0
Ptcra	Thymus	1.60481	0.405751	0.0941013	0.752936	1.70207	1.30858	0.160942	0.610124	22.5418	1.93557	13.3602	8.31833	1.88262	0.86101	0.116001	0.754018	0.599287	1.04601	0.298498	5.08471	0.337789	0.252558	0.62384	1.0836	777.583	0.372282	0	1.88552
Ptges3	Ear	1132.43	1279.4	1396.45	1329.89	1727.89	1337.88	1370.13	1539.64	850.224	1389.81	3446.03	253.122	992.147	742.189	1123.65	999.829	354.513	1195.45	807.908	42504.2	994.991	625.816	1024.26	1601.38	590.213	987.293	1841.09	2829.03
Ptgfr	Ovary	15.0734	89.1976	25.0334	6.9534	69.6682	59.5492	14.0766	3753.63	5.5759	5.25671	4.58791	13.9717	5.64694	24.3442	205.174	192.165	148.379	5.31204	11.7507	102.97	62.3189	63.8368	424.797	18.0896	2.78343	125.459	44.7456	8.10773
Ptgs2	Sperm	198.211	215.724	205.849	2.58027	5.34307	214.39	1474.48	25.3602	58.6157	72735.3	116.817	56.0993	504.482	8.02976	291.514	19.9733	25.6139	12.2596	67.2514	544.741	2842.26	13.7231	16.5115	4.66426	34.9615	26.6182	68.7481	5.468
Pthlh	Bladder	29.8885	1477.47	10.1874	0.881279	76.5937	32.6909	0.95886	20.1257	4.03985	4.37619	7.51928	33.6098	16.4055	7.29199	42.6931	16.8338	24.2422	4.15564	11.676	105.978	31.9277	47.6086	1.99286	54.1547	11.6218	34.4361	188.168	9.05049
Ptk6	Intestine	1.04051	1.42013	24.8617	18.4383	1.74928	1.77321	0.75919	1.23131	2.19224	1.45273	62.8733	1.21372	1.22009	6.64327	15.8697	0.308004	3.44373	1.11136	650.424	0	0.0852269	3.77286	1.204	4.74694	1.1217	6.70108	50.9685	0.377104
Ptprh	Intestine	19.6082	0.473376	2.59786	0.903053	0.229856	13.4086	0.734901	4.19131	10.9542	32.1228	15.7836	15.1277	3.4667	0.266696	10.5583	0.277694	0.66762	4.41672	7126.85	0.805471	0	0.0938915	12.4784	3.45707	1.97136	1.11685	881.576	0.188552
Ptx3	Mouth	75.8149	12.6459	5.69699	1.48682	341.43	573.822	39.106	81.0443	18.8236	171.068	12.1659	22.5838	16.941	7.50663	16.7912	40.7793	25.0636	16.8887	15.417	562.993	6781.62	354.855	13.4547	2.21855	0.497932	230.443	97.492	11.5017
Pvalb	Muscle	815.133	0.405751	0.0470507	19.3645	0.129294	449.687	19.7197	0.857759	19.5208	1.02361	18.239	69.44	220.026	3981.72	20.8637	172.869	2.82969	237.175	1.38952	6555.87	0.0774296	209437	1009.96	4.36486	1.44128	5437	31.4108	0
Pygm	Muscle	483.085	902.796	50.6992	64.9327	123.113	826.831	1299.74	448.215	311.499	103.315	62.4594	2191.19	374.624	1731.11	1052.03	5991.67	38488.5	1899.01	141.125	17.7215	16.8293	247930	350.396	251.329	152.324	16783	1926.43	2404.98
Pzp	Liver	5.37323	2.02876	10.0008	122080	6.59374	5.81914	50.6579	58.4156	21.781	84.9819	75.9452	5.15471	2.18651	6.21679	15.1152	105.013	30.7598	20.8716	379.467	4.28323	0.269444	7.77956	1226.44	10.8142	3.1257	39.0896	5.92656	10.3704
Qk	Ear	6977.63	1985.68	3420.67	1884.23	4467.16	6812.13	2994.47	2434.31	4232.9	4332.59	5709.66	3965.46	4254.72	7525.54	6527.09	3801.34	7691.54	1590.72	208.484	51058.2	2702.41	6607.87	1405.48	1444.73	2420.83	2597.23	429.972	951.998
Rab18	Ear	1818.01	1576.61	2101.29	2074.59	1429.75	1978.13	2710.98	1136.46	1849.29	998.045	1667.8	941.939	1924.16	2631.65	1592.89	1876.35	1286.17	1148.78	1336.07	27018.6	2964.36	2681.13	1575.54	509.551	680.66	355.53	201.8	208.727
Rab28	Ear	734.136	601.661	235.69	275.855	578.047	556.195	406.717	331.261	692.85	1027.79	579.249	520.075	921.251	1035.38	743.488	771.504	933.566	1636.01	543.938	13334.3	550.316	2113.61	409.826	461.896	174.798	505.559	1168.13	1219.18
Rab30	Intestine	227.32	103.94	221.828	374.723	114.454	153.092	26.9036	38.2203	110.998	67.811	45.4228	115.988	179.497	156.055	34.7369	61.6537	119.228	277.716	2228.33	40.413	320.691	82.8769	20.6138	275.299	8.61195	58.076	14.2238	6.03366
Rab33b	Ear	465.597	695.931	521.376	241.475	285.55	476.899	593.402	337.918	314.631	286.567	279.452	434.694	440.65	310.374	507.318	286.892	268.76	326.571	458.442	5351.92	675.471	295.799	284.279	405.754	415.834	345.478	274.993	336.754
Rab38	Bonemarrow	13.512	42.8067	3.22329	22.4027	74.369	20.6488	1773.67	35.7903	8.72877	2.5494	29.887	6.52974	9.78349	11.9427	176.024	40.4857	1.65525	23.9841	13.4608	48.426	82.1754	5.30052	209.644	76.9294	14.2654	57.1453	243.582	11.8788
Rab3b	Olfactory	637.52	34.4212	61.3174	21.1913	62.6077	291.105	9.05985	24.7148	109.379	18.2823	58.5288	4580.13	549.115	4.0971	21.5459	15.8275	14.5337	102.742	149.197	439.216	101.855	7.09062	109.136	13.0641	21.9335	13.5883	197.058	776.645
Raet1d	Liver	0.647461	1.21725	4.13445	54.3273	10.7475	3.04829	0.141395	2.06694	1.91272	0.26432	1.63415	0	0	0.412702	0.218	0.375934	0.228861	0.0928366	0.0722321	1.48847	6.53796	0.073331	0	1.07315	0.134914	0.930706	0	0
Rag1	Thymus	4.7977	0.13525	0.341551	12.806	28.9954	24.5213	230.113	1.58063	41.4407	15.1532	44.6842	1499.45	2.34648	0.533391	2.07771	2.49841	6.7066	2.80411	2.56039	481.903	2.48503	0.52903	12.8087	10.99	82247.7	15.822	0	0
Rag2	Thymus	0.24531	0.946752	0.348435	3.18473	0.956595	0.282642	20.9949	0	15.9953	22.6432	3.45526	113.248	0.403937	0.266696	0.125019	0	0.480664	0.712321	2.02868	1.73824	0.0372363	0.212224	0.916552	1.28987	3953.9	0.372282	0	0.377104
Rasgef1b	Ear	1221.51	155.606	658.938	686.74	474.778	478.764	471.161	468.285	500.462	658.921	54.6726	438.524	134.646	16.1198	636.799	853.83	266.815	703.843	876.262	9594.42	14.1166	29.3863	365.993	995.302	80.6908	164.921	717.707	99.5554
Rax	Eye	4.97327	0.202876	0.141152	0.413373	2.84216	2.29483	0.289627	0.406749	0.500567	0.0802901	12.4256	2.51058	0.18582	0.533391	0.426023	0.0763008	0.833873	2044.12	1.84401	0	2.85686	0.108025	0.0716798	1.36211	0.159557	0.186141	5.03758	1.69697
Rbbp4	Ear	3054.62	2601.4	2296.14	3603.68	5848.02	2931.19	4511.49	1235.5	6964.73	2913.99	6660.68	1553.81	2122.66	2121.49	1859.93	5055.21	1616.02	2338.88	1240.36	121086	3339.84	2123.44	3378.64	2949.58	4844.26	1350.27	572.802	570.558
Rbm24	Ear	292.577	821.308	5.68449	11.0607	235.624	79.0047	35.947	515.379	22.7807	244.33	82.1874	78.9889	533.925	99.2007	145.061	4145.2	4646.45	88.7806	173.023	37987.5	7.4658	4754.53	15.726	14.6534	115.1	596.024	517.389	559.245
Rbms3	Ear	422.606	1217.25	151.01	175.463	1781.11	1358.44	21.7555	676.919	210.669	115.56	211.295	177.824	236.165	139.202	1463.5	651.334	412.641	251.963	117.31	16419.9	1753.98	220.484	521.046	320.754	99.6428	765.599	306.7	378.424
Rbp2	Intestine	1.44059	2.50213	236.928	156.37	3.82649	6.7977	0.489481	3.90628	1.06321	1.7416	2.90283	1.46324	0.317775	0.373992	25.8084	2.5408	0.51306	0.157186	90108.9	0.364186	0.137086	1.5387	4.88502	1.28987	1.51015	0.558424	165.647	0.188552
Rbp3	Eye	3.93702	0	1.54701	0.867111	0.0430981	1.97559	0.649174	0.733941	1.83979	3.09377	5.40962	0.415314	1.60788	0.533391	0	0.277344	0.576862	96917.9	1.32604	0.169363	0.0449981	0	0	1.14539	0.125382	0	0	0
Rbp4	Liver	113.943	788.036	4073.32	89655	60.4847	89.3859	46.7703	286.81	161.084	31.9261	2102.82	20.6589	36.985	5765.94	538.772	30.7931	29.7125	7.06555	442.915	310.432	2.2923	832.123	249.075	13.7247	12.6404	3613.19	289.809	889.588
Rcn1	Ear	649.611	2044.24	1808.59	320.323	2414.48	862.912	925.63	4259.18	1078.71	4814.51	1648.42	376.243	271.011	334.355	924.111	2845.39	711.281	600.848	454.864	120896	6658.89	283.527	347.64	564.135	209.515	729.86	1163.38	3889.45
Rcvrn	Eye	4.45183	1.75825	0.648286	0.434792	1.33814	2.27953	4.82046	1.24238	2.08518	0.707726	0.286901	2.55231	4.78534	0.929569	1.45445	0	0.732566	16003.4	0.692823	0.312062	0.191686	0.486316	0.12544	1.07315	0.952608	3.53668	1.18531	0
Rd3	Eye	18.6544	10.1438	18.5506	47.6443	6.48313	11.1541	2.60708	20.4924	246.198	582.828	65.8055	77.7596	4.93908	6.2189	108.929	485.03	10.9637	3447.86	5.03338	12.6317	0.977784	4.48894	27.5395	10.1232	4.74167	19.9171	8.29719	14.1414
Rdh19	Kidney	0.348969	0	0.632078	4.78849	0	0	0.0258712	0	0.0478153	0	0.1677	0	0	0	0.063672	0.0983757	0.0550069	4.41451	2.04568	0.0311563	0	0.0814819	129.325	0	0.0622415	0.744565	0	0
Rdh7	Liver	0.356608	0.743877	0.892389	21456.3	0.0718301	0.0378825	13.9207	13.9559	0.55531	0.616772	0.132859	0	0	1.60017	1.1853	0	2.15447	0.414644	2770.13	0	0	0.100016	12.2711	0.650158	1.40043	15.822	272.622	1.69697
Rdh8	Eye	0.368623	0	0.241351	0.0640571	0.369427	0.666856	1.26552	1.37726	0.166748	0.176214	0.274814	0	0.12388	0.266696	0.0351327	0.102668	0.0310994	1163.47	0.242897	0.0752464	0.458667	0.538242	0	0.0722398	0.0495586	0.558424	0	0
Reep3	Ear	1154.81	2510.18	1101.21	2496.02	1292	1554.11	1570.84	915.892	643.217	1203.89	517.564	509.291	504.293	1714.3	1652.2	787.871	1037.9	435.664	3014.51	18989.1	2234.05	573.108	1640.88	715.807	867.926	1331.84	671.48	571.878
Reg1	Intestine	0.00967739	0.13525	0.0470507	976.324	0.100562	0.843635	0	2.56431	83.7879	0	5.67295	1.38939	0	0	2.02879	0.0983757	0.042841	0	18654.8	0	0.203449	0.848896	501.423	2864.46	4.93157	1.67527	59.562	1.31986
Reg2	Intestine	0.0139571	0	4.99907	43.7977	0.0430981	0	0	0.406749	38.9445	0	13.7694	0	0	0	0.661703	0	0.0352562	0	981.315	0	0	0	9.15273	104.593	0.672521	0.558424	0	0
Reg3a	Intestine	0.386083	0	0	7.36672	0.0574641	0.322395	0	0	1.25724	0.314116	0.0246777	1.40261	0.0700142	0.662874	0	0	0.0719086	0	1563.07	0	0.119231	0	0	5.3353	0.868201	0	1.77797	0
Reg3b	Intestine	1.49026	1.55538	0.623421	489.016	0.675203	1.37596	0	1.22025	14.619	1.54308	0.0980366	1.75429	0.47619	0	0.199775	0.0763008	0.115153	0	63570.5	8.3022	0.139286	2.33446	297.464	14.9432	16.3302	0.558424	29.6328	0.188552
Reg3g	Intestine	0.0875149	14.8099	0.305829	5.30933	0.560275	0.260801	0.0572112	0.711811	95.5231	1.09913	1.24236	10.1229	0	0.266696	357.565	2.41593	3.04771	0	34077.1	0.347598	0	0.69601	26.9407	1.15584	86.885	5.02581	27.5585	0
Reg4	Intestine	0.20113	0	0.679129	3.9952	0.355061	0.321723	0.632759	0.316127	1.81838	5.58638	16.2304	0.0385328	0.0700142	0.266696	0.416586	0.358636	0.12611	0.269475	9948.63	0.584548	0.156703	0	0	3.21946	0.680427	0.372282	0.296328	0
Ren1	Kidney	0	0	0	0	0	0	0	0	0.0169143	0	0	0	0	0	0	0	0	0	0	0	0	0	0.143906	0	0	0	0	0
Retnlb	Intestine	0.354885	0	0.135487	0.0611113	0	0.0162845	0.0602963	0	0.949656	0.295612	1.49158	0.78576	0.0700142	0.266696	0.241501	0	0.0712345	0.177326	87.7294	0	0	0	0.293571	0	1.01673	0	0.592656	0
Retnlg	Bonemarrow	2.94407	16.0272	2.20257	53.315	0.344785	37.8577	3180.11	9.55861	14.9282	0.396481	0.152831	0.993812	0	5.49041	246.199	2.59052	3.74493	0.183367	17.8822	70.8456	0	11.8001	2.51492	88.1726	18.5865	20.6617	149.942	2.07407
Rex2	Embryo	0.0437581	0	0	0.0650025	0.0657721	0.0857372	0.0558461	0.21444	1.86373	0.257475	16.6382	0	0	0	0.152891	0.299769	0.0359164	0.0652532	0	0	0	0.12485	0	0	0.454676	0	0	0
Rfx6	Intestine	0.130787	0.0676252	1.02512	0.109077	0.0430981	0.486713	1.28322	0.101687	9.63755	41.8639	71.9384	0	0	0.416771	0.404849	0	0.0973699	0	428.559	0.0311563	0.0449981	0	0	0	0.140043	0	38.819	0
Rgn	Liver	3.10303	9.87327	11.7628	16778.1	5.75583	5.18225	18.6589	16.525	17.24	12.5955	4.78501	2.80759	4.21927	0.533391	10.9145	13.1218	6.66268	1.67377	56.6139	15.1367	1.06028	2.84674	81.1331	1.21763	0.812564	5.02581	0.888985	5.0909
Rgr	Eye	0.661556	0.0676252	0.0235253	26.2982	1.22248	0.237228	0.632759	0	0.041324	0	0.233261	0.0256885	1.34429	0.266696	0.131192	0	0.0448651	690.275	0.223966	9.09264	0	0.221739	0.0895997	13.2086	0.295647	20.2894	0	0
Rgs18	Bonemarrow	1.52262	30.499	17.2071	57.7499	19.8372	15.9356	709.687	4.70661	5.1503	0.690018	5.92495	1.56513	1.49282	18.3576	70.1952	5.81934	10.7815	0.200013	3.55232	16.7406	0	12.7777	3.9949	134.982	14.5941	17.4973	1.48164	0.377104
Rgs9	Eye	1274.92	88.9947	42.349	27.9769	523.836	313.146	66.4892	150.708	44.2772	240.672	111.237	529.335	504.58	25.9435	501.247	32.0033	24.0153	36032.8	154.398	161.014	21.2705	6.70451	101.073	181.432	55.9158	39.4619	103.715	151.596
Rgs9bp	Eye	14.4847	26.1709	15.9261	6.54613	62.5757	12.6612	17.5499	9.93692	45.819	16.8359	78.7854	12.2345	8.70873	25.8102	7.74396	22.9761	9.69294	12032.2	4.61244	9.39261	6.11549	9.00176	13.2868	18.7188	9.83919	7.07336	21.0393	6.78787
Rho	Eye	7.20424	9.26465	22.9429	1.44424	7.45284	9.60794	2.69425	24.4339	24.2049	33.4679	29.4515	20.5558	7.57042	1.9935	8.7251	5.83353	3.70975	468614	2.79666	0.220824	2.85379	6.71895	14.4993	3.38483	4.43439	13.216	22.8173	31.6767
Rhox11	Sperm	0.037124	0	0.448634	0.00747817	0	0	0	0	14.1623	99.6116	1.23719	0	0	0.146006	0	0	0	0	0	0	0	0	0	0	0	0	0	0
Rhox12	Placenta	0.253826	0	1396.78	1.44722	0	0.104414	0	0	1.18794	0.620416	0.519068	0.287343	0	0	0	0	0	0	0.0153798	0	0	0.0294946	0	0	1.06783	0	0	0
Rhox2b	Testis	0.0103549	0	0.14725	0.0305556	0.0657721	0.0899688	0	0	2.78066	0.35817	0.0969605	0.0642213	0	0	0	0	0.0723156	0.0996685	0	0	0	0	0	0	0	0	0	0
Rhox2c	Testis	0.00381186	0	0.188203	0	0.138974	0.257002	0	0	1.64538	0.0440534	0.133384	0	0	0	0	0.201044	0.144896	0.0737528	0	0	0	0	0	0	0	0	0	0
Rhox2f	Testis	0.00219417	0	0.423889	0	0	0.058618	0	0	5.31242	0.666543	0.0844965	0	0	0	0	0	0.0466015	0.292289	0.0171008	0	0	0	0	0	0	0	0	0
Rhox3a	Sperm	0.200844	0	0	0	0	0	0	0	0.29739	2.55245	0	0	0	0	0	0	0	0	0	0	0	0	0	0	0	0	0	0
Rhox3f	Sperm	0	0	0	0	0.340695	0	0	0	2.809	17.5587	0.880683	0	0	0.266696	0	0	0.111247	0	0	0	0	0.337088	0	0	0	0	0	0
Rhox3h	Sperm	0	0	0.035288	0	0.014366	0.0283446	0	0	2.46204	21.2257	1.92139	0	0	0	0	0.103017	0.00582255	0.021483	0	0	0	0.288506	0	0	0	0	0	0
Rhox4a	Placenta	0.153262	0	25.9271	0	0.571327	0.265376	0	0	1.01246	0.399352	3.0301	0	0	0	0.235937	0.297007	0.114597	1.29627	0.0397515	1.01868	0	0.100016	0	0	0.815442	0	0	0
Rhox4b	Placenta	0.0823925	0	14.9211	0	0.245594	0.0989896	0	0	0.110354	0.223138	0.0405145	0	0	0	0.160416	0	0	0.192835	0	0.255914	0	0	0	0	0.0778019	0	0	0
Rhox4c	Placenta	0.00408514	0	5.25954	0	0	0	0	0	0.285797	0	0	0	0	0	0	0	0	0	0	0	0	0	0	0	0	0	0	0
Rhox4d	Placenta	0.0241505	0	12.5773	0	0	0.0561124	0	0	0.268461	0	0.335185	0	0	0	0	0	0	0.021483	0	0	0	0	0	0	0.162815	0	0	0
Rhox4e	Placenta	0.0134282	0	4.69276	0	0	0.0443647	0	0	0.497708	0.0440534	0.0361865	0	0	0	0	0	0.00657615	0	0	0.126404	0	0	0	0	0.0155604	0.372282	0	0
Rhox4f	Placenta	0.000392874	0	3.90143	0	0	0.0031094	0	0	0.106108	0	0.0268804	0	0	0	0	0	0	0	0	0	0	0	0	0	0	0	0	0
Rhox4g	Placenta	0.00906724	0	18.4045	0	0	0.0544896	0	0	0.494922	0.13216	0.157691	0	0	0	0	0	0	0.0774439	0	0	0	0	0	0	0	0	0	0
Rhox6	Placenta	0.229245	0.202876	5679.49	0.108825	1.64938	0.0832493	0	0.428879	1.69147	0.279223	275.879	0	0	0.216392	0	0	0.0695404	0.0675934	0.131427	3.34505	0	0	11.3163	0	0.516917	0	0	0
Rhox8	Testis	0.11226	0.541001	10.7106	0.29398	0	0.00924692	0	91.888	1885.25	375.546	3.07453	0	0.110016	0	0.838238	0	0.0800825	0.0518444	0.578029	0	0	0	0.143906	0	0.109927	0.372282	0	1.13131
Rhox9	Placenta	0.18348	0	6927.32	0.0741396	0.962524	0.102374	0.632759	0	2.76225	0.13216	183.773	0	0	0	0	0	0.0156148	0	0.242897	0	0	0	0.293571	1.07315	0	0	0	0
Riiad1	Sperm	25.4303	24.0746	10.9521	1.66466	13.094	16.6096	7.7665	19.191	275.102	1437.41	284.258	30.2908	31.8976	7.97451	127.149	6.95932	7.12103	39.4769	16.1584	79.7402	9.24876	155.621	26.7298	7.16133	7.57903	5.77038	0	1.13131
Rimklb	Ear	1044.8	6.28914	471.248	3.98132	1179.98	774.599	22.287	671.694	920.124	1837.95	1499.26	676.264	649.308	2.62423	14.4349	13.6902	11.9912	659.843	4.76524	21552.5	2.41336	14.6704	15.7609	10.9483	16.3262	8.19021	3.55594	1.88552
Ripply1	Placenta	0.442856	0	468.72	10.002	5.50219	2.3915	1.72778	1.05007	0.116855	0.13216	22.3963	1.18303	0.336162	0	0.827254	0.372609	0.601659	0	2.2134	0.268019	0.141891	1.46106	0.891088	0.216719	0.223924	0.372282	0	0
Rlbp1	Eye	603.168	1.082	38.7712	1.0333	21.9501	159.461	0.979299	0	6.22946	15.844	48.8436	396.04	364.561	1.43275	5.58534	0.201044	0.42487	6022.9	4.16906	126.282	1.36631	0.0294946	0.616676	0.577918	4.09883	0.930706	1.18531	3.20538
Rnase11	Sperm	0.01051	0	0.0470507	0.0165639	0	0.0956478	0	0	0.378953	4.46175	0.188801	0	0	0	0.404849	0	0.0166086	0.130877	0	0	0	0	0	0	0	0	0	0
Rnf182	Ear	438.416	17.6502	11.0238	0.791853	129.234	217.012	5.75931	31.9636	27.1071	22.9573	54.8717	145.679	616.548	101.448	1.76675	18.9302	6.10707	128.566	2.57114	12462.3	5.19149	1.57882	10.7119	2.65199	5.96334	14.8913	0	5.468
Rnf183	Kidney	1.73486	0.946752	3.40296	0.660357	1.55169	11.6045	0.730133	14.3137	4.34536	34.9865	5.4178	3.27301	0.897685	0.682585	8.67433	0.0983757	1.73217	12.541	34.3387	0.468019	0.10184	1.24634	733.348	3.86962	20.0373	2.41984	14.2238	9.61615
Rnf38	Ear	1395.04	1709.83	1900.53	764.759	2344.39	1676.16	2059.31	2205.93	3666.29	6771.64	1826.41	1057.5	780.01	771.209	1558.76	789.737	683.425	837.666	1181.87	51338.7	820.986	429.033	876.627	2345.89	3684.62	2717.47	2004.66	1692.44
Rom1	Eye	79.6628	153.036	229.152	95.2232	47.6806	138.424	201.86	247.877	137.205	201.144	98.8236	149.75	59.8613	210.667	135.826	56.9149	530.108	30749.8	225.625	17.4058	57.6671	244.686	197.331	232.145	77.5642	298.384	621.4	2194.37
Rp1	Eye	1.91227	0.541001	0.737942	0.629064	0.327104	0.845826	0.691407	47.7962	21.7405	83.3625	83.4611	0.147836	0.333923	1.93162	99.7681	1.11288	18.2712	26595.5	7.52615	0.0710493	0.167607	7.60462	5.31239	1.36211	1.08594	1.30299	2.0743	1.31986
Rp1l1	Eye	0.62888	0.608627	0.691204	0.060369	0.226542	1.05653	0	7.01222	1.17731	2.17785	0.798955	0.111519	0.0700142	0.82954	0.696107	0.189348	0.484078	11248.6	0.857921	0	0.0730783	0.177122	0.437477	2.51795	1.41336	1.11685	1.18531	0
Rpe65	Eye	8.82824	2.43451	0.620316	0.224197	0.369427	0.321771	5.06207	0	0.974641	3.55089	5.16979	3.76971	0.915606	0.533391	1.21455	0.0909723	0.228499	171.537	2.94166	0	0.0449981	0.636672	0.473317	6.43893	0.0155604	0	0	0
Rpl39l	Sperm	1.7451	2.36688	16.703	2.70277	15.9209	5.17257	14.137	5.21504	1178.85	6905.15	1095.59	0.229417	0.0619402	73.6662	1.90253	7.03784	1.6338	0.702502	0.88182	3.42063	17.4545	1.92641	0.416932	5.79921	10.1898	13.5883	0	0
Rrh	Eye	5.20553	2.70501	0.583688	0.431031	2.48792	3.20549	0.666782	0.621189	2.16479	7.37939	1.24552	3.78386	2.12985	0.266696	0.596797	0.281636	0.528489	388.296	1.1691	10.5074	0.330614	7.06884	45.4873	1.86779	0.634785	0.558424	2.96328	0.754208
Rrp8	Ear	254.167	328.523	386.57	359.715	518.917	289.797	479.051	350.433	430.362	262.421	493.358	200.008	218.52	289.437	302.337	371.933	292.193	284.813	167.635	4171.31	528.957	377.925	244.699	453.205	513.21	298.757	281.512	340.902
Rs1	Eye	8.05842	1.75825	1.09661	3.50509	2.81144	4.27367	1.46342	1.15176	2.6	4.40376	1.47683	3.76725	2.75682	0.748901	19.1395	1.56936	6.71333	25056.5	3.27198	1.23679	0.386247	1.8872	3.79417	4.4371	3.64973	0.372282	0	0.377104
Rsl24d1	Ear	487.804	660.089	406.611	374.728	699.859	534.91	820.951	208.771	357.913	281.837	969.231	249.387	568.372	315.62	268.438	573.045	351.22	396.29	181.427	8630.59	413.689	393.045	261.05	411.101	341.586	252.78	128.606	119.73
Rtbdn	Eye	39.0005	3.92226	2.08416	6.14865	9.85796	41.3727	1.46868	8.90688	6.02569	6.94861	4.00131	57.7811	25.0166	1.03735	2.74972	0.916165	2.85255	8481.12	4.10514	3.47231	4.05041	4.17948	2.03795	7.23357	6.86351	3.1644	2.0743	8.10773
Rtkn2	Lung	103.65	10.82	21.7747	9.4398	169.972	91.2334	30.1931	15.4549	127.742	41.4026	229.133	37.8139	28.2544	2.24246	3747.12	85.1636	16.6349	308.616	4.8625	366.428	31.7664	21.105	5.81137	15.6125	299.669	2.60598	0	0.188552
Rtp3	Liver	4.57741	15.5538	18.8057	1597.37	2.53163	4.25241	2.0916	7.13814	12.983	34.1746	44.1129	5.2734	1.55606	154.774	221.455	3.81267	94.392	6.52951	9.07622	0.039893	0	49.0653	78.2423	12.6106	1.50207	76.1317	47.7088	76.5521
Runx1t1	Ear	796.933	234.118	87.0556	241.164	918.339	377.87	84.2473	207.598	150.998	531.995	475.65	576.088	127.555	25.61	159.315	188.572	264.248	977.177	100.99	24978.3	287.483	98.9909	48.4347	106.42	12.6406	121.736	135.126	25.6431
Rxfp1	Bloodvessel	77.8426	6.35677	3.84616	0.146699	4.09545	10.121	0.118528	80.8862	11.7529	1.50709	2.67948	21.5671	18.3436	0	6.3207	732.75	22.7072	0.0716392	1.52856	0	4.48644	1.44291	0.419723	6.82101	22.0699	4.09511	0	0.377104
Ryr1	Muscle	571.886	27.1853	28.2536	35.5259	747.277	172.89	75.726	144.952	195.544	98.6194	267.122	849.701	1029.87	1342.78	261.335	4.65586	22.5332	67.7168	32.4181	13.4606	24.8749	212872	50.3742	244.512	35.2569	7114.13	575.766	6.78787
Ryr2	Heart	3444.16	119.223	54.7458	17.0014	44.9387	1364.83	42.6695	516.395	128.819	29.5887	199.798	3621.72	7602.66	50.8818	580.994	6179.84	67723.5	1855.65	80.2427	872.14	4.92715	7.8147	63.6635	89.1458	139.212	16.7527	99.27	64.2962
S100a5	Olfactory	5.34321	36.3147	23.5438	0.0285491	0.0574641	0.113294	6.47743	0.428879	0.031503	0.0881068	0.21584	1736.72	0.0700142	0.117725	0.188024	0	0.148754	0.0785936	2.99356	0	0.190971	5.92827	9.26781	1.07315	17.3719	0	0.296328	0
S100a8	Bonemarrow	15.4646	1.75825	465.792	862.436	16.4378	322.054	27436	0.101687	54.6873	24.2825	5.92513	11.7854	0.680397	26.3927	353.473	11.2208	3.84446	0.291083	0.943013	99.399	0.0568421	88.0671	29.1746	414.988	479.4	12.4715	0	0
S100a9	Bonemarrow	21.113	1.21725	40.4725	1215.25	15.9226	426.868	43601.6	1.71552	27.3708	5.082	0.916037	16.2557	2.05415	53.2054	881.254	21.3313	20.37	1.42206	2.85513	211.209	0.0898493	86.1034	39.9335	816.479	616.363	11.913	1.48164	0
Saa1	Liver	0.727761	0.13525	1.32639	8099.58	2.37838	17.0833	0.632759	0.745006	12.624	19.7419	5.62108	3.32076	0.325849	1.32112	2.89681	0	0.505894	0.22116	607.837	1.47333	0	7.85537	4.31718	0.0722398	8.38877	0	0	0
Saa2	Liver	0.569532	0.13525	0.376405	7439.79	6.27749	10.7441	1.26552	31.8783	4.22763	0.759836	3.37567	1.04325	0.12388	2.06881	0.441886	0	0.315224	0.355624	11.447	3.74179	0	7.90396	6.04981	0.0722398	0.694512	0.186141	0.296328	0
Saa4	Liver	0.193389	0	39.7662	9209.02	0.172392	2.06373	13.9314	3.07065	2.24407	7.83254	2.24711	0.124363	0	1.06678	1.67713	0	1.03773	0.162133	1.56377	0.139135	0.0401933	0.752183	4.538	1.14539	0.661266	1.30299	2.0743	0.188552
Sag	Eye	20.4458	10.1438	13.2199	6.0955	8.94615	8.03701	29.7513	14.1462	62.5884	222.215	11.7964	43.1342	25.6159	17.7555	12.2637	1.0286	10.083	79910.2	7.32083	3.63697	3.57595	8.26994	4.23183	44.9802	43.3909	12.8437	6.22289	23.3804
Sall2	Ear	1570.21	290.788	85.5129	144.974	1316.31	1105.47	631.86	685.692	528.392	34.1116	522.337	2588.19	1728.07	60.2117	274.518	255.709	164.665	1301.18	77.671	18558.5	386.437	56.5536	808.061	328.166	888.799	340.452	158.832	438.572
Sall4	Embryo	83.4924	8.04739	199.02	30.7347	187.13	22.5193	37.3958	95.3348	563.391	63.5328	3450.79	10.0637	4.67964	9.55292	18.6516	0.0983757	119.272	2.3625	4.28524	419.175	0.990381	98.0811	1.52161	1.07315	3.87171	7.44565	0.888985	1.13131
Samd8	Ear	1696.57	443.892	1792.9	972.82	556.66	1284.39	840.635	739.339	1389.52	2487.87	1179.79	971.398	1675.3	574.379	676.628	424.711	604.92	1983.24	2458.6	13358.1	679.619	2009.31	1265.13	363.222	527.17	464.05	1160.42	746.1
Samsn1	Bonemarrow	42.3373	25.1566	23.9191	65.4994	21.7266	87.0353	4058.41	12.8574	9.44353	17.8596	10.4457	146.11	20.423	12.9959	175.443	34.3429	11.0111	327.059	27.1951	45.8668	0.123582	17.5086	20.1416	638.06	349.306	87.6725	5.92656	4.14814
Sap25	Bonemarrow	0.00629347	0	0	0	0	0	1.89828	0	0	0	0	0	0	0	0	0	0.0226297	0	0	0	0	0	0	0	0	0	0	0
Scgb1a1	Lung	0.274044	1.21725	108.605	5.5412	0.0718301	3.98539	25.398	3.9658	678.643	0.0783899	0.299151	0.844748	0	0.266696	564491	2.39302	77.5833	0.404504	7.84734	3.04252	0.0479906	67.9458	2274.85	254.565	40.2422	114.105	324.479	8.86194
Scgb3a1	Lung	6.40482	2.50213	6.81945	5.02722	0.742944	7.50559	7.29719	23.0967	40.6788	0.513978	6.9916	4.66261	1.39315	3.47494	4413.39	7.41918	32.2713	3.97704	33.0799	0.252808	0.0507404	7.50237	56.6865	4.66426	13.9383	12.0992	29.9292	2.45117
Scgb3a2	Lung	0.120736	0	0	0.0386501	0.0287321	0.235624	0.0260531	0.417814	11.8274	1.49451	0.102409	0	0.0619402	0.117725	12413.4	16.156	12.8586	0	0.605289	0	0.0449943	0.848896	96.9022	3.21946	1.68395	4.83967	0	0
Scin	Intestine	5.21972	28.7407	55.7662	1.1771	81.5206	8.99412	11.0171	31.287	29.5915	848.976	11.7509	6.80292	1.88243	6.49115	20.5533	40.8987	57.4889	6.74238	5034.97	236.394	1.0353	74.4449	947.881	34.7865	75.4684	72.0366	37.3374	23.3804
Sclt1	Sperm	194.29	117.803	261.783	213.398	397.122	154.736	161.695	418.447	1539.49	8241.28	860.675	105.118	89.9189	156.543	151.794	187.549	91.5826	236.135	90.8461	316.857	93.4678	148.995	336.764	139.648	231.297	91.3953	116.457	250.208
Scn11a	Ear	8.66573	1.48775	1.13953	0.76607	37.2557	286.255	6.12584	0.203375	10.9312	13.3812	6.28234	1.28815	0.131954	1.56259	3.615	1.16184	1.12633	6.23109	12.4884	1559.98	0	0.958188	1.706	14.5394	18.7232	5.02581	0	0
Scn4a	Muscle	1.80638	6.69489	7.92424	3.78676	30.1706	8.20655	29.1441	10.8563	10.8141	14.8632	5.31807	3.10377	2.08135	181.083	75.1174	15.8593	1553.49	391.791	14.0947	2.79157	0.753955	17003.6	13.6172	697.579	14.685	1576.43	80.8976	2.82828
Scn4b	Muscle	1914.2	45.5794	2.6053	7.4438	29.2505	2218.41	11.0173	10.3326	3.32648	2.13998	12.4846	60.579	203.487	320.911	34.9684	8.44027	1590.3	121.58	5.52269	10.3699	17.0683	15612.5	868.523	57.4159	897.026	831.865	112.901	19.2323
Scn5a	Heart	162.019	19.0027	60.8476	5.63402	11.6939	42.5448	3.52031	134.52	217.908	38.7874	34.2536	326.672	22.5088	52.3547	377.974	1807.94	15649.2	118.721	33.0136	47.4768	5.14009	84.338	33.5025	121.701	285.15	224.114	74.0821	21.872
Scn7a	Lung	53.9682	1080.85	24.4574	14.7056	6.80489	1067.89	2.53885	213.747	41.6651	86.7235	50.6735	25.0055	63.8602	954.317	5503.57	162.744	490.604	272.238	67.6208	594.498	5.28891	343.738	129.777	126.82	22.9295	1090.04	85.9352	52.2289
Scn9a	Nerve	103.047	7.10064	42.5652	0.425213	30.1003	1076.64	6.32759	3.53272	0.122719	1.62998	12.6233	14.5004	105.463	4.89024	2.47684	5.35399	1.01608	118.741	13.5032	109.109	13.3677	0.30688	0.821526	2.14631	3.66168	0	3.25961	1.69697
Scp2	Liver	900.407	2845.19	908.398	42329.1	392.061	1195.75	820.871	1003.23	438.942	604.61	439.799	791.6	1060.25	5738.78	1678.09	1612.84	2074.34	1473.41	2570.99	599.328	504.949	1527.45	3433.27	431.721	399.401	2195.91	623.475	749.494
Sctr	Stomach	20.419	5.27476	39.5171	1.89401	4.81081	19.5032	0.695193	8.57283	2.06782	8.3203	3.00688	1.54559	8.73808	339.762	3.97498	0.837024	1.58947	0.834958	27.9201	0.226406	0.526711	209.12	20.6002	3.66335	2.53825	185.583	3283.61	436.686
Sds	Liver	20.9007	34.1507	1.36136	5502.77	6.87259	24.4943	9.14064	29.5315	15.5987	5.33738	4.72967	19.8992	38.5774	3.08498	9.72409	10.6326	38.2317	43.3501	10.3337	1.0672	7.68334	11.1527	4.53369	19.4421	6.19995	27.5489	24.8916	26.5858
Sebox	Eye	39.2254	0.541001	0.419011	15.9193	0.484355	3.14217	0.018359	19.2458	0.208967	0.135031	2.47841	4.56257	51.4384	0.451841	0.639757	0	1.01317	730.056	0.12338	0	0.0929887	1.50342	0.575624	0.14448	0.332749	1.30299	2.66695	0
Sec14l3	Lung	27.8578	0	31.5548	0.446636	0.0574641	3.30894	2.53104	833.063	16.7305	38.4624	7.20864	16.1697	46.0392	0	30688	1.2621	5.94294	0.77643	0.791985	0.0629604	0.173709	1.06112	472.643	15.0964	2.213	2.60598	0	0.565656
Sectm1b	Intestine	0.0446959	0	5.60017	2.15991	0.114928	16.2409	0.00781523	49.2668	3.90946	8.89093	2.44257	0	0	0.266696	16.8152	1.29123	0.318868	0.021483	9963.68	0.0314802	0	0.712282	1081.78	1.14539	3.28033	13.0299	1840.79	0
Seh1l	Ear	773.902	947.09	1179.34	1228.93	1622.78	719.122	1728.6	937.083	833.658	471.015	2699.09	469.891	756.704	1676.14	1025.16	943.661	598.531	525.051	924.004	18534.5	852.872	633.037	900.875	1027.54	1336.43	827.397	981.439	1491.45
Sel1l2	Sperm	0.410806	0.0676252	0	0.363695	1.09529	0.426947	0.0210875	1.38833	321.825	2048.04	283.042	0.147836	0	1.24328	0.404849	0.0983757	0.0344487	0.0303614	0.986969	0	0.359491	18.5675	0	0	0.532477	1.11685	0	0
Selenbp2	Liver	2.37933	43.6182	35.3642	7613.98	2.30301	6.61642	6.98723	8.27883	11.6676	3.20615	6.23886	0.616748	0.210042	6.05445	145.454	75.7984	55.2289	2.58064	37.4434	0.222209	0.31451	3.65297	198.053	0.433439	1.65913	16.9388	82.6756	6.97642
Senp8	Ear	148.856	132.478	145.582	105.006	185.113	162.453	26.9194	119.189	179.066	139.224	223.536	45.4963	134.692	154.451	74.0385	143.17	99.9971	157.349	70.4322	3775.67	100.299	296.439	301.805	69.0657	105.807	91.5815	27.2622	38.6531
Serpina10	Liver	1.81723	0.338126	154.804	5078.53	0.985327	3.0295	4.48789	1.15176	1.45446	6.13295	14.8455	2.76944	1.87741	0.412702	15.6214	0	0.362249	1.14987	11.8836	0.0896369	0.14442	0.719553	126.912	84.3675	0.470765	39.0896	0.296328	0.377104
Serpina11	Liver	0.323671	0.0676252	0.482269	2872.86	0	0.60764	7.34344	2.25925	0.198529	0.751779	1.27609	0	0	0	0.848022	0.292016	0.214509	0	3.11908	0.0752464	0.0461522	0.483786	0.287266	15.448	2.64123	7.63179	12.4458	1.50842
Serpina1a	Liver	1.58916	1.48775	432.503	39343.8	3.90495	3.64147	8.23472	21.8807	2.36871	1.83777	1.02813	0.70754	0.160009	3.03227	2.17846	0	3.08979	0.197668	15.0763	2.3971	0	5.48086	212.977	9.14313	2.00496	61.7989	17.7797	14.1414
Serpina1b	Liver	2.23865	0.743877	1109.64	92508	7.41321	13.1758	25.9995	46.6561	6.59626	6.77722	5.15309	0.58876	0	42.9321	32.2106	0.196751	29.8271	0.178469	184.706	0.188546	0	7.58316	131.972	76.106	6.11523	202.894	19.2613	28.2828
Serpina1c	Liver	0.34259	2.43451	222.509	59908.6	1.15138	0.633761	43.0276	17.3137	1.33114	0.514949	0.364928	0.0128443	0	3.06927	5.71135	0.0763008	11.3194	0	121.946	12.1258	0	1.2536	34.7708	22.2377	3.08095	63.1019	10.9641	16.2155
Serpina1d	Liver	0.495882	0.202876	259.612	53932.6	1.20884	1.16124	20.881	13.4628	1.70773	1.93624	0.596151	0.308516	0	3.43619	5.77555	0.0763008	6.40263	0	29.0807	0.127957	0	0.193191	954.403	22.5885	5.04156	23.4538	6.51922	12.4444
Serpina1e	Liver	0.950407	2.56976	14.3264	133340	3.684	7.11373	89.219	859.786	7.50887	6.50537	0.771581	0	0.0700142	7.01016	11.3356	0.623935	25.0247	0	221.402	0.179274	0.0479906	0.139465	25.439	60.531	1.21371	150.588	36.4484	8.48483
Serpina1f	Sperm	0.289316	0.13525	0.211728	2.54288	0.455623	0.173783	3.16379	0.813498	65.2865	22612.7	0.780414	1.03243	0	0.266696	0.490467	0	0.13915	0.151801	7.17049	0.893983	0.381448	0.0593382	3572.2	0.216719	0.0622415	0	16.8907	0
Serpina3j	Mammarygland	0.0824564	1.96113	0.070576	1.26699	1.26421	0.0902954	0.00709823	0.621189	2.59985	0.462108	0.443243	1.38939	0	1.60017	0.0437308	0	0.318267	0	0	0	0	0.646866	2.40327	1.07315	10.1103	56.9592	0	0.188552
Serpina3k	Liver	6.64888	3.58413	3.32883	268135	0.014366	1.25593	130.981	48.8495	14.3459	0.853685	0.314075	0	0.482025	15.0124	24.1401	0	39.215	0	21.223	0.0314802	0	59.3388	544.934	20.5449	3.93678	110.196	17.4834	18.8552
Serpina3m	Liver	3.15544	12.1049	2.80787	9161.32	0.0430981	29.3831	5.06207	5.08016	3.56117	0.492645	11.8875	0.398861	0.0700142	16.8996	50.0118	0.0763008	14.2451	0.225343	1.09497	0	0	6.59727	1.30919	3.58066	0.482372	12.0992	3.25961	3.20538
Serpina7	Liver	0.330008	0.743877	1.17804	1269.48	2.11794	0.364757	0.632759	0.101687	3.83676	27.3281	5.54051	0.694696	0	0	8.77841	0	0.00621988	0.186813	1.20269	0.0623126	0.0461522	0	1.57277	0	4.35674	0	5.33391	0
Serpinb13	Stomach	0.0197737	0	0	0	0.0287321	0.0340987	0	0	0.0241741	0	5.45552	0	0	0	1.561	0	0.0426051	0.024463	1.22837	0	0	0	0	0	0.115001	0.372282	117.642	0
Serpinb1a	Intestine	97.4489	218.565	130.824	134.695	36.5416	2189.79	864.792	352.147	330.545	85.1655	49.543	40.7764	70.0606	45.8891	407.738	272.699	82.6684	3.20265	12610.7	64.4444	60.1639	216.011	227.787	1589.66	106.091	212.759	599.768	481.373
Serpinb1b	Nerve	29.3844	1.82588	8.66245	0.931637	0.80069	321.512	3.73044	4.23347	8.79193	1.8806	1.56996	2.2625	7.96408	0.752609	15.0737	1.16964	0.349068	12.0531	6.46392	0.0311563	1.97248	1.1033	0.431718	6.01593	0.838156	2.23369	0.296328	4.7138
Serpinb6d	Sperm	0.0703481	0	1.4105	0	0	0	0	0	1.6896	11.1414	1.83319	0	0	0.266696	0	0	0.0996585	0	0.744072	0	0.0568421	0	0.143906	0	0	0.558424	0	0
Serpinb9b	Placenta	1.04563	16.9063	4458.07	2.28261	1.13629	55.3067	1.85429	8.63025	53.0955	50.2233	66.672	0.399398	0.201968	1.13946	14.666	5.94483	6.0225	0	2.79419	80.4859	297.945	0.5158	1.5472	19.3072	4.31681	11.5408	2.66695	1.13131
Serpinb9c	Placenta	0.099061	0	1581.58	0.0701555	0.272955	0.682337	3.79655	0	1.00629	5.11652	0.902612	0.12776	0	0	0	0	0.0394371	0	0.728692	2.286	0	0	0	0.0722398	0.0155604	0	0	0
Serpinb9d	Placenta	0.0173557	0	1223.74	0.0450684	0.272955	0.0410615	0.632759	0	0.385669	3.64991	21.1613	0	0	0	0.404849	0	0.0103887	0	0.728692	0.474598	0.0833885	0	0.143906	0	0.0195137	0	0	0
Serpinb9e	Placenta	0.286096	0	5510.14	0.0864622	1.11586	0.327399	0	0	0.0269155	0.135031	8.7379	0	0	0.178425	0	0	0.0115364	0	0	0	0.560358	0	0.762728	0	0.0155604	0	0	0
Serpinb9f	Placenta	0.843161	0.270501	1322.38	6.00255	0.68548	0.00308231	3.79655	0	0.0522229	0.618516	4.96821	0	0	0.82873	10.9309	0	1.24676	0	2.05603	8.01993	0	0	10.5685	90.145	1.36403	0	0	0
Serpinb9g	Placenta	0.143079	0	2113.72	0.0309344	0.474079	0.0628157	0	0	0.0995689	0.483484	8.03571	0	0	0	0.404849	0	0.0759619	0	0.242897	0	0	0	0	1.07315	0.0466811	0	0	0
Serpinc1	Liver	6.71247	12.7135	262.06	50975.2	26.7587	10.7017	29.3645	40.4173	7.4156	8.94646	21.9584	3.97423	4.14555	8.18219	6.42076	1.61539	10.6137	6.99677	37.0429	59.0534	1.92616	13.6716	46.5026	62.5328	27.5281	54.7255	33.4851	17.9124
Serpind1	Liver	42.18	6.35677	645.084	13804.4	14.2955	125.561	12.5912	9.22301	3.87185	6.21501	11.2435	91.7875	17.5788	9.26967	47.3691	6.96721	18.7742	15.1235	9.09997	2.17394	0.381688	9.14693	29.4743	33.0824	19.0233	21.7785	16.0017	3.20538
Serpine3	Ear	9.21631	5.74814	10.6595	7.72087	9.75078	7.16809	9.88197	0.745006	7.30187	5.45833	18.941	8.74849	10.439	5.48773	5.57696	4.27648	2.55159	17.6081	2.10012	751.369	2.9705	8.0069	3.05619	3.36394	4.42258	0.558424	0	0.377104
Serpinf2	Liver	6.23995	1.75825	943.869	23945.5	15.5387	29.1645	14.1538	17.1809	4.16144	3.13075	72.8115	5.18148	13.0705	2.08347	9.76244	1.28738	4.38068	1.38959	335.187	0.406662	0.967126	1.89151	4249.49	10.7942	19.8851	42.254	176.315	14.5185
Sfrp4	Ovary	29.138	365.176	327.332	4.7684	22.2703	506.739	85.6894	12999.2	96.2054	91.0229	106.351	50.1075	12.3723	22.1509	35.6549	1.77859	7.43823	10.0835	11.4474	57.0052	9.72676	187.546	37.2064	3.02363	2.52572	636.975	105.789	97.2928
Sfta2	Lung	0.123095	0	0.070576	0.0350874	0.22517	0.284853	0.061082	1.14069	1.44278	2.08586	1.66867	0	0.0619402	0	2199.86	0.608121	0.0854585	0.180852	0.509217	0.0752464	0.118076	0.245642	3.78918	4.4371	0.504384	0	118.235	0
Sftpa1	Lung	0.313003	0	0.0117627	52.3091	0.340695	0.156373	0.67543	0.621189	20.0527	2.43933	1.07776	0	0	0.313292	76673	2.78135	0.884718	0.113045	1.53003	0.0913096	0	8.91341	218.082	71.9014	4.0698	5.77038	0	0.377104
Sftpb	Lung	2.77404	1.01438	5.05143	41.1228	1.92745	2.25748	114.073	14.9127	12.1237	2.77078	26.8274	4.77415	1.98205	1.60017	99996.2	2.65722	7.57482	4.22774	9.68402	96.3233	0.328541	10.5638	48.9753	128.315	17.0099	22.8954	0.888985	9.61615
Sftpc	Lung	7.55545	0.743877	0.61453	7.51905	1.09937	3.10222	20.2855	28.5173	65.449	2.03683	0.695455	0.583416	23.1338	0	335459	7.68876	2.10933	1.10532	1.69299	0.238369	0.0449943	29.2869	548.946	321.523	11.4357	34.0638	0.296328	20.5522
Sftpd	Lung	0.185154	0.0676252	18.645	30.9345	0.754592	0.0912255	6.97755	46.5144	1.33308	2.91078	14.4602	3.66033	0	2.24759	20703.7	0.0763008	0.718043	0	1.85892	2.00805	0.0401933	1.48557	8.8142	14.1677	4.60057	1.11685	2.66695	0
Sh2d1b2	Placenta	0.0273178	0.0676252	9.22545	0.0022873	0.0430981	0.146817	0.286764	0	0.0975524	0.0881068	0.0493554	0	0	0	1.05645	0	0.0148999	0.021483	0.162313	0	0.0507404	0	0.143906	1.01136	0	0	0	0
Sh3bgrl	Ear	2178.49	4132.84	929.649	2074.7	2417.21	1964.5	3307.1	1386.54	1518.19	703.806	781.338	578.067	1598.99	5239.48	3067.49	2045.27	500.326	625.688	1094.45	36017.4	5057.42	516.96	808.357	988.745	1327.51	477.824	72.6004	122.747
Sh3rf1	Ear	992.902	655.153	280.98	162.402	386.413	355.279	423.153	685.088	336.792	1015.31	452.311	737.801	424.692	205.902	894.775	179.369	386.64	279.113	1306.96	20488.8	329.94	94.0387	926.859	224.405	430.477	528.269	775.787	765.898
Shbg	Testis	0.70022	0	8.21766	57.1024	0.882515	5.61281	0.641359	81.4269	1090.28	63.6851	11.2034	5.84516	0	0.266696	0	0.265649	0.719578	0.644	0.302419	0.384235	0	3.15483	4.10696	2.14631	0.594043	0.558424	0	0.377104
Siah1a	Ear	452.31	448.22	227.259	204.482	417.92	386.21	391.991	257.406	269.885	409.662	373.181	254.785	393.179	288.466	333.362	287.791	188.246	484.206	293.161	10957.4	293.372	197.937	182.877	268.705	343.645	410.441	354.409	197.414
Siglec15	Ovary	0.549046	16.0948	0.884879	0.23571	2.44315	3.35335	1.80625	642.056	0.242614	0.0881068	0.231959	1.23962	0	4.00043	0.515242	0	0.204783	0.672368	1.56526	0	0.526454	0.178015	0.921315	22.8687	50.4109	6.3288	0	2.45117
Sis	Intestine	4.93815	0.405751	0.779015	1.91284	0.369427	2.93136	5.92756	0.508436	0.325681	0.483484	23.4813	1.03274	2.39133	1.21686	0.404849	0	0.138098	0.29643	60555.5	2.34638	0.0851913	1.73161	0	0	9.22856	0	0	0
Six1	Ear	27.2734	35.2327	4.07689	1.58969	738.548	205.626	27.2513	11.5349	73.3392	26.5145	139.756	14.512	0.53813	610.292	142.724	1.15444	39.0804	12.2975	0.886771	31935.6	839.434	2587.01	13.2968	1.28987	82.5856	272.697	46.2272	78.6261
Six3	Eye	227.506	0.0676252	2.34566	0.604536	1.81644	67.1769	3.82963	0.406749	0.284161	0.0440534	46.9268	1.58527	8.56023	0.416771	1.44188	0	0.50494	2803.28	1.09073	1.31141	0.240977	1.48557	0.437477	5.70694	0.842558	0.186141	0	0
Six6	Eye	22.7311	0	0	0.0539184	0.129294	3.71528	1.89828	0	0.625729	0.897739	11.5976	0.147836	0	0	0.404849	0	0.331145	1174.87	1.45738	6.90604	0.491718	0.29194	0	1.07315	0.470236	0	0	0
Skint1	Thymus	0.240784	0	0	0	0.014366	0.0340987	0	0.21444	0.0261008	0.0802901	0.0709917	0.842532	0	0	0.193021	0	0.0248795	0	1.70028	0	0	0	0.115084	0	11.1137	0.930706	0	0
Skint11	Embryo	0.0771114	0	0.206063	0	0.398159	0.114796	0	0	0.161789	0.135031	7.02587	0.111519	0	0	0.439982	0	0.0251046	0	0.97159	0	0	0.212224	0.843232	0	0.0778019	0.372282	0	0
Skor1	Ear	24.0073	2.43451	1.9294	0.557936	2.73029	172.072	0.958167	2.666	21.1211	59.0014	28.0818	16.6027	2.76877	1.11338	1.25266	0.854457	2.61884	3.57817	1.55474	6081.05	0.447192	2.89465	1.79182	5.74786	1.80949	5.02581	3.25961	5.0909
Skp1a	Ear	4374.51	2199.1	3019.28	4921.18	2798.06	4030.85	4448.14	1940.62	3879.94	6180.21	7064.48	1388.44	5186.85	4537.48	2194.29	3300.22	1695.71	2352.98	1923.93	43117.8	1863.14	4661.51	7371.2	1343.06	1884.13	421.982	124.754	193.077
Sla2	Thymus	9.19867	7.50639	4.91637	14.4277	7.16353	1.89938	357.015	16.2768	142.176	3.407	7.67995	33.2397	4.6319	8.03003	26.1745	0.913674	3.2801	13.9454	51.2139	3.08769	0.426991	0.996619	7.63149	320.694	2096.08	192.842	7.11188	5.0909
Slc10a1	Liver	6.44338	13.2545	9.11629	17032.3	11.5475	5.4275	10.0974	13.0387	2.47397	6.73011	20.9071	5.29998	5.83305	3.07265	23.0377	0.926545	29.779	17.5466	24.3503	59.8051	2.52006	50.2415	54.1511	27.345	18.4898	29.2242	6.22289	7.73063
Slc12a1	Kidney	3.87136	0.0676252	9.56709	0.124983	1.0291	4.8889	1.28322	1.16282	10.3446	18.0928	15.6917	10.7201	2.908	0.534496	5.15621	0.407871	0.423059	15.0182	4.04189	5.95593	0.899535	0	20631	1.36211	1.60176	0.744565	0	0
Slc12a3	Kidney	3.66083	3.92226	2.41332	4.57629	0.552275	24.4287	47.9245	3.10594	7.71277	8.34625	5.458	4.03399	3.44078	0.366467	5.69753	1.10565	6.20268	1.61445	3.45872	0	0.992934	1.14068	15395.7	29.245	5.7017	5.21195	9.18618	1.31986
Slc13a2	Intestine	0.153322	1.14963	7.4133	55.7646	0.498721	0.735424	11.2307	27.522	36.0544	109.134	1.71165	1.40224	0.0700142	8.33096	28.5053	0.547984	0.458802	0.250246	8516.58	0.0934689	0	0.221048	1184.54	9.57657	24.8226	25.8736	2.96328	5.0909
Slc13a3	Kidney	314.685	10.9553	279.247	811.463	2.2337	335.121	14.0221	32.3392	10.1892	30.4003	39.2289	1681.64	191.203	30.9082	65.9227	6.2894	24.1618	32.575	10.4975	24.9865	0.29211	15.4081	17475.3	26.5834	13.848	166.224	42.9676	114.074
Slc15a1	Intestine	2.1548	1.42013	9.66384	1.60951	0.959806	3.15192	0.365072	98.985	16.8841	7.50314	83.8737	2.81732	1.5501	1.06678	82.1437	3.44507	0.394055	0.215103	14846.8	59.0006	0.630532	0.474397	10.1194	2.72423	158.444	10.9823	160.906	4.7138
Slc16a14	Kidney	123.249	102.723	2.98371	0.477312	3.81903	101.925	2.62631	19.6588	23.9177	7.92688	16.7716	161.155	54.249	0.801969	4.8154	0.600718	7.48675	28.2733	1.81764	1.67204	1.38666	1.30846	1195.7	5.60338	2.28071	15.0774	10.9641	19.0437
Slc17a1	Kidney	0.232716	0.0676252	14.7151	321.69	0.201124	1.05327	1.91831	0.101687	1.77343	5.91335	4.62883	0	0	0.502145	1.09018	0.103017	0.205233	58.8265	28.6298	0.0311563	0.293933	0.246038	8191.76	0.650158	1.75394	3.35054	1.18531	0
Slc17a2	Liver	0.461007	0.13525	17.0293	4142.67	0.0430981	0.282731	5.69483	1.77294	1.59767	6.76933	6.80902	0.153449	1.03304	0.946093	19.3521	0.181945	0.583189	13.1415	3.95257	13.6973	0.398762	0.636672	77.5175	0	0.441769	2.79212	0	1.31986
Slc17a3	Kidney	0.798645	0.0676252	6.08861	1528.28	3.79499	0.258433	6.96035	0.101687	2.02794	2.4363	2.14503	0.0128443	0.0619402	2.35877	1.1577	0	0.257249	106.379	2.80343	7.36793	0.102994	0.585804	8867.67	2.43527	0.264526	0.744565	0	2.45117
Slc17a8	Ear	82.621	1.42013	8.27933	572.625	2.63895	30.8101	256.549	4.92315	14.2099	28.9761	19.6958	5.80791	35.2131	1.94497	3.57772	1.1494	2.80525	227.769	7.6147	13463.1	0.623823	2.53515	8.46995	4.50934	7.48108	1.67527	1.48164	0.188552
Slc1a7	Eye	1.64364	40.0341	1.10302	3.45643	2.17349	8.85658	0.640574	9.48801	18.321	27.5627	12.1071	3.75066	0.0619402	1.32751	17.4495	8.65259	13.7028	2534.63	18.297	15.5175	0.718494	1.1538	4.52048	3.51887	0.849066	9.30706	20.4466	13.3872
Slc22a12	Kidney	12.8679	0.405751	0.301384	1.35078	0.383793	8.86768	8.88541	2.04481	23.1084	16.384	0.649842	25.1716	15.0767	7.81156	10.9169	0.0983757	4.48786	6.5148	1.72607	1.28292	0.0449943	2.14762	23739.6	29.8751	1.1592	8.74863	3.25961	3.39393
Slc22a13	Kidney	0.646322	1.01438	1.98046	0.426738	0.319674	0.726144	0.686016	1.02794	1.58636	2.56217	10.4105	0.0642213	0	1.86056	0.783224	0.0983757	0.372844	1.06654	6.77375	2.29727	0.511268	0.212224	1714.73	0.866878	0.512063	1.11685	0.296328	1.31986
Slc22a19	Kidney	0.253032	0	0.242571	0.339917	0	0.586118	2.58155	0	0.62046	0.540126	16.1329	0.694696	0	0.662874	0.180093	0	0.170267	0	3.64346	0	0	0.0643969	2497.68	0.14448	0.0155604	0.372282	0	0
Slc22a2	Kidney	5.01326	0.676252	120.884	2.78314	0.21549	4.86265	7.8324	1.11856	1.16913	0.267192	8.33941	80.8283	2.32491	93.5219	1.07808	1.09693	0.953225	0.267406	0.896827	31.4465	0.716759	2.42807	5211.77	3.73559	5.79305	13.9606	3.25961	2.82828
Slc22a22	Kidney	0.25873	0.405751	0.0470507	0.560977	0.686255	0.517984	0.632759	0	4.31796	40.5453	24.1015	0	0	1.23199	6.45946	0	0.0477748	0	5.11795	8.57799	0	0.615651	1899.34	0	0.470236	0.186141	0	0
Slc22a28	Kidney	0.230538	0.202876	0	166.933	0.901662	0.056832	0	0	0.00848282	0.270063	6.79277	0	0	0	0	0	0.0102977	7.46827	0.927094	0.964564	0	0.636672	877.613	0	0.0311208	0.186141	0	0
Slc22a29	Kidney	0.525192	1.082	0.494032	27.1429	1.10484	1.09276	0.687005	0.632254	1.76944	26.1845	18.888	0.847047	0.665847	0.450227	0.175762	1.24187	0.0124398	28.1376	1.5283	0.0752464	0.0449943	0.289488	454.134	0	0.501357	0.186141	2.66695	0.188552
Slc22a6	Kidney	69.8645	0	175.147	0.563641	0.675203	57.0427	7.59311	0	3.27204	3.94682	0.833866	320.939	44.704	0.266696	0.461928	0	0.374036	0.305842	0.0198758	28.8941	0	0	15196.7	1.01136	2.23883	0.372282	0	1.50842
Slc22a7	Kidney	4.28432	0	0.747579	782.168	1.10856	8.08387	3.24846	0.305062	29.1502	27.3773	68.4449	7.63123	0.688809	0.412702	0.443891	21.1707	3.30161	7.2252	0.581504	0.543259	0.724885	2.95026	4447.62	4.30306	18.3431	4.65353	0	0.942759
Slc22a8	Kidney	423.883	0.0676252	59.9896	14.702	0.361401	160.366	10.4475	2.06694	2.44942	0.300557	6.93751	681.965	98.3227	0.266696	0.786216	4.22785	3.07505	81.0594	1.35875	8.3436	0.0401933	0.365276	13798.7	1.79555	6.78051	0.372282	0	10.1818
Slc24a1	Eye	7.75942	1.8935	10.1079	22.2585	5.64183	3.89756	20.555	8.18611	46.9727	23.3438	27.5111	3.4781	0.634943	3.99495	15.5599	2.64001	18.3095	33027.4	2.15408	0.795997	0.551186	3.28678	6.94537	18.2958	3.56022	10.2378	2.0743	0.188552
Slc25a17	Ear	656.799	1104.66	638.921	1187.63	816.162	696.632	510.552	488.682	555.489	309.906	843.026	416.154	623.608	2151.19	891.051	548.37	230.799	432.585	329.805	13476.6	883.47	229.726	1508.53	451.83	687.881	600.864	485.682	370.693
Slc25a34	Heart	106.72	5.47764	44.8664	231.412	4.83221	46.9416	16.7109	95.5271	71.8284	11.3025	15.9475	332.039	77.2263	320.467	40.1219	8.59366	5369.4	12.4526	1071.07	1.34804	1.25025	327.964	585.367	14.6125	27.3919	191.167	780.825	212.498
Slc25a47	Liver	52.6679	61.4037	29.6948	13923.6	127.074	52.6728	16.9368	134.599	41.9034	30.7874	23.9578	96.4192	35.6618	59.0154	66.0759	55.3079	69.0715	53.8753	100.853	4.00099	41.4987	78.9358	41.6693	44.25	82.7299	187.258	268.177	211.744
Slc26a3	Intestine	3.51451	13.5927	3.56936	1.09234	0.914766	9.28358	1.44066	3.95054	6.14521	49.0905	2.57162	0.0385328	2.80428	1.58224	14.6195	139.368	7.2877	0.226832	3275.75	0	0.224121	5.32007	1.06188	1.28987	0.740667	0.186141	4.1486	1.50842
Slc26a5	Ear	5.40221	5.81576	7.50592	0.510563	2.75048	3.22406	0.0349066	2.22395	4.74529	0.531512	8.14754	3.32962	3.43326	0.533391	0.169169	0.0983757	0.364938	0.35534	2.7142	180.29	0.516163	0.407439	0	0.0722398	0.52177	0.744565	0	0
Slc26a6	Intestine	148.508	124.768	251.23	109.966	172.491	161.217	68.0724	242.097	166.421	74.2347	93.3439	251.575	175.406	231.319	103.636	81.112	398.829	209.34	12218.8	25.8538	109.053	367.887	519.655	245.787	150.398	430.545	733.709	280
Slc27a3	Adrenalgland	128.592	197.263	427.188	45.7666	655.866	203.954	33.0627	1250.85	717.877	72.4716	284.305	109.121	309.887	58.6637	277.135	91.1002	56.3978	59.2193	117.368	30.2063	1134.83	194.16	124.4	213.451	69.8901	475.777	334.258	12954.1
Slc27a4	Intestine	1595.49	1094.24	494.708	1170.8	533.84	1990.36	1131.23	1303.66	672.543	510.042	486.28	2138.36	1249.67	710.466	798.843	627.066	937.76	1073.34	40776	117.834	1126.81	360.116	1471.52	704.115	552.832	1935.68	5072.84	2550.92
Slc27a5	Liver	5.70297	6.49202	16.9234	19399.4	1.92763	6.27094	18.4687	12.1055	3.01856	2.62578	16.2843	11.7261	6.94046	2.57997	4.71472	0.34195	5.80072	4.84485	16.0833	0.159572	0.946099	10.0669	5.4252	6.31533	8.28641	29.2242	8.00086	5.468
Slc28a1	Intestine	3.08427	0.946752	83.4723	15.4143	3.51222	2.57579	6.85107	24.4914	18.4424	22.4742	266.623	2.31649	0.331966	2.38834	1.08304	2.07635	5.55963	2.04901	2339.19	0.079786	0.225902	27.1443	370.801	2.60063	1.7252	3.1644	1.77797	0.754208
Slc28a3	Sperm	5.89945	2.56976	131.641	1.89204	2.62947	1.4232	0.930248	139.292	12.3754	3238.37	36.1381	0.0385328	0.825856	0.792356	34.8474	0	0.393546	1.02488	366.282	159.978	0.0507404	0.583768	0.593544	4.53022	3.1024	44.86	188.465	0.754208
Slc2a10	Stomach	36.3271	221.743	35.4059	6.34344	159.466	61.9917	248.349	232.497	42.7291	118.122	6.86929	60.6095	29.215	33.6026	166.782	171.763	81.9964	3.13399	285.325	82.5313	426.279	54.436	32.7798	36.005	3.65675	290.753	3253.39	83.717
Slc2a7	Intestine	0.120227	0	22.0226	0.247362	0.607592	0.162591	0.632759	0.722876	0.840188	0.122443	16.6765	0	0	0.266696	0.201877	0	0.227111	1.12291	1699.82	0	0.0461522	0.0814819	3.87268	0.0722398	1.00271	0	2.96328	0
Slc34a1	Kidney	1.51472	7.91214	0.383723	0.814881	0.117672	0.505409	21.9258	2.56431	1.59011	1.61598	0.526686	1.898	0.0700142	0.266696	3.95175	0	1.59822	0.075962	21.7594	0.0992423	0.0449943	0.537569	122796	25.0463	8.58213	13.7744	7.11188	2.82828
Slc34a2	Lung	0.899935	0.473376	594.141	34.7444	0.25253	2.8337	2.59123	221.875	432.252	1627.43	1251.37	4.0658	0.0619402	1.2797	56699.7	0.886029	1.25011	0.672459	6747.41	48.8641	0	2.78365	314.093	23.8261	17.5945	22.8954	94.825	1.31986
Slc34a3	Kidney	4.7264	0.676252	54.8429	0.385682	0.195066	21.6509	1.73185	0.610124	6.24669	5.90209	52.1793	1.42672	0.713638	0.266696	0.312698	0.297007	0.33312	0.513732	33.6007	8.69435	0.146157	0.474562	1549.82	0.650158	1.49961	4.65353	27.2622	0
Slc35a5	Ear	696.53	471.618	447.36	402.417	230.801	667.791	178.24	235.391	411.093	606.282	294.159	251.981	799.033	447.831	487.769	207.695	110.384	416.325	889.773	5026.4	303.951	141.974	530.657	351.748	435.9	459.024	197.355	187.609
Slc35d3	Adrenalgland	74.3019	11.2258	13.3134	24.8911	27.6646	58.1789	285.221	17.9281	2.39405	1.9548	54.9516	313.176	7.80734	2.25438	26.8898	2.78622	3.90844	51.6153	90.0272	193.837	5.97395	1.11111	2.97852	89.338	13.5813	33.8777	96.603	1697.16
Slc4a9	Kidney	3.38176	23.3307	5.83717	25.7762	15.067	19.3831	0.0236033	6.73349	7.90702	8.45525	18.2765	4.09851	1.87407	0.749783	5.0752	1.40599	1.06747	3.55604	3.39061	0.0941167	0.234811	0.789594	1648.82	1.01136	4.25474	3.35054	58.0803	0.942759
Slc5a1	Intestine	11.6659	92.3084	54.2095	28.2106	1.69687	4.1436	0.683422	7.77249	5.58592	6.14787	36.7432	0.295671	5.88054	0.683467	112.957	0	16.3825	7.49053	82876.3	6.85265	2.03539	0.0846472	1707.97	3.15767	4.80443	87.1141	372.781	1.69697
Slc5a10	Kidney	5.87767	3.24601	7.33272	2.21728	1.9559	0.996691	8.15849	2.76769	5.78128	3.29702	4.27592	2.40678	2.26689	3.05395	7.63748	0.250977	1.68417	0.981306	4.58602	0.141094	0.570874	1.33161	4537.18	23.5894	16.3279	6.14266	5.33391	3.01683
Slc5a2	Kidney	1.10994	1.623	2.40494	10.9471	2.58195	1.3669	6.59224	6.6318	6.55289	9.11018	6.94205	1.32967	1.15352	1.39746	10.5139	2.07074	3.72672	3.69847	4.97207	0.404079	0.740929	0.487359	8447.83	9.19448	6.0042	5.21195	3.85227	4.52525
Slc5a4a	Intestine	0.706968	0.608627	0.630738	0.32746	0.159398	0.917991	0	117.917	4.79976	13.4223	7.37023	0.78993	0.274222	0	0	0	0.285169	0.136918	1528.96	4.51301	1.38991	0.280942	25.7481	0	0.0184378	0	0	0
Slc5a4b	Intestine	0.946614	0.338126	18.0349	1.19505	0.50703	0.513788	0	99.4862	59.8287	255.769	21.688	1.42978	1.02199	0.950162	0.733664	0.102668	0.688594	2.81789	2424.27	0.12953	1.61909	6.57887	1.37088	0.361199	0.65054	0.372282	4.44492	0
Slc6a18	Kidney	0.299306	21.4372	8.66452	0.113245	0.359151	0.168516	4.42931	0.21444	1.16851	3.46393	1.32883	0.694696	0	0.44512	0.199775	0	0.19655	0.0303614	50.8377	0.0314802	0	5.54324	13746	1.37256	0.943727	2.60598	0	0
Slc6a20b	Kidney	3.16783	2.43451	11.4215	6.11527	4.29011	2.3441	4.08016	13.4759	4.07886	9.39416	9.68001	7.05318	0.0700142	0.80888	13.706	0.201044	4.97662	6.15891	32.9663	7.65671	0.201725	6.44388	4286.84	12.6098	8.06129	4.28125	3.85227	2.82828
Slc7a12	Kidney	0.131301	0	0	0.0539184	0.340695	0.0953741	0	0	0.0859435	2.96369	1.96034	0	0	0.416771	0.404849	0	0.0662876	0	2.1995	0	0	0	6773.76	0.0722398	0.0311208	0	0	0
Slc7a13	Kidney	0.226327	4.19276	0.854783	0.116533	0.129294	0.54645	3.16379	0.745006	1.30997	0.696905	19.7467	0	0	1.79366	2.08059	0.399325	0.613139	0.206276	2.83688	0	0.955862	1.35107	6945.1	0	0	6.88722	0	0
Slc7a15	Intestine	1.76459	2.84026	7.81039	12.5912	0.570552	5.83032	1.89828	5.17289	6.72098	396.463	2.38766	0.608182	0.860853	0.880139	15.885	0.308353	3.44778	12.1319	3968.65	0	0.0833885	5.31695	4.32881	2.30123	2.98971	12.6576	3.85227	0.565656
Slc7a2	Liver	574.175	255.691	1244.81	18519.5	385.284	1230.26	55.9558	491.532	658.253	255.151	103.488	771.694	617.198	86.518	1713.12	78.2028	201.135	533.117	74.9678	261.824	133.192	2358.24	190.078	393.489	64.565	2069.89	240.026	857.157
Slc9a3r1	Intestine	742.136	1152.27	2166.36	4547.05	214.209	831.081	1264.45	1042.41	636.762	1137.61	1548.99	1656.77	860.878	141.596	1229.15	614.177	173.644	270.888	29307.2	2777.95	232.299	86.2058	5124.84	1787.94	2845.71	1199.31	3299.02	408.592
Slc9a4	Stomach	73.3217	222.825	1.14976	0.733444	0.359151	4.58223	0.727389	4.61809	23.2027	36.519	0.47794	130.169	150.985	3.14327	195.467	1.09649	23.717	0.627312	42.4414	42.1758	0.104833	66.7609	72.5046	1.57883	3.57887	14.1467	2231.06	3.20538
Slco1a6	Kidney	0.628435	0	7.05626	0.335952	0	1.11711	0	0.745006	5.49213	26.1434	9.68869	0.279014	0.0700142	0	1.70202	0	0.11419	0	3.85588	0.0314802	0.0822306	0	3344.23	0	0.470236	0.372282	0	0
Slco1b2	Liver	5.27228	0.13525	113.046	19761	1.29024	1.47593	12.6552	13.9386	0.533371	0.919073	5.08034	0.0899099	0.818187	0.728958	0.775861	0.37572	1.32466	0.783091	4.52673	0	0.225275	0.848896	2.96658	1.07315	0.248966	2.60598	0	0
Slitrk6	Ear	53.3501	359.293	4.61805	1.18733	375.606	93.964	0.632759	10.6445	5.164	1.83176	11.1128	8.46322	63.4063	17.3361	68.986	41.8144	12.5166	577.83	85.8992	6482.88	30.2415	4.42908	74.7586	4.7983	4.1586	21.7785	16.5944	1.13131
Sln	Bloodvessel	6.34588	0.0676252	0.305829	11.8671	95.4317	8.91123	0	0	22.9356	0.314116	0.0421252	2.41537	4.67699	36.9618	325.326	8717.12	370.681	0.130877	2.63388	0.821787	0.238461	199.764	36.1695	3.82871	25.5813	91.9537	643.032	0.377104
Slurp1	Stomach	0.119233	0.676252	0.129389	0.363968	0.0718301	1.04529	0	1.01687	5.42588	0.13216	0.842451	2.08409	0.18582	0.513903	204.976	88.8698	2.17573	0.900387	31.4471	0.110942	0	0.72079	1.26253	5.30398	6.27983	3.53668	4798.15	4.7138
Slxl1	Sperm	0	0	0	0	0	0.0332186	0	0	12.2378	253.205	1.23442	0	0	0	0	0	0	0	0	0	0	0	0	0	0	0	0	0
Smarca5	Ear	1344.36	783.505	3024.91	1106.36	2243.28	1048.75	2095.47	2634.04	1881.89	6541.93	3648.71	310.243	932.087	589.024	770.035	927.984	398.585	1416.02	518.548	33641.3	1331.65	821.497	493.198	782.563	1307.09	458.28	546.726	1307.04
Smg7	Ear	1992.98	1130.49	1312.3	1671.54	1926.66	1409.12	2020.72	1153.24	2152.74	2393.79	2535.6	2181.04	2209.47	1001.6	1458.6	1127.1	2029.94	2329.14	1907.02	32317.8	984.808	2218.14	2972.9	2674.11	3660.2	1801.47	1115.08	1170.53
Smndc1	Ear	538.314	432.192	1129.16	419.774	688.487	507.017	908.034	358.615	744.908	1495.93	1053.03	288.647	469.177	522.171	550.721	575.752	409.446	622.975	427.855	7592.5	659.702	635.543	364.576	405.338	634.889	104.053	134.237	101.064
Smpdl3b	Intestine	56.6339	423.334	180.148	20.3901	59.3746	32.5035	24.0944	867.5	280.266	86.5381	247.337	27.8235	80.8769	16.822	137.758	30.9475	34.6123	4.40723	4620.54	3.85625	89.0269	45.8872	36.3394	54.7865	13.9606	102.192	293.069	649.184
Smr3a	Mouth	0.137918	0	1.47895	0	0.100562	0.355261	0	0	0.954129	0	2.34036	0.451552	0	0	0	0	0	0	1.21449	0.079786	13.0413	1.06112	0	1.07315	0.0155604	0	0	0
Smtnl1	Muscle	0.15746	0	1.31219	10.7512	1.70784	1.12319	25.0638	0.745006	40.1991	153.586	88.1326	0	0	190.651	40.0543	2.40709	3.71743	0.151801	4.50584	0.0626365	0.0401933	2562.37	4.2718	1.57883	3.58361	102.192	56.3024	0
Sntn	Lung	6.95007	0	0	0.257263	0	0.51794	0	42.1708	0.607102	2.02712	4.4323	0.0385328	0.433581	0.266696	294.53	0	0.0693372	0	0.728692	0.725685	0	0	0	1.07315	0.563598	0	0	0
Snx31	Bladder	4.37535	5315.54	3.15704	0.712505	32.2011	2.45914	25.9347	10.0012	25.409	71.7069	16.176	0.475456	3.79112	0	3.96786	1.72205	0.501645	6.49295	4.04634	1.55324	2.43611	1.06049	186.297	5.05679	9.80795	3.35054	2.96328	3.95959
Soat2	Intestine	2.77504	21.5048	325.014	1412.24	8.20947	23.9875	157.355	58.6857	4.51115	7.68901	203.093	5.96279	0.280057	1.28821	23.2377	5.64414	7.72048	5.57408	9485.51	0.677744	19.509	8.43388	15.0623	109.492	20.6938	38.3451	789.122	38.6531
Socs2	Ear	253.31	216.265	74.091	672.597	363.538	245.259	308.602	1741.27	968.897	137.771	682.709	215.111	107.67	94.5269	1418.69	775.105	350.656	139.144	706.258	12629.6	11.9288	313.257	537.347	243.253	57.5264	615.755	1055.82	588.093
Sohlh1	Testis	0.602175	0.405751	0.341117	0	0.769707	0.175172	0.190081	41.2144	479.967	35.2081	4.28012	0.33872	0.274222	0.708784	0.102567	0	0.0236153	0.0869383	0.525666	0	0.133516	0	0.589113	1.07315	0.248966	0.186141	0	0.754208
Sowahb	Intestine	174.142	75.2668	111.561	209.585	14.2384	84.8952	91.5414	15.8369	12.2529	88.5533	105.137	134.057	38.9001	0.266696	154.275	0.943764	1.22613	53.3445	1984.42	173.251	1.32015	2.15056	282.821	0.216719	7.36461	33.5054	392.931	0
Sox11	Ear	6844.33	26.3062	117.081	23.9808	9197.75	3807.92	20.3784	82.2904	123.547	92.7646	1269.96	772.842	653.655	10.414	283.836	197.826	70.9144	83.4495	20.4553	74748.5	1126.91	15.9267	36.5328	46.7653	16.8233	13.4022	21.3356	17.9124
Sox9	Ear	927.776	37.3291	88.8484	190.09	2691.47	751.577	21.1987	380.379	1871.06	1000.79	161.488	841.652	487.052	27.7927	47.1316	205.371	254.298	450.708	1213.8	28348.3	979.392	107.762	26.8482	63.7521	50.5283	966.631	4038.95	193.831
Sp7	Olfactory	35.192	4.80139	2.18786	0.394007	162.806	35.1209	18.1625	31.3971	5.29506	4.09463	7.19691	1068.79	5.92069	0.711816	1.46258	0.501993	1.27386	23.0066	1.35307	13.8931	8.77232	0.255081	1.4431	0.0722398	3.77503	9.12092	7.11188	20.7407
Sp8	Olfactory	120.414	1.42013	8.46046	8.29372	131.253	49.7835	4.5081	0.305062	0.645243	0.969175	74.3328	2550.54	9.09525	1.89634	3.67878	0	1.35875	0	13.9829	10.914	0	0.212224	4.40356	23.6094	21.024	0	0	0
Sp9	Olfactory	170.153	0	1.04865	0.767888	84.4116	60.0925	3.65577	0	7.86152	1.92476	24.5222	2950.82	39.2751	1.06678	0.809698	0.269941	0.275111	0.021483	0.76209	8.37689	20.6787	0	0.648065	0	4.90579	0	0	0
[truncated: 367 more rows]
