# Supplementary material for: Misexpression of genes lacking CpG islands drives degenerative changes during aging
Source: Sci Adv. 2021 Dec 15;7(51):eabj9111. doi: 10.1126/sciadv.abj9111 (PMC8673774; doi:10.1126/sciadv.abj9111)
Supplement: Supplementary file 2 — Tables S1 to S12 [file sciadv.abj9111_tables_s1_to_s12.zip › sciadv.abj9111_table_s9.xlsx]

## Sheet: 9A
A gene list used in Fig. 3A.
Genes were sorted as shown in the figure. Genes labelled as 'Others' in the figure are shown in blue fonts.
Order in the figure	Symbol	Tissue
1	Plek	Bonemarrow
2	Tnfsf4	Bonemarrow
3	Samsn1	Bonemarrow
4	Prtn3	Bonemarrow
5	Camp	Bonemarrow
6	Retnlg	Bonemarrow
7	Rgs18	Bonemarrow
8	Tgtp2	Bonemarrow
9	Cd79b	Spleen
10	Cxcl13	Spleen
11	Btla	Spleen
12	H2-Eb2	Spleen
13	Tnfrsf13c	Spleen
14	Madcam1	Spleen
15	Blk	Spleen
16	Klrd1	Spleen
17	Cd19	Spleen
18	Fcrla	Spleen
19	Ms4a1	Spleen
20	Gimap7	Spleen
21	Ms4a4c	Spleen
22	Fcrl1	Spleen
23	Klri1	Spleen
24	Bank1	Spleen
25	5430427O19Rik	Spleen
26	Gm8369	Spleen
27	Gm15056	Spleen
28	Fcrl5	Spleen
29	Itk	Thymus
30	Cd4	Thymus
31	Themis	Thymus
32	Sla2	Thymus
33	Cd28	Thymus
34	Tcf7	Thymus
35	Ccr8	Thymus
36	Trat1	Thymus
37	Cd8b1	Thymus
38	Myb	Thymus
39	Ccr4	Thymus
40	Cabp4	Eye
41	Grm6	Eye
42	Cnga1	Eye
43	Gpr152	Eye
44	Kcnv2	Eye
45	Guca1b	Eye
46	Ubd	Intestine
47	Smpdl3b	Intestine
48	Gm5431	Intestine
49	H2-T3	Intestine
50	Usp18	Intestine
51	Oas3	Intestine
52	Mmp7	Intestine
53	Oasl2	Intestine
54	Krt20	Intestine
55	Cdh17	Intestine
56	Muc13	Intestine
57	Reg3g	Intestine
58	Prss30	Intestine
59	Btnl6	Intestine
60	H2-Q2	Intestine
61	Gzmb	Intestine
62	Cyp2d34	Intestine
63	Btnl2	Intestine
64	Myo1a	Intestine
65	C3	Liver
66	C6	Liver
67	H2-Q10	Liver
68	Gm4951	Liver
69	Cfi	Liver
70	Serpina10	Liver
71	Gbp11	Liver
72	6030468B19Rik	Liver
73	Tmprss6	Liver
74	Cfhr2	Liver
75	F9	Liver
76	Hp	Liver
77	Fgb	Liver
78	Itih4	Liver
79	Slc10a1	Liver
80	Gm4952	Liver
81	Tnni2	Muscle
82	Cacna1s	Muscle
83	Mybpc2	Muscle
84	Ryr1	Muscle
85	Neb	Muscle
86	Jsrp1	Muscle
87	Musk	Muscle
88	Trdn	Muscle
89	Tnfrsf9	Placenta
90	Serpinb9b	Placenta
91	Erv3	Placenta
92	Olr1	Placenta
93	Synb	Placenta
94	Ctse	Stomach
95	Fam83c	Stomach
96	Slurp1	Stomach
97	Lypd3	Stomach
98	Krt78	Stomach
99	C130026I21Rik	Bladder
100	Krt15	Bladder
101	Pthlh	Bladder
102	Tnni1	Bloodvessel
103	Egr2	Ear
104	Sox9	Ear
105	Fos	Ear
106	Cyp2d12	Kidney
107	Myh3	Limb
108	Slc34a2	Lung
109	Csn3	Mammarygland
110	Glycam1	Mammarygland
111	Lox	Mouth
112	Col1a1	Mouth
113	Gpr176	Mouth
114	Gpnmb	Nerve
115	Myo16	Olfactory
116	Wnt10b	Ovary
117	Fndc7	Ovary
118	Cuzd1	Sperm
119	Spaca7	Sperm
120	Ptgs2	Sperm
121	Gpx3	Kidney
122	Kap	Kidney
123	Slc34a1	Kidney
124	Lrp2	Kidney
125	Acsm2	Kidney
126	Umod	Kidney
127	Miox	Kidney
128	Acy3	Kidney
129	Fxyd2	Kidney
130	Ndrg1	Kidney
131	Ly6a	Kidney
132	Dao	Kidney
133	Keg1	Kidney
134	Egf	Kidney
135	Slc22a12	Kidney
136	Mep1a	Kidney
137	Slc12a1	Kidney
138	Kcnj15	Kidney
139	Cdh16	Kidney
140	Slc13a3	Kidney
141	Akr1c21	Kidney
142	Slc12a3	Kidney
143	Slc22a6	Kidney
144	Kcnj16	Kidney
145	Slc22a8	Kidney
146	Slc6a18	Kidney
147	Pabpc4l	Kidney
148	Kl	Kidney
149	Hao2	Kidney
150	Mpv17l	Kidney
151	Slc17a3	Kidney
152	Galnt11	Kidney
153	Slc5a2	Kidney
154	Tmem174	Kidney
155	Slc17a1	Kidney
156	Slc7a13	Kidney
157	Slc7a12	Kidney
158	Aqp2	Kidney
159	Nox4	Kidney
160	Cyp4a31	Kidney
161	Defb1	Kidney
162	Atp6v0a4	Kidney
163	Slc22a2	Kidney
164	Evc	Kidney
165	Abca13	Kidney
166	Ugt2b38	Kidney
167	Slc5a10	Kidney
168	Slc22a7	Kidney
169	Slc6a20b	Kidney
170	Pkhd1	Kidney
171	Kcnj1	Kidney
172	Clcnkb	Kidney
173	Plscr2	Kidney
174	Bdh2	Kidney
175	Kif12	Kidney
176	Tmem213	Kidney
177	Slco1a6	Kidney
178	Cyp2j13	Kidney
179	Wfdc15b	Kidney
180	Ugt1a2	Kidney
181	Cldn10	Kidney
182	Eci3	Kidney
183	Slc22a19	Kidney
184	Cyp2j11	Kidney
185	Car15	Kidney
186	Defb29	Kidney
187	Tinag	Kidney
188	Clcnka	Kidney
189	Enpp6	Kidney
190	Slc22a22	Kidney
191	Atp6v1g3	Kidney
192	Folh1	Kidney
193	Slc22a13	Kidney
194	Cyp2d12	Kidney
195	Slc4a9	Kidney
196	Aqp6	Kidney
197	Slc34a3	Kidney
198	Mettl7a2	Kidney
199	Tmem72	Kidney
200	Wdr72	Kidney
201	Slc16a14	Kidney
202	Aoah	Kidney
203	Gm853	Kidney
204	Bsnd	Kidney
205	Cyp24a1	Kidney
206	Slc22a28	Kidney
207	Rnf183	Kidney
208	Ugt2b37	Kidney
209	Slc22a29	Kidney
210	Tmem207	Kidney
211	Cldn16	Kidney
212	Trpv5	Kidney
213	Ugt1a10	Kidney
214	Gm10639	Kidney
215	Rdh19	Kidney
216	Tbx10	Kidney
217	Hsd3b4	Kidney

## Sheet: 9B
A gene list used in fig. S4B.
Genes were sorted as shown in the figure. Genes labelled as 'Others' in the figure are shown in blue fonts.
Order in the figure	Symbol	Tissue
1	S100a9	Bonemarrow
2	S100a8	Bonemarrow
3	Mmp8	Bonemarrow
4	Tgtp2	Bonemarrow
5	Fcrla	Spleen
6	Cd79b	Spleen
7	Fcrl1	Spleen
8	Tlx1	Spleen
9	Cd19	Spleen
10	Ms4a1	Spleen
11	Ms4a4c	Spleen
12	Tnfrsf13c	Spleen
13	Cxcl13	Spleen
14	H2-Eb2	Spleen
15	Klrd1	Spleen
16	Klri1	Spleen
17	Gimap7	Spleen
44	Itk	Thymus
45	Cd8a	Thymus
18	Cacna1f	Eye
19	Pde6b	Eye
20	Oas3	Intestine
21	Olfm4	Intestine
22	Ubd	Intestine
23	Gzmb	Intestine
24	Hp	Liver
25	C6	Liver
26	F10	Liver
27	Kynu	Liver
28	Cyp2e1	Liver
29	Cyp4a12b	Liver
30	Apoc1	Liver
31	Selenbp2	Liver
32	Gm4951	Liver
33	Pzp	Liver
34	Hsd17b13	Liver
35	Cps1	Liver
36	Plg	Liver
37	Apoh	Liver
38	Arg1	Liver
39	Cpn1	Liver
40	Il18r1	Lung
41	Scgb3a1	Lung
42	Asprv1	Stomach
43	Ctse	Stomach
46	Pou3f1	Ear
47	Abca13	Kidney
48	Col6a4	Ovary
49	Olr1	Placenta

## Sheet: 9C
A gene list used in fig. S4C.
Genes were sorted as shown in the figure.
Order in the figure	Symbol	Tissue
1	Myh6	Heart
2	Mb	Heart
3	Myl2	Heart
4	Mybpc3	Heart
5	Myl3	Heart
6	Ryr2	Heart
7	Pln	Heart
8	Fabp3	Heart
9	Fhl2	Heart
10	Scn5a	Heart
11	Myh7b	Heart
12	Slc25a34	Heart
13	Lrrc10	Heart
14	Irx4	Heart

## Sheet: 9D
A gene list used in fig. S4D.
Genes were sorted as shown in the figure. Genes labelled as 'Others' in the figure are shown in blue fonts.
Order in the figure	Symbol	Tissue (Unigene)
1	Coro2a	BoneMarrow
2	Lipg	BoneMarrow
3	Mefv	BoneMarrow
4	Tlr9	LymphNode
5	Hsh2d	LymphNode
6	Cxcr5	Spleen
7	Ms4a1	Spleen
8	Ms4a4c	Spleen
9	Cd69	Spleen
10	Tgtp2	Spleen
11	5830411N06Rik	Thymus
12	Cd8a	Thymus
13	Fmo3	Liver
14	Apoc1	Liver
15	Selenbp2	Liver
16	Plg	Liver
17	Havcr1	Reproduction
18	9530053A07Rik	Reproduction
19	Gramd2	Reproduction
20	Nek5	Reproduction
21	Itgax	Skin
22	Mmp8	Skin
23	Mrgprb1	Skin
24	Mrgprx2	Skin
25	Col6a5	Brain
26	Cacna1f	Eye
27	Acsm3	Lung
28	Ctse	Stomach
29	Slpi	Tongue
30	Acvr1c	Urinary

## Sheet: 9E
A gene list used in fig. S4E.
Genes were sorted as shown in the figure. Genes labelled as 'Others' in the figure are shown in blue fonts.
Order in the figure	Symbol	Tissue (Uptissue)
1	Treml2	Spleen
2	Nfe2	Spleen
3	Klre1	Spleen
4	Gm4841	Spleen
5	Myo1g	Thymus
6	Gramd2	Thymus
7	Pdcd1	Thymus
8	Ccr7	Thymus
9	Ctsw	Thymus
10	Il5ra	Brain
11	Gm973	Brain
12	Npy	Brain
13	Samd3	Brain
14	Onecut3	Brain
15	Emilin3	Brain
16	Haao	Liver
17	Pigr	Liver
18	Aspg	Liver
19	Fmo3	Liver
20	Sec14l4	Liver
21	Selenbp2	Liver
22	Klb	Liver
23	Car3	Liver
24	Hsd17b13	Liver
25	Cpn1	Liver
26	Fam169b	Liver
27	Tlr9	Blood
28	Rab44	Bone
29	Scgb3a1	Heart
30	Cyp4a12b	Kidney
31	Col6a5	Lung
32	Jakmip2	Olfactory
33	Dnajb13	Reproduction
34	Tlx1	SalivaryGland
35	Myo1h	Skin

## Sheet: 9F
A gene list used in fig. S4F.
Genes were sorted as shown in the figure. Genes labelled as 'Others' in the figure are shown in blue fonts.
Order in the figure	Symbol	Tissue (Unigene)
1	Avil	LymphNode
2	Prss16	LymphNode
3	Cdh17	LymphNode
4	Btbd17	LymphNode
5	Tgtp1	LymphNode
6	Ly6c2	LymphNode
7	Ifit1	LymphNode
8	Cabp4	LymphNode
9	Klrc1	Spleen
10	Tgtp2	Spleen
11	Kcnv2	Spleen
12	Cd200r4	Spleen
13	Havcr1	Spleen
14	Serpinb6c	Spleen
15	Guca1b	Spleen
16	Myo1a	Spleen
17	Gdf3	Spleen
18	Clec4e	Spleen
19	Fcrl5	Thymus
20	Cfhr2	Thymus
21	Itih4	Thymus
22	Mrgprx2	Thymus
23	Ugt2a3	Thymus
24	Klk1b16	Thymus
25	Cyp2d12	Thymus
26	Acsm3	Thymus
27	Ctse	Bone
28	Alox5ap	Bone
29	Tlr9	Bone
30	Lcp1	Bone
31	Hsh2d	Bone
32	Mefv	Bone
33	Mmp7	Eye
34	Ms4a1	Eye
35	Serpinb9b	Eye
36	Cxcl9	Eye
37	Tnfsf14	Eye
38	H2-Q10	Eye
39	Fosl1	Intestine
40	Ms4a4c	Intestine
41	Cst7	Intestine
42	Ccr6	Intestine
43	Cxcl5	Intestine
44	Trat1	Liver
45	Msc	Liver
46	Csn3	Liver
47	Ceacam16	Liver
48	Cd7	Liver
49	Il1f6	Nerve
50	Cd8b1	Nerve
51	Slc26a9	Nerve
52	Cnga1	Nerve
53	Muc15	Nerve
54	Ascl2	Reproduction
55	Cilp2	Reproduction
56	Apol7c	Reproduction
57	Ccl3	Reproduction
58	Pdcd1lg2	Reproduction
59	Prss30	Reproduction
60	Ccl20	Reproduction
61	Gpr152	Reproduction
62	F830016B08Rik	Reproduction
63	Fndc7	Reproduction
64	9530053A07Rik	Reproduction
65	Gzmb	Reproduction
66	Gm6377	Reproduction
67	Tnr	Reproduction
68	Krt12	Skin
69	Cyp2d34	Skin
70	Xirp2	Skin
71	Tgm5	Skin
72	Gfi1	Adipose
73	Fcgr3	Adipose
74	Hk2	Adipose
75	Csf2rb2	AdrenalGland
76	Mmp25	AdrenalGland
77	Fasl	Blood
78	Apobr	Blood
79	Cd300lf	BoneMarrow
80	Tmsb10	BoneMarrow
81	Fgl2	BoneMarrow
82	Ptafr	Brain
83	Gm5431	Brain
84	Itk	Brain
85	H2-K1	Ear
86	Foxn1	Heart
87	Erv3	Kidney
88	Hck	Lung
89	Grm6	Mammary
90	Muc13	Mammary
91	Slurp1	Muscle
92	Ryr1	Muscle
93	Kcnj9	Others
94	Fam131b	Others
95	Tdrd1	SalivaryGland
96	Rfx8	Stomach
97	Usp51	Stomach
98	Cldn18	Tongue
99	Gm4952	Tongue

## Sheet: 9G
A gene list used in fig. S4G.
Genes were sorted as shown in the figure. Genes labelled as 'Others' in the figure are shown in blue fonts.
Order in the figure	Symbol	Tissue (Uptissue)
1	Wdfy4	Spleen
2	AB124611	Spleen
3	H2-DMb2	Spleen
4	Cd83	Spleen
5	Treml2	Spleen
6	Klrg1	Spleen
7	Art2b	Spleen
8	Serpinb1c	Spleen
9	Gm4841	Spleen
10	Klre1	Spleen
11	Clec4b2	Spleen
12	Nfe2	Spleen
13	Arl5c	Thymus
14	Pdcd1	Thymus
15	Myo1g	Thymus
16	Spic	Thymus
17	Sit1	Thymus
18	Ctsw	Thymus
19	Ccr7	Thymus
20	Trat1	Thymus
21	Gpr33	Thymus
22	Pilra	Thymus
23	Cpa3	Thymus
24	Nfasc	Brain
25	Samd3	Brain
26	Sema4f	Brain
27	Cd3e	Brain
28	Tnfrsf4	Brain
29	Nlrp1b	Brain
30	Kcnmb4	Brain
31	Dscam	Brain
32	Il21	Brain
33	Aff3	Brain
34	Kcna3	Brain
35	Gpr176	Brain
36	Ecel1	Brain
37	Ncapg	Brain
38	Ceacam16	Brain
39	Gm1673	Brain
40	Lrrn2	Brain
41	Prf1	Brain
42	Sprr2f	Brain
43	Apol11b	Brain
44	Olfr98	Brain
45	Il12rb2	Brain
46	Gpbar1	Brain
47	Srsf12	Brain
48	Klrc1	Brain
49	Ghrhr	Brain
50	Hist1h2bk	Brain
51	Arhgap30	Eye
52	Cabp4	Eye
53	Fat3	Eye
54	Guca1b	Eye
55	Lpar5	Intestine
56	Batf	Intestine
57	Ffar2	Intestine
58	Cd209d	Intestine
59	C3	Liver
60	Serpina3n	Liver
61	Ffar1	Liver
62	Tmprss6	Liver
63	Sec14l4	Liver
64	Cfhr2	Liver
65	Itih4	Liver
66	Slco1a4	Liver
67	Slc10a1	Liver
68	Gm4952	Liver
69	Tnfrsf9	Reproduction
70	Xlr4a	Reproduction
71	Gpr82	Reproduction
72	Cdkn3	Reproduction
73	Dnajb13	Reproduction
74	Spaca7	Reproduction
75	Fndc7	Reproduction
76	6030468B19Rik	Reproduction
77	Adora3	Reproduction
78	Izumo1	Reproduction
79	Myo1h	Skin
80	Padi4	Skin
81	Dsc3	Skin
82	Ckap2	Skin
83	Tlr9	Blood
84	Il23r	Blood
85	Cd200r1	Blood
86	Cdc25c	Body
87	Cilp2	Body
88	Podnl1	Bone
89	Rab44	Bone
90	Klrc2	Bone
91	Erv3	Fetus
92	Epha8	Fetus
93	Vwde	Head
94	Myh3	Head
95	Tnni3	Heart
96	Iqgap3	Heart
97	Cidec	Kidney
98	Slfn2	Lung
99	Gxylt2	Lung
100	Gm5431	LymphNode
101	Thy1	Olfactory
102	Clec4a1	Olfactory
103	Klk1b16	SalivaryGland

## Sheet: 9H
A gene list used in Fig. 3C.
Genes were sorted as shown in the figure. Genes labelled as 'Others' in the figure are shown in blue fonts.
Order in the figure	Symbol	Tissue	# datasets showing misexpression
1	Lmo2	Bonemarrow	4
2	Plek	Bonemarrow	4
3	Mmp8	Bonemarrow	3
4	Samsn1	Bonemarrow	3
5	Tbxas1	Bonemarrow	3
6	Tnfsf4	Bonemarrow	3
7	Tnip3	Bonemarrow	3
8	Ednrb	Ear	4
9	Sox11	Ear	4
10	Espnl	Ear	3
11	Otog	Ear	3
12	Pou3f1	Ear	3
13	Rasgef1b	Ear	3
14	Skor1	Ear	3
15	Stc1	Ear	3
16	Ucma	Ear	3
17	Cacna1f	Eye	3
18	Cngb1	Eye	3
19	Mip	Eye	3
20	Myl3	Heart	3
21	Ryr2	Heart	3
22	Scn5a	Heart	3
23	Nlrc4	Intestine	4
24	4930539E08Rik	Intestine	3
25	Bst1	Intestine	3
26	Ces2e	Intestine	3
27	Clec2e	Intestine	3
28	Gda	Intestine	3
29	Klhdc7b	Intestine	3
30	Atp6v0a4	Kidney	4
31	Slc13a3	Kidney	4
32	Aoah	Kidney	3
33	Enpp6	Kidney	3
34	Myh3	Limb	4
35	Panx3	Limb	4
36	Matn1	Limb	3
37	Matn3	Limb	3
38	Vtn	Liver	5
39	Cpn2	Liver	4
40	Cps1	Liver	4
41	Hmgcs2	Liver	4
42	Orm2	Liver	4
43	Apoe	Liver	3
44	Apon	Liver	3
45	C3	Liver	3
46	Clec4f	Liver	3
47	Cp	Liver	3
48	Cyp27a1	Liver	3
49	F11	Liver	3
50	F5	Liver	3
51	Ftcd	Liver	3
52	Gck	Liver	3
53	Hrg	Liver	3
54	Itih4	Liver	3
55	Kng1	Liver	3
56	Proz	Liver	3
57	Rbp4	Liver	3
58	Serpind1	Liver	3
59	Slco1b2	Liver	3
60	Uox	Liver	3
61	Acta1	Muscle	4
62	Cacna1s	Muscle	4
63	Ampd1	Muscle	3
64	Ankrd2	Muscle	3
65	Atp2a1	Muscle	3
66	Casq1	Muscle	3
67	Cmya5	Muscle	3
68	Klhl31	Muscle	3
69	Myh4	Muscle	3
70	Mylk4	Muscle	3
71	Myot	Muscle	3
72	Myoz1	Muscle	3
73	Myoz3	Muscle	3
74	Ppp1r3a	Muscle	3
75	Scn4a	Muscle	3
76	Tnnt1	Muscle	3
77	Bpifb4	Ovary	4
78	Ccno	Ovary	3
79	Zp1	Ovary	3
80	Syna	Placenta	4
81	4930486L24Rik	Placenta	3
82	Afap1l2	Placenta	3
83	Lepr	Placenta	3
84	Plac1	Placenta	3
85	Tnfrsf9	Placenta	3
86	Fbxl13	Sperm	3
87	Gm595	Sperm	3
88	Spink10	Sperm	3
89	Foxq1	Stomach	4
90	Crct1	Stomach	3
91	Cyp2s1	Stomach	3
92	Dsg3	Stomach	3
93	Pkp1	Stomach	3
94	Sctr	Stomach	3
95	Sprr2e	Stomach	3
96	Fabp4	Adipose	3
97	Dbh	Adrenalgland	3
98	Myh11	Bladder	3
99	Mylk	Bladder	3
100	Krt77	Mammarygland	3
101	Prph	Nerve	3
102	Sp7	Olfactory	3
103	Syt6	Olfactory	3
104	Gja6	Testis	3
105	Cd4	Thymus	3
106	Endou	Thymus	3

## Sheet: 9I
A gene list used in fig. S4H.
Genes were sorted as shown in the figure. Genes labelled as 'Others' in the figure are shown in blue fonts.
Order in the figure	Symbol	Tissue	# datasets showing misexpression
1	Bglap	Bone	3
2	Cilp2	Bone	3
3	Comp	Bone	3
4	Dusp27	Bone	3
5	Ptafr	Bone	3
6	Arhgef37	Brain	3
7	Fam163b	Brain	3
8	Igsf1	Brain	3
9	Lhx5	Brain	3
10	Nrgn	Brain	3
11	Nrsn1	Brain	3
12	Plxdc1	Brain	3
13	Sprn	Brain	3
14	Atp6v0a4	Eye	4
15	Cacna1f	Eye	3
16	Fam19a3	Eye	3
17	Mip	Eye	3
18	Alpk2	Heart	4
19	Tnnt2	Heart	4
20	Lmod2	Heart	3
21	Myh7	Heart	3
22	Myl3	Heart	3
23	Cpn2	Liver	4
24	Apon	Liver	3
25	Clec4f	Liver	3
26	Ftcd	Liver	3
27	Hrg	Liver	3
28	Itih4	Liver	3
29	Uox	Liver	3
30	Xirp2	Muscle	4
31	Mylk4	Muscle	3
32	Tnnc1	Muscle	3
33	Acan	Nasopharynx	4
34	Matn1	Nasopharynx	3
35	Matn3	Nasopharynx	3
36	Celf6	Nerve	3
37	Fgf13	Nerve	3
38	Gpr158	Nerve	3
39	Prph	Nerve	3
40	Gm6377	Reproduction	3
41	Naip5	Reproduction	3
42	Nlrp10	Reproduction	3
43	Pkp1	Reproduction	3
44	Prss12	Reproduction	3
45	Rnf222	Reproduction	3
46	Sox8	Reproduction	3
47	Spink10	Reproduction	3
48	Tdrd1	Reproduction	3
49	Tecta	Reproduction	3
50	Tktl1	Reproduction	3
51	Zp1	Reproduction	3
52	Mmp12	Skin	4
53	Hephl1	Skin	3
54	Krt77	Skin	3
55	Mmp8	Skin	3
56	Tm6sf1	Adipose	3
57	Scube1	AdrenalGland	5
58	Coro2a	BoneMarrow	3
59	Ctla2b	BoneMarrow	3
60	Slc45a1	Ear	3
61	Ucma	Ear	3
62	Afp	Fetus	3
63	Plac1	Fetus	3
64	Nox1	Intestine	4
65	Cyp4b1	Kidney	3
66	Tlr9	LymphNode	3
67	Cpa2	Pancreas	3
68	Amy1	SalivaryGland	3
69	Aqp9	Thymus	3
70	Clic3	Thymus	3
71	Crct1	Tongue	3
72	Hspb3	Tongue	3

## Sheet: 9J
A gene list used in fig. S4I.
Genes were sorted as shown in the figure. Genes labelled as 'Others' in the figure are shown in blue fonts.
Order in the figure	Symbol	Tissue	# datasets showing misexpression
1	Cd200r1	Blood	3
2	Ikzf4	Blood	3
3	Tlr9	Blood	3
4	Cd83	Spleen	4
5	AB124611	Spleen	3
6	Nlrp1a	Spleen	3
7	Wdfy4	Spleen	3
8	Pilra	Thymus	4
9	Gimap8	Thymus	3
10	Myo1g	Thymus	3
11	Kcna3	Brain	5
12	Htr5b	Brain	4
13	Igfbpl1	Brain	4
14	Il17c	Brain	4
15	Nhs	Brain	4
16	Pabpc1l	Brain	4
17	Syna	Brain	4
18	Clec3a	Brain	3
19	Cntnap3	Brain	3
20	Fam184b	Brain	3
21	Fam196b	Brain	3
22	Hif3a	Brain	3
23	Nfasc	Brain	3
24	Nkx3-2	Brain	3
25	Nlrp1b	Brain	3
26	Ppp1r32	Brain	3
27	Rnf39	Brain	3
28	Slc44a5	Brain	3
29	Sprr2e	Brain	3
30	St8sia2	Brain	3
31	Syt3	Brain	3
32	Tph2	Brain	3
33	Tshb	Brain	3
34	Cdkl4	Ear	4
35	Dok2	Ear	4
36	Tecta	Ear	3
37	Arhgap30	Eye	3
38	Cngb1	Eye	3
39	Sctr	Eye	3
40	Myh3	Head	4
41	Endou	Head	3
42	Pkdrej	Head	3
43	Rnf222	Head	3
44	Lmod2	Heart	3
45	Popdc3	Heart	3
46	Scn5a	Heart	3
47	Nox1	Intestine	4
48	4930539E08Rik	Intestine	3
49	Bmp7	Intestine	3
50	Chst5	Intestine	3
51	Clec2e	Intestine	3
52	Cyp4b1	Kidney	3
53	Gipc3	Kidney	3
54	Pdzd3	Kidney	3
55	Dapk2	Liver	4
56	Apon	Liver	3
57	Aqp9	Liver	3
58	C3	Liver	3
59	Col10a1	Liver	3
60	Ftcd	Liver	3
61	Hrg	Liver	3
62	Itih4	Liver	3
63	Slco1b2	Liver	3
64	Uox	Liver	3
65	Cpa2	Pancreas	3
66	Ptprt	Pancreas	3
67	Shroom4	Pancreas	3
68	Zdbf2	Reproduction	4
69	1700020A23Rik	Reproduction	3
70	1700029H14Rik	Reproduction	3
71	Ccdc150	Reproduction	3
72	Efcab3	Reproduction	3
73	Espnl	Reproduction	3
74	Fbxl13	Reproduction	3
75	Gtf2a1l	Reproduction	3
76	Mdh1b	Reproduction	3
77	Ptpn20	Reproduction	3
78	Slc25a41	Reproduction	3
79	Slfnl1	Reproduction	3
80	Tnfrsf9	Reproduction	3
81	Tomm20l	Reproduction	3
82	Ampd1	Skin	3
83	Hephl1	Skin	3
84	Pkp1	Skin	3
85	Bglap	Bone	3
86	Tmem171	Fetus	4
87	Acss3	Lung	3
88	Myoz3	Muscle	3
89	Clec4a1	Olfactory	4
90	Msx1	SalivaryGland	3
91	Col22a1	Tongue	3
