# Supplementary material for: Misexpression of genes lacking CpG islands drives degenerative changes during aging
Source: Sci Adv. 2021 Dec 15;7(51):eabj9111. doi: 10.1126/sciadv.abj9111 (PMC8673774; doi:10.1126/sciadv.abj9111)
Supplement: Supplementary file 2 — Tables S1 to S12 [file sciadv.abj9111_tables_s1_to_s12.zip › sciadv.abj9111_table_s10.xlsx]

## Sheet: Sheet1
Single-cell RNA-seq datasets used in transcriptional noise analysis.
*Author-provided age groups of each study were used for the analysis.
Repository	Accession	Species	Cell type	Sample ID	Age (y for human; m for mouse)	Age group*	Sex	Note
GEO	GSM2172075	human	pancreatic beta cell	1000010014.E06	21	young	M	beta
GEO	GSM2172102	human	pancreatic beta cell	1000010013.F12	21	young	M	beta
GEO	GSM2172173	human	pancreatic beta cell	1000010014.E12	21	young	M	beta
GEO	GSM2172352	human	pancreatic beta cell	1000010015.E05	21	young	M	beta
GEO	GSM2172403	human	pancreatic beta cell	1000101202.F9	38	old	F	beta
GEO	GSM2172457	human	pancreatic beta cell	1000101202.H9	38	old	F	beta
GEO	GSM2172483	human	pancreatic beta cell	1000101202.E1	38	old	F	beta
GEO	GSM2172489	human	pancreatic beta cell	1000101202.G2	38	old	F	beta
GEO	GSM2172507	human	pancreatic beta cell	1000101202.E4	38	old	F	beta
GEO	GSM2172521	human	pancreatic beta cell	1000101206.H8	38	old	F	beta
GEO	GSM2172522	human	pancreatic beta cell	1000101206.G4	38	old	F	beta
GEO	GSM2172523	human	pancreatic beta cell	1000101205.E1	38	old	F	beta
GEO	GSM2172527	human	pancreatic beta cell	1000101205.G3	38	old	F	beta
GEO	GSM2172529	human	pancreatic beta cell	1000101206.D2	38	old	F	beta
GEO	GSM2172533	human	pancreatic beta cell	1000101205.A1	38	old	F	beta
GEO	GSM2172536	human	pancreatic beta cell	1000101206.F12	38	old	F	beta
GEO	GSM2172544	human	pancreatic beta cell	1000101205.E8	38	old	F	beta
GEO	GSM2172558	human	pancreatic beta cell	1000101206.A4	38	old	F	beta
GEO	GSM2172559	human	pancreatic beta cell	1000101205.B1	38	old	F	beta
GEO	GSM2172573	human	pancreatic beta cell	1000101206.A12	38	old	F	beta
GEO	GSM2172575	human	pancreatic beta cell	1000101206.F1	38	old	F	beta
GEO	GSM2172580	human	pancreatic beta cell	1000101206.F9	38	old	F	beta
GEO	GSM2172582	human	pancreatic beta cell	1000101205.C10	38	old	F	beta
GEO	GSM2172586	human	pancreatic beta cell	1000101205.E10	38	old	F	beta
GEO	GSM2172597	human	pancreatic beta cell	1000101205.A3	38	old	F	beta
GEO	GSM2172601	human	pancreatic beta cell	1000101205.A12	38	old	F	beta
GEO	GSM2172615	human	pancreatic beta cell	1000101206.G6	38	old	F	beta
GEO	GSM2172616	human	pancreatic beta cell	1000101206.A5	38	old	F	beta
GEO	GSM2172618	human	pancreatic beta cell	1000101206.C2	38	old	F	beta
GEO	GSM2172619	human	pancreatic beta cell	1000101206.D7	38	old	F	beta
GEO	GSM2172623	human	pancreatic beta cell	1000101205.D11	38	old	F	beta
GEO	GSM2172624	human	pancreatic beta cell	1000101205.A11	38	old	F	beta
GEO	GSM2172631	human	pancreatic beta cell	1000101206.E6	38	old	F	beta
GEO	GSM2172635	human	pancreatic beta cell	1000101205.G6	38	old	F	beta
GEO	GSM2172636	human	pancreatic beta cell	1000101205.F4	38	old	F	beta
GEO	GSM2172637	human	pancreatic beta cell	1000101205.F9	38	old	F	beta
GEO	GSM2172641	human	pancreatic beta cell	1000101206.D6	38	old	F	beta
GEO	GSM2172646	human	pancreatic beta cell	1000101205.G4	38	old	F	beta
GEO	GSM2172651	human	pancreatic beta cell	1000101205.A7	38	old	F	beta
GEO	GSM2172654	human	pancreatic beta cell	1000101205.B10	38	old	F	beta
GEO	GSM2172656	human	pancreatic beta cell	1000101206.D11	38	old	F	beta
GEO	GSM2172663	human	pancreatic beta cell	1000101206.D1	38	old	F	beta
GEO	GSM2172665	human	pancreatic beta cell	1000101205.F12	38	old	F	beta
GEO	GSM2172666	human	pancreatic beta cell	1000101206.F4	38	old	F	beta
GEO	GSM2172672	human	pancreatic beta cell	1000101204.G7	38	old	F	beta
GEO	GSM2172675	human	pancreatic beta cell	1000101204.G6	38	old	F	beta
GEO	GSM2172676	human	pancreatic beta cell	1000101204.B3	38	old	F	beta
GEO	GSM2172677	human	pancreatic beta cell	1000101203.G3	38	old	F	beta
GEO	GSM2172685	human	pancreatic beta cell	1000101203.B10	38	old	F	beta
GEO	GSM2172687	human	pancreatic beta cell	1000101204.B10	38	old	F	beta
GEO	GSM2172691	human	pancreatic beta cell	1000101204.H3	38	old	F	beta
GEO	GSM2172694	human	pancreatic beta cell	1000101204.B5	38	old	F	beta
GEO	GSM2172701	human	pancreatic beta cell	1000101204.G3	38	old	F	beta
GEO	GSM2172709	human	pancreatic beta cell	1000101204.D2	38	old	F	beta
GEO	GSM2172713	human	pancreatic beta cell	1000101204.G12	38	old	F	beta
GEO	GSM2172720	human	pancreatic beta cell	1000101204.E10	38	old	F	beta
GEO	GSM2172722	human	pancreatic beta cell	1000101204.A1	38	old	F	beta
GEO	GSM2172730	human	pancreatic beta cell	1000101204.G11	38	old	F	beta
GEO	GSM2172743	human	pancreatic beta cell	1000101204.G10	38	old	F	beta
GEO	GSM2172753	human	pancreatic beta cell	1000101204.F6	38	old	F	beta
GEO	GSM2172754	human	pancreatic beta cell	1000101204.A11	38	old	F	beta
GEO	GSM2172756	human	pancreatic beta cell	1000101204.B6	38	old	F	beta
GEO	GSM2172764	human	pancreatic beta cell	1000101501.G9	1	infant	M	beta
GEO	GSM2172765	human	pancreatic beta cell	1000101501.G8	1	infant	M	beta
GEO	GSM2172766	human	pancreatic beta cell	1000101501.E11	1	infant	M	beta
GEO	GSM2172770	human	pancreatic beta cell	1000101501.D10	1	infant	M	beta
GEO	GSM2172772	human	pancreatic beta cell	1000101501.C1	1	infant	M	beta
GEO	GSM2172775	human	pancreatic beta cell	1000101501.E7	1	infant	M	beta
GEO	GSM2172776	human	pancreatic beta cell	1000101501.G6	1	infant	M	beta
GEO	GSM2172777	human	pancreatic beta cell	1000101501.F9	1	infant	M	beta
GEO	GSM2172782	human	pancreatic beta cell	1000101501.B12	1	infant	M	beta
GEO	GSM2172783	human	pancreatic beta cell	1000101501.A9	1	infant	M	beta
GEO	GSM2172786	human	pancreatic beta cell	1000101501.A8	1	infant	M	beta
GEO	GSM2172792	human	pancreatic beta cell	1000101501.G3	1	infant	M	beta
GEO	GSM2172793	human	pancreatic beta cell	1000101501.B10	1	infant	M	beta
GEO	GSM2172796	human	pancreatic beta cell	1000101501.B11	1	infant	M	beta
GEO	GSM2172797	human	pancreatic beta cell	1000101501.C7	1	infant	M	beta
GEO	GSM2172798	human	pancreatic beta cell	1000101501.H8	1	infant	M	beta
GEO	GSM2172803	human	pancreatic beta cell	1000101501.A6	1	infant	M	beta
GEO	GSM2172807	human	pancreatic beta cell	1000101501.A11	1	infant	M	beta
GEO	GSM2172809	human	pancreatic beta cell	1000101501.A7	1	infant	M	beta
GEO	GSM2172812	human	pancreatic beta cell	1000101501.E9	1	infant	M	beta
GEO	GSM2172813	human	pancreatic beta cell	1000101501.H6	1	infant	M	beta
GEO	GSM2172814	human	pancreatic beta cell	1000101501.H11	1	infant	M	beta
GEO	GSM2172815	human	pancreatic beta cell	1000101501.A12	1	infant	M	beta
GEO	GSM2172817	human	pancreatic beta cell	1000101501.F11	1	infant	M	beta
GEO	GSM2172818	human	pancreatic beta cell	1000101501.F1	1	infant	M	beta
GEO	GSM2172837	human	pancreatic beta cell	1000101207.B12	38	old	F	beta
GEO	GSM2172853	human	pancreatic beta cell	1000101207.C9	38	old	F	beta
GEO	GSM2172872	human	pancreatic beta cell	1000101207.C4	38	old	F	beta
GEO	GSM2172873	human	pancreatic beta cell	1000101207.F8	38	old	F	beta
GEO	GSM2172876	human	pancreatic beta cell	1000101207.G11	38	old	F	beta
GEO	GSM2172879	human	pancreatic beta cell	1000101207.D6	38	old	F	beta
GEO	GSM2172885	human	pancreatic beta cell	1000101207.G12	38	old	F	beta
GEO	GSM2172892	human	pancreatic beta cell	1000101207.E7	38	old	F	beta
GEO	GSM2172897	human	pancreatic beta cell	1000101207.C7	38	old	F	beta
GEO	GSM2172902	human	pancreatic beta cell	1000101207.C11	38	old	F	beta
GEO	GSM2172915	human	pancreatic beta cell	1000101207.D5	38	old	F	beta
GEO	GSM2172932	human	pancreatic beta cell	1000101601.B6	5	infant	M	beta
GEO	GSM2172935	human	pancreatic beta cell	1000101701.D5	44	old	F	beta
GEO	GSM2172945	human	pancreatic beta cell	1000101601.A5	5	infant	M	beta
GEO	GSM2172988	human	pancreatic beta cell	1000101701.H4	44	old	F	beta
GEO	GSM2172990	human	pancreatic beta cell	1000101601.D7	5	infant	M	beta
GEO	GSM2172992	human	pancreatic beta cell	1000101601.C6	5	infant	M	beta
GEO	GSM2172999	human	pancreatic beta cell	1000101602.E11	5	infant	M	beta
GEO	GSM2173006	human	pancreatic beta cell	1000101601.A4	5	infant	M	beta
GEO	GSM2173011	human	pancreatic beta cell	1000101702.B7	44	old	F	beta
GEO	GSM2173013	human	pancreatic beta cell	1000101702.A9	44	old	F	beta
GEO	GSM2173017	human	pancreatic beta cell	1000101701.B9	44	old	F	beta
GEO	GSM2173027	human	pancreatic beta cell	1000101601.B4	5	infant	M	beta
GEO	GSM2173030	human	pancreatic beta cell	1000101601.D4	5	infant	M	beta
GEO	GSM2173088	human	pancreatic beta cell	1000101701.F5	44	old	F	beta
GEO	GSM2173100	human	pancreatic beta cell	1000101701.A10	44	old	F	beta
GEO	GSM2173103	human	pancreatic beta cell	1000101701.C4	44	old	F	beta
GEO	GSM2173109	human	pancreatic beta cell	1000101701.E9	44	old	F	beta
GEO	GSM2173114	human	pancreatic beta cell	1000101701.B5	44	old	F	beta
GEO	GSM2173132	human	pancreatic beta cell	1000101701.G1	44	old	F	beta
GEO	GSM2173151	human	pancreatic beta cell	1000101701.C6	44	old	F	beta
GEO	GSM2173157	human	pancreatic beta cell	1000102201.F8	6	infant	M	beta
GEO	GSM2173158	human	pancreatic beta cell	1000102201.A3	6	infant	M	beta
GEO	GSM2173164	human	pancreatic beta cell	1000102201.F4	6	infant	M	beta
GEO	GSM2173168	human	pancreatic beta cell	1000102201.B10	6	infant	M	beta
GEO	GSM2173169	human	pancreatic beta cell	1000102201.C8	6	infant	M	beta
GEO	GSM2173173	human	pancreatic beta cell	1000102201.A10	6	infant	M	beta
GEO	GSM2173182	human	pancreatic beta cell	1000102202.E5	6	infant	M	beta
GEO	GSM2173187	human	pancreatic beta cell	1000102201.B12	6	infant	M	beta
GEO	GSM2173188	human	pancreatic beta cell	1000102201.G4	6	infant	M	beta
GEO	GSM2173191	human	pancreatic beta cell	1000102201.B8	6	infant	M	beta
GEO	GSM2173193	human	pancreatic beta cell	1000102201.B4	6	infant	M	beta
GEO	GSM2173194	human	pancreatic beta cell	1000102201.C3	6	infant	M	beta
GEO	GSM2173213	human	pancreatic beta cell	1000102201.D7	6	infant	M	beta
GEO	GSM2173223	human	pancreatic beta cell	1000102202.F3	6	infant	M	beta
GEO	GSM2173224	human	pancreatic beta cell	1000102201.D8	6	infant	M	beta
GEO	GSM2173227	human	pancreatic beta cell	1000102201.H9	6	infant	M	beta
GEO	GSM2173232	human	pancreatic beta cell	1000102201.E7	6	infant	M	beta
GEO	GSM2173233	human	pancreatic beta cell	1000102201.F6	6	infant	M	beta
GEO	GSM2173235	human	pancreatic beta cell	1000102201.H2	6	infant	M	beta
GEO	GSM2173242	human	pancreatic beta cell	1000102201.F12	6	infant	M	beta
GEO	GSM2173243	human	pancreatic beta cell	1000102201.G11	6	infant	M	beta
GEO	GSM2173244	human	pancreatic beta cell	1000102201.H8	6	infant	M	beta
GEO	GSM2173247	human	pancreatic beta cell	1000102201.D1	6	infant	M	beta
GEO	GSM2173250	human	pancreatic beta cell	1000102202.G1	6	infant	M	beta
GEO	GSM2173253	human	pancreatic beta cell	1000102201.G12	6	infant	M	beta
GEO	GSM2173258	human	pancreatic beta cell	1000102201.B3	6	infant	M	beta
GEO	GSM2173263	human	pancreatic beta cell	1000102201.H3	6	infant	M	beta
GEO	GSM2173264	human	pancreatic beta cell	1000102201.A6	6	infant	M	beta
GEO	GSM2173274	human	pancreatic beta cell	1000102201.H10	6	infant	M	beta
GEO	GSM2173275	human	pancreatic beta cell	1000102201.C4	6	infant	M	beta
GEO	GSM2173277	human	pancreatic beta cell	1000102202.B10	6	infant	M	beta
GEO	GSM2173281	human	pancreatic beta cell	1000102201.H1	6	infant	M	beta
GEO	GSM2173287	human	pancreatic beta cell	1000102201.D12	6	infant	M	beta
GEO	GSM2173295	human	pancreatic beta cell	1000102201.F3	6	infant	M	beta
GEO	GSM2173298	human	pancreatic beta cell	1000102201.A7	6	infant	M	beta
GEO	GSM2173300	human	pancreatic beta cell	1000102201.G7	6	infant	M	beta
GEO	GSM2173303	human	pancreatic beta cell	1000102201.H6	6	infant	M	beta
GEO	GSM2173307	human	pancreatic beta cell	1000102202.F6	6	infant	M	beta
GEO	GSM2173308	human	pancreatic beta cell	1000102201.E11	6	infant	M	beta
GEO	GSM2173310	human	pancreatic beta cell	1000102201.A1	6	infant	M	beta
GEO	GSM2173318	human	pancreatic beta cell	1000102201.E1	6	infant	M	beta
GEO	GSM2173323	human	pancreatic beta cell	1000102202.H1	6	infant	M	beta
GEO	GSM2173328	human	pancreatic beta cell	1000102201.E3	6	infant	M	beta
GEO	GSM2173366	human	pancreatic beta cell	1000101704.D6	44	old	F	beta
GEO	GSM2173374	human	pancreatic beta cell	1000101704.G2	44	old	F	beta
GEO	GSM2173404	human	pancreatic beta cell	1000101704.E4	44	old	F	beta
GEO	GSM2173434	human	pancreatic beta cell	1000101704.E1	44	old	F	beta
GEO	GSM2173445	human	pancreatic beta cell	1000101704.A9	44	old	F	beta
GEO	GSM2173468	human	pancreatic beta cell	1000101704.E5	44	old	F	beta
GEO	GSM2173474	human	pancreatic beta cell	1000101704.E9	44	old	F	beta
GEO	GSM2173475	human	pancreatic beta cell	1000101704.G8	44	old	F	beta
GEO	GSM2173482	human	pancreatic beta cell	1000101704.B10	44	old	F	beta
GEO	GSM2173485	human	pancreatic beta cell	1000101704.A12	44	old	F	beta
GEO	GSM2173486	human	pancreatic beta cell	1000101704.F6	44	old	F	beta
GEO	GSM2173510	human	pancreatic beta cell	1000101704.D9	44	old	F	beta
GEO	GSM2173524	human	pancreatic beta cell	1000101605.E5	5	infant	M	beta
GEO	GSM2173527	human	pancreatic beta cell	1000101604.A11	5	infant	M	beta
GEO	GSM2173530	human	pancreatic beta cell	1000101605.F5	5	infant	M	beta
GEO	GSM2173531	human	pancreatic beta cell	1000101605.D1	5	infant	M	beta
GEO	GSM2173538	human	pancreatic beta cell	1000101604.F2	5	infant	M	beta
GEO	GSM2173545	human	pancreatic beta cell	1000101605.B7	5	infant	M	beta
GEO	GSM2173551	human	pancreatic beta cell	1000101604.A9	5	infant	M	beta
GEO	GSM2173552	human	pancreatic beta cell	1000101604.F6	5	infant	M	beta
GEO	GSM2173554	human	pancreatic beta cell	1000101604.G3	5	infant	M	beta
GEO	GSM2173555	human	pancreatic beta cell	1000101605.G10	5	infant	M	beta
GEO	GSM2173559	human	pancreatic beta cell	1000101604.B8	5	infant	M	beta
GEO	GSM2173562	human	pancreatic beta cell	1000101604.H9	5	infant	M	beta
GEO	GSM2173567	human	pancreatic beta cell	1000101605.B3	5	infant	M	beta
GEO	GSM2173570	human	pancreatic beta cell	1000101604.H2	5	infant	M	beta
GEO	GSM2173573	human	pancreatic beta cell	1000101604.E12	5	infant	M	beta
GEO	GSM2173575	human	pancreatic beta cell	1000101604.B12	5	infant	M	beta
GEO	GSM2173578	human	pancreatic beta cell	1000101605.C9	5	infant	M	beta
GEO	GSM2173583	human	pancreatic beta cell	1000101605.F7	5	infant	M	beta
GEO	GSM2173587	human	pancreatic beta cell	1000101605.G9	5	infant	M	beta
GEO	GSM2173588	human	pancreatic beta cell	1000101604.E9	5	infant	M	beta
GEO	GSM2173590	human	pancreatic beta cell	1000101605.C8	5	infant	M	beta
GEO	GSM2173593	human	pancreatic beta cell	1000101605.B8	5	infant	M	beta
GEO	GSM2173597	human	pancreatic beta cell	1000101605.F6	5	infant	M	beta
GEO	GSM2173604	human	pancreatic beta cell	1000101605.A11	5	infant	M	beta
GEO	GSM2173617	human	pancreatic beta cell	1000101607.B4	5	infant	M	beta
GEO	GSM2173622	human	pancreatic beta cell	1000101606.F11	5	infant	M	beta
GEO	GSM2173660	human	pancreatic beta cell	1000101607.F4	5	infant	M	beta
GEO	GSM2173724	human	pancreatic beta cell	1000101503.B6	1	infant	M	beta
GEO	GSM2173732	human	pancreatic beta cell	1000101503.D9	1	infant	M	beta
GEO	GSM2173741	human	pancreatic beta cell	1000101503.E9	1	infant	M	beta
GEO	GSM2173745	human	pancreatic beta cell	1000101503.D5	1	infant	M	beta
GEO	GSM2173746	human	pancreatic beta cell	1000101503.C7	1	infant	M	beta
GEO	GSM2173750	human	pancreatic beta cell	1000101503.B1	1	infant	M	beta
GEO	GSM2173754	human	pancreatic beta cell	1000101503.G5	1	infant	M	beta
GEO	GSM2173758	human	pancreatic beta cell	1000101503.F12	1	infant	M	beta
GEO	GSM2173761	human	pancreatic beta cell	1000101503.A10	1	infant	M	beta
GEO	GSM2173764	human	pancreatic beta cell	1000101503.C1	1	infant	M	beta
GEO	GSM2173770	human	pancreatic beta cell	1000101503.G4	1	infant	M	beta
GEO	GSM2173774	human	pancreatic beta cell	1000101503.D2	1	infant	M	beta
GEO	GSM2173775	human	pancreatic beta cell	1000101503.G2	1	infant	M	beta
GEO	GSM2173786	human	pancreatic beta cell	1000101503.E12	1	infant	M	beta
GEO	GSM2173787	human	pancreatic beta cell	1000101503.A7	1	infant	M	beta
GEO	GSM2173805	human	pancreatic beta cell	1000101503.C8	1	infant	M	beta
GEO	GSM2173818	human	pancreatic beta cell	1000101503.H11	1	infant	M	beta
GEO	GSM2173824	human	pancreatic beta cell	1000101503.F9	1	infant	M	beta
GEO	GSM2173830	human	pancreatic beta cell	1000101503.F2	1	infant	M	beta
GEO	GSM2173835	human	pancreatic beta cell	1000101503.E6	1	infant	M	beta
GEO	GSM2173842	human	pancreatic beta cell	1000101503.A4	1	infant	M	beta
GEO	GSM2173862	human	pancreatic beta cell	1000101503.D3	1	infant	M	beta
GEO	GSM2173863	human	pancreatic beta cell	1000101503.H7	1	infant	M	beta
GEO	GSM2173880	human	pancreatic beta cell	1000102501.E1	54	old	M	beta
GEO	GSM2173897	human	pancreatic beta cell	1000102502.D8	54	old	M	beta
GEO	GSM2173900	human	pancreatic beta cell	1000102504.A2	54	old	M	beta
GEO	GSM2173903	human	pancreatic beta cell	1000102505.B3	54	old	M	beta
GEO	GSM2173909	human	pancreatic beta cell	1000102503.F6	54	old	M	beta
GEO	GSM2173910	human	pancreatic beta cell	1000102502.H11	54	old	M	beta
GEO	GSM2173919	human	pancreatic beta cell	1000102504.C9	54	old	M	beta
GEO	GSM2173920	human	pancreatic beta cell	1000102505.H4	54	old	M	beta
GEO	GSM2173924	human	pancreatic beta cell	1000102505.C9	54	old	M	beta
GEO	GSM2173930	human	pancreatic beta cell	1000102501.F2	54	old	M	beta
GEO	GSM2173933	human	pancreatic beta cell	1000102502.H5	54	old	M	beta
GEO	GSM2173938	human	pancreatic beta cell	1000102501.B11	54	old	M	beta
GEO	GSM2173941	human	pancreatic beta cell	1000102505.E2	54	old	M	beta
GEO	GSM2173943	human	pancreatic beta cell	1000102501.H11	54	old	M	beta
GEO	GSM2173951	human	pancreatic beta cell	1000102504.H9	54	old	M	beta
GEO	GSM2173953	human	pancreatic beta cell	1000102504.B6	54	old	M	beta
GEO	GSM2173962	human	pancreatic beta cell	1000102504.G2	54	old	M	beta
GEO	GSM2173974	human	pancreatic beta cell	1000102503.E3	54	old	M	beta
GEO	GSM2173999	human	pancreatic beta cell	1000102501.A11	54	old	M	beta
GEO	GSM2174005	human	pancreatic beta cell	1000102505.D4	54	old	M	beta
GEO	GSM2174009	human	pancreatic beta cell	1000102502.D4	54	old	M	beta
GEO	GSM2174033	human	pancreatic beta cell	1000102504.H10	54	old	M	beta
GEO	GSM2174056	human	pancreatic beta cell	1000102503.E4	54	old	M	beta
GEO	GSM2174059	human	pancreatic beta cell	1000102502.G7	54	old	M	beta
GEO	GSM2174060	human	pancreatic beta cell	1000102503.A1	54	old	M	beta
GEO	GSM2174071	human	pancreatic beta cell	1000102501.D12	54	old	M	beta
GEO	GSM2174079	human	pancreatic beta cell	1000102504.E4	54	old	M	beta
GEO	GSM2174080	human	pancreatic beta cell	1000102504.E6	54	old	M	beta
GEO	GSM2174087	human	pancreatic beta cell	1000102502.B11	54	old	M	beta
GEO	GSM2174102	human	pancreatic beta cell	1000102505.D8	54	old	M	beta
GEO	GSM2174103	human	pancreatic beta cell	1000102503.G9	54	old	M	beta
GEO	GSM2174116	human	pancreatic beta cell	1000102504.H2	54	old	M	beta
GEO	GSM2174117	human	pancreatic beta cell	1000102501.E6	54	old	M	beta
GEO	GSM2174125	human	pancreatic beta cell	1000102501.A12	54	old	M	beta
GEO	GSM2174130	human	pancreatic beta cell	1000102502.G12	54	old	M	beta
GEO	GSM2174132	human	pancreatic beta cell	1000102505.G1	54	old	M	beta
GEO	GSM2174145	human	pancreatic beta cell	1000102801.D8	22	young	M	beta
GEO	GSM2174148	human	pancreatic beta cell	1000102803.B1	22	young	M	beta
GEO	GSM2174150	human	pancreatic beta cell	1000102802.G12	22	young	M	beta
GEO	GSM2174151	human	pancreatic beta cell	1000102804.G4	22	young	M	beta
GEO	GSM2174153	human	pancreatic beta cell	1000102802.D2	22	young	M	beta
GEO	GSM2174156	human	pancreatic beta cell	1000102802.C9	22	young	M	beta
GEO	GSM2174158	human	pancreatic beta cell	1000102804.D6	22	young	M	beta
GEO	GSM2174161	human	pancreatic beta cell	1000102801.G10	22	young	M	beta
GEO	GSM2174168	human	pancreatic beta cell	1000102801.D3	22	young	M	beta
GEO	GSM2174170	human	pancreatic beta cell	1000102802.C10	22	young	M	beta
GEO	GSM2174171	human	pancreatic beta cell	1000102804.G8	22	young	M	beta
GEO	GSM2174172	human	pancreatic beta cell	1000102804.C3	22	young	M	beta
GEO	GSM2174173	human	pancreatic beta cell	1000102804.C6	22	young	M	beta
GEO	GSM2174176	human	pancreatic beta cell	1000102802.A7	22	young	M	beta
GEO	GSM2174177	human	pancreatic beta cell	1000102802.C4	22	young	M	beta
GEO	GSM2174182	human	pancreatic beta cell	1000102804.F12	22	young	M	beta
GEO	GSM2174190	human	pancreatic beta cell	1000102802.A8	22	young	M	beta
GEO	GSM2174194	human	pancreatic beta cell	1000102803.D9	22	young	M	beta
GEO	GSM2174195	human	pancreatic beta cell	1000102802.B9	22	young	M	beta
GEO	GSM2174196	human	pancreatic beta cell	1000102802.E6	22	young	M	beta
GEO	GSM2174198	human	pancreatic beta cell	1000102804.H6	22	young	M	beta
GEO	GSM2174201	human	pancreatic beta cell	1000102803.C1	22	young	M	beta
GEO	GSM2174204	human	pancreatic beta cell	1000102804.A11	22	young	M	beta
GEO	GSM2174205	human	pancreatic beta cell	1000102804.F5	22	young	M	beta
GEO	GSM2174207	human	pancreatic beta cell	1000102802.C3	22	young	M	beta
GEO	GSM2174209	human	pancreatic beta cell	1000102802.D11	22	young	M	beta
GEO	GSM2174213	human	pancreatic beta cell	1000102802.A9	22	young	M	beta
GEO	GSM2174215	human	pancreatic beta cell	1000102801.C5	22	young	M	beta
GEO	GSM2174217	human	pancreatic beta cell	1000102804.A4	22	young	M	beta
GEO	GSM2174224	human	pancreatic beta cell	1000102801.G2	22	young	M	beta
GEO	GSM2174229	human	pancreatic beta cell	1000102804.H5	22	young	M	beta
GEO	GSM2174231	human	pancreatic beta cell	1000102804.H4	22	young	M	beta
GEO	GSM2174238	human	pancreatic beta cell	1000102802.G4	22	young	M	beta
GEO	GSM2174241	human	pancreatic beta cell	1000102804.F1	22	young	M	beta
GEO	GSM2174242	human	pancreatic beta cell	1000102802.B11	22	young	M	beta
GEO	GSM2174247	human	pancreatic beta cell	1000102804.D3	22	young	M	beta
GEO	GSM2174249	human	pancreatic beta cell	1000102804.B1	22	young	M	beta
GEO	GSM2174253	human	pancreatic beta cell	1000102802.A1	22	young	M	beta
GEO	GSM2174255	human	pancreatic beta cell	1000102802.F1	22	young	M	beta
GEO	GSM2174259	human	pancreatic beta cell	1000102802.H6	22	young	M	beta
GEO	GSM2174261	human	pancreatic beta cell	1000102804.G7	22	young	M	beta
GEO	GSM2174262	human	pancreatic beta cell	1000102803.C4	22	young	M	beta
GEO	GSM2174263	human	pancreatic beta cell	1000102803.E4	22	young	M	beta
GEO	GSM2174265	human	pancreatic beta cell	1000102804.D1	22	young	M	beta
GEO	GSM2174268	human	pancreatic beta cell	1000102802.F6	22	young	M	beta
GEO	GSM2174270	human	pancreatic beta cell	1000102802.F7	22	young	M	beta
GEO	GSM2174276	human	pancreatic beta cell	1000102804.D11	22	young	M	beta
GEO	GSM2174281	human	pancreatic beta cell	1000102801.A8	22	young	M	beta
GEO	GSM2174282	human	pancreatic beta cell	1000102802.E9	22	young	M	beta
GEO	GSM2174283	human	pancreatic beta cell	1000102802.H5	22	young	M	beta
GEO	GSM2174285	human	pancreatic beta cell	1000102803.H8	22	young	M	beta
GEO	GSM2174289	human	pancreatic beta cell	1000102802.C6	22	young	M	beta
GEO	GSM2174294	human	pancreatic beta cell	1000102802.G10	22	young	M	beta
GEO	GSM2174296	human	pancreatic beta cell	1000102802.A3	22	young	M	beta
GEO	GSM2174299	human	pancreatic beta cell	1000102804.H11	22	young	M	beta
GEO	GSM2174305	human	pancreatic beta cell	1000102804.E1	22	young	M	beta
GEO	GSM2174307	human	pancreatic beta cell	1000102802.C11	22	young	M	beta
GEO	GSM2174309	human	pancreatic beta cell	1000102801.A4	22	young	M	beta
GEO	GSM2174310	human	pancreatic beta cell	1000102802.H4	22	young	M	beta
GEO	GSM2174313	human	pancreatic beta cell	1000102802.G3	22	young	M	beta
GEO	GSM2174316	human	pancreatic beta cell	1000102801.B5	22	young	M	beta
GEO	GSM2174324	human	pancreatic beta cell	1000102802.G1	22	young	M	beta
GEO	GSM2174325	human	pancreatic beta cell	1000102802.A11	22	young	M	beta
GEO	GSM2174326	human	pancreatic beta cell	1000102802.E10	22	young	M	beta
GEO	GSM2174336	human	pancreatic beta cell	1000102802.F2	22	young	M	beta
GEO	GSM2174343	human	pancreatic beta cell	1000102802.C12	22	young	M	beta
GEO	GSM2174346	human	pancreatic beta cell	1000102804.A3	22	young	M	beta
GEO	GSM2174347	human	pancreatic beta cell	1000102802.G9	22	young	M	beta
GEO	GSM2174352	human	pancreatic beta cell	1000102802.A4	22	young	M	beta
GEO	GSM2174356	human	pancreatic beta cell	1000102802.H2	22	young	M	beta
GEO	GSM2174358	human	pancreatic beta cell	1000102802.C8	22	young	M	beta
GEO	GSM2174359	human	pancreatic beta cell	1000102804.C8	22	young	M	beta
GEO	GSM2174360	human	pancreatic beta cell	1000102804.B6	22	young	M	beta
GEO	GSM2174368	human	pancreatic beta cell	1000102803.G12	22	young	M	beta
GEO	GSM2174370	human	pancreatic beta cell	1000102802.E5	22	young	M	beta
GEO	GSM2174376	human	pancreatic beta cell	1000102802.H11	22	young	M	beta
GEO	GSM2174379	human	pancreatic beta cell	1000102802.B1	22	young	M	beta
GEO	GSM2174381	human	pancreatic beta cell	1000102804.E2	22	young	M	beta
GEO	GSM2174383	human	pancreatic beta cell	1000102804.E9	22	young	M	beta
GEO	GSM2174386	human	pancreatic beta cell	1000102803.E2	22	young	M	beta
GEO	GSM2174389	human	pancreatic beta cell	1000102802.F9	22	young	M	beta
GEO	GSM2174390	human	pancreatic beta cell	1000102803.B4	22	young	M	beta
GEO	GSM2174403	human	pancreatic beta cell	1000102802.H8	22	young	M	beta
GEO	GSM2174406	human	pancreatic beta cell	1000102801.A9	22	young	M	beta
GEO	GSM2174407	human	pancreatic beta cell	1000102802.B12	22	young	M	beta
GEO	GSM2174408	human	pancreatic beta cell	1000102804.D5	22	young	M	beta
GEO	GSM2174416	human	pancreatic beta cell	1000102802.B10	22	young	M	beta
GEO	GSM2174417	human	pancreatic beta cell	1000102802.F4	22	young	M	beta
GEO	GSM2174422	human	pancreatic beta cell	1000102802.H3	22	young	M	beta
GEO	GSM3740291	human	hepatocyte	A1_222.13	57	old	M	CD235a-/EpCAM+
GEO	GSM3740292	human	hepatocyte	A10_222.151	57	old	M	CD235a-/EpCAM+
GEO	GSM3740293	human	hepatocyte	A11_222.167	57	old	M	CD235a-/EpCAM+
GEO	GSM3740294	human	hepatocyte	A12_222.181	57	old	M	CD235a-/EpCAM+
GEO	GSM3740295	human	hepatocyte	A3_222.44	57	old	M	CD235a-/EpCAM+
GEO	GSM3740296	human	hepatocyte	A4_222.61	57	old	M	CD235a-/EpCAM+
GEO	GSM3740297	human	hepatocyte	A5_222.75	57	old	M	CD235a-/EpCAM+
GEO	GSM3740298	human	hepatocyte	A6_222.92	57	old	M	CD235a-/EpCAM+
GEO	GSM3740299	human	hepatocyte	A7_222.106	57	old	M	CD235a-/EpCAM+
GEO	GSM3740300	human	hepatocyte	A9_222.134	57	old	M	CD235a-/EpCAM+
GEO	GSM3740301	human	hepatocyte	B1_222.196	57	old	M	CD235a-/EpCAM+
GEO	GSM3740302	human	hepatocyte	B10_222.336	57	old	M	CD235a-/EpCAM+
GEO	GSM3740303	human	hepatocyte	B11_222.353	57	old	M	CD235a-/EpCAM+
GEO	GSM3740304	human	hepatocyte	B12_222.371	57	old	M	CD235a-/EpCAM+
GEO	GSM3740305	human	hepatocyte	B2_222.211	57	old	M	CD235a-/EpCAM+
GEO	GSM3740306	human	hepatocyte	B3_222.227	57	old	M	CD235a-/EpCAM+
GEO	GSM3740307	human	hepatocyte	B4_222.240	57	old	M	CD235a-/EpCAM+
GEO	GSM3740308	human	hepatocyte	B6_222.271	57	old	M	CD235a-/EpCAM+
GEO	GSM3740309	human	hepatocyte	B7_222.288	57	old	M	CD235a-/EpCAM+
GEO	GSM3740310	human	hepatocyte	B8_222.304	57	old	M	CD235a-/EpCAM+
GEO	GSM3740311	human	hepatocyte	B9_222.319	57	old	M	CD235a-/EpCAM+
GEO	GSM3740312	human	hepatocyte	C1_222.385	57	old	M	CD235a-/EpCAM+
GEO	GSM3740313	human	hepatocyte	C10_222.527	57	old	M	CD235a-/EpCAM+
GEO	GSM3740314	human	hepatocyte	C11_222.544	57	old	M	CD235a-/EpCAM+
GEO	GSM3740315	human	hepatocyte	C2_222.400	57	old	M	CD235a-/EpCAM+
GEO	GSM3740316	human	hepatocyte	C3_222.414	57	old	M	CD235a-/EpCAM+
GEO	GSM3740317	human	hepatocyte	C4_222.431	57	old	M	CD235a-/EpCAM+
GEO	GSM3740318	human	hepatocyte	C5_222.445	57	old	M	CD235a-/EpCAM+
GEO	GSM3740319	human	hepatocyte	C6_222.462	57	old	M	CD235a-/EpCAM+
GEO	GSM3740320	human	hepatocyte	C7_222.479	57	old	M	CD235a-/EpCAM+
GEO	GSM3740321	human	hepatocyte	C8_222.494	57	old	M	CD235a-/EpCAM+
GEO	GSM3740322	human	hepatocyte	C9_222.510	57	old	M	CD235a-/EpCAM+
GEO	GSM3740323	human	hepatocyte	D1_222.575	57	old	M	CD235a-/EpCAM+
GEO	GSM3740324	human	hepatocyte	D10_222.714	57	old	M	CD235a-/EpCAM+
GEO	GSM3740325	human	hepatocyte	D11_222.731	57	old	M	CD235a-/EpCAM+
GEO	GSM3740326	human	hepatocyte	D12_222.747	57	old	M	CD235a-/EpCAM+
GEO	GSM3740327	human	hepatocyte	D2_222.591	57	old	M	CD235a-/EpCAM+
GEO	GSM3740328	human	hepatocyte	D3_222.605	57	old	M	CD235a-/EpCAM+
GEO	GSM3740329	human	hepatocyte	D4_222.622	57	old	M	CD235a-/EpCAM+
GEO	GSM3740330	human	hepatocyte	D6_222.652	57	old	M	CD235a-/EpCAM+
GEO	GSM3740331	human	hepatocyte	D8_222.683	57	old	M	CD235a-/EpCAM+
GEO	GSM3740332	human	hepatocyte	D9_222.699	57	old	M	CD235a-/EpCAM+
GEO	GSM3740333	human	hepatocyte	E1_222.762	57	old	M	CD235a-/EpCAM+
GEO	GSM3740334	human	hepatocyte	E10_222.901	57	old	M	CD235a-/EpCAM+
GEO	GSM3740335	human	hepatocyte	E11_222.917	57	old	M	CD235a-/EpCAM+
GEO	GSM3740336	human	hepatocyte	E12_222.934	57	old	M	CD235a-/EpCAM+
GEO	GSM3740337	human	hepatocyte	E2_222.778	57	old	M	CD235a-/EpCAM+
GEO	GSM3740338	human	hepatocyte	E3_222.793	57	old	M	CD235a-/EpCAM+
GEO	GSM3740339	human	hepatocyte	E4_222.809	57	old	M	CD235a-/EpCAM+
GEO	GSM3740340	human	hepatocyte	E5_222.824	57	old	M	CD235a-/EpCAM+
GEO	GSM3740341	human	hepatocyte	E6_222.840	57	old	M	CD235a-/EpCAM+
GEO	GSM3740342	human	hepatocyte	E7_222.855	57	old	M	CD235a-/EpCAM+
GEO	GSM3740343	human	hepatocyte	E8_222.871	57	old	M	CD235a-/EpCAM+
GEO	GSM3740344	human	hepatocyte	E9_222.886	57	old	M	CD235a-/EpCAM+
GEO	GSM3740345	human	hepatocyte	F1_222.949	57	old	M	CD235a-/EpCAM+
GEO	GSM3740346	human	hepatocyte	F10_222.1086	57	old	M	CD235a-/EpCAM+
GEO	GSM3740347	human	hepatocyte	F11_222.1102	57	old	M	CD235a-/EpCAM+
GEO	GSM3740348	human	hepatocyte	F12_222.1119	57	old	M	CD235a-/EpCAM+
GEO	GSM3740349	human	hepatocyte	F2_222.965	57	old	M	CD235a-/EpCAM+
GEO	GSM3740350	human	hepatocyte	F3_222.977	57	old	M	CD235a-/EpCAM+
GEO	GSM3740351	human	hepatocyte	F4_222.994	57	old	M	CD235a-/EpCAM+
GEO	GSM3740352	human	hepatocyte	F5_222.1005	57	old	M	CD235a-/EpCAM+
GEO	GSM3740353	human	hepatocyte	F6_222.1021	57	old	M	CD235a-/EpCAM+
GEO	GSM3740354	human	hepatocyte	F7_222.1038	57	old	M	CD235a-/EpCAM+
GEO	GSM3740355	human	hepatocyte	F8_222.1054	57	old	M	CD235a-/EpCAM+
GEO	GSM3740356	human	hepatocyte	F9_222.1069	57	old	M	CD235a-/EpCAM+
GEO	GSM3740357	human	hepatocyte	G1_222.1135	57	old	M	CD235a-/EpCAM+
GEO	GSM3740358	human	hepatocyte	G10_222.1269	57	old	M	CD235a-/EpCAM+
GEO	GSM3740359	human	hepatocyte	G2_222.1150	57	old	M	CD235a-/EpCAM+
GEO	GSM3740360	human	hepatocyte	G3_222.1166	57	old	M	CD235a-/EpCAM+
GEO	GSM3740361	human	hepatocyte	G4_222.1181	57	old	M	CD235a-/EpCAM+
GEO	GSM3740362	human	hepatocyte	G5_222.1195	57	old	M	CD235a-/EpCAM+
GEO	GSM3740363	human	hepatocyte	G6_222.1212	57	old	M	CD235a-/EpCAM+
GEO	GSM3740364	human	hepatocyte	G8_222.1239	57	old	M	CD235a-/EpCAM+
GEO	GSM3740365	human	hepatocyte	H1_222.1288	57	old	M	CD235a-/EpCAM+
GEO	GSM3740366	human	hepatocyte	H10_222.1427	57	old	M	CD235a-/EpCAM+
GEO	GSM3740367	human	hepatocyte	H3_222.1318	57	old	M	CD235a-/EpCAM+
GEO	GSM3740368	human	hepatocyte	H4_222.1333	57	old	M	CD235a-/EpCAM+
GEO	GSM3740369	human	hepatocyte	H5_222.1349	57	old	M	CD235a-/EpCAM+
GEO	GSM3740370	human	hepatocyte	H6_222.1363	57	old	M	CD235a-/EpCAM+
GEO	GSM3740371	human	hepatocyte	H7_222.1379	57	old	M	CD235a-/EpCAM+
GEO	GSM3740372	human	hepatocyte	H8_222.1394	57	old	M	CD235a-/EpCAM+
GEO	GSM3740373	human	hepatocyte	A10_221.150	57	old	M	CD235a-/EpCAM-/ASGPR1+
GEO	GSM3740374	human	hepatocyte	A11_221.166	57	old	M	CD235a-/EpCAM-/ASGPR1+
GEO	GSM3740375	human	hepatocyte	A2_221.28	57	old	M	CD235a-/EpCAM-/ASGPR1+
GEO	GSM3740376	human	hepatocyte	A4_221.60	57	old	M	CD235a-/EpCAM-/ASGPR1+
GEO	GSM3740377	human	hepatocyte	A6_221.91	57	old	M	CD235a-/EpCAM-/ASGPR1+
GEO	GSM3740378	human	hepatocyte	A7_221.105	57	old	M	CD235a-/EpCAM-/ASGPR1+
GEO	GSM3740379	human	hepatocyte	A8_221.119	57	old	M	CD235a-/EpCAM-/ASGPR1+
GEO	GSM3740380	human	hepatocyte	A9_221.133	57	old	M	CD235a-/EpCAM-/ASGPR1+
GEO	GSM3740381	human	hepatocyte	B1_221.195	57	old	M	CD235a-/EpCAM-/ASGPR1+
GEO	GSM3740382	human	hepatocyte	B10_221.335	57	old	M	CD235a-/EpCAM-/ASGPR1+
GEO	GSM3740383	human	hepatocyte	B11_221.352	57	old	M	CD235a-/EpCAM-/ASGPR1+
GEO	GSM3740384	human	hepatocyte	B12_221.370	57	old	M	CD235a-/EpCAM-/ASGPR1+
GEO	GSM3740385	human	hepatocyte	B2_221.210	57	old	M	CD235a-/EpCAM-/ASGPR1+
GEO	GSM3740386	human	hepatocyte	B3_221.226	57	old	M	CD235a-/EpCAM-/ASGPR1+
GEO	GSM3740387	human	hepatocyte	B4_221.239	57	old	M	CD235a-/EpCAM-/ASGPR1+
GEO	GSM3740388	human	hepatocyte	B5_221.256	57	old	M	CD235a-/EpCAM-/ASGPR1+
GEO	GSM3740389	human	hepatocyte	B7_221.287	57	old	M	CD235a-/EpCAM-/ASGPR1+
GEO	GSM3740390	human	hepatocyte	B8_221.303	57	old	M	CD235a-/EpCAM-/ASGPR1+
GEO	GSM3740391	human	hepatocyte	B9_221.318	57	old	M	CD235a-/EpCAM-/ASGPR1+
GEO	GSM3740392	human	hepatocyte	C1_221.384	57	old	M	CD235a-/EpCAM-/ASGPR1+
GEO	GSM3740393	human	hepatocyte	C10_221.526	57	old	M	CD235a-/EpCAM-/ASGPR1+
GEO	GSM3740394	human	hepatocyte	C11_221.543	57	old	M	CD235a-/EpCAM-/ASGPR1+
GEO	GSM3740395	human	hepatocyte	C12_221.559	57	old	M	CD235a-/EpCAM-/ASGPR1+
GEO	GSM3740396	human	hepatocyte	C2_221.399	57	old	M	CD235a-/EpCAM-/ASGPR1+
GEO	GSM3740397	human	hepatocyte	C3_221.413	57	old	M	CD235a-/EpCAM-/ASGPR1+
GEO	GSM3740398	human	hepatocyte	C4_221.430	57	old	M	CD235a-/EpCAM-/ASGPR1+
GEO	GSM3740399	human	hepatocyte	C5_221.444	57	old	M	CD235a-/EpCAM-/ASGPR1+
GEO	GSM3740400	human	hepatocyte	C6_221.461	57	old	M	CD235a-/EpCAM-/ASGPR1+
GEO	GSM3740401	human	hepatocyte	C7_221.478	57	old	M	CD235a-/EpCAM-/ASGPR1+
GEO	GSM3740402	human	hepatocyte	C8_221.493	57	old	M	CD235a-/EpCAM-/ASGPR1+
GEO	GSM3740403	human	hepatocyte	C9_221.509	57	old	M	CD235a-/EpCAM-/ASGPR1+
GEO	GSM3740404	human	hepatocyte	D1_221.574	57	old	M	CD235a-/EpCAM-/ASGPR1+
GEO	GSM3740405	human	hepatocyte	D10_221.713	57	old	M	CD235a-/EpCAM-/ASGPR1+
GEO	GSM3740406	human	hepatocyte	D11_221.730	57	old	M	CD235a-/EpCAM-/ASGPR1+
GEO	GSM3740407	human	hepatocyte	D12_221.746	57	old	M	CD235a-/EpCAM-/ASGPR1+
GEO	GSM3740408	human	hepatocyte	D2_221.590	57	old	M	CD235a-/EpCAM-/ASGPR1+
GEO	GSM3740409	human	hepatocyte	D3_221.604	57	old	M	CD235a-/EpCAM-/ASGPR1+
GEO	GSM3740410	human	hepatocyte	D4_221.621	57	old	M	CD235a-/EpCAM-/ASGPR1+
GEO	GSM3740411	human	hepatocyte	D5_221.638	57	old	M	CD235a-/EpCAM-/ASGPR1+
GEO	GSM3740412	human	hepatocyte	D6_221.651	57	old	M	CD235a-/EpCAM-/ASGPR1+
GEO	GSM3740413	human	hepatocyte	D7_221.668	57	old	M	CD235a-/EpCAM-/ASGPR1+
GEO	GSM3740414	human	hepatocyte	D9_221.698	57	old	M	CD235a-/EpCAM-/ASGPR1+
GEO	GSM3740415	human	hepatocyte	E1_221.761	57	old	M	CD235a-/EpCAM-/ASGPR1+
GEO	GSM3740416	human	hepatocyte	E10_221.900	57	old	M	CD235a-/EpCAM-/ASGPR1+
GEO	GSM3740417	human	hepatocyte	E11_221.916	57	old	M	CD235a-/EpCAM-/ASGPR1+
GEO	GSM3740418	human	hepatocyte	E12_221.933	57	old	M	CD235a-/EpCAM-/ASGPR1+
GEO	GSM3740419	human	hepatocyte	E2_221.777	57	old	M	CD235a-/EpCAM-/ASGPR1+
GEO	GSM3740420	human	hepatocyte	E3_221.792	57	old	M	CD235a-/EpCAM-/ASGPR1+
GEO	GSM3740421	human	hepatocyte	E4_221.808	57	old	M	CD235a-/EpCAM-/ASGPR1+
GEO	GSM3740422	human	hepatocyte	E5_221.823	57	old	M	CD235a-/EpCAM-/ASGPR1+
GEO	GSM3740423	human	hepatocyte	E6_221.839	57	old	M	CD235a-/EpCAM-/ASGPR1+
GEO	GSM3740424	human	hepatocyte	E7_221.854	57	old	M	CD235a-/EpCAM-/ASGPR1+
GEO	GSM3740425	human	hepatocyte	E8_221.870	57	old	M	CD235a-/EpCAM-/ASGPR1+
GEO	GSM3740426	human	hepatocyte	E9_221.885	57	old	M	CD235a-/EpCAM-/ASGPR1+
GEO	GSM3740427	human	hepatocyte	F1_221.948	57	old	M	CD235a-/EpCAM-/ASGPR1+
GEO	GSM3740428	human	hepatocyte	F10_221.1085	57	old	M	CD235a-/EpCAM-/ASGPR1+
GEO	GSM3740429	human	hepatocyte	F11_221.1101	57	old	M	CD235a-/EpCAM-/ASGPR1+
GEO	GSM3740430	human	hepatocyte	F12_221.1118	57	old	M	CD235a-/EpCAM-/ASGPR1+
GEO	GSM3740431	human	hepatocyte	F2_221.964	57	old	M	CD235a-/EpCAM-/ASGPR1+
GEO	GSM3740432	human	hepatocyte	F4_221.993	57	old	M	CD235a-/EpCAM-/ASGPR1+
GEO	GSM3740433	human	hepatocyte	F5_221.1004	57	old	M	CD235a-/EpCAM-/ASGPR1+
GEO	GSM3740434	human	hepatocyte	F6_221.1020	57	old	M	CD235a-/EpCAM-/ASGPR1+
GEO	GSM3740435	human	hepatocyte	F7_221.1037	57	old	M	CD235a-/EpCAM-/ASGPR1+
GEO	GSM3740436	human	hepatocyte	F8_221.1053	57	old	M	CD235a-/EpCAM-/ASGPR1+
GEO	GSM3740437	human	hepatocyte	F9_221.1068	57	old	M	CD235a-/EpCAM-/ASGPR1+
GEO	GSM3740438	human	hepatocyte	G1_221.1134	57	old	M	CD235a-/EpCAM-/ASGPR1+
GEO	GSM3740439	human	hepatocyte	G10_221.1268	57	old	M	CD235a-/EpCAM-/ASGPR1+
GEO	GSM3740440	human	hepatocyte	G2_221.1149	57	old	M	CD235a-/EpCAM-/ASGPR1+
GEO	GSM3740441	human	hepatocyte	G3_221.1165	57	old	M	CD235a-/EpCAM-/ASGPR1+
GEO	GSM3740442	human	hepatocyte	G4_221.1180	57	old	M	CD235a-/EpCAM-/ASGPR1+
GEO	GSM3740443	human	hepatocyte	G5_221.1194	57	old	M	CD235a-/EpCAM-/ASGPR1+
GEO	GSM3740444	human	hepatocyte	G6_221.1211	57	old	M	CD235a-/EpCAM-/ASGPR1+
GEO	GSM3740445	human	hepatocyte	H1_221.1287	57	old	M	CD235a-/EpCAM-/ASGPR1+
GEO	GSM3740446	human	hepatocyte	H10_221.1426	57	old	M	CD235a-/EpCAM-/ASGPR1+
GEO	GSM3740447	human	hepatocyte	H3_221.1317	57	old	M	CD235a-/EpCAM-/ASGPR1+
GEO	GSM3740448	human	hepatocyte	H4_221.1332	57	old	M	CD235a-/EpCAM-/ASGPR1+
GEO	GSM3740449	human	hepatocyte	H5_221.1348	57	old	M	CD235a-/EpCAM-/ASGPR1+
GEO	GSM3740450	human	hepatocyte	H6_221.1362	57	old	M	CD235a-/EpCAM-/ASGPR1+
GEO	GSM3740451	human	hepatocyte	H7_221.1378	57	old	M	CD235a-/EpCAM-/ASGPR1+
GEO	GSM3740452	human	hepatocyte	H8_221.1393	57	old	M	CD235a-/EpCAM-/ASGPR1+
GEO	GSM3740453	human	hepatocyte	H9_221.1410	57	old	M	CD235a-/EpCAM-/ASGPR1+
GEO	GSM3740454	human	hepatocyte	A1_212.12	43	old	M	CD235a-/EpCAM+
GEO	GSM3740455	human	hepatocyte	A10_212.149	43	old	M	CD235a-/EpCAM+
GEO	GSM3740456	human	hepatocyte	A11_212.165	43	old	M	CD235a-/EpCAM+
GEO	GSM3740457	human	hepatocyte	A12_212.180	43	old	M	CD235a-/EpCAM+
GEO	GSM3740458	human	hepatocyte	A2_212.27	43	old	M	CD235a-/EpCAM+
GEO	GSM3740459	human	hepatocyte	A3_212.43	43	old	M	CD235a-/EpCAM+
GEO	GSM3740460	human	hepatocyte	A4_212.59	43	old	M	CD235a-/EpCAM+
GEO	GSM3740461	human	hepatocyte	A5_212.74	43	old	M	CD235a-/EpCAM+
GEO	GSM3740462	human	hepatocyte	A6_212.90	43	old	M	CD235a-/EpCAM+
GEO	GSM3740463	human	hepatocyte	A7_212.104	43	old	M	CD235a-/EpCAM+
GEO	GSM3740464	human	hepatocyte	A8_212.118	43	old	M	CD235a-/EpCAM+
GEO	GSM3740465	human	hepatocyte	A9_212.132	43	old	M	CD235a-/EpCAM+
GEO	GSM3740466	human	hepatocyte	B1_212.194	43	old	M	CD235a-/EpCAM+
GEO	GSM3740467	human	hepatocyte	B10_212.334	43	old	M	CD235a-/EpCAM+
GEO	GSM3740468	human	hepatocyte	B11_212.351	43	old	M	CD235a-/EpCAM+
GEO	GSM3740469	human	hepatocyte	B12_212.369	43	old	M	CD235a-/EpCAM+
GEO	GSM3740470	human	hepatocyte	B2_212.209	43	old	M	CD235a-/EpCAM+
GEO	GSM3740471	human	hepatocyte	B3_212.225	43	old	M	CD235a-/EpCAM+
GEO	GSM3740472	human	hepatocyte	B4_212.238	43	old	M	CD235a-/EpCAM+
GEO	GSM3740473	human	hepatocyte	B5_212.255	43	old	M	CD235a-/EpCAM+
GEO	GSM3740474	human	hepatocyte	B6_212.270	43	old	M	CD235a-/EpCAM+
GEO	GSM3740475	human	hepatocyte	B7_212.286	43	old	M	CD235a-/EpCAM+
GEO	GSM3740476	human	hepatocyte	B8_212.302	43	old	M	CD235a-/EpCAM+
GEO	GSM3740477	human	hepatocyte	B9_212.317	43	old	M	CD235a-/EpCAM+
GEO	GSM3740478	human	hepatocyte	C1_212.383	43	old	M	CD235a-/EpCAM+
GEO	GSM3740479	human	hepatocyte	C11_212.542	43	old	M	CD235a-/EpCAM+
GEO	GSM3740480	human	hepatocyte	C12_212.558	43	old	M	CD235a-/EpCAM+
GEO	GSM3740481	human	hepatocyte	C2_212.398	43	old	M	CD235a-/EpCAM+
GEO	GSM3740482	human	hepatocyte	C3_212.412	43	old	M	CD235a-/EpCAM+
GEO	GSM3740483	human	hepatocyte	C4_212.429	43	old	M	CD235a-/EpCAM+
GEO	GSM3740484	human	hepatocyte	C6_212.460	43	old	M	CD235a-/EpCAM+
GEO	GSM3740485	human	hepatocyte	C7_212.477	43	old	M	CD235a-/EpCAM+
GEO	GSM3740486	human	hepatocyte	C9_212.508	43	old	M	CD235a-/EpCAM+
GEO	GSM3740487	human	hepatocyte	D1_212.573	43	old	M	CD235a-/EpCAM+
GEO	GSM3740488	human	hepatocyte	D10_212.712	43	old	M	CD235a-/EpCAM+
GEO	GSM3740489	human	hepatocyte	D11_212.729	43	old	M	CD235a-/EpCAM+
GEO	GSM3740490	human	hepatocyte	D12_212.745	43	old	M	CD235a-/EpCAM+
GEO	GSM3740491	human	hepatocyte	D2_212.589	43	old	M	CD235a-/EpCAM+
GEO	GSM3740492	human	hepatocyte	D4_212.620	43	old	M	CD235a-/EpCAM+
GEO	GSM3740493	human	hepatocyte	D5_212.637	43	old	M	CD235a-/EpCAM+
GEO	GSM3740494	human	hepatocyte	D6_212.650	43	old	M	CD235a-/EpCAM+
GEO	GSM3740495	human	hepatocyte	D7_212.667	43	old	M	CD235a-/EpCAM+
GEO	GSM3740496	human	hepatocyte	D8_212.682	43	old	M	CD235a-/EpCAM+
GEO	GSM3740497	human	hepatocyte	D9_212.697	43	old	M	CD235a-/EpCAM+
GEO	GSM3740498	human	hepatocyte	E1_212.760	43	old	M	CD235a-/EpCAM+
GEO	GSM3740499	human	hepatocyte	E2_212.776	43	old	M	CD235a-/EpCAM+
GEO	GSM3740500	human	hepatocyte	E3_212.791	43	old	M	CD235a-/EpCAM+
GEO	GSM3740501	human	hepatocyte	E4_212.807	43	old	M	CD235a-/EpCAM+
GEO	GSM3740502	human	hepatocyte	E5_212.822	43	old	M	CD235a-/EpCAM+
GEO	GSM3740503	human	hepatocyte	E6_212.838	43	old	M	CD235a-/EpCAM+
GEO	GSM3740504	human	hepatocyte	A1_211.11	43	old	M	CD235a-/EpCAM-/ASGPR1+
GEO	GSM3740505	human	hepatocyte	A10_211.148	43	old	M	CD235a-/EpCAM-/ASGPR1+
GEO	GSM3740506	human	hepatocyte	A11_211.164	43	old	M	CD235a-/EpCAM-/ASGPR1+
GEO	GSM3740507	human	hepatocyte	A12_211.179	43	old	M	CD235a-/EpCAM-/ASGPR1+
GEO	GSM3740508	human	hepatocyte	A2_211.26	43	old	M	CD235a-/EpCAM-/ASGPR1+
GEO	GSM3740509	human	hepatocyte	A3_211.42	43	old	M	CD235a-/EpCAM-/ASGPR1+
GEO	GSM3740510	human	hepatocyte	A4_211.58	43	old	M	CD235a-/EpCAM-/ASGPR1+
GEO	GSM3740511	human	hepatocyte	A5_211.73	43	old	M	CD235a-/EpCAM-/ASGPR1+
GEO	GSM3740512	human	hepatocyte	A6_211.89	43	old	M	CD235a-/EpCAM-/ASGPR1+
GEO	GSM3740513	human	hepatocyte	A7_211.103	43	old	M	CD235a-/EpCAM-/ASGPR1+
GEO	GSM3740514	human	hepatocyte	A8_211.117	43	old	M	CD235a-/EpCAM-/ASGPR1+
GEO	GSM3740515	human	hepatocyte	A9_211.131	43	old	M	CD235a-/EpCAM-/ASGPR1+
GEO	GSM3740516	human	hepatocyte	B1_211.193	43	old	M	CD235a-/EpCAM-/ASGPR1+
GEO	GSM3740517	human	hepatocyte	B10_211.333	43	old	M	CD235a-/EpCAM-/ASGPR1+
GEO	GSM3740518	human	hepatocyte	B11_211.350	43	old	M	CD235a-/EpCAM-/ASGPR1+
GEO	GSM3740519	human	hepatocyte	B12_211.368	43	old	M	CD235a-/EpCAM-/ASGPR1+
GEO	GSM3740520	human	hepatocyte	B2_211.208	43	old	M	CD235a-/EpCAM-/ASGPR1+
GEO	GSM3740521	human	hepatocyte	B3_211.224	43	old	M	CD235a-/EpCAM-/ASGPR1+
GEO	GSM3740522	human	hepatocyte	B4_211.237	43	old	M	CD235a-/EpCAM-/ASGPR1+
GEO	GSM3740523	human	hepatocyte	B5_211.254	43	old	M	CD235a-/EpCAM-/ASGPR1+
GEO	GSM3740524	human	hepatocyte	B6_211.269	43	old	M	CD235a-/EpCAM-/ASGPR1+
GEO	GSM3740525	human	hepatocyte	B7_211.285	43	old	M	CD235a-/EpCAM-/ASGPR1+
GEO	GSM3740526	human	hepatocyte	B8_211.301	43	old	M	CD235a-/EpCAM-/ASGPR1+
GEO	GSM3740527	human	hepatocyte	B9_211.316	43	old	M	CD235a-/EpCAM-/ASGPR1+
GEO	GSM3740528	human	hepatocyte	C1_211.382	43	old	M	CD235a-/EpCAM-/ASGPR1+
GEO	GSM3740529	human	hepatocyte	C10_211.525	43	old	M	CD235a-/EpCAM-/ASGPR1+
GEO	GSM3740530	human	hepatocyte	C11_211.541	43	old	M	CD235a-/EpCAM-/ASGPR1+
GEO	GSM3740531	human	hepatocyte	C12_211.557	43	old	M	CD235a-/EpCAM-/ASGPR1+
GEO	GSM3740532	human	hepatocyte	C2_211.397	43	old	M	CD235a-/EpCAM-/ASGPR1+
GEO	GSM3740533	human	hepatocyte	C3_211.411	43	old	M	CD235a-/EpCAM-/ASGPR1+
GEO	GSM3740534	human	hepatocyte	C4_211.428	43	old	M	CD235a-/EpCAM-/ASGPR1+
GEO	GSM3740535	human	hepatocyte	C5_211.443	43	old	M	CD235a-/EpCAM-/ASGPR1+
GEO	GSM3740536	human	hepatocyte	C6_211.459	43	old	M	CD235a-/EpCAM-/ASGPR1+
GEO	GSM3740537	human	hepatocyte	C7_211.476	43	old	M	CD235a-/EpCAM-/ASGPR1+
GEO	GSM3740538	human	hepatocyte	C8_211.492	43	old	M	CD235a-/EpCAM-/ASGPR1+
GEO	GSM3740539	human	hepatocyte	C9_211.507	43	old	M	CD235a-/EpCAM-/ASGPR1+
GEO	GSM3740540	human	hepatocyte	D1_211.572	43	old	M	CD235a-/EpCAM-/ASGPR1+
GEO	GSM3740541	human	hepatocyte	D10_211.711	43	old	M	CD235a-/EpCAM-/ASGPR1+
GEO	GSM3740542	human	hepatocyte	D11_211.728	43	old	M	CD235a-/EpCAM-/ASGPR1+
GEO	GSM3740543	human	hepatocyte	D12_211.744	43	old	M	CD235a-/EpCAM-/ASGPR1+
GEO	GSM3740544	human	hepatocyte	D2_211.588	43	old	M	CD235a-/EpCAM-/ASGPR1+
GEO	GSM3740545	human	hepatocyte	D3_211.603	43	old	M	CD235a-/EpCAM-/ASGPR1+
GEO	GSM3740546	human	hepatocyte	D4_211.619	43	old	M	CD235a-/EpCAM-/ASGPR1+
GEO	GSM3740547	human	hepatocyte	D5_211.636	43	old	M	CD235a-/EpCAM-/ASGPR1+
GEO	GSM3740548	human	hepatocyte	D6_211.649	43	old	M	CD235a-/EpCAM-/ASGPR1+
GEO	GSM3740549	human	hepatocyte	D7_211.666	43	old	M	CD235a-/EpCAM-/ASGPR1+
GEO	GSM3740550	human	hepatocyte	D8_211.681	43	old	M	CD235a-/EpCAM-/ASGPR1+
GEO	GSM3740551	human	hepatocyte	D9_211.696	43	old	M	CD235a-/EpCAM-/ASGPR1+
GEO	GSM3740552	human	hepatocyte	E1_211.759	43	old	M	CD235a-/EpCAM-/ASGPR1+
GEO	GSM3740553	human	hepatocyte	E10_211.899	43	old	M	CD235a-/EpCAM-/ASGPR1+
GEO	GSM3740554	human	hepatocyte	E11_211.915	43	old	M	CD235a-/EpCAM-/ASGPR1+
GEO	GSM3740555	human	hepatocyte	E12_211.932	43	old	M	CD235a-/EpCAM-/ASGPR1+
GEO	GSM3740556	human	hepatocyte	E2_211.775	43	old	M	CD235a-/EpCAM-/ASGPR1+
GEO	GSM3740557	human	hepatocyte	E3_211.790	43	old	M	CD235a-/EpCAM-/ASGPR1+
GEO	GSM3740558	human	hepatocyte	E4_211.806	43	old	M	CD235a-/EpCAM-/ASGPR1+
GEO	GSM3740559	human	hepatocyte	E5_211.821	43	old	M	CD235a-/EpCAM-/ASGPR1+
GEO	GSM3740560	human	hepatocyte	E6_211.837	43	old	M	CD235a-/EpCAM-/ASGPR1+
GEO	GSM3740561	human	hepatocyte	E7_211.853	43	old	M	CD235a-/EpCAM-/ASGPR1+
GEO	GSM3740562	human	hepatocyte	E8_211.869	43	old	M	CD235a-/EpCAM-/ASGPR1+
GEO	GSM3740563	human	hepatocyte	E9_211.884	43	old	M	CD235a-/EpCAM-/ASGPR1+
GEO	GSM3740564	human	hepatocyte	F1_211.947	43	old	M	CD235a-/EpCAM-/ASGPR1+
GEO	GSM3740565	human	hepatocyte	F10_211.1084	43	old	M	CD235a-/EpCAM-/ASGPR1+
GEO	GSM3740566	human	hepatocyte	F11_211.1100	43	old	M	CD235a-/EpCAM-/ASGPR1+
GEO	GSM3740567	human	hepatocyte	F12_211.1117	43	old	M	CD235a-/EpCAM-/ASGPR1+
GEO	GSM3740568	human	hepatocyte	F2_211.963	43	old	M	CD235a-/EpCAM-/ASGPR1+
GEO	GSM3740569	human	hepatocyte	F3_211.976	43	old	M	CD235a-/EpCAM-/ASGPR1+
GEO	GSM3740570	human	hepatocyte	F4_211.992	43	old	M	CD235a-/EpCAM-/ASGPR1+
GEO	GSM3740571	human	hepatocyte	F5_211.1003	43	old	M	CD235a-/EpCAM-/ASGPR1+
GEO	GSM3740572	human	hepatocyte	F6_211.1019	43	old	M	CD235a-/EpCAM-/ASGPR1+
GEO	GSM3740573	human	hepatocyte	F7_211.1036	43	old	M	CD235a-/EpCAM-/ASGPR1+
GEO	GSM3740574	human	hepatocyte	F8_211.1052	43	old	M	CD235a-/EpCAM-/ASGPR1+
GEO	GSM3740575	human	hepatocyte	G1_211.1133	43	old	M	CD235a-/EpCAM-/ASGPR1+
GEO	GSM3740576	human	hepatocyte	G10_211.1267	43	old	M	CD235a-/EpCAM-/ASGPR1+
GEO	GSM3740577	human	hepatocyte	G12_211.1274	43	old	M	CD235a-/EpCAM-/ASGPR1+
GEO	GSM3740578	human	hepatocyte	G2_211.1148	43	old	M	CD235a-/EpCAM-/ASGPR1+
GEO	GSM3740579	human	hepatocyte	G3_211.1164	43	old	M	CD235a-/EpCAM-/ASGPR1+
GEO	GSM3740580	human	hepatocyte	G4_211.1179	43	old	M	CD235a-/EpCAM-/ASGPR1+
GEO	GSM3740581	human	hepatocyte	G5_211.1193	43	old	M	CD235a-/EpCAM-/ASGPR1+
GEO	GSM3740582	human	hepatocyte	G6_211.1210	43	old	M	CD235a-/EpCAM-/ASGPR1+
GEO	GSM3740583	human	hepatocyte	G7_211.1225	43	old	M	CD235a-/EpCAM-/ASGPR1+
GEO	GSM3740584	human	hepatocyte	G8_211.1238	43	old	M	CD235a-/EpCAM-/ASGPR1+
GEO	GSM3740585	human	hepatocyte	G9_211.1252	43	old	M	CD235a-/EpCAM-/ASGPR1+
GEO	GSM3740586	human	hepatocyte	H1_211.1286	43	old	M	CD235a-/EpCAM-/ASGPR1+
GEO	GSM3740587	human	hepatocyte	H10_211.1425	43	old	M	CD235a-/EpCAM-/ASGPR1+
GEO	GSM3740588	human	hepatocyte	H2_211.1302	43	old	M	CD235a-/EpCAM-/ASGPR1+
GEO	GSM3740589	human	hepatocyte	H3_211.1316	43	old	M	CD235a-/EpCAM-/ASGPR1+
GEO	GSM3740590	human	hepatocyte	H4_211.1331	43	old	M	CD235a-/EpCAM-/ASGPR1+
GEO	GSM3740591	human	hepatocyte	H5_211.1347	43	old	M	CD235a-/EpCAM-/ASGPR1+
GEO	GSM3740592	human	hepatocyte	H6_211.1361	43	old	M	CD235a-/EpCAM-/ASGPR1+
GEO	GSM3740593	human	hepatocyte	H7_211.1377	43	old	M	CD235a-/EpCAM-/ASGPR1+
GEO	GSM3740594	human	hepatocyte	H8_211.1392	43	old	M	CD235a-/EpCAM-/ASGPR1+
GEO	GSM3740595	human	hepatocyte	H9_211.1409	43	old	M	CD235a-/EpCAM-/ASGPR1+
GEO	GSM3740596	human	hepatocyte	A1_202.10	7	young	M	CD235a-/EpCAM+
GEO	GSM3740597	human	hepatocyte	A10_202.147	7	young	M	CD235a-/EpCAM+
GEO	GSM3740598	human	hepatocyte	A12_202.178	7	young	M	CD235a-/EpCAM+
GEO	GSM3740599	human	hepatocyte	A2_202.25	7	young	M	CD235a-/EpCAM+
GEO	GSM3740600	human	hepatocyte	A3_202.41	7	young	M	CD235a-/EpCAM+
GEO	GSM3740601	human	hepatocyte	A4_202.57	7	young	M	CD235a-/EpCAM+
GEO	GSM3740602	human	hepatocyte	A5_202.72	7	young	M	CD235a-/EpCAM+
GEO	GSM3740603	human	hepatocyte	A6_202.88	7	young	M	CD235a-/EpCAM+
GEO	GSM3740604	human	hepatocyte	A8_202.116	7	young	M	CD235a-/EpCAM+
GEO	GSM3740605	human	hepatocyte	A9_202.130	7	young	M	CD235a-/EpCAM+
GEO	GSM3740606	human	hepatocyte	B1_202.192	7	young	M	CD235a-/EpCAM+
GEO	GSM3740607	human	hepatocyte	B10_202.332	7	young	M	CD235a-/EpCAM+
GEO	GSM3740608	human	hepatocyte	B11_202.349	7	young	M	CD235a-/EpCAM+
GEO	GSM3740609	human	hepatocyte	B12_202.367	7	young	M	CD235a-/EpCAM+
GEO	GSM3740610	human	hepatocyte	B2_202.207	7	young	M	CD235a-/EpCAM+
GEO	GSM3740611	human	hepatocyte	B3_202.223	7	young	M	CD235a-/EpCAM+
GEO	GSM3740612	human	hepatocyte	B4_202.236	7	young	M	CD235a-/EpCAM+
GEO	GSM3740613	human	hepatocyte	B5_202.253	7	young	M	CD235a-/EpCAM+
GEO	GSM3740614	human	hepatocyte	B7_202.284	7	young	M	CD235a-/EpCAM+
GEO	GSM3740615	human	hepatocyte	B8_202.300	7	young	M	CD235a-/EpCAM+
GEO	GSM3740616	human	hepatocyte	C1_202.381	7	young	M	CD235a-/EpCAM+
GEO	GSM3740617	human	hepatocyte	C10_202.524	7	young	M	CD235a-/EpCAM+
GEO	GSM3740618	human	hepatocyte	C11_202.540	7	young	M	CD235a-/EpCAM+
GEO	GSM3740619	human	hepatocyte	C12_202.556	7	young	M	CD235a-/EpCAM+
GEO	GSM3740620	human	hepatocyte	C2_202.396	7	young	M	CD235a-/EpCAM+
GEO	GSM3740621	human	hepatocyte	C3_202.410	7	young	M	CD235a-/EpCAM+
GEO	GSM3740622	human	hepatocyte	C4_202.427	7	young	M	CD235a-/EpCAM+
GEO	GSM3740623	human	hepatocyte	C6_202.458	7	young	M	CD235a-/EpCAM+
GEO	GSM3740624	human	hepatocyte	C7_202.475	7	young	M	CD235a-/EpCAM+
GEO	GSM3740625	human	hepatocyte	C8_202.491	7	young	M	CD235a-/EpCAM+
GEO	GSM3740626	human	hepatocyte	C9_202.506	7	young	M	CD235a-/EpCAM+
GEO	GSM3740627	human	hepatocyte	D1_202.571	7	young	M	CD235a-/EpCAM+
GEO	GSM3740628	human	hepatocyte	D10_202.710	7	young	M	CD235a-/EpCAM+
GEO	GSM3740629	human	hepatocyte	D11_202.727	7	young	M	CD235a-/EpCAM+
GEO	GSM3740630	human	hepatocyte	D12_202.743	7	young	M	CD235a-/EpCAM+
GEO	GSM3740631	human	hepatocyte	D2_202.587	7	young	M	CD235a-/EpCAM+
GEO	GSM3740632	human	hepatocyte	D3_202.602	7	young	M	CD235a-/EpCAM+
GEO	GSM3740633	human	hepatocyte	D4_202.618	7	young	M	CD235a-/EpCAM+
GEO	GSM3740634	human	hepatocyte	D5_202.635	7	young	M	CD235a-/EpCAM+
GEO	GSM3740635	human	hepatocyte	D7_202.665	7	young	M	CD235a-/EpCAM+
GEO	GSM3740636	human	hepatocyte	D8_202.680	7	young	M	CD235a-/EpCAM+
GEO	GSM3740637	human	hepatocyte	E1_202.758	7	young	M	CD235a-/EpCAM+
GEO	GSM3740638	human	hepatocyte	E10_202.898	7	young	M	CD235a-/EpCAM+
GEO	GSM3740639	human	hepatocyte	E11_202.914	7	young	M	CD235a-/EpCAM+
GEO	GSM3740640	human	hepatocyte	E12_202.931	7	young	M	CD235a-/EpCAM+
GEO	GSM3740641	human	hepatocyte	E2_202.774	7	young	M	CD235a-/EpCAM+
GEO	GSM3740642	human	hepatocyte	E3_202.789	7	young	M	CD235a-/EpCAM+
GEO	GSM3740643	human	hepatocyte	E4_202.805	7	young	M	CD235a-/EpCAM+
GEO	GSM3740644	human	hepatocyte	E5_202.820	7	young	M	CD235a-/EpCAM+
GEO	GSM3740645	human	hepatocyte	E6_202.836	7	young	M	CD235a-/EpCAM+
GEO	GSM3740646	human	hepatocyte	E7_202.852	7	young	M	CD235a-/EpCAM+
GEO	GSM3740647	human	hepatocyte	F1_202.946	7	young	M	CD235a-/EpCAM+
GEO	GSM3740648	human	hepatocyte	F10_202.1083	7	young	M	CD235a-/EpCAM+
GEO	GSM3740649	human	hepatocyte	F12_202.1116	7	young	M	CD235a-/EpCAM+
GEO	GSM3740650	human	hepatocyte	F2_202.962	7	young	M	CD235a-/EpCAM+
GEO	GSM3740651	human	hepatocyte	F4_202.991	7	young	M	CD235a-/EpCAM+
GEO	GSM3740652	human	hepatocyte	F5_202.1002	7	young	M	CD235a-/EpCAM+
GEO	GSM3740653	human	hepatocyte	F6_202.1018	7	young	M	CD235a-/EpCAM+
GEO	GSM3740654	human	hepatocyte	F7_202.1035	7	young	M	CD235a-/EpCAM+
GEO	GSM3740655	human	hepatocyte	F8_202.1051	7	young	M	CD235a-/EpCAM+
GEO	GSM3740656	human	hepatocyte	F9_202.1067	7	young	M	CD235a-/EpCAM+
GEO	GSM3740657	human	hepatocyte	G1_202.1132	7	young	M	CD235a-/EpCAM+
GEO	GSM3740658	human	hepatocyte	G10_202.1266	7	young	M	CD235a-/EpCAM+
GEO	GSM3740659	human	hepatocyte	G2_202.1147	7	young	M	CD235a-/EpCAM+
GEO	GSM3740660	human	hepatocyte	G3_202.1163	7	young	M	CD235a-/EpCAM+
GEO	GSM3740661	human	hepatocyte	G4_202.1178	7	young	M	CD235a-/EpCAM+
GEO	GSM3740662	human	hepatocyte	G7_202.1224	7	young	M	CD235a-/EpCAM+
GEO	GSM3740663	human	hepatocyte	G8_202.1237	7	young	M	CD235a-/EpCAM+
GEO	GSM3740664	human	hepatocyte	H10_202.1424	7	young	M	CD235a-/EpCAM+
GEO	GSM3740665	human	hepatocyte	H2_202.1301	7	young	M	CD235a-/EpCAM+
GEO	GSM3740666	human	hepatocyte	H3_202.1315	7	young	M	CD235a-/EpCAM+
GEO	GSM3740667	human	hepatocyte	H4_202.1330	7	young	M	CD235a-/EpCAM+
GEO	GSM3740668	human	hepatocyte	H5_202.1346	7	young	M	CD235a-/EpCAM+
GEO	GSM3740669	human	hepatocyte	H6_202.1360	7	young	M	CD235a-/EpCAM+
GEO	GSM3740670	human	hepatocyte	H7_202.1376	7	young	M	CD235a-/EpCAM+
GEO	GSM3740671	human	hepatocyte	H8_202.1391	7	young	M	CD235a-/EpCAM+
GEO	GSM3740672	human	hepatocyte	H9_202.1408	7	young	M	CD235a-/EpCAM+
GEO	GSM3740673	human	hepatocyte	A1_201.9	7	young	M	CD235a-/EpCAM-/ASGPR1+
GEO	GSM3740674	human	hepatocyte	A10_201.146	7	young	M	CD235a-/EpCAM-/ASGPR1+
GEO	GSM3740675	human	hepatocyte	A11_201.163	7	young	M	CD235a-/EpCAM-/ASGPR1+
GEO	GSM3740676	human	hepatocyte	A12_201.177	7	young	M	CD235a-/EpCAM-/ASGPR1+
GEO	GSM3740677	human	hepatocyte	A2_201.24	7	young	M	CD235a-/EpCAM-/ASGPR1+
GEO	GSM3740678	human	hepatocyte	A3_201.40	7	young	M	CD235a-/EpCAM-/ASGPR1+
GEO	GSM3740679	human	hepatocyte	A4_201.56	7	young	M	CD235a-/EpCAM-/ASGPR1+
GEO	GSM3740680	human	hepatocyte	A5_201.71	7	young	M	CD235a-/EpCAM-/ASGPR1+
GEO	GSM3740681	human	hepatocyte	A6_201.87	7	young	M	CD235a-/EpCAM-/ASGPR1+
GEO	GSM3740682	human	hepatocyte	A7_201.102	7	young	M	CD235a-/EpCAM-/ASGPR1+
GEO	GSM3740683	human	hepatocyte	A8_201.115	7	young	M	CD235a-/EpCAM-/ASGPR1+
GEO	GSM3740684	human	hepatocyte	A9_201.129	7	young	M	CD235a-/EpCAM-/ASGPR1+
GEO	GSM3740685	human	hepatocyte	B1_201.191	7	young	M	CD235a-/EpCAM-/ASGPR1+
GEO	GSM3740686	human	hepatocyte	B10_201.331	7	young	M	CD235a-/EpCAM-/ASGPR1+
GEO	GSM3740687	human	hepatocyte	B11_201.348	7	young	M	CD235a-/EpCAM-/ASGPR1+
GEO	GSM3740688	human	hepatocyte	B12_201.366	7	young	M	CD235a-/EpCAM-/ASGPR1+
GEO	GSM3740689	human	hepatocyte	B2_201.206	7	young	M	CD235a-/EpCAM-/ASGPR1+
GEO	GSM3740690	human	hepatocyte	B3_201.222	7	young	M	CD235a-/EpCAM-/ASGPR1+
GEO	GSM3740691	human	hepatocyte	B5_201.252	7	young	M	CD235a-/EpCAM-/ASGPR1+
GEO	GSM3740692	human	hepatocyte	B6_201.268	7	young	M	CD235a-/EpCAM-/ASGPR1+
GEO	GSM3740693	human	hepatocyte	B7_201.283	7	young	M	CD235a-/EpCAM-/ASGPR1+
GEO	GSM3740694	human	hepatocyte	B8_201.299	7	young	M	CD235a-/EpCAM-/ASGPR1+
GEO	GSM3740695	human	hepatocyte	B9_201.315	7	young	M	CD235a-/EpCAM-/ASGPR1+
GEO	GSM3740696	human	hepatocyte	C1_201.380	7	young	M	CD235a-/EpCAM-/ASGPR1+
GEO	GSM3740697	human	hepatocyte	C10_201.523	7	young	M	CD235a-/EpCAM-/ASGPR1+
GEO	GSM3740698	human	hepatocyte	C11_201.539	7	young	M	CD235a-/EpCAM-/ASGPR1+
GEO	GSM3740699	human	hepatocyte	C12_201.555	7	young	M	CD235a-/EpCAM-/ASGPR1+
GEO	GSM3740700	human	hepatocyte	C2_201.395	7	young	M	CD235a-/EpCAM-/ASGPR1+
GEO	GSM3740701	human	hepatocyte	C3_201.409	7	young	M	CD235a-/EpCAM-/ASGPR1+
GEO	GSM3740702	human	hepatocyte	C4_201.425	7	young	M	CD235a-/EpCAM-/ASGPR1+
GEO	GSM3740703	human	hepatocyte	C4_201.426	7	young	M	CD235a-/EpCAM-/ASGPR1+
GEO	GSM3740704	human	hepatocyte	C5_201.442	7	young	M	CD235a-/EpCAM-/ASGPR1+
GEO	GSM3740705	human	hepatocyte	C6_201.457	7	young	M	CD235a-/EpCAM-/ASGPR1+
GEO	GSM3740706	human	hepatocyte	C7_201.474	7	young	M	CD235a-/EpCAM-/ASGPR1+
GEO	GSM3740707	human	hepatocyte	C8_201.490	7	young	M	CD235a-/EpCAM-/ASGPR1+
GEO	GSM3740708	human	hepatocyte	C9_201.505	7	young	M	CD235a-/EpCAM-/ASGPR1+
GEO	GSM3740709	human	hepatocyte	D1_201.570	7	young	M	CD235a-/EpCAM-/ASGPR1+
GEO	GSM3740710	human	hepatocyte	D10_201.709	7	young	M	CD235a-/EpCAM-/ASGPR1+
GEO	GSM3740711	human	hepatocyte	D11_201.726	7	young	M	CD235a-/EpCAM-/ASGPR1+
GEO	GSM3740712	human	hepatocyte	D12_201.742	7	young	M	CD235a-/EpCAM-/ASGPR1+
GEO	GSM3740713	human	hepatocyte	D2_201.586	7	young	M	CD235a-/EpCAM-/ASGPR1+
GEO	GSM3740714	human	hepatocyte	D3_201.601	7	young	M	CD235a-/EpCAM-/ASGPR1+
GEO	GSM3740715	human	hepatocyte	D4_201.616	7	young	M	CD235a-/EpCAM-/ASGPR1+
GEO	GSM3740716	human	hepatocyte	D4_201.617	7	young	M	CD235a-/EpCAM-/ASGPR1+
GEO	GSM3740717	human	hepatocyte	D5_201.634	7	young	M	CD235a-/EpCAM-/ASGPR1+
GEO	GSM3740718	human	hepatocyte	D6_201.648	7	young	M	CD235a-/EpCAM-/ASGPR1+
GEO	GSM3740719	human	hepatocyte	D7_201.664	7	young	M	CD235a-/EpCAM-/ASGPR1+
GEO	GSM3740720	human	hepatocyte	D8_201.679	7	young	M	CD235a-/EpCAM-/ASGPR1+
GEO	GSM3740721	human	hepatocyte	D9_201.695	7	young	M	CD235a-/EpCAM-/ASGPR1+
GEO	GSM3740722	human	hepatocyte	E1_201.757	7	young	M	CD235a-/EpCAM-/ASGPR1+
GEO	GSM3740723	human	hepatocyte	E10_201.897	7	young	M	CD235a-/EpCAM-/ASGPR1+
GEO	GSM3740724	human	hepatocyte	E11_201.913	7	young	M	CD235a-/EpCAM-/ASGPR1+
GEO	GSM3740725	human	hepatocyte	E12_201.929	7	young	M	CD235a-/EpCAM-/ASGPR1+
GEO	GSM3740726	human	hepatocyte	E12_201.930	7	young	M	CD235a-/EpCAM-/ASGPR1+
GEO	GSM3740727	human	hepatocyte	E2_201.773	7	young	M	CD235a-/EpCAM-/ASGPR1+
GEO	GSM3740728	human	hepatocyte	E4_201.804	7	young	M	CD235a-/EpCAM-/ASGPR1+
GEO	GSM3740729	human	hepatocyte	E5_201.818	7	young	M	CD235a-/EpCAM-/ASGPR1+
GEO	GSM3740730	human	hepatocyte	E5_201.819	7	young	M	CD235a-/EpCAM-/ASGPR1+
GEO	GSM3740731	human	hepatocyte	E6_201.835	7	young	M	CD235a-/EpCAM-/ASGPR1+
GEO	GSM3740732	human	hepatocyte	E8_201.868	7	young	M	CD235a-/EpCAM-/ASGPR1+
GEO	GSM3740733	human	hepatocyte	E9_201.883	7	young	M	CD235a-/EpCAM-/ASGPR1+
GEO	GSM3740734	human	hepatocyte	F1_201.945	7	young	M	CD235a-/EpCAM-/ASGPR1+
GEO	GSM3740735	human	hepatocyte	F10_201.1082	7	young	M	CD235a-/EpCAM-/ASGPR1+
GEO	GSM3740736	human	hepatocyte	F11_201.1099	7	young	M	CD235a-/EpCAM-/ASGPR1+
GEO	GSM3740737	human	hepatocyte	F12_201.1115	7	young	M	CD235a-/EpCAM-/ASGPR1+
GEO	GSM3740738	human	hepatocyte	F2_201.961	7	young	M	CD235a-/EpCAM-/ASGPR1+
GEO	GSM3740739	human	hepatocyte	F3_201.975	7	young	M	CD235a-/EpCAM-/ASGPR1+
GEO	GSM3740740	human	hepatocyte	F4_201.989	7	young	M	CD235a-/EpCAM-/ASGPR1+
GEO	GSM3740741	human	hepatocyte	F4_201.990	7	young	M	CD235a-/EpCAM-/ASGPR1+
GEO	GSM3740742	human	hepatocyte	F5_201.1001	7	young	M	CD235a-/EpCAM-/ASGPR1+
GEO	GSM3740743	human	hepatocyte	F6_201.1017	7	young	M	CD235a-/EpCAM-/ASGPR1+
GEO	GSM3740744	human	hepatocyte	F7_201.1034	7	young	M	CD235a-/EpCAM-/ASGPR1+
GEO	GSM3740745	human	hepatocyte	F8_201.1050	7	young	M	CD235a-/EpCAM-/ASGPR1+
GEO	GSM3740746	human	hepatocyte	F9_201.1066	7	young	M	CD235a-/EpCAM-/ASGPR1+
GEO	GSM3740747	human	hepatocyte	G1_201.1130	7	young	M	CD235a-/EpCAM-/ASGPR1+
GEO	GSM3740748	human	hepatocyte	G1_201.1131	7	young	M	CD235a-/EpCAM-/ASGPR1+
GEO	GSM3740749	human	hepatocyte	G10_201.1265	7	young	M	CD235a-/EpCAM-/ASGPR1+
GEO	GSM3740750	human	hepatocyte	G12_201.1273	7	young	M	CD235a-/EpCAM-/ASGPR1+
GEO	GSM3740751	human	hepatocyte	G2_201.1146	7	young	M	CD235a-/EpCAM-/ASGPR1+
GEO	GSM3740752	human	hepatocyte	G3_201.1162	7	young	M	CD235a-/EpCAM-/ASGPR1+
GEO	GSM3740753	human	hepatocyte	G4_201.1177	7	young	M	CD235a-/EpCAM-/ASGPR1+
GEO	GSM3740754	human	hepatocyte	G5_201.1192	7	young	M	CD235a-/EpCAM-/ASGPR1+
GEO	GSM3740755	human	hepatocyte	G6_201.1208	7	young	M	CD235a-/EpCAM-/ASGPR1+
GEO	GSM3740756	human	hepatocyte	G6_201.1209	7	young	M	CD235a-/EpCAM-/ASGPR1+
GEO	GSM3740757	human	hepatocyte	G7_201.1223	7	young	M	CD235a-/EpCAM-/ASGPR1+
GEO	GSM3740758	human	hepatocyte	G8_201.1236	7	young	M	CD235a-/EpCAM-/ASGPR1+
GEO	GSM3740759	human	hepatocyte	G9_201.1251	7	young	M	CD235a-/EpCAM-/ASGPR1+
GEO	GSM3740760	human	hepatocyte	H1_201.1285	7	young	M	CD235a-/EpCAM-/ASGPR1+
GEO	GSM3740761	human	hepatocyte	H10_201.1423	7	young	M	CD235a-/EpCAM-/ASGPR1+
GEO	GSM3740762	human	hepatocyte	H2_201.1300	7	young	M	CD235a-/EpCAM-/ASGPR1+
GEO	GSM3740763	human	hepatocyte	H3_201.1313	7	young	M	CD235a-/EpCAM-/ASGPR1+
GEO	GSM3740764	human	hepatocyte	H3_201.1314	7	young	M	CD235a-/EpCAM-/ASGPR1+
GEO	GSM3740765	human	hepatocyte	H4_201.1329	7	young	M	CD235a-/EpCAM-/ASGPR1+
GEO	GSM3740766	human	hepatocyte	H5_201.1345	7	young	M	CD235a-/EpCAM-/ASGPR1+
GEO	GSM3740767	human	hepatocyte	H6_201.1359	7	young	M	CD235a-/EpCAM-/ASGPR1+
GEO	GSM3740768	human	hepatocyte	H7_201.1375	7	young	M	CD235a-/EpCAM-/ASGPR1+
GEO	GSM3740769	human	hepatocyte	H8_201.1390	7	young	M	CD235a-/EpCAM-/ASGPR1+
GEO	GSM3740770	human	hepatocyte	H9_201.1407	7	young	M	CD235a-/EpCAM-/ASGPR1+
GEO	GSM1641676	mouse	LTHSC	old_DBA_LTHSC_1	NA (20-22)	old	NA	LTHSC
GEO	GSM1641677	mouse	LTHSC	old_DBA_LTHSC_2	NA (20-22)	old	NA	LTHSC
GEO	GSM1641678	mouse	LTHSC	old_DBA_LTHSC_3	NA (20-22)	old	NA	LTHSC
GEO	GSM1641679	mouse	LTHSC	old_DBA_LTHSC_4	NA (20-22)	old	NA	LTHSC
GEO	GSM1641680	mouse	LTHSC	old_DBA_LTHSC_5	NA (20-22)	old	NA	LTHSC
GEO	GSM1641681	mouse	LTHSC	old_DBA_LTHSC_6	NA (20-22)	old	NA	LTHSC
GEO	GSM1641682	mouse	LTHSC	old_DBA_LTHSC_7	NA (20-22)	old	NA	LTHSC
GEO	GSM1641683	mouse	LTHSC	old_DBA_LTHSC_8	NA (20-22)	old	NA	LTHSC
GEO	GSM1641684	mouse	LTHSC	old_DBA_LTHSC_9	NA (20-22)	old	NA	LTHSC
GEO	GSM1641685	mouse	LTHSC	old_DBA_LTHSC_10	NA (20-22)	old	NA	LTHSC
GEO	GSM1641686	mouse	LTHSC	old_DBA_LTHSC_11	NA (20-22)	old	NA	LTHSC
GEO	GSM1641687	mouse	LTHSC	old_DBA_LTHSC_12	NA (20-22)	old	NA	LTHSC
GEO	GSM1641688	mouse	LTHSC	old_DBA_LTHSC_13	NA (20-22)	old	NA	LTHSC
GEO	GSM1641689	mouse	LTHSC	old_DBA_LTHSC_14	NA (20-22)	old	NA	LTHSC
GEO	GSM1641690	mouse	LTHSC	old_DBA_LTHSC_15	NA (20-22)	old	NA	LTHSC
GEO	GSM1641691	mouse	LTHSC	old_DBA_LTHSC_16	NA (20-22)	old	NA	LTHSC
GEO	GSM1641692	mouse	LTHSC	old_DBA_LTHSC_17	NA (20-22)	old	NA	LTHSC
GEO	GSM1641693	mouse	LTHSC	old_DBA_LTHSC_18	NA (20-22)	old	NA	LTHSC
GEO	GSM1641694	mouse	LTHSC	old_DBA_LTHSC_19	NA (20-22)	old	NA	LTHSC
GEO	GSM1641695	mouse	LTHSC	old_DBA_LTHSC_20	NA (20-22)	old	NA	LTHSC
GEO	GSM1641696	mouse	LTHSC	old_DBA_LTHSC_21	NA (20-22)	old	NA	LTHSC
GEO	GSM1641697	mouse	LTHSC	old_DBA_LTHSC_22	NA (20-22)	old	NA	LTHSC
GEO	GSM1641698	mouse	LTHSC	old_DBA_LTHSC_23	NA (20-22)	old	NA	LTHSC
GEO	GSM1641699	mouse	LTHSC	old_DBA_LTHSC_24	NA (20-22)	old	NA	LTHSC
GEO	GSM1641700	mouse	LTHSC	old_DBA_LTHSC_25	NA (20-22)	old	NA	LTHSC
GEO	GSM1641701	mouse	LTHSC	old_DBA_LTHSC_26	NA (20-22)	old	NA	LTHSC
GEO	GSM1641702	mouse	LTHSC	old_DBA_LTHSC_27	NA (20-22)	old	NA	LTHSC
GEO	GSM1641703	mouse	LTHSC	old_DBA_LTHSC_28	NA (20-22)	old	NA	LTHSC
GEO	GSM1641704	mouse	LTHSC	old_DBA_LTHSC_29	NA (20-22)	old	NA	LTHSC
GEO	GSM1641705	mouse	LTHSC	old_DBA_LTHSC_30	NA (20-22)	old	NA	LTHSC
GEO	GSM1641706	mouse	LTHSC	old_DBA_LTHSC_31	NA (20-22)	old	NA	LTHSC
GEO	GSM1641707	mouse	LTHSC	old_DBA_LTHSC_32	NA (20-22)	old	NA	LTHSC
GEO	GSM1641708	mouse	LTHSC	old_DBA_LTHSC_33	NA (20-22)	old	NA	LTHSC
GEO	GSM1641709	mouse	LTHSC	old_DBA_LTHSC_34	NA (20-22)	old	NA	LTHSC
GEO	GSM1641710	mouse	LTHSC	old_DBA_LTHSC_35	NA (20-22)	old	NA	LTHSC
GEO	GSM1641711	mouse	LTHSC	old_DBA_LTHSC_36	NA (20-22)	old	NA	LTHSC
GEO	GSM1641712	mouse	LTHSC	old_DBA_LTHSC_37	NA (20-22)	old	NA	LTHSC
GEO	GSM1641713	mouse	LTHSC	old_DBA_LTHSC_38	NA (20-22)	old	NA	LTHSC
GEO	GSM1641714	mouse	LTHSC	old_DBA_LTHSC_39	NA (20-22)	old	NA	LTHSC
GEO	GSM1641715	mouse	LTHSC	old_DBA_LTHSC_40	NA (20-22)	old	NA	LTHSC
GEO	GSM1641716	mouse	LTHSC	old_DBA_LTHSC_41	NA (20-22)	old	NA	LTHSC
GEO	GSM1641717	mouse	LTHSC	old_DBA_LTHSC_42	NA (20-22)	old	NA	LTHSC
GEO	GSM1641718	mouse	LTHSC	old_DBA_LTHSC_43	NA (20-22)	old	NA	LTHSC
GEO	GSM1641719	mouse	LTHSC	old_DBA_LTHSC_44	NA (20-22)	old	NA	LTHSC
GEO	GSM1641720	mouse	LTHSC	old_DBA_LTHSC_45	NA (20-22)	old	NA	LTHSC
GEO	GSM1641721	mouse	LTHSC	old_DBA_LTHSC_46	NA (20-22)	old	NA	LTHSC
GEO	GSM1641722	mouse	LTHSC	old_DBA_LTHSC_47	NA (20-22)	old	NA	LTHSC
GEO	GSM1641723	mouse	LTHSC	old_DBA_LTHSC_48	NA (20-22)	old	NA	LTHSC
GEO	GSM1641724	mouse	LTHSC	old_DBA_LTHSC_49	NA (20-22)	old	NA	LTHSC
GEO	GSM1641725	mouse	LTHSC	old_DBA_LTHSC_50	NA (20-22)	old	NA	LTHSC
GEO	GSM1641726	mouse	LTHSC	old_DBA_LTHSC_51	NA (20-22)	old	NA	LTHSC
GEO	GSM1641727	mouse	LTHSC	old_DBA_LTHSC_52	NA (20-22)	old	NA	LTHSC
GEO	GSM1641728	mouse	LTHSC	old_DBA_LTHSC_53	NA (20-22)	old	NA	LTHSC
GEO	GSM1641729	mouse	LTHSC	old_DBA_LTHSC_54	NA (20-22)	old	NA	LTHSC
GEO	GSM1641730	mouse	LTHSC	old_DBA_LTHSC_55	NA (20-22)	old	NA	LTHSC
GEO	GSM1641731	mouse	LTHSC	old_DBA_LTHSC_56	NA (20-22)	old	NA	LTHSC
GEO	GSM1641732	mouse	LTHSC	old_DBA_LTHSC_57	NA (20-22)	old	NA	LTHSC
GEO	GSM1641733	mouse	LTHSC	old_DBA_LTHSC_58	NA (20-22)	old	NA	LTHSC
GEO	GSM1641734	mouse	LTHSC	old_DBA_LTHSC_59	NA (20-22)	old	NA	LTHSC
GEO	GSM1641735	mouse	LTHSC	old_DBA_LTHSC_60	NA (20-22)	old	NA	LTHSC
GEO	GSM1641736	mouse	LTHSC	old_DBA_LTHSC_61	NA (20-22)	old	NA	LTHSC
GEO	GSM1641737	mouse	LTHSC	old_DBA_LTHSC_62	NA (20-22)	old	NA	LTHSC
GEO	GSM1641738	mouse	LTHSC	old_DBA_LTHSC_63	NA (20-22)	old	NA	LTHSC
GEO	GSM1641739	mouse	LTHSC	old_DBA_LTHSC_64	NA (20-22)	old	NA	LTHSC
GEO	GSM1641740	mouse	LTHSC	old_DBA_LTHSC_65	NA (20-22)	old	NA	LTHSC
GEO	GSM1641741	mouse	LTHSC	old_DBA_LTHSC_66	NA (20-22)	old	NA	LTHSC
GEO	GSM1641743	mouse	LTHSC	old_DBA_LTHSC_67	NA (20-22)	old	NA	LTHSC
GEO	GSM1641744	mouse	LTHSC	old_DBA_LTHSC_68	NA (20-22)	old	NA	LTHSC
GEO	GSM1641745	mouse	LTHSC	old_DBA_LTHSC_69	NA (20-22)	old	NA	LTHSC
GEO	GSM1641746	mouse	LTHSC	old_DBA_LTHSC_70	NA (20-22)	old	NA	LTHSC
GEO	GSM1641747	mouse	LTHSC	old_DBA_LTHSC_71	NA (20-22)	old	NA	LTHSC
GEO	GSM1641748	mouse	LTHSC	old_DBA_LTHSC_72	NA (20-22)	old	NA	LTHSC
GEO	GSM1641749	mouse	LTHSC	old_DBA_LTHSC_73	NA (20-22)	old	NA	LTHSC
GEO	GSM1641750	mouse	LTHSC	old_DBA_LTHSC_74	NA (20-22)	old	NA	LTHSC
GEO	GSM1641751	mouse	LTHSC	old_DBA_LTHSC_75	NA (20-22)	old	NA	LTHSC
GEO	GSM1641752	mouse	LTHSC	old_DBA_LTHSC_76	NA (20-22)	old	NA	LTHSC
GEO	GSM1641753	mouse	LTHSC	old_DBA_LTHSC_77	NA (20-22)	old	NA	LTHSC
GEO	GSM1641754	mouse	LTHSC	old_DBA_LTHSC_78	NA (20-22)	old	NA	LTHSC
GEO	GSM1641755	mouse	LTHSC	old_DBA_LTHSC_79	NA (20-22)	old	NA	LTHSC
GEO	GSM1641756	mouse	LTHSC	old_DBA_LTHSC_80	NA (20-22)	old	NA	LTHSC
GEO	GSM1641757	mouse	LTHSC	old_DBA_LTHSC_81	NA (20-22)	old	NA	LTHSC
GEO	GSM1641758	mouse	LTHSC	old_DBA_LTHSC_82	NA (20-22)	old	NA	LTHSC
GEO	GSM1641759	mouse	LTHSC	old_DBA_LTHSC_83	NA (20-22)	old	NA	LTHSC
GEO	GSM1641760	mouse	LTHSC	old_DBA_LTHSC_84	NA (20-22)	old	NA	LTHSC
GEO	GSM1641761	mouse	LTHSC	old_DBA_LTHSC_85	NA (20-22)	old	NA	LTHSC
GEO	GSM1641762	mouse	LTHSC	old_DBA_LTHSC_86	NA (20-22)	old	NA	LTHSC
GEO	GSM1641763	mouse	LTHSC	old_DBA_LTHSC_87	NA (20-22)	old	NA	LTHSC
GEO	GSM1641764	mouse	LTHSC	old_DBA_LTHSC_88	NA (20-22)	old	NA	LTHSC
GEO	GSM1641765	mouse	LTHSC	old_DBA_LTHSC_89	NA (20-22)	old	NA	LTHSC
GEO	GSM1641766	mouse	LTHSC	old_DBA_LTHSC_90	NA (20-22)	old	NA	LTHSC
GEO	GSM1641767	mouse	LTHSC	old_DBA_LTHSC_91	NA (20-22)	old	NA	LTHSC
GEO	GSM1641768	mouse	LTHSC	old_DBA_LTHSC_92	NA (20-22)	old	NA	LTHSC
GEO	GSM1641769	mouse	LTHSC	old_DBA_LTHSC_93	NA (20-22)	old	NA	LTHSC
GEO	GSM1641770	mouse	LTHSC	old_DBA_LTHSC_94	NA (20-22)	old	NA	LTHSC
GEO	GSM1641771	mouse	LTHSC	old_DBA_LTHSC_95	NA (20-22)	old	NA	LTHSC
GEO	GSM1641772	mouse	LTHSC	old_DBA_LTHSC_96	NA (20-22)	old	NA	LTHSC
GEO	GSM1641773	mouse	LTHSC	old_DBA_LTHSC_97	NA (20-22)	old	NA	LTHSC
GEO	GSM1641774	mouse	LTHSC	old_DBA_LTHSC_98	NA (20-22)	old	NA	LTHSC
GEO	GSM1641775	mouse	LTHSC	old_DBA_LTHSC_99	NA (20-22)	old	NA	LTHSC
GEO	GSM1641776	mouse	LTHSC	old_DBA_LTHSC_100	NA (20-22)	old	NA	LTHSC
GEO	GSM1641777	mouse	LTHSC	old_DBA_LTHSC_101	NA (20-22)	old	NA	LTHSC
GEO	GSM1641778	mouse	LTHSC	old_DBA_LTHSC_102	NA (20-22)	old	NA	LTHSC
GEO	GSM1641779	mouse	LTHSC	old_DBA_LTHSC_103	NA (20-22)	old	NA	LTHSC
GEO	GSM1641780	mouse	LTHSC	old_DBA_LTHSC_104	NA (20-22)	old	NA	LTHSC
GEO	GSM1641781	mouse	LTHSC	old_DBA_LTHSC_105	NA (20-22)	old	NA	LTHSC
GEO	GSM1641782	mouse	LTHSC	old_DBA_LTHSC_106	NA (20-22)	old	NA	LTHSC
GEO	GSM1641783	mouse	LTHSC	old_DBA_LTHSC_107	NA (20-22)	old	NA	LTHSC
GEO	GSM1641784	mouse	LTHSC	old_DBA_LTHSC_108	NA (20-22)	old	NA	LTHSC
GEO	GSM1641785	mouse	LTHSC	old_DBA_LTHSC_109	NA (20-22)	old	NA	LTHSC
GEO	GSM1641786	mouse	LTHSC	old_DBA_LTHSC_110	NA (20-22)	old	NA	LTHSC
GEO	GSM1641787	mouse	LTHSC	old_DBA_LTHSC_111	NA (20-22)	old	NA	LTHSC
GEO	GSM1641788	mouse	LTHSC	old_DBA_LTHSC_112	NA (20-22)	old	NA	LTHSC
GEO	GSM1641789	mouse	LTHSC	old_DBA_LTHSC_113	NA (20-22)	old	NA	LTHSC
GEO	GSM1641790	mouse	LTHSC	old_DBA_LTHSC_114	NA (20-22)	old	NA	LTHSC
GEO	GSM1641791	mouse	LTHSC	old_DBA_LTHSC_115	NA (20-22)	old	NA	LTHSC
GEO	GSM1641792	mouse	LTHSC	old_DBA_LTHSC_116	NA (20-22)	old	NA	LTHSC
GEO	GSM1641793	mouse	LTHSC	old_DBA_LTHSC_117	NA (20-22)	old	NA	LTHSC
GEO	GSM1641794	mouse	LTHSC	old_DBA_LTHSC_118	NA (20-22)	old	NA	LTHSC
GEO	GSM1641795	mouse	LTHSC	old_DBA_LTHSC_119	NA (20-22)	old	NA	LTHSC
GEO	GSM1641796	mouse	LTHSC	old_DBA_LTHSC_120	NA (20-22)	old	NA	LTHSC
GEO	GSM1641797	mouse	LTHSC	old_DBA_LTHSC_121	NA (20-22)	old	NA	LTHSC
GEO	GSM1641798	mouse	LTHSC	old_DBA_LTHSC_122	NA (20-22)	old	NA	LTHSC
GEO	GSM1641799	mouse	LTHSC	old_DBA_LTHSC_123	NA (20-22)	old	NA	LTHSC
GEO	GSM1641800	mouse	LTHSC	old_DBA_LTHSC_124	NA (20-22)	old	NA	LTHSC
GEO	GSM1641801	mouse	LTHSC	old_DBA_LTHSC_125	NA (20-22)	old	NA	LTHSC
GEO	GSM1641802	mouse	LTHSC	old_DBA_LTHSC_126	NA (20-22)	old	NA	LTHSC
GEO	GSM1641803	mouse	LTHSC	old_DBA_LTHSC_127	NA (20-22)	old	NA	LTHSC
GEO	GSM1641804	mouse	LTHSC	old_DBA_LTHSC_128	NA (20-22)	old	NA	LTHSC
GEO	GSM1641805	mouse	LTHSC	old_DBA_LTHSC_129	NA (20-22)	old	NA	LTHSC
GEO	GSM1641806	mouse	LTHSC	old_DBA_LTHSC_130	NA (20-22)	old	NA	LTHSC
GEO	GSM1641807	mouse	LTHSC	old_DBA_LTHSC_131	NA (20-22)	old	NA	LTHSC
GEO	GSM1641808	mouse	LTHSC	old_DBA_LTHSC_132	NA (20-22)	old	NA	LTHSC
GEO	GSM1641809	mouse	LTHSC	old_DBA_LTHSC_133	NA (20-22)	old	NA	LTHSC
GEO	GSM1641810	mouse	LTHSC	old_DBA_LTHSC_134	NA (20-22)	old	NA	LTHSC
GEO	GSM1641811	mouse	LTHSC	old_DBA_LTHSC_135	NA (20-22)	old	NA	LTHSC
GEO	GSM1641812	mouse	LTHSC	old_DBA_LTHSC_136	NA (20-22)	old	NA	LTHSC
GEO	GSM1641813	mouse	LTHSC	old_DBA_LTHSC_137	NA (20-22)	old	NA	LTHSC
GEO	GSM1641814	mouse	LTHSC	old_DBA_LTHSC_138	NA (20-22)	old	NA	LTHSC
GEO	GSM1641815	mouse	LTHSC	old_DBA_LTHSC_139	NA (20-22)	old	NA	LTHSC
GEO	GSM1641816	mouse	LTHSC	old_DBA_LTHSC_140	NA (20-22)	old	NA	LTHSC
GEO	GSM1641890	mouse	STHSC	old_DBA_STHSC_1	NA (20-22)	old	NA	STHSC
GEO	GSM1641891	mouse	STHSC	old_DBA_STHSC_2	NA (20-22)	old	NA	STHSC
GEO	GSM1641892	mouse	STHSC	old_DBA_STHSC_3	NA (20-22)	old	NA	STHSC
GEO	GSM1641893	mouse	STHSC	old_DBA_STHSC_4	NA (20-22)	old	NA	STHSC
GEO	GSM1641894	mouse	STHSC	old_DBA_STHSC_5	NA (20-22)	old	NA	STHSC
GEO	GSM1641895	mouse	STHSC	old_DBA_STHSC_6	NA (20-22)	old	NA	STHSC
GEO	GSM1641896	mouse	STHSC	old_DBA_STHSC_7	NA (20-22)	old	NA	STHSC
GEO	GSM1641897	mouse	STHSC	old_DBA_STHSC_8	NA (20-22)	old	NA	STHSC
GEO	GSM1641898	mouse	STHSC	old_DBA_STHSC_9	NA (20-22)	old	NA	STHSC
GEO	GSM1641899	mouse	STHSC	old_DBA_STHSC_10	NA (20-22)	old	NA	STHSC
GEO	GSM1641900	mouse	STHSC	old_DBA_STHSC_11	NA (20-22)	old	NA	STHSC
GEO	GSM1641901	mouse	STHSC	old_DBA_STHSC_12	NA (20-22)	old	NA	STHSC
GEO	GSM1641902	mouse	STHSC	old_DBA_STHSC_13	NA (20-22)	old	NA	STHSC
GEO	GSM1641903	mouse	STHSC	old_DBA_STHSC_14	NA (20-22)	old	NA	STHSC
GEO	GSM1641904	mouse	STHSC	old_DBA_STHSC_15	NA (20-22)	old	NA	STHSC
GEO	GSM1641905	mouse	STHSC	old_DBA_STHSC_16	NA (20-22)	old	NA	STHSC
GEO	GSM1641906	mouse	STHSC	old_DBA_STHSC_17	NA (20-22)	old	NA	STHSC
GEO	GSM1641907	mouse	STHSC	old_DBA_STHSC_18	NA (20-22)	old	NA	STHSC
GEO	GSM1641908	mouse	STHSC	old_DBA_STHSC_19	NA (20-22)	old	NA	STHSC
GEO	GSM1641909	mouse	STHSC	old_DBA_STHSC_20	NA (20-22)	old	NA	STHSC
GEO	GSM1641910	mouse	STHSC	old_DBA_STHSC_21	NA (20-22)	old	NA	STHSC
GEO	GSM1641911	mouse	STHSC	old_DBA_STHSC_22	NA (20-22)	old	NA	STHSC
GEO	GSM1641912	mouse	STHSC	old_DBA_STHSC_23	NA (20-22)	old	NA	STHSC
GEO	GSM1641913	mouse	STHSC	old_DBA_STHSC_24	NA (20-22)	old	NA	STHSC
GEO	GSM1641914	mouse	STHSC	old_DBA_STHSC_25	NA (20-22)	old	NA	STHSC
GEO	GSM1641915	mouse	STHSC	old_DBA_STHSC_26	NA (20-22)	old	NA	STHSC
GEO	GSM1641916	mouse	STHSC	old_DBA_STHSC_27	NA (20-22)	old	NA	STHSC
GEO	GSM1641917	mouse	STHSC	old_DBA_STHSC_28	NA (20-22)	old	NA	STHSC
GEO	GSM1641918	mouse	STHSC	old_DBA_STHSC_29	NA (20-22)	old	NA	STHSC
GEO	GSM1641919	mouse	STHSC	old_DBA_STHSC_30	NA (20-22)	old	NA	STHSC
GEO	GSM1641920	mouse	STHSC	old_DBA_STHSC_31	NA (20-22)	old	NA	STHSC
GEO	GSM1641921	mouse	STHSC	old_DBA_STHSC_32	NA (20-22)	old	NA	STHSC
GEO	GSM1641922	mouse	STHSC	old_DBA_STHSC_33	NA (20-22)	old	NA	STHSC
GEO	GSM1641923	mouse	STHSC	old_DBA_STHSC_34	NA (20-22)	old	NA	STHSC
GEO	GSM1641924	mouse	STHSC	old_DBA_STHSC_35	NA (20-22)	old	NA	STHSC
GEO	GSM1641925	mouse	STHSC	old_DBA_STHSC_36	NA (20-22)	old	NA	STHSC
GEO	GSM1641926	mouse	STHSC	old_DBA_STHSC_37	NA (20-22)	old	NA	STHSC
GEO	GSM1641927	mouse	STHSC	old_DBA_STHSC_38	NA (20-22)	old	NA	STHSC
GEO	GSM1641928	mouse	STHSC	old_DBA_STHSC_39	NA (20-22)	old	NA	STHSC
GEO	GSM1641929	mouse	STHSC	old_DBA_STHSC_40	NA (20-22)	old	NA	STHSC
GEO	GSM1641930	mouse	STHSC	old_DBA_STHSC_41	NA (20-22)	old	NA	STHSC
GEO	GSM1641931	mouse	STHSC	old_DBA_STHSC_42	NA (20-22)	old	NA	STHSC
GEO	GSM1641932	mouse	STHSC	old_DBA_STHSC_43	NA (20-22)	old	NA	STHSC
GEO	GSM1641933	mouse	STHSC	old_DBA_STHSC_44	NA (20-22)	old	NA	STHSC
GEO	GSM1641934	mouse	STHSC	old_DBA_STHSC_45	NA (20-22)	old	NA	STHSC
GEO	GSM1641935	mouse	STHSC	old_DBA_STHSC_46	NA (20-22)	old	NA	STHSC
GEO	GSM1641936	mouse	STHSC	old_DBA_STHSC_47	NA (20-22)	old	NA	STHSC
GEO	GSM1641937	mouse	STHSC	old_DBA_STHSC_48	NA (20-22)	old	NA	STHSC
GEO	GSM1641938	mouse	STHSC	old_DBA_STHSC_49	NA (20-22)	old	NA	STHSC
GEO	GSM1641939	mouse	STHSC	old_DBA_STHSC_50	NA (20-22)	old	NA	STHSC
GEO	GSM1641940	mouse	STHSC	old_DBA_STHSC_51	NA (20-22)	old	NA	STHSC
GEO	GSM1641941	mouse	STHSC	old_DBA_STHSC_52	NA (20-22)	old	NA	STHSC
GEO	GSM1641942	mouse	STHSC	old_DBA_STHSC_53	NA (20-22)	old	NA	STHSC
GEO	GSM1641943	mouse	STHSC	old_DBA_STHSC_54	NA (20-22)	old	NA	STHSC
GEO	GSM1641944	mouse	STHSC	old_DBA_STHSC_55	NA (20-22)	old	NA	STHSC
GEO	GSM1641945	mouse	STHSC	old_DBA_STHSC_56	NA (20-22)	old	NA	STHSC
GEO	GSM1641946	mouse	STHSC	old_DBA_STHSC_57	NA (20-22)	old	NA	STHSC
GEO	GSM1641947	mouse	STHSC	old_DBA_STHSC_58	NA (20-22)	old	NA	STHSC
GEO	GSM1641948	mouse	STHSC	old_DBA_STHSC_59	NA (20-22)	old	NA	STHSC
GEO	GSM1641949	mouse	STHSC	old_DBA_STHSC_60	NA (20-22)	old	NA	STHSC
GEO	GSM1641950	mouse	STHSC	old_DBA_STHSC_61	NA (20-22)	old	NA	STHSC
GEO	GSM1641951	mouse	STHSC	old_DBA_STHSC_62	NA (20-22)	old	NA	STHSC
GEO	GSM1641952	mouse	STHSC	old_DBA_STHSC_63	NA (20-22)	old	NA	STHSC
GEO	GSM1641953	mouse	STHSC	old_DBA_STHSC_64	NA (20-22)	old	NA	STHSC
GEO	GSM1641954	mouse	STHSC	old_DBA_STHSC_65	NA (20-22)	old	NA	STHSC
GEO	GSM1641955	mouse	STHSC	old_DBA_STHSC_66	NA (20-22)	old	NA	STHSC
GEO	GSM1641956	mouse	STHSC	old_DBA_STHSC_67	NA (20-22)	old	NA	STHSC
GEO	GSM1641957	mouse	STHSC	old_DBA_STHSC_68	NA (20-22)	old	NA	STHSC
GEO	GSM1641960	mouse	LTHSC	young_DBA_LTHSC_1	NA (2-3)	young	NA	LTHSC
GEO	GSM1641961	mouse	LTHSC	young_DBA_LTHSC_2	NA (2-3)	young	NA	LTHSC
GEO	GSM1641962	mouse	LTHSC	young_DBA_LTHSC_3	NA (2-3)	young	NA	LTHSC
GEO	GSM1641963	mouse	LTHSC	young_DBA_LTHSC_4	NA (2-3)	young	NA	LTHSC
GEO	GSM1641964	mouse	LTHSC	young_DBA_LTHSC_5	NA (2-3)	young	NA	LTHSC
GEO	GSM1641965	mouse	LTHSC	young_DBA_LTHSC_6	NA (2-3)	young	NA	LTHSC
GEO	GSM1641966	mouse	LTHSC	young_DBA_LTHSC_7	NA (2-3)	young	NA	LTHSC
GEO	GSM1641967	mouse	LTHSC	young_DBA_LTHSC_8	NA (2-3)	young	NA	LTHSC
GEO	GSM1641968	mouse	LTHSC	young_DBA_LTHSC_9	NA (2-3)	young	NA	LTHSC
GEO	GSM1641969	mouse	LTHSC	young_DBA_LTHSC_10	NA (2-3)	young	NA	LTHSC
GEO	GSM1641970	mouse	LTHSC	young_DBA_LTHSC_11	NA (2-3)	young	NA	LTHSC
GEO	GSM1641971	mouse	LTHSC	young_DBA_LTHSC_12	NA (2-3)	young	NA	LTHSC
GEO	GSM1641972	mouse	LTHSC	young_DBA_LTHSC_13	NA (2-3)	young	NA	LTHSC
GEO	GSM1641973	mouse	LTHSC	young_DBA_LTHSC_14	NA (2-3)	young	NA	LTHSC
GEO	GSM1641974	mouse	LTHSC	young_DBA_LTHSC_15	NA (2-3)	young	NA	LTHSC
GEO	GSM1641975	mouse	LTHSC	young_DBA_LTHSC_16	NA (2-3)	young	NA	LTHSC
GEO	GSM1641976	mouse	LTHSC	young_DBA_LTHSC_17	NA (2-3)	young	NA	LTHSC
GEO	GSM1641977	mouse	LTHSC	young_DBA_LTHSC_18	NA (2-3)	young	NA	LTHSC
GEO	GSM1641978	mouse	LTHSC	young_DBA_LTHSC_19	NA (2-3)	young	NA	LTHSC
GEO	GSM1641979	mouse	LTHSC	young_DBA_LTHSC_20	NA (2-3)	young	NA	LTHSC
GEO	GSM1641980	mouse	LTHSC	young_DBA_LTHSC_21	NA (2-3)	young	NA	LTHSC
GEO	GSM1641981	mouse	LTHSC	young_DBA_LTHSC_22	NA (2-3)	young	NA	LTHSC
GEO	GSM1641982	mouse	LTHSC	young_DBA_LTHSC_23	NA (2-3)	young	NA	LTHSC
GEO	GSM1641983	mouse	LTHSC	young_DBA_LTHSC_24	NA (2-3)	young	NA	LTHSC
GEO	GSM1641984	mouse	LTHSC	young_DBA_LTHSC_25	NA (2-3)	young	NA	LTHSC
GEO	GSM1641985	mouse	LTHSC	young_DBA_LTHSC_26	NA (2-3)	young	NA	LTHSC
GEO	GSM1641986	mouse	LTHSC	young_DBA_LTHSC_27	NA (2-3)	young	NA	LTHSC
GEO	GSM1641987	mouse	LTHSC	young_DBA_LTHSC_28	NA (2-3)	young	NA	LTHSC
GEO	GSM1641988	mouse	LTHSC	young_DBA_LTHSC_29	NA (2-3)	young	NA	LTHSC
GEO	GSM1641989	mouse	LTHSC	young_DBA_LTHSC_30	NA (2-3)	young	NA	LTHSC
GEO	GSM1641990	mouse	LTHSC	young_DBA_LTHSC_31	NA (2-3)	young	NA	LTHSC
GEO	GSM1641991	mouse	LTHSC	young_DBA_LTHSC_32	NA (2-3)	young	NA	LTHSC
GEO	GSM1641992	mouse	LTHSC	young_DBA_LTHSC_33	NA (2-3)	young	NA	LTHSC
GEO	GSM1641993	mouse	LTHSC	young_DBA_LTHSC_34	NA (2-3)	young	NA	LTHSC
GEO	GSM1641994	mouse	LTHSC	young_DBA_LTHSC_35	NA (2-3)	young	NA	LTHSC
GEO	GSM1641995	mouse	LTHSC	young_DBA_LTHSC_36	NA (2-3)	young	NA	LTHSC
GEO	GSM1641996	mouse	LTHSC	young_DBA_LTHSC_37	NA (2-3)	young	NA	LTHSC
GEO	GSM1641997	mouse	LTHSC	young_DBA_LTHSC_38	NA (2-3)	young	NA	LTHSC
GEO	GSM1641998	mouse	LTHSC	young_DBA_LTHSC_39	NA (2-3)	young	NA	LTHSC
GEO	GSM1641999	mouse	LTHSC	young_DBA_LTHSC_40	NA (2-3)	young	NA	LTHSC
GEO	GSM1642000	mouse	LTHSC	young_DBA_LTHSC_41	NA (2-3)	young	NA	LTHSC
GEO	GSM1642001	mouse	LTHSC	young_DBA_LTHSC_42	NA (2-3)	young	NA	LTHSC
GEO	GSM1642002	mouse	LTHSC	young_DBA_LTHSC_43	NA (2-3)	young	NA	LTHSC
GEO	GSM1642003	mouse	LTHSC	young_DBA_LTHSC_44	NA (2-3)	young	NA	LTHSC
GEO	GSM1642004	mouse	LTHSC	young_DBA_LTHSC_45	NA (2-3)	young	NA	LTHSC
GEO	GSM1642005	mouse	LTHSC	young_DBA_LTHSC_46	NA (2-3)	young	NA	LTHSC
GEO	GSM1642006	mouse	LTHSC	young_DBA_LTHSC_47	NA (2-3)	young	NA	LTHSC
GEO	GSM1642007	mouse	LTHSC	young_DBA_LTHSC_48	NA (2-3)	young	NA	LTHSC
GEO	GSM1642008	mouse	LTHSC	young_DBA_LTHSC_49	NA (2-3)	young	NA	LTHSC
GEO	GSM1642009	mouse	LTHSC	young_DBA_LTHSC_50	NA (2-3)	young	NA	LTHSC
GEO	GSM1642010	mouse	LTHSC	young_DBA_LTHSC_51	NA (2-3)	young	NA	LTHSC
GEO	GSM1642011	mouse	LTHSC	young_DBA_LTHSC_52	NA (2-3)	young	NA	LTHSC
GEO	GSM1642012	mouse	LTHSC	young_DBA_LTHSC_53	NA (2-3)	young	NA	LTHSC
GEO	GSM1642013	mouse	LTHSC	young_DBA_LTHSC_54	NA (2-3)	young	NA	LTHSC
GEO	GSM1642014	mouse	LTHSC	young_DBA_LTHSC_55	NA (2-3)	young	NA	LTHSC
GEO	GSM1642015	mouse	LTHSC	young_DBA_LTHSC_56	NA (2-3)	young	NA	LTHSC
GEO	GSM1642016	mouse	LTHSC	young_DBA_LTHSC_57	NA (2-3)	young	NA	LTHSC
GEO	GSM1642017	mouse	LTHSC	young_DBA_LTHSC_58	NA (2-3)	young	NA	LTHSC
GEO	GSM1642018	mouse	LTHSC	young_DBA_LTHSC_59	NA (2-3)	young	NA	LTHSC
GEO	GSM1642019	mouse	LTHSC	young_DBA_LTHSC_60	NA (2-3)	young	NA	LTHSC
GEO	GSM1642020	mouse	LTHSC	young_DBA_LTHSC_61	NA (2-3)	young	NA	LTHSC
GEO	GSM1642021	mouse	LTHSC	young_DBA_LTHSC_62	NA (2-3)	young	NA	LTHSC
GEO	GSM1642022	mouse	LTHSC	young_DBA_LTHSC_63	NA (2-3)	young	NA	LTHSC
GEO	GSM1642023	mouse	LTHSC	young_DBA_LTHSC_64	NA (2-3)	young	NA	LTHSC
GEO	GSM1642024	mouse	LTHSC	young_DBA_LTHSC_65	NA (2-3)	young	NA	LTHSC
GEO	GSM1642025	mouse	LTHSC	young_DBA_LTHSC_66	NA (2-3)	young	NA	LTHSC
GEO	GSM1642026	mouse	LTHSC	young_DBA_LTHSC_67	NA (2-3)	young	NA	LTHSC
GEO	GSM1642027	mouse	LTHSC	young_DBA_LTHSC_68	NA (2-3)	young	NA	LTHSC
GEO	GSM1642028	mouse	LTHSC	young_DBA_LTHSC_69	NA (2-3)	young	NA	LTHSC
GEO	GSM1642029	mouse	LTHSC	young_DBA_LTHSC_70	NA (2-3)	young	NA	LTHSC
GEO	GSM1642030	mouse	LTHSC	young_DBA_LTHSC_71	NA (2-3)	young	NA	LTHSC
GEO	GSM1642031	mouse	LTHSC	young_DBA_LTHSC_72	NA (2-3)	young	NA	LTHSC
GEO	GSM1642032	mouse	LTHSC	young_DBA_LTHSC_73	NA (2-3)	young	NA	LTHSC
GEO	GSM1642033	mouse	LTHSC	young_DBA_LTHSC_74	NA (2-3)	young	NA	LTHSC
GEO	GSM1642034	mouse	LTHSC	young_DBA_LTHSC_75	NA (2-3)	young	NA	LTHSC
GEO	GSM1642035	mouse	LTHSC	young_DBA_LTHSC_76	NA (2-3)	young	NA	LTHSC
GEO	GSM1642036	mouse	LTHSC	young_DBA_LTHSC_77	NA (2-3)	young	NA	LTHSC
GEO	GSM1642037	mouse	LTHSC	young_DBA_LTHSC_78	NA (2-3)	young	NA	LTHSC
GEO	GSM1642038	mouse	LTHSC	young_DBA_LTHSC_79	NA (2-3)	young	NA	LTHSC
GEO	GSM1642039	mouse	LTHSC	young_DBA_LTHSC_80	NA (2-3)	young	NA	LTHSC
GEO	GSM1642040	mouse	LTHSC	young_DBA_LTHSC_81	NA (2-3)	young	NA	LTHSC
GEO	GSM1642041	mouse	LTHSC	young_DBA_LTHSC_82	NA (2-3)	young	NA	LTHSC
GEO	GSM1642042	mouse	LTHSC	young_DBA_LTHSC_83	NA (2-3)	young	NA	LTHSC
GEO	GSM1642043	mouse	LTHSC	young_DBA_LTHSC_84	NA (2-3)	young	NA	LTHSC
GEO	GSM1642044	mouse	LTHSC	young_DBA_LTHSC_85	NA (2-3)	young	NA	LTHSC
GEO	GSM1642045	mouse	LTHSC	young_DBA_LTHSC_86	NA (2-3)	young	NA	LTHSC
GEO	GSM1642046	mouse	LTHSC	young_DBA_LTHSC_87	NA (2-3)	young	NA	LTHSC
GEO	GSM1642047	mouse	LTHSC	young_DBA_LTHSC_88	NA (2-3)	young	NA	LTHSC
GEO	GSM1642048	mouse	LTHSC	young_DBA_LTHSC_89	NA (2-3)	young	NA	LTHSC
GEO	GSM1642049	mouse	LTHSC	young_DBA_LTHSC_90	NA (2-3)	young	NA	LTHSC
GEO	GSM1642050	mouse	LTHSC	young_DBA_LTHSC_91	NA (2-3)	young	NA	LTHSC
GEO	GSM1642051	mouse	LTHSC	young_DBA_LTHSC_92	NA (2-3)	young	NA	LTHSC
GEO	GSM1642052	mouse	LTHSC	young_DBA_LTHSC_93	NA (2-3)	young	NA	LTHSC
GEO	GSM1642053	mouse	LTHSC	young_DBA_LTHSC_94	NA (2-3)	young	NA	LTHSC
GEO	GSM1642054	mouse	LTHSC	young_DBA_LTHSC_95	NA (2-3)	young	NA	LTHSC
GEO	GSM1642055	mouse	LTHSC	young_DBA_LTHSC_96	NA (2-3)	young	NA	LTHSC
GEO	GSM1642056	mouse	LTHSC	young_DBA_LTHSC_97	NA (2-3)	young	NA	LTHSC
GEO	GSM1642057	mouse	LTHSC	young_DBA_LTHSC_98	NA (2-3)	young	NA	LTHSC
GEO	GSM1642058	mouse	LTHSC	young_DBA_LTHSC_99	NA (2-3)	young	NA	LTHSC
GEO	GSM1642059	mouse	LTHSC	young_DBA_LTHSC_100	NA (2-3)	young	NA	LTHSC
GEO	GSM1642060	mouse	LTHSC	young_DBA_LTHSC_101	NA (2-3)	young	NA	LTHSC
GEO	GSM1642061	mouse	LTHSC	young_DBA_LTHSC_102	NA (2-3)	young	NA	LTHSC
GEO	GSM1642062	mouse	LTHSC	young_DBA_LTHSC_103	NA (2-3)	young	NA	LTHSC
GEO	GSM1642063	mouse	LTHSC	young_DBA_LTHSC_104	NA (2-3)	young	NA	LTHSC
GEO	GSM1642064	mouse	LTHSC	young_DBA_LTHSC_105	NA (2-3)	young	NA	LTHSC
GEO	GSM1642065	mouse	LTHSC	young_DBA_LTHSC_106	NA (2-3)	young	NA	LTHSC
GEO	GSM1642066	mouse	LTHSC	young_DBA_LTHSC_107	NA (2-3)	young	NA	LTHSC
GEO	GSM1642067	mouse	LTHSC	young_DBA_LTHSC_108	NA (2-3)	young	NA	LTHSC
GEO	GSM1642068	mouse	LTHSC	young_DBA_LTHSC_109	NA (2-3)	young	NA	LTHSC
GEO	GSM1642069	mouse	LTHSC	young_DBA_LTHSC_110	NA (2-3)	young	NA	LTHSC
GEO	GSM1642070	mouse	LTHSC	young_DBA_LTHSC_111	NA (2-3)	young	NA	LTHSC
GEO	GSM1642071	mouse	LTHSC	young_DBA_LTHSC_112	NA (2-3)	young	NA	LTHSC
GEO	GSM1642072	mouse	LTHSC	young_DBA_LTHSC_113	NA (2-3)	young	NA	LTHSC
GEO	GSM1642073	mouse	LTHSC	young_DBA_LTHSC_114	NA (2-3)	young	NA	LTHSC
GEO	GSM1642074	mouse	LTHSC	young_DBA_LTHSC_115	NA (2-3)	young	NA	LTHSC
GEO	GSM1642168	mouse	STHSC	young_DBA_STHSC_1	NA (2-3)	young	NA	STHSC
GEO	GSM1642169	mouse	STHSC	young_DBA_STHSC_2	NA (2-3)	young	NA	STHSC
GEO	GSM1642170	mouse	STHSC	young_DBA_STHSC_3	NA (2-3)	young	NA	STHSC
GEO	GSM1642171	mouse	STHSC	young_DBA_STHSC_4	NA (2-3)	young	NA	STHSC
GEO	GSM1642172	mouse	STHSC	young_DBA_STHSC_5	NA (2-3)	young	NA	STHSC
GEO	GSM1642173	mouse	STHSC	young_DBA_STHSC_6	NA (2-3)	young	NA	STHSC
GEO	GSM1642174	mouse	STHSC	young_DBA_STHSC_7	NA (2-3)	young	NA	STHSC
GEO	GSM1642175	mouse	STHSC	young_DBA_STHSC_8	NA (2-3)	young	NA	STHSC
GEO	GSM1642176	mouse	STHSC	young_DBA_STHSC_9	NA (2-3)	young	NA	STHSC
GEO	GSM1642177	mouse	STHSC	young_DBA_STHSC_10	NA (2-3)	young	NA	STHSC
GEO	GSM1642178	mouse	STHSC	young_DBA_STHSC_11	NA (2-3)	young	NA	STHSC
GEO	GSM1642179	mouse	STHSC	young_DBA_STHSC_12	NA (2-3)	young	NA	STHSC
GEO	GSM1642180	mouse	STHSC	young_DBA_STHSC_13	NA (2-3)	young	NA	STHSC
GEO	GSM1642181	mouse	STHSC	young_DBA_STHSC_14	NA (2-3)	young	NA	STHSC
GEO	GSM1642182	mouse	STHSC	young_DBA_STHSC_15	NA (2-3)	young	NA	STHSC
GEO	GSM1642183	mouse	STHSC	young_DBA_STHSC_16	NA (2-3)	young	NA	STHSC
GEO	GSM1642184	mouse	STHSC	young_DBA_STHSC_17	NA (2-3)	young	NA	STHSC
GEO	GSM1642185	mouse	STHSC	young_DBA_STHSC_18	NA (2-3)	young	NA	STHSC
GEO	GSM1642186	mouse	STHSC	young_DBA_STHSC_19	NA (2-3)	young	NA	STHSC
GEO	GSM1642187	mouse	STHSC	young_DBA_STHSC_20	NA (2-3)	young	NA	STHSC
GEO	GSM1642188	mouse	STHSC	young_DBA_STHSC_21	NA (2-3)	young	NA	STHSC
GEO	GSM1642189	mouse	STHSC	young_DBA_STHSC_22	NA (2-3)	young	NA	STHSC
GEO	GSM1642190	mouse	STHSC	young_DBA_STHSC_23	NA (2-3)	young	NA	STHSC
GEO	GSM1642191	mouse	STHSC	young_DBA_STHSC_24	NA (2-3)	young	NA	STHSC
GEO	GSM1642192	mouse	STHSC	young_DBA_STHSC_25	NA (2-3)	young	NA	STHSC
GEO	GSM1642193	mouse	STHSC	young_DBA_STHSC_26	NA (2-3)	young	NA	STHSC
GEO	GSM1642194	mouse	STHSC	young_DBA_STHSC_27	NA (2-3)	young	NA	STHSC
GEO	GSM1642195	mouse	STHSC	young_DBA_STHSC_28	NA (2-3)	young	NA	STHSC
GEO	GSM1642196	mouse	STHSC	young_DBA_STHSC_29	NA (2-3)	young	NA	STHSC
GEO	GSM1642197	mouse	STHSC	young_DBA_STHSC_30	NA (2-3)	young	NA	STHSC
GEO	GSM1642198	mouse	STHSC	young_DBA_STHSC_31	NA (2-3)	young	NA	STHSC
GEO	GSM1642199	mouse	STHSC	young_DBA_STHSC_32	NA (2-3)	young	NA	STHSC
GEO	GSM1642200	mouse	STHSC	young_DBA_STHSC_33	NA (2-3)	young	NA	STHSC
GEO	GSM1642201	mouse	STHSC	young_DBA_STHSC_34	NA (2-3)	young	NA	STHSC
GEO	GSM1642202	mouse	STHSC	young_DBA_STHSC_35	NA (2-3)	young	NA	STHSC
GEO	GSM1642203	mouse	STHSC	young_DBA_STHSC_36	NA (2-3)	young	NA	STHSC
GEO	GSM1642204	mouse	STHSC	young_DBA_STHSC_37	NA (2-3)	young	NA	STHSC
GEO	GSM1642205	mouse	STHSC	young_DBA_STHSC_38	NA (2-3)	young	NA	STHSC
GEO	GSM1642206	mouse	STHSC	young_DBA_STHSC_39	NA (2-3)	young	NA	STHSC
GEO	GSM1642207	mouse	STHSC	young_DBA_STHSC_40	NA (2-3)	young	NA	STHSC
GEO	GSM1642208	mouse	STHSC	young_DBA_STHSC_41	NA (2-3)	young	NA	STHSC
GEO	GSM1642209	mouse	STHSC	young_DBA_STHSC_42	NA (2-3)	young	NA	STHSC
GEO	GSM1642210	mouse	STHSC	young_DBA_STHSC_43	NA (2-3)	young	NA	STHSC
GEO	GSM1642211	mouse	STHSC	young_DBA_STHSC_44	NA (2-3)	young	NA	STHSC
GEO	GSM1642212	mouse	STHSC	young_DBA_STHSC_45	NA (2-3)	young	NA	STHSC
GEO	GSM1642213	mouse	STHSC	young_DBA_STHSC_46	NA (2-3)	young	NA	STHSC
GEO	GSM1642214	mouse	STHSC	young_DBA_STHSC_47	NA (2-3)	young	NA	STHSC
GEO	GSM1642215	mouse	STHSC	young_DBA_STHSC_48	NA (2-3)	young	NA	STHSC
GEO	GSM1642216	mouse	STHSC	young_DBA_STHSC_49	NA (2-3)	young	NA	STHSC
GEO	GSM1642217	mouse	STHSC	young_DBA_STHSC_50	NA (2-3)	young	NA	STHSC
GEO	GSM1642218	mouse	STHSC	young_DBA_STHSC_51	NA (2-3)	young	NA	STHSC
GEO	GSM1642219	mouse	STHSC	young_DBA_STHSC_52	NA (2-3)	young	NA	STHSC
GEO	GSM1642220	mouse	STHSC	young_DBA_STHSC_53	NA (2-3)	young	NA	STHSC
GEO	GSM1642221	mouse	STHSC	young_DBA_STHSC_54	NA (2-3)	young	NA	STHSC
GEO	GSM1642222	mouse	STHSC	young_DBA_STHSC_55	NA (2-3)	young	NA	STHSC
GEO	GSM1642223	mouse	STHSC	young_DBA_STHSC_56	NA (2-3)	young	NA	STHSC
GEO	GSM1642224	mouse	STHSC	young_DBA_STHSC_57	NA (2-3)	young	NA	STHSC
GEO	GSM1642225	mouse	STHSC	young_DBA_STHSC_58	NA (2-3)	young	NA	STHSC
GEO	GSM1642226	mouse	STHSC	young_DBA_STHSC_59	NA (2-3)	young	NA	STHSC
GEO	GSM1642227	mouse	STHSC	young_DBA_STHSC_60	NA (2-3)	young	NA	STHSC
GEO	GSM1642228	mouse	STHSC	young_DBA_STHSC_61	NA (2-3)	young	NA	STHSC
GEO	GSM1642229	mouse	STHSC	young_DBA_STHSC_62	NA (2-3)	young	NA	STHSC
GEO	GSM1642230	mouse	STHSC	young_DBA_STHSC_63	NA (2-3)	young	NA	STHSC
GEO	GSM1642231	mouse	STHSC	young_DBA_STHSC_64	NA (2-3)	young	NA	STHSC
GEO	GSM1642232	mouse	STHSC	young_DBA_STHSC_65	NA (2-3)	young	NA	STHSC
GEO	GSM1642233	mouse	STHSC	young_DBA_STHSC_66	NA (2-3)	young	NA	STHSC
GEO	GSM1642234	mouse	STHSC	young_DBA_STHSC_67	NA (2-3)	young	NA	STHSC
GEO	GSM1642235	mouse	STHSC	young_DBA_STHSC_68	NA (2-3)	young	NA	STHSC
GEO	GSM1642236	mouse	STHSC	young_DBA_STHSC_69	NA (2-3)	young	NA	STHSC
GEO	GSM1642237	mouse	STHSC	young_DBA_STHSC_70	NA (2-3)	young	NA	STHSC
GEO	GSM1642238	mouse	STHSC	young_DBA_STHSC_71	NA (2-3)	young	NA	STHSC
GEO	GSM3544300	mouse	DRG sensory neuron	l4l1m	1	young	NA	neuron
GEO	GSM3544301	mouse	DRG sensory neuron	l4l2l	1	young	NA	neuron
GEO	GSM3544302	mouse	DRG sensory neuron	l4l5s	1	young	NA	neuron
GEO	GSM3544306	mouse	DRG sensory neuron	l1	12	old	NA	neuron
GEO	GSM3544307	mouse	DRG sensory neuron	l4	12	old	NA	neuron
GEO	GSM3544308	mouse	DRG sensory neuron	l10	12	old	NA	neuron
GEO	GSM3544339	mouse	DRG sensory neuron	l4l2l	1	young	NA	neuron
GEO	GSM3544342	mouse	DRG sensory neuron	l4l17s	1	young	NA	neuron
GEO	GSM3544343	mouse	DRG sensory neuron	l4l5s	1	young	NA	neuron
GEO	GSM3544344	mouse	DRG sensory neuron	l5l18l	1	young	NA	neuron
GEO	GSM3544349	mouse	DRG sensory neuron	l4l7m	1	young	NA	neuron
GEO	GSM3544353	mouse	DRG sensory neuron	l4l9m	1	young	NA	neuron
GEO	GSM3544356	mouse	DRG sensory neuron	l4l10m	1	young	NA	neuron
GEO	GSM3544359	mouse	DRG sensory neuron	l4l11m	1	young	NA	neuron
GEO	GSM3544368	mouse	DRG sensory neuron	l4l1m	1	young	NA	neuron
GEO	GSM3544375	mouse	DRG sensory neuron	l4	12	old	NA	neuron
GEO	GSM3544377	mouse	DRG sensory neuron	l15	12	old	NA	neuron
GEO	GSM3544381	mouse	DRG sensory neuron	l5l19l	1	young	NA	neuron
GEO	GSM3544382	mouse	DRG sensory neuron	l5l20l	1	young	NA	neuron
GEO	GSM3544385	mouse	DRG sensory neuron	l10	12	old	NA	neuron
GEO	GSM3544386	mouse	DRG sensory neuron	l5l21m	1	young	NA	neuron
GEO	GSM3544389	mouse	DRG sensory neuron	l11	12	old	NA	neuron
GEO	GSM3544390	mouse	DRG sensory neuron	l5l23m	1	young	NA	neuron
GEO	GSM3544393	mouse	DRG sensory neuron	l1	12	old	NA	neuron
GEO	GSM3544395	mouse	DRG sensory neuron	l14	12	old	NA	neuron
GEO	GSM3544399	mouse	DRG sensory neuron	l16	12	old	NA	neuron
GEO	GSM3544404	mouse	DRG sensory neuron	l16	12	old	NA	neuron
GEO	GSM3544405	mouse	DRG sensory neuron	l1	12	old	NA	neuron
GEO	GSM3544440	mouse	DRG sensory neuron	l10	12	old	NA	neuron
GEO	GSM3544441	mouse	DRG sensory neuron	l11	12	old	NA	neuron
GEO	GSM3544442	mouse	DRG sensory neuron	l14	12	old	NA	neuron
GEO	GSM3544443	mouse	DRG sensory neuron	l15	12	old	NA	neuron
GEO	GSM3544470	mouse	DRG sensory neuron	l4l3m	1	young	NA	neuron
GEO	GSM3544475	mouse	DRG sensory neuron	l4l4m	1	young	NA	neuron
GEO	GSM3544476	mouse	DRG sensory neuron	l4l8m	1	young	NA	neuron
GEO	GSM3544477	mouse	DRG sensory neuron	l4l12s	1	young	NA	neuron
GEO	GSM3544482	mouse	DRG sensory neuron	l4l17s	1	young	NA	neuron
GEO	GSM3544483	mouse	DRG sensory neuron	l5l21m	1	young	NA	neuron
GEO	GSM3544484	mouse	DRG sensory neuron	l5l22m	1	young	NA	neuron
GEO	GSM3544496	mouse	DRG sensory neuron	l2	12	old	NA	neuron
