# Supplementary material for: Misexpression of genes lacking CpG islands drives degenerative changes during aging
Source: Sci Adv. 2021 Dec 15;7(51):eabj9111. doi: 10.1126/sciadv.abj9111 (PMC8673774; doi:10.1126/sciadv.abj9111)
Supplement: Supplementary file 2 — Tables S1 to S12 [file sciadv.abj9111_tables_s1_to_s12.zip › sciadv.abj9111_table_s11.xlsx]

## Sheet: 11A
A gene list used in Fig. 4B.
Genes were sorted as shown in the figure.
Order in the figure	Symbol	Cytokine + chemokine	Protease	ECM	GF	Other immune-related	GOBP terms assigned to functional classification in the figure
1	Tnf	1	1	1	0	1	extracellular matrix organization (GO:0030198), positive regulation of membrane protein ectodomain proteolysis (GO:0051044), positive regulation of cytokine secretion (GO:0050715), positive regulation of cytokine production (GO:0001819), positive regulation of chemokine biosynthetic process (GO:0045080), chronic inflammatory response to antigenic stimulus (GO:0002439), immune response (GO:0006955…
2	Ifng	1	1	0	1	1	regulation of growth (GO:0040008), positive regulation of CD4-positive ( CD25-positive), CD8-positive ( alpha-beta T cell differentiation involved in immune response), positive regulation of membrane protein ectodomain proteolysis (GO:0051044), positive regulation of chemokine biosynthetic process (GO:0045080), immune response (GO:0006955), humoral immune response (GO:0006959), inflammatory cell …
3	Il1b	1	1	0	1	1	positive regulation of vascular endothelial growth factor production (GO:0010575), positive regulation of membrane protein ectodomain proteolysis (GO:0051044), positive regulation of T-helper 1 cell cytokine production (GO:2000556), cytokine-mediated signaling pathway (GO:0019221), positive regulation of chemokine biosynthetic process (GO:0045080), positive regulation of granulocyte macrophage co…
4	Trem2	1	1	0	0	1	regulation of macrophage inflammatory protein 1 alpha production (GO:0071640), positive regulation of proteasomal protein catabolic process (GO:1901800), regulation of innate immune response (GO:0045088), positive regulation of chemotaxis (GO:0050921), neuroinflammatory response (GO:0150076), complement-mediated synapse pruning (GO:0150062), microglial cell activation involved in immune response …
5	Casp1	1	1	0	0	1	proteolysis (GO:0006508), positive regulation of cytokine secretion (GO:0050715), regulation of inflammatory response (GO:0050727)
6	Il6	1	0	1	1	1	positive regulation of vascular endothelial growth factor production (GO:0010575), cellular response to hepatocyte growth factor stimulus (GO:0035729), regulation of vascular endothelial growth factor production (GO:0010574), positive regulation of extracellular matrix disassembly (GO:0090091), cytokine-mediated signaling pathway (GO:0019221), positive regulation of T-helper 2 cell cytokine produ…
7	Smoc2	1	0	1	1	0	positive regulation of fibroblast growth factor receptor signaling pathway (GO:0045743), positive regulation of vascular endothelial growth factor signaling pathway (GO:1900748), extracellular matrix organization (GO:0030198), positive regulation of endothelial cell chemotaxis (GO:2001028)
8	Col3a1	1	0	1	1	0	transforming growth factor beta receptor signaling pathway (GO:0007179), extracellular matrix organization (GO:0030198), response to cytokine (GO:0034097)
9	Postn	1	0	1	0	0	extracellular matrix organization (GO:0030198), positive regulation of chemokine (C-C motif) ligand 2 secretion (GO:1904209)
10	Csf1	1	0	0	1	1	positive regulation of multicellular organism growth (GO:0040018), mammary duct terminal end bud growth (GO:0060763), positive regulation of macrophage chemotaxis (GO:0010759), positive regulation of macrophage differentiation (GO:0045651), inflammatory response (GO:0006954), immune system process (GO:0002376), macrophage differentiation (GO:0030225), positive regulation of macrophage colony-stim…
11	Cxcl13	1	0	0	1	1	endothelial cell chemotaxis to fibroblast growth factor (GO:0035768), positive regulation of T cell chemotaxis (GO:0010820), B cell chemotaxis across high endothelial venule (GO:0035769), B cell chemotaxis (GO:0035754), chemotaxis (GO:0006935), immune response (GO:0006955), inflammatory response (GO:0006954), antimicrobial humoral immune response mediated by antimicrobial peptide (GO:0061844), ne…
12	Serpine1	1	0	0	1	1	cellular response to transforming growth factor beta stimulus (GO:0071560), positive regulation of leukotriene production involved in inflammatory response (GO:0035491), positive regulation of inflammatory response (GO:0050729), positive regulation of monocyte chemotaxis (GO:0090026)
13	Ccl2	1	0	0	1	1	transforming growth factor beta receptor signaling pathway (GO:0007179), regulation of vascular endothelial growth factor production (GO:0010574), vascular endothelial growth factor receptor signaling pathway (GO:0048010), positive regulation of macrophage chemotaxis (GO:0010759), positive regulation of immune complex clearance by monocytes and macrophages (GO:0090265), macrophage chemotaxis (GO:…
14	Edn1	1	0	0	1	1	positive regulation of cell growth involved in cardiac muscle cell development (GO:0061051), neural crest cell development (GO:0014032), positive regulation of neutrophil chemotaxis (GO:0090023)
15	Il10	1	0	0	1	1	cellular response to hepatocyte growth factor stimulus (GO:0035729), positive regulation of cytokine secretion (GO:0050715), immune response (GO:0006955), inflammatory response (GO:0006954), positive regulation of macrophage activation (GO:0043032), positive regulation of B cell apoptotic process (GO:0002904)
16	Lox	1	0	0	1	0	regulation of transforming growth factor beta receptor signaling pathway (GO:0017015), platelet-derived growth factor receptor-beta signaling pathway (GO:0035791), regulation of platelet-derived growth factor receptor-beta signaling pathway (GO:2000586), cell chemotaxis (GO:0060326), cellular response to chemokine (GO:1990869)
17	Cxcl17	1	0	0	1	0	positive regulation of vascular endothelial growth factor production (GO:0010575), positive regulation of macrophage chemotaxis (GO:0010759), macrophage chemotaxis (GO:0048246), chemotaxis (GO:0006935), chemokine-mediated signaling pathway (GO:0070098), positive regulation of monocyte chemotaxis (GO:0090026)
18	Serpina3g	1	0	0	0	1	response to cytokine (GO:0034097), adaptive immune response (GO:0002250), immune system process (GO:0002376)
19	H2-M3	1	0	0	0	1	positive regulation of macrophage cytokine production (GO:0060907), alpha-beta T cell activation involved in immune response (GO:0002287), positive regulation of natural killer cell cytokine production (GO:0002729), positive regulation of T cell mediated cytotoxicity (GO:0001916), immune response (GO:0006955), peripheral B cell tolerance induction (GO:0002451), immune response-inhibiting cell sur…
20	Ccl12	1	0	0	0	1	macrophage chemotaxis (GO:0048246), cytokine-mediated signaling pathway (GO:0019221), monocyte chemotaxis (GO:0002548), chemotaxis (GO:0006935), immune response (GO:0006955), lymphocyte chemotaxis (GO:0048247), inflammatory response (GO:0006954), neutrophil chemotaxis (GO:0030593), chemokine-mediated signaling pathway (GO:0070098), eosinophil chemotaxis (GO:0048245)
21	Ccl6	1	0	0	0	1	monocyte chemotaxis (GO:0002548), chemotaxis (GO:0006935), immune response (GO:0006955), lymphocyte chemotaxis (GO:0048247), inflammatory response (GO:0006954), cell chemotaxis (GO:0060326), neutrophil chemotaxis (GO:0030593), chemokine-mediated signaling pathway (GO:0070098), eosinophil chemotaxis (GO:0048245)
22	Havcr2	1	0	0	0	1	macrophage activation involved in immune response (GO:0002281), positive regulation of cytokine production (GO:0001819), regulation of tolerance induction dependent upon immune response (GO:0002652), adaptive immune response (GO:0002250), inflammatory response (GO:0006954), positive regulation of innate immune response (GO:0045089), positive regulation of chemokine production (GO:0032722), immune…
23	Ccl7	1	0	0	0	1	monocyte chemotaxis (GO:0002548), chemotaxis (GO:0006935), immune response (GO:0006955), lymphocyte chemotaxis (GO:0048247), inflammatory response (GO:0006954), neutrophil chemotaxis (GO:0030593), chemokine-mediated signaling pathway (GO:0070098), eosinophil chemotaxis (GO:0048245)
24	Vcam1	1	0	0	0	1	cell chemotaxis (GO:0060326), positive regulation of T cell proliferation (GO:0042102)
25	B2m	1	0	0	0	1	positive regulation of T cell cytokine production (GO:0002726), positive regulation of T cell mediated cytotoxicity (GO:0001916), T cell differentiation in thymus (GO:0033077), immune response (GO:0006955), immune system process (GO:0002376)
26	Ccl5	1	0	0	0	1	positive regulation of macrophage chemotaxis (GO:0010759), positive regulation of mast cell chemotaxis (GO:0060754), positive regulation of T cell chemotaxis (GO:0010820), response to cytokine (GO:0034097), monocyte chemotaxis (GO:0002548), chemotaxis (GO:0006935), immune response (GO:0006955), positive regulation of T cell migration (GO:2000406), lymphocyte chemotaxis (GO:0048247), positive regu…
27	Tnfsf11	1	0	0	0	1	cytokine-mediated signaling pathway (GO:0019221), monocyte chemotaxis (GO:0002548), positive regulation of T cell activation (GO:0050870), immune response (GO:0006955)
28	Ccl22	1	0	0	0	1	monocyte chemotaxis (GO:0002548), chemotaxis (GO:0006935), immune response (GO:0006955), lymphocyte chemotaxis (GO:0048247), inflammatory response (GO:0006954), cell chemotaxis (GO:0060326), neutrophil chemotaxis (GO:0030593), chemokine-mediated signaling pathway (GO:0070098), eosinophil chemotaxis (GO:0048245)
29	Il1rn	1	0	0	0	1	cytokine-mediated signaling pathway (GO:0019221), immune response (GO:0006955), inflammatory response (GO:0006954), neutrophil chemotaxis (GO:0030593)
30	Il21	1	0	0	0	1	positive regulation of natural killer cell cytokine production (GO:0002729), positive regulation of cytokine production (GO:0001819), immune response (GO:0006955), B cell apoptotic process (GO:0001783), positive regulation of T cell proliferation (GO:0042102), positive regulation of B cell proliferation (GO:0030890), positive regulation of B cell differentiation (GO:0045579)
31	Ccl9	1	0	0	0	1	monocyte chemotaxis (GO:0002548), chemotaxis (GO:0006935), immune response (GO:0006955), lymphocyte chemotaxis (GO:0048247), inflammatory response (GO:0006954), neutrophil chemotaxis (GO:0030593), chemokine-mediated signaling pathway (GO:0070098), eosinophil chemotaxis (GO:0048245)
32	Tnfsf4	1	0	0	0	1	positive regulation of T cell cytokine production (GO:0002726), cytokine production (GO:0001816), positive regulation of activated T cell proliferation (GO:0042104), immune response (GO:0006955), positive regulation of T cell migration (GO:2000406), chemokine (C-C motif) ligand 11 production (GO:0071954), positive regulation of immune effector process (GO:0002699), regulation of adaptive immune r…
33	Pf4	1	0	0	0	1	cytokine-mediated signaling pathway (GO:0019221), chemotaxis (GO:0006935), positive regulation of macrophage differentiation (GO:0045651), killing by host of symbiont cells (GO:0051873), immune response (GO:0006955), inflammatory response (GO:0006954), antimicrobial humoral immune response mediated by antimicrobial peptide (GO:0061844), neutrophil chemotaxis (GO:0030593), leukocyte chemotaxis (GO…
34	Ccl21a	1	0	0	0	1	monocyte chemotaxis (GO:0002548), chemotaxis (GO:0006935), immune response (GO:0006955), positive regulation of T cell migration (GO:2000406), lymphocyte chemotaxis (GO:0048247), inflammatory response (GO:0006954), cell chemotaxis (GO:0060326), neutrophil chemotaxis (GO:0030593), induction of positive chemotaxis (GO:0050930), chemokine-mediated signaling pathway (GO:0070098)
35	Cxcl10	1	0	0	0	1	T cell chemotaxis (GO:0010818), regulation of T cell chemotaxis (GO:0010819), chemotaxis (GO:0006935), immune response (GO:0006955), positive regulation of T cell migration (GO:2000406), inflammatory response (GO:0006954), antimicrobial humoral immune response mediated by antimicrobial peptide (GO:0061844), neutrophil chemotaxis (GO:0030593), leukocyte chemotaxis (GO:0030595), chemokine-mediated …
36	Cxcl9	1	0	0	0	1	chemotaxis (GO:0006935), immune response (GO:0006955), inflammatory response (GO:0006954), antimicrobial humoral immune response mediated by antimicrobial peptide (GO:0061844), neutrophil chemotaxis (GO:0030593), leukocyte chemotaxis (GO:0030595), chemokine-mediated signaling pathway (GO:0070098)
37	Tnfsf14	1	0	0	0	1	positive regulation of T cell chemotaxis (GO:0010820), T cell costimulation (GO:0031295), immune response (GO:0006955)
38	Ccl8	1	0	0	0	1	monocyte chemotaxis (GO:0002548), chemotaxis (GO:0006935), immune response (GO:0006955), lymphocyte chemotaxis (GO:0048247), inflammatory response (GO:0006954), cell chemotaxis (GO:0060326), neutrophil chemotaxis (GO:0030593), chemokine-mediated signaling pathway (GO:0070098), eosinophil chemotaxis (GO:0048245)
39	Cxcl5	1	0	0	0	1	cytokine production (GO:0001816), chemotaxis (GO:0006935), immune response (GO:0006955), inflammatory response (GO:0006954), antimicrobial humoral immune response mediated by antimicrobial peptide (GO:0061844), neutrophil chemotaxis (GO:0030593), leukocyte chemotaxis (GO:0030595), regulation of chemokine production (GO:0032642), chemokine-mediated signaling pathway (GO:0070098)
40	Cd274	1	0	0	0	1	response to cytokine (GO:0034097), T cell costimulation (GO:0031295), positive regulation of activated CD8-positive ( alpha-beta T cell apoptotic process), immune response (GO:0006955), adaptive immune response (GO:0002250), immune system process (GO:0002376), positive regulation of T cell proliferation (GO:0042102)
41	Itgam	1	0	0	0	1	activated T cell proliferation (GO:0050798), leukocyte migration involved in inflammatory response (GO:0002523), neutrophil chemotaxis (GO:0030593)
42	Cd14	1	0	0	0	1	positive regulation of cytokine secretion (GO:0050715), inflammatory response (GO:0006954), immune system process (GO:0002376), innate immune response (GO:0045087)
43	Cxcl2	1	0	0	0	1	chemotaxis (GO:0006935), immune response (GO:0006955), inflammatory response (GO:0006954), antimicrobial humoral immune response mediated by antimicrobial peptide (GO:0061844), neutrophil chemotaxis (GO:0030593), leukocyte chemotaxis (GO:0030595), chemokine-mediated signaling pathway (GO:0070098)
44	Il12a	1	0	0	0	1	T-helper 1 cell cytokine production (GO:0035744), positive regulation of T cell mediated cytotoxicity (GO:0001916), immune response (GO:0006955), positive regulation of NK T cell activation (GO:0051135), positive regulation of dendritic cell chemotaxis (GO:2000510), positive regulation of T cell proliferation (GO:0042102), positive regulation of T cell differentiation (GO:0045582)
45	Timp1	1	0	0	0	1	response to cytokine (GO:0034097), connective tissue replacement involved in inflammatory response wound healing (GO:0002248)
46	Il1f6	1	0	0	0	1	cytokine-mediated signaling pathway (GO:0019221), positive regulation of cytokine production (GO:0001819), immune response (GO:0006955), inflammatory response (GO:0006954), immune system process (GO:0002376), neutrophil chemotaxis (GO:0030593), innate immune response (GO:0045087)
47	Cxcl1	1	0	0	0	1	chemotaxis (GO:0006935), immune response (GO:0006955), inflammatory response (GO:0006954), antimicrobial humoral immune response mediated by antimicrobial peptide (GO:0061844), neutrophil chemotaxis (GO:0030593), leukocyte chemotaxis (GO:0030595), chemokine-mediated signaling pathway (GO:0070098), acute inflammatory response (GO:0002526)
48	Ccl19	1	0	0	0	1	monocyte chemotaxis (GO:0002548), T cell costimulation (GO:0031295), immunological synapse formation (GO:0001771), positive regulation of chemotaxis (GO:0050921), lymphocyte chemotaxis (GO:0048247), dendritic cell chemotaxis (GO:0002407), inflammatory response (GO:0006954), neutrophil chemotaxis (GO:0030593), positive regulation of T cell proliferation (GO:0042102), myeloid dendritic cell chemota…
49	Ccl3	1	0	0	0	1	macrophage chemotaxis (GO:0048246), monocyte chemotaxis (GO:0002548), chemotaxis (GO:0006935), immune response (GO:0006955), lymphocyte chemotaxis (GO:0048247), inflammatory response (GO:0006954), positive regulation of inflammatory response (GO:0050729), neutrophil chemotaxis (GO:0030593), leukocyte chemotaxis (GO:0030595), chemokine-mediated signaling pathway (GO:0070098)
50	Ccl20	1	0	0	0	1	regulation of T cell cytokine production (GO:0002724), monocyte chemotaxis (GO:0002548), chemotaxis (GO:0006935), immune response (GO:0006955), positive regulation of T cell migration (GO:2000406), lymphocyte chemotaxis (GO:0048247), inflammatory response (GO:0006954), cell chemotaxis (GO:0060326), neutrophil chemotaxis (GO:0030593), chemokine-mediated signaling pathway (GO:0070098), T cell migra…
51	Iigp1	1	0	0	0	1	cytokine-mediated signaling pathway (GO:0019221), immune system process (GO:0002376), innate immune response (GO:0045087)
52	Ccl4	1	0	0	0	1	monocyte chemotaxis (GO:0002548), chemotaxis (GO:0006935), immune response (GO:0006955), lymphocyte chemotaxis (GO:0048247), inflammatory response (GO:0006954), neutrophil chemotaxis (GO:0030593), leukocyte chemotaxis (GO:0030595), positive regulation of natural killer cell chemotaxis (GO:2000503), chemokine-mediated signaling pathway (GO:0070098), eosinophil chemotaxis (GO:0048245)
53	Ccr3	1	0	0	0	1	mast cell chemotaxis (GO:0002551), chemotaxis (GO:0006935), immune response (GO:0006955), inflammatory response (GO:0006954), cell chemotaxis (GO:0060326), eosinophil chemotaxis (GO:0048245), angioblast cell migration (GO:0035476)
54	Ccl24	1	0	0	0	1	monocyte chemotaxis (GO:0002548), chemotaxis (GO:0006935), immune response (GO:0006955), lymphocyte chemotaxis (GO:0048247), inflammatory response (GO:0006954), cell chemotaxis (GO:0060326), positive regulation of inflammatory response (GO:0050729), neutrophil chemotaxis (GO:0030593), chemokine-mediated signaling pathway (GO:0070098), eosinophil chemotaxis (GO:0048245)
55	Spon2	1	0	0	0	1	positive regulation of macrophage cytokine production (GO:0060907), mast cell mediated immunity (GO:0002448), immune system process (GO:0002376), innate immune response (GO:0045087)
56	Adipoq	1	0	0	0	1	positive regulation of monocyte chemotactic protein-1 production (GO:0071639), brown fat cell differentiation (GO:0050873)
57	Kif4	1	0	0	0	0	mitotic cytokinesis (GO:0000281)
58	Il16	1	0	0	0	0	chemotaxis (GO:0006935), leukocyte chemotaxis (GO:0030595), induction of positive chemotaxis (GO:0050930)
59	Cep55	1	0	0	0	0	mitotic cytokinesis (GO:0000281)
60	Serpina3i	1	0	0	0	0	response to cytokine (GO:0034097)
61	Serpina3f	1	0	0	0	0	response to cytokine (GO:0034097)
62	Serpina3n	1	0	0	0	0	response to cytokine (GO:0034097)
63	Spp1	1	0	0	0	0	neutrophil chemotaxis (GO:0030593)
64	Kif20a	1	0	0	0	0	mitotic cytokinesis (GO:0000281), regulation of cytokinesis (GO:0032465)
65	Retnlg	1	0	0	0	0	myeloid dendritic cell chemotaxis (GO:0002408)
66	Saa3	1	0	0	0	0	positive chemotaxis (GO:0050918), cell chemotaxis (GO:0060326)
67	Grem2	1	0	0	0	0	cytokine-mediated signaling pathway (GO:0019221), regulation of cytokine activity (GO:0060300)
68	Mmp14	0	1	1	1	1	positive regulation of cell growth (GO:0030307), extracellular matrix organization (GO:0030198), proteolysis (GO:0006508), positive regulation of B cell differentiation (GO:0045579), positive regulation of macrophage migration (GO:1905523)
69	Mmp9	0	1	1	1	1	positive regulation of epidermal growth factor receptor signaling pathway (GO:0045742), extracellular matrix organization (GO:0030198), proteolysis (GO:0006508), transformation of host cell by virus (GO:0019087)
70	Mmp25	0	1	1	0	1	extracellular matrix organization (GO:0030198), proteolysis (GO:0006508), inflammatory response (GO:0006954)
71	Mmp2	0	1	1	0	1	extracellular matrix organization (GO:0030198), proteolysis (GO:0006508), positive regulation of innate immune response (GO:0045089)
72	Mmp3	0	1	1	0	0	extracellular matrix organization (GO:0030198), proteolysis (GO:0006508)
73	Mmp7	0	1	1	0	0	extracellular matrix organization (GO:0030198), proteolysis (GO:0006508)
74	Mmp19	0	1	1	0	0	extracellular matrix organization (GO:0030198), proteolysis (GO:0006508)
75	Mmp27	0	1	1	0	0	extracellular matrix organization (GO:0030198), proteolysis (GO:0006508)
76	Casp4	0	1	0	0	1	proteolysis (GO:0006508), inflammatory response (GO:0006954), immune system process (GO:0002376), innate immune response (GO:0045087)
77	Ctss	0	1	0	0	1	proteolysis (GO:0006508), proteolysis involved in cellular protein catabolic process (GO:0051603), positive regulation of inflammatory response (GO:0050729)
78	Wnt10b	0	1	0	0	1	regulation of proteasomal ubiquitin-dependent protein catabolic process (GO:0032434), regulation of fat cell differentiation (GO:0045598)
79	Masp1	0	1	0	0	1	proteolysis (GO:0006508), immune system process (GO:0002376), innate immune response (GO:0045087), complement activation ( lectin pathway)
80	Cfi	0	1	0	0	1	proteolysis (GO:0006508), immune system process (GO:0002376), innate immune response (GO:0045087), complement activation ( classical pathway)
81	Clu	0	1	0	0	1	positive regulation of proteasomal ubiquitin-dependent protein catabolic process (GO:0032436), immune complex clearance (GO:0002434)
82	Cfd	0	1	0	0	1	proteolysis (GO:0006508), immune system process (GO:0002376), complement activation ( alternative pathway), innate immune response (GO:0045087)
83	Hp	0	1	0	0	1	proteolysis (GO:0006508), immune system process (GO:0002376), acute inflammatory response (GO:0002526)
84	Adam19	0	1	0	0	0	membrane protein ectodomain proteolysis (GO:0006509), proteolysis (GO:0006508)
85	Ctsk	0	1	0	0	0	proteolysis (GO:0006508), proteolysis involved in cellular protein catabolic process (GO:0051603)
86	Adamts2	0	1	0	0	0	proteolysis (GO:0006508)
87	Cpxm1	0	1	0	0	0	proteolysis (GO:0006508)
88	Cpz	0	1	0	0	0	proteolysis (GO:0006508)
89	Adam23	0	1	0	0	0	proteolysis (GO:0006508)
90	Ctsw	0	1	0	0	0	proteolysis (GO:0006508), proteolysis involved in cellular protein catabolic process (GO:0051603)
91	Adamdec1	0	1	0	0	0	proteolysis (GO:0006508)
92	Prtn3	0	1	0	0	0	membrane protein ectodomain proteolysis (GO:0006509), proteolysis (GO:0006508)
93	Adamts4	0	1	0	0	0	proteolysis (GO:0006508)
94	Prss30	0	1	0	0	0	proteolysis (GO:0006508)
95	Tmprss6	0	1	0	0	0	membrane protein proteolysis (GO:0033619), self proteolysis (GO:0097264), proteolysis (GO:0006508)
96	Pcsk2	0	1	0	0	0	proteolysis (GO:0006508)
97	Cpa3	0	1	0	0	0	proteolysis (GO:0006508)
98	F9	0	1	0	0	0	proteolysis (GO:0006508)
99	Klk1b16	0	1	0	0	0	proteolysis (GO:0006508)
100	Col1a2	0	0	1	1	0	transforming growth factor beta receptor signaling pathway (GO:0007179), extracellular matrix assembly (GO:0085029), extracellular matrix organization (GO:0030198)
101	Fbn2	0	0	1	1	0	sequestering of TGFbeta in extracellular matrix (GO:0035583)
102	Tgfbi	0	0	1	0	0	extracellular matrix organization (GO:0030198)
103	Scara3	0	0	1	0	0	extracellular matrix organization (GO:0030198)
104	Ccdc80	0	0	1	0	0	extracellular matrix organization (GO:0030198)
105	Col1a1	0	0	1	0	0	extracellular matrix organization (GO:0030198)
106	Col9a3	0	0	1	0	0	extracellular matrix organization (GO:0030198)
107	Col8a2	0	0	1	0	0	extracellular matrix organization (GO:0030198)
108	Tnr	0	0	1	0	0	extracellular matrix organization (GO:0030198)
109	Col17a1	0	0	1	0	0	extracellular matrix organization (GO:0030198)
110	Fasl	0	0	0	1	1	positive regulation of epidermal growth factor receptor signaling pathway (GO:0045742), immune response (GO:0006955), inflammatory cell apoptotic process (GO:0006925), T cell apoptotic process (GO:0070231)
111	Runx1	0	0	0	1	1	cellular response to transforming growth factor beta stimulus (GO:0071560), positive regulation of CD8-positive ( alpha-beta T cell differentiation), regulation of T cell anergy (GO:0002667)
112	Pglyrp1	0	0	0	1	1	growth of symbiont in host (GO:0044117), antimicrobial humoral immune response mediated by antimicrobial peptide (GO:0061844), immune system process (GO:0002376), innate immune response (GO:0045087)
113	C3	0	0	0	1	1	positive regulation of vascular endothelial growth factor production (GO:0010575), positive regulation of developmental growth (GO:0048639), complement-dependent cytotoxicity (GO:0097278), complement-mediated synapse pruning (GO:0150062), inflammatory response (GO:0006954), complement activation (GO:0006956), immune system process (GO:0002376), complement activation ( alternative pathway), innate…
114	Pglyrp2	0	0	0	1	1	growth of symbiont in host (GO:0044117), immune system process (GO:0002376), regulation of inflammatory response (GO:0050727)
115	Osm	0	0	0	1	1	regulation of growth (GO:0040008), immune response (GO:0006955), positive regulation of inflammatory response (GO:0050729)
116	Igfbp2	0	0	0	1	1	regulation of insulin-like growth factor receptor signaling pathway (GO:0043567), regulation of growth (GO:0040008), positive regulation of activated T cell proliferation (GO:0042104)
117	H2-Q2	0	0	0	1	1	multicellular organism growth (GO:0035264), positive regulation of T cell mediated cytotoxicity (GO:0001916), immune response (GO:0006955)
118	Hpse	0	0	0	1	0	positive regulation of vascular endothelial growth factor production (GO:0010575)
119	Lum	0	0	0	1	0	positive regulation of transforming growth factor beta1 production (GO:0032914)
120	Col6a1	0	0	0	1	0	growth plate cartilage chondrocyte morphogenesis (GO:0003429)
121	Col6a2	0	0	0	1	0	growth plate cartilage chondrocyte morphogenesis (GO:0003429)
122	Il9r	0	0	0	1	0	positive regulation of cell growth (GO:0030307)
123	Cfp	0	0	0	0	1	immune system process (GO:0002376), complement activation ( alternative pathway), innate immune response (GO:0045087)
124	Ly86	0	0	0	0	1	immune response (GO:0006955), inflammatory response (GO:0006954), immune system process (GO:0002376), innate immune response (GO:0045087)
125	Msr1	0	0	0	0	1	positive regulation of macrophage derived foam cell differentiation (GO:0010744)
126	C1qb	0	0	0	0	1	immune system process (GO:0002376), innate immune response (GO:0045087), complement activation ( classical pathway)
127	C1qa	0	0	0	0	1	complement-mediated synapse pruning (GO:0150062), immune system process (GO:0002376), innate immune response (GO:0045087), complement activation ( classical pathway)
128	Tnfsf8	0	0	0	0	1	immune response (GO:0006955), CD8-positive ( alpha-beta T cell differentiation)
129	Cd86	0	0	0	0	1	positive regulation of activated T cell proliferation (GO:0042104), T cell costimulation (GO:0031295), immune response (GO:0006955), adaptive immune response (GO:0002250), immune system process (GO:0002376), positive regulation of T cell proliferation (GO:0042102), B cell activation (GO:0042113)
130	C1qc	0	0	0	0	1	immune system process (GO:0002376), innate immune response (GO:0045087), complement activation ( classical pathway)
131	H2-D1	0	0	0	0	1	positive regulation of T cell mediated cytotoxicity (GO:0001916), immune response (GO:0006955), immune system process (GO:0002376)
132	H2-Q4	0	0	0	0	1	positive regulation of T cell mediated cytotoxicity (GO:0001916), immune response (GO:0006955)
133	Fgl2	0	0	0	0	1	T cell activation via T cell receptor contact with antigen bound to MHC molecule on antigen presenting cell (GO:0002291), immunoglobulin production involved in immunoglobulin mediated immune response (GO:0002381)
134	Spn	0	0	0	0	1	T cell costimulation (GO:0031295), positive regulation of T cell migration (GO:2000406), regulation of T cell activation (GO:0050863), regulation of T cell migration (GO:2000404), regulation of immune response (GO:0050776), positive regulation of T cell proliferation (GO:0042102), T cell receptor signaling pathway (GO:0050852)
135	Smpdl3b	0	0	0	0	1	inflammatory response (GO:0006954), immune system process (GO:0002376), innate immune response (GO:0045087)
136	H2-K1	0	0	0	0	1	positive regulation of T cell mediated cytotoxicity (GO:0001916), immune response (GO:0006955), immune system process (GO:0002376)
137	H2-Q7	0	0	0	0	1	positive regulation of T cell mediated cytotoxicity (GO:0001916), immune response (GO:0006955), immune system process (GO:0002376)
138	C4b	0	0	0	0	1	complement activation (GO:0006956), immunoglobulin mediated immune response (GO:0016064)
139	C6	0	0	0	0	1	positive regulation of complement activation (GO:0045917)
140	Lag3	0	0	0	0	1	adaptive immune response (GO:0002250), regulation of immune response (GO:0050776), immune system process (GO:0002376)
141	Sema4f	0	0	0	0	1	neural crest cell migration (GO:0001755)
142	H60c	0	0	0	0	1	immune response (GO:0006955), T cell mediated cytotoxicity (GO:0001913), immune system process (GO:0002376)
143	H2-T3	0	0	0	0	1	positive regulation of T cell mediated cytotoxicity (GO:0001916), immune response (GO:0006955)
144	Itga4	0	0	0	0	1	positive regulation of T cell migration (GO:2000406), substrate adhesion-dependent cell spreading (GO:0034446), T cell migration (GO:0072678)
145	Dnase1l3	0	0	0	0	1	regulation of acute inflammatory response (GO:0002673), neutrophil activation involved in immune response (GO:0002283)
146	Cd180	0	0	0	0	1	B cell proliferation involved in immune response (GO:0002322), inflammatory response (GO:0006954), immune system process (GO:0002376), innate immune response (GO:0045087)
147	H2-M2	0	0	0	0	1	positive regulation of T cell mediated cytotoxicity (GO:0001916), immune response (GO:0006955)
148	Ltb	0	0	0	0	1	immune response (GO:0006955)
149	Wnt10a	0	0	0	0	1	neural crest cell differentiation (GO:0014033)
150	Clcf1	0	0	0	0	1	B cell differentiation (GO:0030183), positive regulation of B cell proliferation (GO:0030890), positive regulation of immunoglobulin production (GO:0002639), regulation of inflammatory response (GO:0050727), positive regulation of type 2 immune response (GO:0002830)
151	Ebi3	0	0	0	0	1	T cell proliferation (GO:0042098)
152	Il27	0	0	0	0	1	regulation of T cell proliferation (GO:0042129), inflammatory response (GO:0006954), immune system process (GO:0002376), innate immune response (GO:0045087)
153	Rnase6	0	0	0	0	1	antimicrobial humoral immune response mediated by antimicrobial peptide (GO:0061844), innate immune response (GO:0045087)
154	Lcn2	0	0	0	0	1	immune system process (GO:0002376), innate immune response (GO:0045087)
155	Cd2	0	0	0	0	1	T cell activation (GO:0042110)
156	Slpi	0	0	0	0	1	immune response (GO:0006955), immune system process (GO:0002376), innate immune response (GO:0045087)
157	Cd40lg	0	0	0	0	1	immunoglobulin secretion (GO:0048305), immune response (GO:0006955), B cell differentiation (GO:0030183), inflammatory response (GO:0006954), positive regulation of immune response to tumor cell (GO:0002839), positive regulation of T cell proliferation (GO:0042102), regulation of immunoglobulin secretion (GO:0051023), positive regulation of B cell proliferation (GO:0030890), B cell proliferation …
158	Pla2g2d	0	0	0	0	1	CD4-positive ( CD25-positive)
159	Serpinb9b	0	0	0	0	1	T cell mediated cytotoxicity (GO:0001913)
160	H2-Q10	0	0	0	0	1	positive regulation of T cell mediated cytotoxicity (GO:0001916), immune response (GO:0006955), immune system process (GO:0002376)
161	Siglec1	0	0	0	0	1	positive regulation of T cell apoptotic process (GO:0070234)
162	Vpreb3	0	0	0	0	1	immunoglobulin production (GO:0002377), immune response (GO:0006955)
163	H2-Q6	0	0	0	0	1	positive regulation of T cell mediated cytotoxicity (GO:0001916), immune response (GO:0006955)
164	Dkkl1	0	0	0	0	1	positive regulation of fat cell differentiation (GO:0045600)
165	Olr1	0	0	0	0	1	inflammatory response (GO:0006954), immune system process (GO:0002376)
166	Prf1	0	0	0	0	1	immunological synapse formation (GO:0001771), T cell mediated cytotoxicity (GO:0001913), immune response to tumor cell (GO:0002418)
167	Lif	0	0	0	0	1	positive regulation of macrophage differentiation (GO:0045651), immune response (GO:0006955), trophoblast giant cell differentiation (GO:0060707)
168	Reg3g	0	0	0	0	1	inflammatory response (GO:0006954), antimicrobial humoral immune response mediated by antimicrobial peptide (GO:0061844)
169	Irgm2	0	0	0	0	1	innate immune response (GO:0045087)
170	Camp	0	0	0	0	1	killing by host of symbiont cells (GO:0051873), antimicrobial humoral immune response mediated by antimicrobial peptide (GO:0061844), innate immune response in mucosa (GO:0002227), innate immune response (GO:0045087)
171	6030468B19Rik	0	0	0	0	1	mature B cell differentiation involved in immune response (GO:0002313), adaptive immune response (GO:0002250), immune system process (GO:0002376), positive regulation of immunoglobulin production in mucosal tissue (GO:2000558)
172	Gdf3	0	0	0	0	1	positive regulation of fat cell differentiation (GO:0045600)
173	Retn	0	0	0	0	1	fat cell differentiation (GO:0045444)
174	Fgb	0	0	0	0	1	adaptive immune response (GO:0002250), immune system process (GO:0002376), innate immune response (GO:0045087)
175	Hist1h2bk	0	0	0	0	1	antimicrobial humoral immune response mediated by antimicrobial peptide (GO:0061844), innate immune response in mucosa (GO:0002227)
176	Glipr2	0	0	0	0	0	ND
177	Lyz2	0	0	0	0	0	ND
178	Oosp1	0	0	0	0	0	ND
179	Apobr	0	0	0	0	0	ND
180	Tnfrsf9	0	0	0	0	0	ND
181	Glipr1	0	0	0	0	0	ND
182	Podnl1	0	0	0	0	0	ND
183	Ltbp2	0	0	0	0	0	ND
184	Tpx2	0	0	0	0	0	ND
185	Ramp1	0	0	0	0	0	ND
186	Il1r2	0	0	0	0	0	ND
187	Grem1	0	0	0	0	0	ND
188	Cdca8	0	0	0	0	0	ND
189	C1qtnf5	0	0	0	0	0	ND
190	Mgp	0	0	0	0	0	ND
191	Scube1	0	0	0	0	0	ND
192	Gbp8	0	0	0	0	0	ND
193	F13a1	0	0	0	0	0	ND
194	Oit1	0	0	0	0	0	ND
195	Penk	0	0	0	0	0	ND
196	Isg15	0	0	0	0	0	ND
197	Adamts17	0	0	0	0	0	ND
198	Dsc3	0	0	0	0	0	ND
199	Dpt	0	0	0	0	0	ND
200	Clec2g	0	0	0	0	0	ND
201	Mfap5	0	0	0	0	0	ND
202	Cst7	0	0	0	0	0	ND
203	Mfap4	0	0	0	0	0	ND
204	Gbp7	0	0	0	0	0	ND
205	C1qtnf6	0	0	0	0	0	ND
206	Gbp2	0	0	0	0	0	ND
207	Csn3	0	0	0	0	0	ND
208	Ceacam16	0	0	0	0	0	ND
209	Igsf10	0	0	0	0	0	ND
210	Sct	0	0	0	0	0	ND
211	Pdgfrl	0	0	0	0	0	ND
212	Lyz1	0	0	0	0	0	ND
213	S100a3	0	0	0	0	0	ND
214	Gm1673	0	0	0	0	0	ND
215	Btbd17	0	0	0	0	0	ND
216	Lrrn2	0	0	0	0	0	ND
217	Serpina10	0	0	0	0	0	ND
218	Vwde	0	0	0	0	0	ND
219	Muc13	0	0	0	0	0	ND
220	Gbp6	0	0	0	0	0	ND
221	Slurp1	0	0	0	0	0	ND
222	Muc4	0	0	0	0	0	ND
223	Spaca7	0	0	0	0	0	ND
224	Serpinb1c	0	0	0	0	0	ND
225	Cilp2	0	0	0	0	0	ND
226	Gbp10	0	0	0	0	0	ND
227	Glycam1	0	0	0	0	0	ND
228	Calcb	0	0	0	0	0	ND
229	Fndc7	0	0	0	0	0	ND
230	Vgf	0	0	0	0	0	ND
231	Crlf1	0	0	0	0	0	ND
232	Vnn3	0	0	0	0	0	ND
233	Apoc2	0	0	0	0	0	ND
234	Serpinb6c	0	0	0	0	0	ND
235	Nrn1	0	0	0	0	0	ND
236	Pthlh	0	0	0	0	0	ND
237	Retnla	0	0	0	0	0	ND
238	Hapln4	0	0	0	0	0	ND
239	Lgi2	0	0	0	0	0	ND
240	Grin2b	0	0	0	0	0	ND
241	Itih4	0	0	0	0	0	ND

## Sheet: 11b
A gene list used in fig. S5A.
Genes were sorted as shown in the figure.
Order in the figure	Symbol	Cytokine + chemokine	Protease	ECM	GF	Other immune-related	GOBP terms assigned to functional classification in the figure
1	Ltf	1	1	0	0	1	proteolysis (GO:0006508), regulation of cytokine production (GO:0001817), antimicrobial humoral immune response mediated by antimicrobial peptide (GO:0061844), immune system process (GO:0002376), innate immune response in mucosa (GO:0002227)
2	Cxcl13	1	0	0	1	1	endothelial cell chemotaxis to fibroblast growth factor (GO:0035768), positive regulation of T cell chemotaxis (GO:0010820), B cell chemotaxis across high endothelial venule (GO:0035769), B cell chemotaxis (GO:0035754), chemotaxis (GO:0006935), immune response (GO:0006955), inflammatory response (GO:0006954), antimicrobial humoral immune response mediated by antimicrobial peptide (GO:0061844), ne…
3	Tnfsf11	1	0	0	0	1	cytokine-mediated signaling pathway (GO:0019221), monocyte chemotaxis (GO:0002548), positive regulation of T cell activation (GO:0050870), immune response (GO:0006955)
4	S100a9	1	0	0	0	1	chemotaxis (GO:0006935), leukocyte migration involved in inflammatory response (GO:0002523), inflammatory response (GO:0006954), antimicrobial humoral immune response mediated by antimicrobial peptide (GO:0061844), positive regulation of inflammatory response (GO:0050729), immune system process (GO:0002376), neutrophil chemotaxis (GO:0030593), leukocyte chemotaxis (GO:0030595), innate immune resp…
5	S100a8	1	0	0	0	1	chemotaxis (GO:0006935), leukocyte migration involved in inflammatory response (GO:0002523), inflammatory response (GO:0006954), positive regulation of inflammatory response (GO:0050729), immune system process (GO:0002376), neutrophil chemotaxis (GO:0030593), innate immune response (GO:0045087), regulation of inflammatory response (GO:0050727)
6	Cxcl10	1	0	0	0	1	T cell chemotaxis (GO:0010818), regulation of T cell chemotaxis (GO:0010819), chemotaxis (GO:0006935), immune response (GO:0006955), positive regulation of T cell migration (GO:2000406), inflammatory response (GO:0006954), antimicrobial humoral immune response mediated by antimicrobial peptide (GO:0061844), neutrophil chemotaxis (GO:0030593), leukocyte chemotaxis (GO:0030595), chemokine-mediated …
7	Ccl17	1	0	0	0	1	monocyte chemotaxis (GO:0002548), chemotaxis (GO:0006935), lymphocyte chemotaxis (GO:0048247), inflammatory response (GO:0006954), neutrophil chemotaxis (GO:0030593), chemokine-mediated signaling pathway (GO:0070098)
8	Il1rn	1	0	0	0	1	cytokine-mediated signaling pathway (GO:0019221), immune response (GO:0006955), inflammatory response (GO:0006954), neutrophil chemotaxis (GO:0030593)
9	Ccl5	1	0	0	0	1	positive regulation of macrophage chemotaxis (GO:0010759), positive regulation of mast cell chemotaxis (GO:0060754), positive regulation of T cell chemotaxis (GO:0010820), response to cytokine (GO:0034097), monocyte chemotaxis (GO:0002548), chemotaxis (GO:0006935), immune response (GO:0006955), positive regulation of T cell migration (GO:2000406), lymphocyte chemotaxis (GO:0048247), positive regu…
10	Ccl4	1	0	0	0	1	monocyte chemotaxis (GO:0002548), chemotaxis (GO:0006935), immune response (GO:0006955), lymphocyte chemotaxis (GO:0048247), inflammatory response (GO:0006954), neutrophil chemotaxis (GO:0030593), leukocyte chemotaxis (GO:0030595), positive regulation of natural killer cell chemotaxis (GO:2000503), chemokine-mediated signaling pathway (GO:0070098), eosinophil chemotaxis (GO:0048245)
11	Ccl22	1	0	0	0	1	monocyte chemotaxis (GO:0002548), chemotaxis (GO:0006935), immune response (GO:0006955), lymphocyte chemotaxis (GO:0048247), inflammatory response (GO:0006954), cell chemotaxis (GO:0060326), neutrophil chemotaxis (GO:0030593), chemokine-mediated signaling pathway (GO:0070098), eosinophil chemotaxis (GO:0048245)
12	Adipoq	1	0	0	0	1	positive regulation of monocyte chemotactic protein-1 production (GO:0071639), brown fat cell differentiation (GO:0050873)
13	Saa3	1	0	0	0	0	positive chemotaxis (GO:0050918), cell chemotaxis (GO:0060326)
14	Serpina3f	1	0	0	0	0	response to cytokine (GO:0034097)
15	C1qtnf3	1	0	0	0	0	positive regulation of cytokine secretion (GO:0050715)
16	S100b	1	0	0	0	0	regulation of cytokine biosynthetic process (GO:0042035)
17	Mmp25	0	1	1	0	1	extracellular matrix organization (GO:0030198), proteolysis (GO:0006508), inflammatory response (GO:0006954)
18	Mmp8	0	1	1	0	1	extracellular matrix organization (GO:0030198), proteolysis (GO:0006508), positive regulation of neuroinflammatory response (GO:0150078)
19	Plg	0	1	1	0	1	extracellular matrix disassembly (GO:0022617), proteolysis (GO:0006508), proteolysis involved in cellular protein catabolic process (GO:0051603), trophoblast giant cell differentiation (GO:0060707)
20	Cfb	0	1	0	0	1	proteolysis (GO:0006508), complement activation (GO:0006956), immune system process (GO:0002376), complement activation ( alternative pathway), innate immune response (GO:0045087)
21	Hp	0	1	0	0	1	proteolysis (GO:0006508), immune system process (GO:0002376), acute inflammatory response (GO:0002526)
22	Cfd	0	1	0	0	1	proteolysis (GO:0006508), immune system process (GO:0002376), complement activation ( alternative pathway), innate immune response (GO:0045087)
23	F10	0	1	0	0	0	proteolysis (GO:0006508)
24	Napsa	0	1	0	0	0	membrane protein proteolysis (GO:0033619), proteolysis (GO:0006508)
25	Ctsw	0	1	0	0	0	proteolysis (GO:0006508), proteolysis involved in cellular protein catabolic process (GO:0051603)
26	Tpsab1	0	1	0	0	0	proteolysis (GO:0006508)
27	Cpn1	0	1	0	0	0	proteolysis (GO:0006508)
28	Col6a4	0	0	1	0	0	extracellular matrix organization (GO:0030198)
29	Pigr	0	0	0	1	1	epidermal growth factor receptor signaling pathway (GO:0007173), immunoglobulin transcytosis in epithelial cells mediated by polymeric immunoglobulin receptor (GO:0002415)
30	Pglyrp1	0	0	0	1	1	growth of symbiont in host (GO:0044117), antimicrobial humoral immune response mediated by antimicrobial peptide (GO:0061844), immune system process (GO:0002376), innate immune response (GO:0045087)
31	Igfbp2	0	0	0	1	1	regulation of insulin-like growth factor receptor signaling pathway (GO:0043567), regulation of growth (GO:0040008), positive regulation of activated T cell proliferation (GO:0042104)
32	Osm	0	0	0	1	1	regulation of growth (GO:0040008), immune response (GO:0006955), positive regulation of inflammatory response (GO:0050729)
33	Pglyrp2	0	0	0	1	1	growth of symbiont in host (GO:0044117), immune system process (GO:0002376), regulation of inflammatory response (GO:0050727)
34	Fgf23	0	0	0	1	0	positive regulation of MAPKKK cascade by fibroblast growth factor receptor signaling pathway (GO:0090080), fibroblast growth factor receptor signaling pathway (GO:0008543)
35	Cd180	0	0	0	0	1	B cell proliferation involved in immune response (GO:0002322), inflammatory response (GO:0006954), immune system process (GO:0002376), innate immune response (GO:0045087)
36	C6	0	0	0	0	1	positive regulation of complement activation (GO:0045917)
37	Rnase6	0	0	0	0	1	antimicrobial humoral immune response mediated by antimicrobial peptide (GO:0061844), innate immune response (GO:0045087)
38	Itga4	0	0	0	0	1	positive regulation of T cell migration (GO:2000406), substrate adhesion-dependent cell spreading (GO:0034446), T cell migration (GO:0072678)
39	Spn	0	0	0	0	1	T cell costimulation (GO:0031295), positive regulation of T cell migration (GO:2000406), regulation of T cell activation (GO:0050863), regulation of T cell migration (GO:2000404), regulation of immune response (GO:0050776), positive regulation of T cell proliferation (GO:0042102), T cell receptor signaling pathway (GO:0050852)
40	Olfm4	0	0	0	0	1	positive regulation of substrate adhesion-dependent cell spreading (GO:1900026)
41	Ltb	0	0	0	0	1	immune response (GO:0006955)
42	Dkkl1	0	0	0	0	1	positive regulation of fat cell differentiation (GO:0045600)
43	Olr1	0	0	0	0	1	inflammatory response (GO:0006954), immune system process (GO:0002376)
44	H2-M2	0	0	0	0	1	positive regulation of T cell mediated cytotoxicity (GO:0001916), immune response (GO:0006955)
45	Sectm1a	0	0	0	0	1	immune response (GO:0006955)
46	Retn	0	0	0	0	1	fat cell differentiation (GO:0045444)
47	Apoa1	0	0	0	0	1	positive regulation of substrate adhesion-dependent cell spreading (GO:1900026)
48	Slpi	0	0	0	0	1	immune response (GO:0006955), immune system process (GO:0002376), innate immune response (GO:0045087)
49	Apob	0	0	0	0	1	positive regulation of macrophage derived foam cell differentiation (GO:0010744)
50	Arg1	0	0	0	0	1	adaptive immune response (GO:0002250), immune system process (GO:0002376), innate immune response (GO:0045087)
51	Cd2	0	0	0	0	1	T cell activation (GO:0042110)
52	Lipg	0	0	0	0	0	ND
53	Fjx1	0	0	0	0	0	ND
54	Itga2b	0	0	0	0	0	ND
55	Col6a5	0	0	0	0	0	ND
56	Npy	0	0	0	0	0	ND
57	Apoc1	0	0	0	0	0	ND
58	Pzp	0	0	0	0	0	ND
59	Hsd17b13	0	0	0	0	0	ND
60	Apoh	0	0	0	0	0	ND
61	Cyp4a12b	0	0	0	0	0	ND
62	Lcn8	0	0	0	0	0	ND
63	Nptx2	0	0	0	0	0	ND
64	Liph	0	0	0	0	0	ND
65	Ccdc40	0	0	0	0	0	ND
66	Scgb3a1	0	0	0	0	0	ND
67	Wfdc2	0	0	0	0	0	ND
68	Emilin3	0	0	0	0	0	ND
69	Lama1	0	0	0	0	0	ND

## Sheet: 11C
A gene list used in Fig. 4D.
Genes were sorted as shown in the figure.
Order in the figure	Symbol	Cytokine + chemokine	Protease	ECM	GF	Other immune-related	# datasets showing misexpression	GOBP terms assigned to functional classification in the figure
1	Tnf	1	1	1	0	1	3	extracellular matrix organization (GO:0030198), positive regulation of membrane protein ectodomain proteolysis (GO:0051044), positive regulation of cytokine secretion (GO:0050715), positive regulation of cytokine production (GO:0001819), positive regulation of chemokine biosynthetic process (GO:0045080), chronic inflammatory response to antigenic stimulus (GO:0002439), immune response (GO:0006955…
2	Ltf	1	1	0	0	1	3	proteolysis (GO:0006508), regulation of cytokine production (GO:0001817), antimicrobial humoral immune response mediated by antimicrobial peptide (GO:0061844), immune system process (GO:0002376), innate immune response in mucosa (GO:0002227)
3	Trem2	1	1	0	0	1	3	regulation of macrophage inflammatory protein 1 alpha production (GO:0071640), positive regulation of proteasomal protein catabolic process (GO:1901800), regulation of innate immune response (GO:0045088), positive regulation of chemotaxis (GO:0050921), neuroinflammatory response (GO:0150076), complement-mediated synapse pruning (GO:0150062), microglial cell activation involved in immune response …
4	Lgals3	1	0	1	0	1	3	extracellular matrix organization (GO:0030198), macrophage chemotaxis (GO:0048246), monocyte chemotaxis (GO:0002548), regulation of T cell proliferation (GO:0042129), positive chemotaxis (GO:0050918), immune system process (GO:0002376), neutrophil chemotaxis (GO:0030593), regulation of T cell apoptotic process (GO:0070232), eosinophil chemotaxis (GO:0048245), innate immune response (GO:0045087)
5	Il10	1	0	0	1	1	4	cellular response to hepatocyte growth factor stimulus (GO:0035729), positive regulation of cytokine secretion (GO:0050715), immune response (GO:0006955), inflammatory response (GO:0006954), positive regulation of macrophage activation (GO:0043032), positive regulation of B cell apoptotic process (GO:0002904)
6	Edn1	1	0	0	1	1	3	positive regulation of cell growth involved in cardiac muscle cell development (GO:0061051), neural crest cell development (GO:0014032), positive regulation of neutrophil chemotaxis (GO:0090023)
7	Lepr	1	0	0	1	1	3	bone growth (GO:0098868), cytokine-mediated signaling pathway (GO:0019221), T cell differentiation (GO:0030217)
8	Cd14	1	0	0	0	1	4	positive regulation of cytokine secretion (GO:0050715), inflammatory response (GO:0006954), immune system process (GO:0002376), innate immune response (GO:0045087)
9	Il17c	1	0	0	0	1	4	positive regulation of cytokine production involved in inflammatory response (GO:1900017), inflammatory response (GO:0006954)
10	Itgam	1	0	0	0	1	4	activated T cell proliferation (GO:0050798), leukocyte migration involved in inflammatory response (GO:0002523), neutrophil chemotaxis (GO:0030593)
11	Nlrp3	1	0	0	0	1	4	cytokine secretion involved in immune response (GO:0002374), positive regulation of T-helper 2 cell cytokine production (GO:2000553), inflammatory response (GO:0006954), NLRP3 inflammasome complex assembly (GO:0044546), immune system process (GO:0002376), innate immune response (GO:0045087), regulation of inflammatory response (GO:0050727), positive regulation of type 2 immune response (GO:000283…
12	Ccl17	1	0	0	0	1	3	monocyte chemotaxis (GO:0002548), chemotaxis (GO:0006935), lymphocyte chemotaxis (GO:0048247), inflammatory response (GO:0006954), neutrophil chemotaxis (GO:0030593), chemokine-mediated signaling pathway (GO:0070098)
13	Ccl3	1	0	0	0	1	3	macrophage chemotaxis (GO:0048246), monocyte chemotaxis (GO:0002548), chemotaxis (GO:0006935), immune response (GO:0006955), lymphocyte chemotaxis (GO:0048247), inflammatory response (GO:0006954), positive regulation of inflammatory response (GO:0050729), neutrophil chemotaxis (GO:0030593), leukocyte chemotaxis (GO:0030595), chemokine-mediated signaling pathway (GO:0070098)
14	Ccl9	1	0	0	0	1	3	monocyte chemotaxis (GO:0002548), chemotaxis (GO:0006935), immune response (GO:0006955), lymphocyte chemotaxis (GO:0048247), inflammatory response (GO:0006954), neutrophil chemotaxis (GO:0030593), chemokine-mediated signaling pathway (GO:0070098), eosinophil chemotaxis (GO:0048245)
15	Cxcl2	1	0	0	0	1	3	chemotaxis (GO:0006935), immune response (GO:0006955), inflammatory response (GO:0006954), antimicrobial humoral immune response mediated by antimicrobial peptide (GO:0061844), neutrophil chemotaxis (GO:0030593), leukocyte chemotaxis (GO:0030595), chemokine-mediated signaling pathway (GO:0070098)
16	Dbh	1	0	0	0	1	3	cytokine production (GO:0001816), leukocyte mediated immunity (GO:0002443)
17	Hrg	1	0	0	0	1	3	chemotaxis (GO:0006935), antimicrobial humoral immune response mediated by antimicrobial peptide (GO:0061844), positive regulation of immune response to tumor cell (GO:0002839)
18	Il1rn	1	0	0	0	1	3	cytokine-mediated signaling pathway (GO:0019221), immune response (GO:0006955), inflammatory response (GO:0006954), neutrophil chemotaxis (GO:0030593)
19	Pf4	1	0	0	0	1	3	cytokine-mediated signaling pathway (GO:0019221), chemotaxis (GO:0006935), positive regulation of macrophage differentiation (GO:0045651), killing by host of symbiont cells (GO:0051873), immune response (GO:0006955), inflammatory response (GO:0006954), antimicrobial humoral immune response mediated by antimicrobial peptide (GO:0061844), neutrophil chemotaxis (GO:0030593), leukocyte chemotaxis (GO…
20	Pla2g7	1	0	0	0	1	3	inflammatory response (GO:0006954), positive regulation of monocyte chemotaxis (GO:0090026)
21	Tnfsf4	1	0	0	0	1	3	positive regulation of T cell cytokine production (GO:0002726), cytokine production (GO:0001816), positive regulation of activated T cell proliferation (GO:0042104), immune response (GO:0006955), positive regulation of T cell migration (GO:2000406), chemokine (C-C motif) ligand 11 production (GO:0071954), positive regulation of immune effector process (GO:0002699), regulation of adaptive immune r…
22	2610528A11Rik	1	0	0	0	0	3	chemotaxis (GO:0006935), lymphocyte chemotaxis (GO:0048247)
23	Saa3	1	0	0	0	0	3	positive chemotaxis (GO:0050918), cell chemotaxis (GO:0060326)
24	Mmp8	0	1	1	0	1	3	extracellular matrix organization (GO:0030198), proteolysis (GO:0006508), positive regulation of neuroinflammatory response (GO:0150078)
25	Cd46	0	1	0	1	1	3	positive regulation of transforming growth factor beta production (GO:0071636), T cell mediated immunity (GO:0002456), proteolysis (GO:0006508), positive regulation of memory T cell differentiation (GO:0043382), positive regulation of T cell proliferation (GO:0042102), positive regulation of regulatory T cell differentiation (GO:0045591)
26	Ctsc	0	1	0	0	1	4	positive regulation of proteolysis involved in cellular protein catabolic process (GO:1903052), proteolysis (GO:0006508), proteolysis involved in cellular protein catabolic process (GO:0051603), T cell mediated cytotoxicity (GO:0001913)
27	Apoe	0	1	0	0	1	3	positive regulation of membrane protein ectodomain proteolysis (GO:0051044), regulation of proteasomal protein catabolic process (GO:0061136), regulation of innate immune response (GO:0045088)
28	Endou	0	1	0	0	1	3	proteolysis (GO:0006508), immune response (GO:0006955)
29	Masp1	0	1	0	0	1	3	proteolysis (GO:0006508), immune system process (GO:0002376), innate immune response (GO:0045087), complement activation ( lectin pathway)
30	Srgn	0	1	0	0	1	3	maintenance of protease location in mast cell secretory granule (GO:0033373), maintenance of granzyme B location in T cell secretory granule (GO:0033382), T cell secretory granule organization (GO:0033371), mast cell secretory granule organization (GO:0033364)
31	Tmprss2	0	1	0	0	1	3	proteolysis (GO:0006508), positive regulation of viral entry into host cell (GO:0046598)
32	Reln	0	1	0	0	0	4	proteolysis (GO:0006508)
33	4930486L24Rik	0	1	0	0	0	3	proteolysis (GO:0006508), proteolysis involved in cellular protein catabolic process (GO:0051603)
34	Cpa2	0	1	0	0	0	3	proteolysis (GO:0006508)
35	F11	0	1	0	0	0	3	proteolysis (GO:0006508)
36	Htra4	0	1	0	0	0	3	proteolysis (GO:0006508)
37	Klk14	0	1	0	0	0	3	proteolysis (GO:0006508)
38	Mmel1	0	1	0	0	0	3	proteolysis (GO:0006508)
39	Plau	0	1	0	0	0	3	proteolysis (GO:0006508)
40	Prss12	0	1	0	0	0	3	proteolysis (GO:0006508)
41	Vtn	0	0	1	0	1	5	extracellular matrix organization (GO:0030198), immune response (GO:0006955)
42	Dmp1	0	0	1	0	0	4	extracellular matrix organization (GO:0030198)
43	Col10a1	0	0	1	0	0	3	extracellular matrix organization (GO:0030198)
44	Col22a1	0	0	1	0	0	3	extracellular matrix organization (GO:0030198)
45	Bmp4	0	0	0	1	1	3	positive regulation of vascular endothelial growth factor receptor signaling pathway (GO:0030949), cellular response to growth factor stimulus (GO:0071363), macrophage differentiation (GO:0030225), positive regulation of cardiac neural crest cell migration involved in outflow tract morphogenesis (GO:1905312)
46	C3	0	0	0	1	1	3	positive regulation of vascular endothelial growth factor production (GO:0010575), positive regulation of developmental growth (GO:0048639), complement-dependent cytotoxicity (GO:0097278), complement-mediated synapse pruning (GO:0150062), inflammatory response (GO:0006954), complement activation (GO:0006956), immune system process (GO:0002376), complement activation ( alternative pathway), innate…
47	Osm	0	0	0	1	1	3	regulation of growth (GO:0040008), immune response (GO:0006955), positive regulation of inflammatory response (GO:0050729)
48	Pglyrp1	0	0	0	1	1	3	growth of symbiont in host (GO:0044117), antimicrobial humoral immune response mediated by antimicrobial peptide (GO:0061844), immune system process (GO:0002376), innate immune response (GO:0045087)
49	Sfrp2	0	0	0	1	1	3	positive regulation of cell growth (GO:0030307), positive regulation of fat cell differentiation (GO:0045600)
50	Igfbpl1	0	0	0	1	0	4	regulation of cell growth (GO:0001558)
51	Comp	0	0	0	1	0	3	bone growth (GO:0098868), growth plate cartilage development (GO:0003417), endochondral bone growth (GO:0003416), multicellular organism growth (GO:0035264)
52	Fgfbp1	0	0	0	1	0	3	positive regulation of fibroblast growth factor receptor signaling pathway (GO:0045743)
53	Lefty1	0	0	0	1	0	3	cell growth (GO:0016049)
54	Matn1	0	0	0	1	0	3	growth plate cartilage chondrocyte morphogenesis (GO:0003429)
55	Matn3	0	0	0	1	0	3	growth plate cartilage chondrocyte morphogenesis (GO:0003429)
56	Plac1	0	0	0	1	0	3	spongiotrophoblast layer developmental growth (GO:0090214)
57	Stc1	0	0	0	1	0	3	growth plate cartilage axis specification (GO:0003421)
58	Cd163	0	0	0	0	1	5	inflammatory response (GO:0006954)
59	Cd86	0	0	0	0	1	4	positive regulation of activated T cell proliferation (GO:0042104), T cell costimulation (GO:0031295), immune response (GO:0006955), adaptive immune response (GO:0002250), immune system process (GO:0002376), positive regulation of T cell proliferation (GO:0042102), B cell activation (GO:0042113)
60	Orm2	0	0	0	0	1	4	regulation of immune system process (GO:0002682)
61	Cspg4	0	0	0	0	1	3	inflammatory response (GO:0006954)
62	Ctla2a	0	0	0	0	1	3	regulation of regulatory T cell differentiation (GO:0045589)
63	Fas	0	0	0	0	1	3	B cell mediated immunity (GO:0019724), immunoglobulin production (GO:0002377), immune response (GO:0006955), inflammatory cell apoptotic process (GO:0006925), T cell homeostasis (GO:0043029), activation-induced cell death of T cells (GO:0006924)
64	Fcgr2b	0	0	0	0	1	3	immune complex clearance (GO:0002434), immunoglobulin mediated immune response (GO:0016064), mast cell activation (GO:0045576)
65	H2-M2	0	0	0	0	1	3	positive regulation of T cell mediated cytotoxicity (GO:0001916), immune response (GO:0006955)
66	Kng1	0	0	0	0	1	3	inflammatory response (GO:0006954)
67	Lta	0	0	0	0	1	3	immune response (GO:0006955), humoral immune response (GO:0006959), inflammatory response (GO:0006954), positive regulation of chronic inflammatory response to antigenic stimulus (GO:0002876), positive regulation of humoral immune response mediated by circulating immunoglobulin (GO:0002925)
68	Msr1	0	0	0	0	1	3	positive regulation of macrophage derived foam cell differentiation (GO:0010744)
69	Rbp4	0	0	0	0	1	3	positive regulation of immunoglobulin secretion (GO:0051024)
70	Acan	0	0	0	0	0	4	ND
71	Bpifb4	0	0	0	0	0	4	ND
72	Cpn2	0	0	0	0	0	4	ND
73	Entpd1	0	0	0	0	0	4	ND
74	Kng2	0	0	0	0	0	4	ND
75	Lyz2	0	0	0	0	0	4	ND
76	Megf6	0	0	0	0	0	4	ND
77	Ncan	0	0	0	0	0	4	ND
78	Penk	0	0	0	0	0	4	ND
79	Rtn4rl2	0	0	0	0	0	4	ND
80	Xdh	0	0	0	0	0	4	ND
81	A2m	0	0	0	0	0	3	ND
82	Afp	0	0	0	0	0	3	ND
83	Amy1	0	0	0	0	0	3	ND
84	Apon	0	0	0	0	0	3	ND
85	AU021092	0	0	0	0	0	3	ND
86	Bglap	0	0	0	0	0	3	ND
87	C1qtnf9	0	0	0	0	0	3	ND
88	Cilp2	0	0	0	0	0	3	ND
89	Clec3a	0	0	0	0	0	3	ND
90	Cp	0	0	0	0	0	3	ND
91	Elfn2	0	0	0	0	0	3	ND
92	F5	0	0	0	0	0	3	ND
93	Fabp5	0	0	0	0	0	3	ND
94	Fgf13	0	0	0	0	0	3	ND
95	Frem2	0	0	0	0	0	3	ND
96	Hapln4	0	0	0	0	0	3	ND
97	Igsf1	0	0	0	0	0	3	ND
98	Itih4	0	0	0	0	0	3	ND
99	Nrn1	0	0	0	0	0	3	ND
100	Obscn	0	0	0	0	0	3	ND
101	Otog	0	0	0	0	0	3	ND
102	Pecam1	0	0	0	0	0	3	ND
103	Scube2	0	0	0	0	0	3	ND
104	Serpind1	0	0	0	0	0	3	ND
105	Spock3	0	0	0	0	0	3	ND
106	Tecta	0	0	0	0	0	3	ND
107	Tnfrsf9	0	0	0	0	0	3	ND
108	Tshb	0	0	0	0	0	3	ND
109	Ucma	0	0	0	0	0	3	ND
110	Vwc2	0	0	0	0	0	3	ND
111	Zp1	0	0	0	0	0	3	ND
