# Supplementary material for: Misexpression of genes lacking CpG islands drives degenerative changes during aging
Source: Sci Adv. 2021 Dec 15;7(51):eabj9111. doi: 10.1126/sciadv.abj9111 (PMC8673774; doi:10.1126/sciadv.abj9111)
Supplement: Supplementary file 2 — Tables S1 to S12 [file sciadv.abj9111_tables_s1_to_s12.zip › sciadv.abj9111_table_s12.xlsx]

## Sheet: Sheet1
RNA-seq datasets used in Fig. 5.
*A forward slash distinguishes groups (young/old or control/disease) if they have different ages.
Category	Figure	Order in the figure	Accession	# examined samples after filteration	Species	Sex	Age*	Tissue	Germ layer	Treatment / disease	Note
Other affected tissues	5A	1	GSE96644	41	Mus musculus	M	3 m / 24 m	Brain	Ectoderm	NA
Other affected tissues	5A	2	GSE101144	342	Mus musculus	F	6 m / 14 m	Brain	Ectoderm	NA
Other affected tissues	5A	3	GSE123847	32	Mus musculus	M	2 m / 22 m	Brain	Ectoderm	NA
Other affected tissues	5A	4	GSE69952	24	Mus musculus	F	5 m / 15 m	Brain	Ectoderm	NA
Other affected tissues	5A	5	GSE80465	36	Mus musculus	M	6 w / 18 m	Brain	Ectoderm	NA
Other affected tissues	5A	6	GSE95822	25	Mus musculus	M	3 m / 20 m	Heart	Mesoderm	NA
Other affected tissues	5A	7	GSE123115	16	Mus musculus	M	5 m / 23 m	Liver	Endoderm	NA
Other affected tissues	5A	8	GSE124214	12	Mus musculus	M	2 m / 20 m	Liver	Endoderm	NA
Other affected tissues	5A	9	GSE102284	81	Mus musculus	M	6 m / 20 m	Muscle	Mesoderm	NA
Other affected tissues	5A	10	GSE55165	18	Mus musculus	M	6 m / 24 m	Muscle	Mesoderm	NA
Other affected tissues	5A	11	GSE106803	54	Mus musculus	M	14 w / 21 m	Spinal cord	Ectoderm	NA
Other affected tissues	5A	12	GSE95640	37	Homo sapiens	F	24-30 y / 50-55 y	Adipose	Mesoderm	NA
Other affected tissues	5A	13	GSE72815	334	Homo sapiens	F	20 y / 60 y	Bone	Mesoderm	NA
Other affected tissues	5A	14	GSE93069	50	Homo sapiens	M	18-29 y / 50-78 y	Kidney	Mesoderm	NA
Other affected tissues	5A	15	GSE113165	91	Homo sapiens	F	20 y / 60 y	Muscle	Mesoderm	NA
Regenerative tissues	5B	1	GSE46916	45	Mus musculus	M	2 m / 15-30 m	Skin	Ectoderm	NA
Regenerative tissues	5B	2	GSE74283	41	Mus musculus	F	2 m / 24 m	Skin	Ectoderm	NA
Regenerative tissues	5B	3	GSE79238	66	Mus musculus	M	1-6.96 m / 12 m	Olfactory epithelium	Ectoderm	NA
Regenerative tissues	5B	4	GSE107995	254	Homo sapiens	F	16-30 y / 50-79 y	Blood	Mesoderm	NA
Regenerative tissues	5B	5	GSE109409	51	Homo sapiens	M	21-27 y / 55 y	Blood	Mesoderm	NA
Regenerative tissues	5B	6	GSE94736	174	Homo sapiens	F	29 y / 70 y	Bone marrow	Mesoderm	NA
Regenerative tissues	5B	7	GSE113957	774	Homo sapiens	M	10-30 y / 50-96 y	Skin	Ectoderm	NA
Regenerative tissues	5B	8	GSE85861	421	Homo sapiens	F	19-27 y / 53-89 y	Skin	Ectoderm	NA
Regenerative tissues	5B	9	GSE83382	8	Homo sapiens	F	17-19 y / 64-66 y	Gingiva	Ectoderm	NA
Regenerative tissues	5B	10	GSE83687	20	Homo sapiens	F	27 y / 51-88 y	Small intestine	Endoderm	NA
Regenerative tissues	S7A	1	GSE112087	128	Homo sapiens	F	21-28 y / 51-74 y	Blood	Mesoderm	NA
Regenerative tissues	S7A	2	GSE116006	612	Homo sapiens	F	19-30 y / 53-72 y	Blood	Mesoderm	NA
Regenerative tissues	S7A	3	GSE134080	481	Homo sapiens	M	18-28 y / 50-73 y	Blood	Mesoderm	NA
Regenerative tissues	S7A	4	GSE86884	24	Homo sapiens	M	24-30 y / 51-76 y	Blood	Mesoderm	NA
Regenerative tissues	S7A	5	GSE94438	1490	Homo sapiens	F	10-20 y / 50-60 y	Blood	Mesoderm	NA
Interventions	5C	1	GSE123117	25	Mus musculus	M	5 m / 21 m	Liver	Endoderm	Parabiosis with young MANF-WT
Interventions	5C	2	GSE123117	25	Mus musculus	M	5 m / 21 m	Liver	Endoderm	Parabiosis with young MANF-Het
Interventions	5C and S7C	3	GSE131754	9	Mus musculus	F	12 m	Liver	Endoderm	Acarbose
Interventions	5C and S7C	4	GSE131754	9	Mus musculus	F	12 m	Liver	Endoderm	Calorie restriction
Interventions	5C and S7C	5	GSE131754	9	Mus musculus	F	12 m	Liver	Endoderm	Rapamycin
Interventions	5C	6	GSE131754	9	Mus musculus	M	14 m	Liver	Endoderm	Methionine restriction
Interventions	5C	7	GSE48043	100	Mus musculus	F	27 m	Heart	Mesoderm	Rapamycin
Interventions	S7B	1	GSE134397	8	Mus musculus	M	4 m / 18 m	Alveolar macrophages	Mesoderm	Parabiosis with young mouse
Interventions	S7B	2	GSE134397	8	Mus musculus	M	4 m / 18 m	Alveolar type 2 cells	Mesoderm	Parabiosis with young mouse
Interventions	S7B	3	GSE62762	5	Mus musculus	M	3 m / 22 m	Choroid plexus	Mesoderm	Parabiosis with young mouse
Interventions	S7C	1	GSE131754	9	Mus musculus	M	12 m	Liver	Endoderm	Acarbose
Interventions	S7C	2	GSE131754	9	Mus musculus	M	12 m	Liver	Endoderm	Calorie restriction
Interventions	S7C	3	GSE131754	9	Mus musculus	M	12 m	Liver	Endoderm	Rapamycin
Age-associated diseases	5D	1	GSE106201	26	Mus musculus	M	3 m	Left ventricle	Mesoderm	Dilated cardiomyopathy	Mst-1 overexpressing
Age-associated diseases	5D	2	GSE106201	26	Mus musculus	M	3 m	Left ventricle	Mesoderm	Dilated cardiomyopathy	Mst-1 overexpressing and Gal-3 knock out
Age-associated diseases	5D	3	GSE125603	14	Mus musculus	F	86 w	Heart	Mesoderm	Dilated cardiomyopathy	CAP2 -/-
Age-associated diseases	5D	4	GSE125603	14	Mus musculus	F	86 w	Heart	Mesoderm	Dilated cardiomyopathy	deletion of CAP2 in Myh6Cre-cap2loxp/cap2loxp
Age-associated diseases	5D	5	GSE144098	16	Mus musculus	F/M	5 m	Left ventricle	Mesoderm	Hypertrophic cardiomyopathy
Age-associated diseases	5D	6	GSE122345	15	Mus musculus	N	14 w	Brain endothelial cells	Mesoderm	Stroke
Age-associated diseases	5D	7	GSE66630	32	Mus musculus	M	3 m	Heart	Mesoderm	Myocardial infarction	1 wk after surgery
Age-associated diseases	5D	8	GSE66630	32	Mus musculus	M	3 m	Heart	Mesoderm	Myocardial infarction	2 wks after surgery
Age-associated diseases	5D	9	GSE66630	32	Mus musculus	M	4 m	Heart	Mesoderm	Myocardial infarction	4 wks after surgery
Age-associated diseases	5D	10	GSE66630	32	Mus musculus	M	5 m	Heart	Mesoderm	Myocardial infarction	8 wks after surgery
Age-associated diseases	5D	11	GSE96561	12	Mus musculus	M	10 w	Left vetricle of heart	Mesoderm	Myocardial infarction	TAC surgery
Age-associated diseases	5D	12	GSE96561	12	Mus musculus	M	10 w	Left vetricle of heart	Mesoderm	Myocardial infarction
Age-associated diseases	5D	13	GSE112056	21	Mus musculus	M	NA, matched	Left ventricle myocardium	Mesoderm	Myocardial infarction
Age-associated diseases	5D	14	GSE104775	24	Mus musculus	M	4 m	Cortex	Ectoderm	Alzheimer's disease	4 m
Age-associated diseases	5D	15	GSE104775	24	Mus musculus	M	7 m	Cortex	Ectoderm	Alzheimer's disease	7 m
Age-associated diseases	5D	16	GSE93132	18	Mus musculus	M	6 w	Liver left lobe (pulverized)	Endoderm	Non-alcoholic fatty liver disease	Methionine/choline/folate deficient HFD (high fat diet)
Age-associated diseases	5D	17	GSE93132	18	Mus musculus	M	6 w	Liver left lobe (pulverized)	Endoderm	Non-alcoholic fatty liver disease	High fat diet
Age-associated diseases	5D	18	GSE109345	96	Mus musculus	M	12 w	Liver	Endoderm	Non-alcoholic steatohepatitis	6 wks after disease onset with continuous HFD feeding
Age-associated diseases	5D	19	GSE109345	96	Mus musculus	M	12 w	Liver	Endoderm	Non-alcoholic steatohepatitis	12 wks after disease onset with continuous HFD feeding
Age-associated diseases	5D	20	GSE109345	96	Mus musculus	M	12 w	Liver	Endoderm	Non-alcoholic steatohepatitis	18 wks after disease onset with continuous HFD feeding
Age-associated diseases	5D	21	GSE109345	96	Mus musculus	M	12 w	Liver	Endoderm	Non-alcoholic steatohepatitis	28 wks after disease onset with continuous HFD feeding
Age-associated diseases	5D	22	GSE114261	8	Mus musculus	M	Neonatal	Liver	Endoderm	Non-alcoholic steatohepatitis
Age-associated diseases	5D	23	GSE115768	51	Mus musculus	F/M	10-14 w	Liver	Endoderm	Non-alcoholic steatohepatitis
Age-associated diseases	5D	24	GSE137449	16	Mus musculus	F/M	10 w	Liver	Endoderm	Non-alcoholic steatohepatitis
Age-associated diseases	5E	25	GSE116250	64	Homo sapiens	M	49.07 ± 8.61 y / 50.78 ± 12.08 y	Left ventricle	Mesoderm	Dilated cardiomyopathy
Age-associated diseases	5E	26	GSE135055	29	Homo sapiens	F	41.67 ± 4.03 y / 34.62 ± 15.93 y	Left ventricle	Mesoderm	Dilated cardiomyopathy
Age-associated diseases	5E	27	GSE141910	306	Homo sapiens	F	44.04 ± 19.07 y / 52.07 ± 10.58 y	Left ventricle	Mesoderm	Dilated cardiomyopathy
Age-associated diseases	5E	28	GSE126569	32	Homo sapiens	NA, matched	50 ± 10 y / 54 ± 8 y	Left ventricle	Mesoderm	Dilated cardiomyopathy
Age-associated diseases	5E	29	GSE109097	11	Homo sapiens	M	53.17 ± 2.48 y / 61.2 ± 7.89 y	Left ventricle endocardium	Mesoderm	Ischemic cardiomyopathy
Age-associated diseases	5E	30	GSE141910	173	Homo sapiens	F	44.04 ± 19.07 y / 48.71 ± 12.55 y	Left ventricle	Mesoderm	Hypertrophic cardiomyopathy
Age-associated diseases	5E	31	GSE111010	39	Homo sapiens	M	63–89 y	Vastus lateralis muscle	Mesoderm	Sarcopenia
Age-associated diseases	5E	32	GSE111016	39	Homo sapiens	M	65–79 y	Vastus lateralis muscle	Mesoderm	Sarcopenia
Age-associated diseases	5E	33	GSE125583	287	Homo sapiens	F	NA, matched	Fusiform gyrus	Ectoderm	Alzheimer's disease
Age-associated diseases	5E	34	GSE53699	22	Homo sapiens	NA, matched	NA, matched	Brain	Ectoderm	Alzheimer's disease
Age-associated diseases	5E	35	GSE57152	24	Homo sapiens	M	NA, matched	Temporalis gyrus	Ectoderm	Alzheimer's disease
Age-associated diseases	5E	36	GSE95587	115	Homo sapiens	F	NA, matched	Fusiform gyrus	Ectoderm	Alzheimer's disease
Age-associated diseases	5E	37	GSE115828	492	Homo sapiens	F/M	73.83 ± 9.85 y / 81.8 ± 9.65 y	Retina punch	Mesoderm	Age-related macular degeneration
Age-associated diseases	5E	38	GSE99248	16	Homo sapiens	F/M	85 ± 3.02 y / 84.63 ± 7.23 y	Peripheral retina	Mesoderm	Age-related macular degeneration
Age-associated diseases	5E	39	GSE99248	15	Homo sapiens	F/M	85.14 ± 3.24 y / 84.63 ± 7.23 y	Peripheral rpe-choroid-sclera	Mesoderm	Age-related macular degeneration
Age-associated diseases	5E	40	GSE124685	80	Homo sapiens	M	NA, matched	Lung	Endoderm	Idiopathic pulmonary fibrosis
